# Supplementary material for: In silico voltage-sensitive dye imaging reveals the emergent dynamics of cortical populations
Source: Nat Commun. 2021 Jun 15;12:3630. doi: 10.1038/s41467-021-23901-7 (PMC8206372; doi:10.1038/s41467-021-23901-7)
Supplement: Supplementary file 4 — Source Data [file 41467_2021_23901_MOESM4_ESM.zip]

Archive with 24 entries (23 files):
- tabular_data/
- __MACOSX/._tabular_data
- tabular_data/supp_figure2.xlsx
- __MACOSX/tabular_data/._supp_figure2.xlsx
- tabular_data/.DS_Store
- __MACOSX/tabular_data/._.DS_Store
- tabular_data/supp_figure3.xlsx
- __MACOSX/tabular_data/._supp_figure3.xlsx
- tabular_data/supp_figure4.xlsx
- __MACOSX/tabular_data/._supp_figure4.xlsx
- tabular_data/supp_figure5.xlsx
- __MACOSX/tabular_data/._supp_figure5.xlsx
- tabular_data/figure4.xlsx
- __MACOSX/tabular_data/._figure4.xlsx
- tabular_data/supp_figure6.xlsx
- __MACOSX/tabular_data/._supp_figure6.xlsx
- tabular_data/figure5.xlsx
- __MACOSX/tabular_data/._figure5.xlsx
- tabular_data/figure2.xlsx
- __MACOSX/tabular_data/._figure2.xlsx
- tabular_data/figure3.xlsx
- __MACOSX/tabular_data/._figure3.xlsx
- tabular_data/supp_figure1.xlsx
- __MACOSX/tabular_data/._supp_figure1.xlsx
