# Supplementary material for: In silico voltage-sensitive dye imaging reveals the emergent dynamics of cortical populations
Source: Nat Commun. 2021 Jun 15;12:3630. doi: 10.1038/s41467-021-23901-7 (PMC8206372; doi:10.1038/s41467-021-23901-7)
Supplement: Supplementary file 4 — Source Data [file 41467_2021_23901_MOESM4_ESM.zip › tabular_data/supp_figure2.xlsx]

## Sheet: panel_a
	Time (ms)	VSD Column Bio-1	VSD Column Bio-2	VSD Column Bio-3	VSD Column Bio-4	VSD Column Bio-5	VSD Column Bio-M
0	-500	0.000142417	-0.000954214	-2.12932e-05	0.000152879	-0.000491332	-0.000215057
1	-499.5	0.000135982	-0.000955388	2.19149e-05	0.000172252	-0.000457362	-0.000186798
2	-499	0.000138459	-0.000953419	4.65034e-05	0.000203288	-0.00044995	-0.000169492
3	-498.5	0.000146132	-0.000952131	4.90082e-05	0.000196169	-0.000451581	-0.000157597
4	-498	0.000147821	-0.000945153	4.22903e-05	0.000170156	-0.00044592	-0.000132804
5	-497.5	0.00018442	-0.000930703	2.32855e-05	0.00014702	-0.000478031	-0.000130485
6	-497	0.000201627	-0.000901883	-5.36896e-07	0.000142324	-0.000514452	-0.000130817
7	-496.5	0.000202804	-0.000866106	-2.63094e-05	0.000147172	-0.000530541	-0.000118329
8	-496	0.000212315	-0.000865916	-4.0311e-05	0.000147218	-0.000544884	-9.57586e-05
9	-495.5	0.000235074	-0.000860792	-5.49224e-05	0.000170476	-0.000551875	-6.77634e-05
10	-495	0.000261568	-0.000846042	-8.10039e-05	0.000196794	-0.000558991	-6.47213e-05
11	-494.5	0.000274554	-0.000820293	-8.07137e-05	0.000217735	-0.0005616	-5.04009e-05
12	-494	0.000286016	-0.000812771	-7.27363e-05	0.000222437	-0.000571281	-4.66301e-05
13	-493.5	0.000286605	-0.000809797	-8.76489e-05	0.000233882	-0.000568393	-4.27007e-05
14	-493	0.000285184	-0.000802623	-0.000117395	0.000252627	-0.000557852	-1.9788e-05
15	-492.5	0.000293235	-0.000800571	-0.000127951	0.000285191	-0.000556677	-4.38921e-06
16	-492	0.000322843	-0.000782201	-0.000105526	0.000331956	-0.000557948	2.62826e-05
17	-491.5	0.000364895	-0.000763417	-0.000126312	0.000394046	-0.000551566	3.26535e-05
18	-491	0.000392679	-0.000748087	-0.000171672	0.000446521	-0.000544504	2.83807e-05
19	-490.5	0.000415065	-0.000745409	-0.000201234	0.000459408	-0.000536513	2.9289e-05
20	-490	0.000455477	-0.000726628	-0.000208306	0.000450822	-0.000532768	3.0137e-05
21	-489.5	0.000509886	-0.000688743	-0.000202512	0.00046411	-0.000525804	4.80553e-05
22	-489	0.000549276	-0.000666012	-0.00021699	0.00048444	-0.000519685	4.57436e-05
23	-488.5	0.000582315	-0.000649206	-0.000255211	0.000503405	-0.000512117	2.46314e-05
24	-488	0.000605752	-0.00063106	-0.000281859	0.000518535	-0.00050123	7.36701e-06
25	-487.5	0.000583662	-0.000610832	-0.000285408	0.000540312	-0.000489471	-2.1841e-06
26	-487	0.000569907	-0.000571806	-0.000312246	0.000532033	-0.0004763	1.9652e-05
27	-486.5	0.000540336	-0.000550085	-0.000345576	0.000507272	-0.00045538	4.53957e-05
28	-486	0.000502104	-0.000534009	-0.00036684	0.000496961	-0.000440067	6.62557e-05
29	-485.5	0.0004722	-0.000506155	-0.000390422	0.0004944	-0.000432666	4.43063e-05
30	-485	0.000471659	-0.000509888	-0.000420215	0.000486513	-0.0004243	2.75111e-05
31	-484.5	0.000502707	-0.000526037	-0.000437025	0.000457405	-0.00042285	2.8712e-05
32	-484	0.000521101	-0.000555976	-0.000438864	0.000449263	-0.000421665	3.7224e-05
33	-483.5	0.000551096	-0.000573461	-0.000443176	0.000452732	-0.000410565	3.72902e-05
34	-483	0.000532167	-0.000571605	-0.000450048	0.00044507	-0.000394204	5.31348e-05
35	-482.5	0.000527592	-0.000552276	-0.000451791	0.000437599	-0.000359651	4.77258e-05
36	-482	0.000540988	-0.000526193	-0.000441605	0.000445891	-0.000315928	1.53299e-05
37	-481.5	0.000562476	-0.0005034	-0.000403077	0.00045303	-0.000285006	-1.06878e-05
38	-481	0.000585129	-0.000502811	-0.000384466	0.000450669	-0.000255424	-3.42535e-05
39	-480.5	0.000579219	-0.000506466	-0.000378601	0.000456075	-0.00020783	-3.39535e-05
40	-480	0.000574484	-0.000506652	-0.000373708	0.000461251	-0.000154472	-5.10868e-05
41	-479.5	0.00060655	-0.000493343	-0.000367445	0.000477059	-0.000113532	-6.78831e-05
42	-479	0.000609949	-0.00048465	-0.000377633	0.000514152	-7.80654e-05	-5.72995e-05
43	-478.5	0.000591485	-0.000484475	-0.000369142	0.000548935	-3.17981e-05	-5.64753e-05
44	-478	0.000585191	-0.000475606	-0.000351197	0.000573508	1.72234e-05	-7.18407e-05
45	-477.5	0.000581623	-0.000455352	-0.000345604	0.000598179	5.10772e-05	-8.1001e-05
46	-477	0.000611169	-0.000427826	-0.00033777	0.000615761	7.5357e-05	-6.39161e-05
47	-476.5	0.000581866	-0.0004222	-0.000336116	0.000630798	0.000100072	-5.75892e-05
48	-476	0.000531137	-0.000435237	-0.000345216	0.000634618	0.000131639	-5.31205e-05
49	-475.5	0.000509633	-0.000448045	-0.000343461	0.000643619	0.000169317	-6.54338e-05
50	-475	0.000487387	-0.000453022	-0.000341968	0.000652996	0.000201763	-6.89635e-05
51	-474.5	0.000482719	-0.000469539	-0.000343463	0.000657942	0.000217488	-6.54102e-05
52	-474	0.000497774	-0.000484721	-0.000336351	0.000670992	0.000226639	-6.68644e-05
53	-473.5	0.000497517	-0.000490237	-0.000339415	0.000674851	0.000235411	-5.69676e-05
54	-473	0.000493396	-0.00048043	-0.000347172	0.000693497	0.000234035	-4.86252e-05
55	-472.5	0.000464301	-0.000461136	-0.000358427	0.000717199	0.000218272	-6.17086e-05
56	-472	0.000425469	-0.000417405	-0.000358825	0.00073686	0.000208719	-7.74234e-05
57	-471.5	0.000403561	-0.000404142	-0.000378196	0.000745733	0.000202924	-9.58277e-05
58	-471	0.000403179	-0.000405042	-0.000400344	0.000757932	0.000208469	-0.000124973
59	-470.5	0.000378357	-0.00040784	-0.000434323	0.000764689	0.000199526	-0.000142408
60	-470	0.000378579	-0.000392506	-0.000455573	0.000765802	0.000191561	-0.000137986
61	-469.5	0.00035044	-0.000353499	-0.000469167	0.000764125	0.000194905	-0.000155082
62	-469	0.000316757	-0.000309811	-0.000488014	0.00076603	0.000198296	-0.000173325
63	-468.5	0.000296824	-0.000281035	-0.000487265	0.000773261	0.000206182	-0.000173315
64	-468	0.000292906	-0.000264711	-0.000481721	0.000751103	0.00021063	-0.00015075
65	-467.5	0.000297325	-0.000233521	-0.000473542	0.000734518	0.000218457	-0.00014132
66	-467	0.000282956	-0.000220314	-0.000470714	0.000728879	0.000209334	-0.00014151
67	-466.5	0.000269628	-0.000214249	-0.000457897	0.000708534	0.000186427	-0.000143489
68	-466	0.000264917	-0.000208657	-0.000425372	0.000670862	0.00015794	-0.000138604
69	-465.5	0.000267793	-0.000193446	-0.000422621	0.000646719	0.000141013	-0.00012566
70	-465	0.000274904	-0.000170898	-0.000455134	0.00060626	0.000139329	-0.000105473
71	-464.5	0.000305966	-0.000143432	-0.000485088	0.000551503	0.000131077	-8.66214e-05
72	-464	0.000327306	-0.000143605	-0.000500887	0.00048645	0.000118028	-8.85319e-05
73	-463.5	0.000344872	-0.000155369	-0.000476255	0.000437817	0.000104377	-9.66824e-05
74	-463	0.000339339	-0.0001501	-0.000454456	0.000409822	9.95417e-05	-8.20583e-05
75	-462.5	0.000350341	-0.000113949	-0.000452158	0.000367176	0.000102259	-5.8833e-05
76	-462	0.000349365	-8.59821e-05	-0.000477355	0.000313682	0.000106861	-3.7582e-05
77	-461.5	0.000331584	-7.11417e-05	-0.000503377	0.000281004	0.00010919	-3.97826e-05
78	-461	0.000305267	-5.6923e-05	-0.000507963	0.000276884	0.000115953	-7.71254e-05
79	-460.5	0.000302529	-3.35703e-05	-0.000495459	0.000276568	0.000121735	-9.40903e-05
80	-460	0.000275206	1.7263e-05	-0.000505307	0.000248863	0.00013099	-0.000103208
81	-459.5	0.000248343	3.76411e-05	-0.000517173	0.000222389	0.000146916	-0.000123408
82	-459	0.000232875	6.19749e-05	-0.000525925	0.000189215	0.000159705	-0.000160692
83	-458.5	0.000236505	7.31523e-05	-0.000542168	0.00019832	0.000161641	-0.000207054
84	-458	0.000238538	5.02612e-05	-0.000558346	0.000205284	0.00016128	-0.000235259
85	-457.5	0.000215793	4.43502e-05	-0.000572273	0.000164141	0.000174156	-0.00024733
86	-457	0.000208573	4.53389e-05	-0.000577681	0.000126709	0.000215239	-0.000241076
87	-456.5	0.000242738	5.80624e-05	-0.000572598	0.00011433	0.000230403	-0.000252315
88	-456	0.000255224	6.27012e-05	-0.000552831	9.13538e-05	0.000231922	-0.000268671
89	-455.5	0.000242484	4.17652e-05	-0.000538424	6.34829e-05	0.000240024	-0.000299671
90	-455	0.000250015	2.93088e-05	-0.000547124	4.99108e-05	0.00022319	-0.000322324
91	-454.5	0.000272555	2.33583e-05	-0.00055133	2.23983e-05	0.000222796	-0.000333259
92	-454	0.000262467	1.80745e-05	-0.000548356	-1.16862e-05	0.000224335	-0.000336921
93	-453.5	0.000239865	9.05111e-06	-0.000531599	-4.07144e-05	0.000216078	-0.000312494
94	-453	0.000231482	-1.47013e-05	-0.000530071	-5.46269e-05	0.000190583	-0.000302965
95	-452.5	0.000223212	-3.29291e-05	-0.000546993	-7.23683e-05	0.000167825	-0.000308223
96	-452	0.000200193	-2.65453e-05	-0.000555445	-9.34052e-05	0.000160494	-0.000318621
97	-451.5	0.000185715	-3.17553e-06	-0.000539961	-0.000106315	0.000150313	-0.000325027
98	-451	0.000176558	2.10389e-05	-0.000546763	-0.000113305	0.000124051	-0.000327189
99	-450.5	0.000168045	2.03386e-05	-0.000562369	-0.000111598	0.000118874	-0.000320364
100	-450	0.00017776	2.47647e-05	-0.000560983	-0.000112494	0.000116029	-0.000314007
101	-449.5	0.000174729	1.64702e-05	-0.000572111	-0.000124587	9.82869e-05	-0.000330019
102	-449	0.000161863	1.44973e-05	-0.000598293	-0.000151822	7.91761e-05	-0.000352551
103	-448.5	0.000147204	1.52634e-05	-0.000612064	-0.00018861	5.53053e-05	-0.000373423
104	-448	0.000126317	-1.98303e-06	-0.000619849	-0.000207983	4.3847e-05	-0.000376596
105	-447.5	0.000106978	-7.49971e-06	-0.000639547	-0.000223458	4.31787e-05	-0.000385756
106	-447	0.000121866	-1.62487e-05	-0.000657619	-0.000237446	4.63852e-05	-0.000398734
107	-446.5	0.00013296	-1.83694e-05	-0.000659149	-0.000253621	4.26897e-05	-0.000416323
108	-446	0.00011705	-1.67849e-05	-0.000662558	-0.000277951	4.22134e-05	-0.000428511
109	-445.5	0.000110838	3.30887e-08	-0.000662348	-0.000273679	4.7748e-05	-0.000449298
110	-445	8.46261e-05	1.59237e-05	-0.000648248	-0.000250094	4.47528e-05	-0.000465321
111	-444.5	2.78807e-05	4.85327e-05	-0.000625651	-0.000255125	3.57716e-05	-0.000457682
112	-444	-2.50077e-05	5.88299e-05	-0.000605236	-0.000264917	2.71338e-05	-0.000462819
113	-443.5	-9.29571e-05	5.75596e-05	-0.000583663	-0.000249972	1.47851e-05	-0.000494931
114	-443	-0.000145512	3.05884e-05	-0.000564377	-0.000227494	2.44668e-07	-0.000526521
115	-442.5	-0.000151605	9.95441e-06	-0.0005545	-0.000225161	-9.32054e-06	-0.000550057
116	-442	-0.000187021	1.00111e-05	-0.000553152	-0.000210686	-6.38469e-06	-0.000559375
117	-441.5	-0.00024261	1.29206e-06	-0.000555239	-0.000201369	-4.45876e-07	-0.000576878
118	-441	-0.000287073	-2.79338e-05	-0.000547504	-0.000200909	-2.19669e-06	-0.000583717
119	-440.5	-0.000313294	-5.47794e-05	-0.00053514	-0.000199137	-1.03069e-05	-0.000611538
120	-440	-0.0003325	-7.7033e-05	-0.000543021	-0.000198479	-1.57562e-05	-0.000636794
121	-439.5	-0.000371544	-9.44914e-05	-0.000559367	-0.00020171	-2.5937e-05	-0.000655665
122	-439	-0.000398284	-0.000106953	-0.000558684	-0.000213343	-1.86885e-05	-0.000641201
123	-438.5	-0.000418272	-0.000126511	-0.000577293	-0.000219995	-9.48e-06	-0.000628617
124	-438	-0.000428421	-0.0001343	-0.000617569	-0.000235685	-7.82203e-06	-0.000622069
125	-437.5	-0.000448894	-0.000153372	-0.000652806	-0.000229207	-2.06839e-05	-0.000637722
126	-437	-0.00047149	-0.000175755	-0.000662993	-0.000212864	-3.18194e-05	-0.000662628
127	-436.5	-0.000500481	-0.000165426	-0.00066234	-0.000223743	-3.13536e-05	-0.000675271
128	-436	-0.000512397	-0.000170472	-0.000648801	-0.000228096	-2.29303e-05	-0.000681212
129	-435.5	-0.000521652	-0.000197149	-0.000669254	-0.000224186	-3.69695e-06	-0.000689975
130	-435	-0.000532193	-0.000215738	-0.000704053	-0.000222747	-1.2527e-06	-0.00071311
131	-434.5	-0.000558622	-0.00020772	-0.00071805	-0.000222802	-3.09459e-05	-0.000735576
132	-434	-0.00057666	-0.000204563	-0.000719715	-0.000218883	-5.41978e-05	-0.000738107
133	-433.5	-0.000573927	-0.000213583	-0.00070812	-0.000228817	-9.25294e-05	-0.000708465
134	-433	-0.000553123	-0.000212321	-0.000654793	-0.000221746	-0.000130387	-0.000705656
135	-432.5	-0.000550973	-0.000195335	-0.00061416	-0.000198968	-0.000156823	-0.000726507
136	-432	-0.000573374	-0.000180319	-0.000651431	-0.000178463	-0.000162125	-0.00072003
137	-431.5	-0.00057768	-0.000152156	-0.00070358	-0.000183879	-0.000178429	-0.000713983
138	-431	-0.000571013	-0.000141161	-0.000745989	-0.000187173	-0.000184313	-0.000696291
139	-430.5	-0.000571917	-0.00012886	-0.00078853	-0.000191842	-0.000186574	-0.00069119
140	-430	-0.000560816	-0.000110867	-0.00082937	-0.00019997	-0.000205741	-0.000710242
141	-429.5	-0.000528976	-9.59946e-05	-0.000864709	-0.000216353	-0.000213186	-0.000727393
142	-429	-0.000541313	-7.07813e-05	-0.000889033	-0.000204296	-0.000212004	-0.00072286
143	-428.5	-0.000597716	-3.0966e-05	-0.000893307	-0.000214477	-0.000199532	-0.000707667
144	-428	-0.000635566	2.70562e-05	-0.000893477	-0.000254866	-0.000189876	-0.000684842
145	-427.5	-0.000647992	4.84969e-05	-0.000884678	-0.000298976	-0.000177042	-0.000694339
146	-427	-0.000678662	4.87279e-05	-0.000883498	-0.00034696	-0.000154895	-0.000720217
147	-426.5	-0.000708114	6.36761e-05	-0.000891043	-0.000361722	-0.000129802	-0.00073691
148	-426	-0.000735825	8.75467e-05	-0.000893952	-0.00034927	-9.1738e-05	-0.00071995
149	-425.5	-0.000756993	9.44932e-05	-0.000912471	-0.000353011	-1.83297e-05	-0.000701574
150	-425	-0.000789265	0.000112051	-0.000936174	-0.000378866	4.11119e-05	-0.000712765
151	-424.5	-0.000828133	0.000128072	-0.000951614	-0.000426293	4.07432e-05	-0.000728983
152	-424	-0.000856819	0.00014552	-0.000938953	-0.000463672	1.00258e-05	-0.000727585
153	-423.5	-0.00086545	0.000174206	-0.000910309	-0.000483008	-1.00658e-05	-0.000708356
154	-423	-0.000879575	0.000200067	-0.0008824	-0.000517966	-3.40346e-05	-0.000693781
155	-422.5	-0.000893253	0.000221994	-0.000873876	-0.000553757	-4.73762e-05	-0.000681032
156	-422	-0.000896769	0.000260189	-0.000872736	-0.000585418	-4.6316e-05	-0.000692862
157	-421.5	-0.000888543	0.000285235	-0.000868532	-0.000594008	-4.62656e-05	-0.000699691
158	-421	-0.000870484	0.000310963	-0.000847134	-0.000604162	-4.62817e-05	-0.000704625
159	-420.5	-0.000856097	0.000312055	-0.000850249	-0.000606278	-5.85261e-05	-0.000692314
160	-420	-0.000856477	0.000308739	-0.000883051	-0.000594382	-7.90683e-05	-0.000656153
161	-419.5	-0.000867428	0.000324974	-0.000918475	-0.000577702	-9.15691e-05	-0.000606134
162	-419	-0.000843465	0.000327453	-0.000944905	-0.000547522	-8.96874e-05	-0.000596874
163	-418.5	-0.000815238	0.000336969	-0.000962706	-0.000512798	-8.22959e-05	-0.000587505
164	-418	-0.000839622	0.000364151	-0.000966097	-0.000487652	-7.1176e-05	-0.000588284
165	-417.5	-0.000853034	0.000385627	-0.000960076	-0.000491498	-5.55374e-05	-0.0005707
166	-417	-0.000850138	0.00038735	-0.000954992	-0.000503025	-3.11411e-05	-0.000557618
167	-416.5	-0.000858403	0.000392122	-0.000942407	-0.000509463	-1.79244e-05	-0.000563111
168	-416	-0.000859056	0.000407983	-0.000915025	-0.000500953	-7.48155e-06	-0.000567626
169	-415.5	-0.000851196	0.000415567	-0.000883697	-0.00046978	-1.91245e-05	-0.000555457
170	-415	-0.000857979	0.000439684	-0.000876422	-0.00043793	-5.05801e-05	-0.000571772
171	-414.5	-0.000855613	0.000503284	-0.000883477	-0.000406188	-6.3683e-05	-0.000600739
172	-414	-0.000823811	0.000492469	-0.000894057	-0.000385735	-4.89246e-05	-0.00061865
173	-413.5	-0.000803874	0.000460943	-0.000883064	-0.000357545	-3.9846e-05	-0.000597856
174	-413	-0.000796279	0.000456687	-0.000856824	-0.000326394	-6.25491e-05	-0.000557866
175	-412.5	-0.000789756	0.000442145	-0.000855264	-0.0003016	-8.63536e-05	-0.000561229
176	-412	-0.0007967	0.000437616	-0.000850155	-0.000298932	-9.41239e-05	-0.000568096
177	-411.5	-0.000800971	0.000431057	-0.00086021	-0.000307974	-9.12839e-05	-0.000599335
178	-411	-0.000793659	0.00040136	-0.000881321	-0.000323865	-9.38083e-05	-0.000621238
179	-410.5	-0.000780813	0.000382595	-0.000894978	-0.000321013	-8.76212e-05	-0.000637414
180	-410	-0.000780097	0.000376392	-0.000901156	-0.000286521	-6.89271e-05	-0.000632568
181	-409.5	-0.000769432	0.000355387	-0.000897837	-0.000284509	-3.29031e-05	-0.000622528
182	-409	-0.000743868	0.000309883	-0.000878585	-0.000303345	2.02123e-05	-0.00060344
183	-408.5	-0.000705717	0.000280992	-0.00085528	-0.000331294	1.25604e-05	-0.000588793
184	-408	-0.000660006	0.000272988	-0.000822769	-0.000353005	4.08013e-06	-0.000574201
185	-407.5	-0.00063654	0.000228093	-0.000798405	-0.000368994	-2.31843e-06	-0.000579796
186	-407	-0.00064794	0.000190055	-0.000785549	-0.000366307	-1.66689e-06	-0.000589995
187	-406.5	-0.000672903	0.000166432	-0.000749611	-0.00034957	1.55752e-05	-0.000593687
188	-406	-0.000692466	0.00015332	-0.000710419	-0.00033858	2.87728e-05	-0.000592056
189	-405.5	-0.00069263	0.000153668	-0.000697693	-0.000323268	2.6175e-05	-0.000586577
190	-405	-0.000657116	0.000141637	-0.000700414	-0.000320353	2.39107e-05	-0.000578839
191	-404.5	-0.000634338	0.000117879	-0.000708344	-0.000316205	8.97741e-06	-0.000546754
192	-404	-0.000619064	9.71331e-05	-0.00072507	-0.000304558	-3.67764e-06	-0.000518988
193	-403.5	-0.000592028	9.04079e-05	-0.000728027	-0.000302015	-1.16614e-05	-0.000503601
194	-403	-0.000589561	9.31863e-05	-0.000727749	-0.000301775	-1.9538e-05	-0.000489327
195	-402.5	-0.000586969	9.1131e-05	-0.000734375	-0.000292117	-3.07521e-05	-0.00047257
196	-402	-0.00057702	8.92649e-05	-0.000761502	-0.000293305	-3.76812e-05	-0.000478381
197	-401.5	-0.000555488	9.54746e-05	-0.000781734	-0.000301769	-3.00936e-05	-0.000503613
198	-401	-0.000523414	0.000104088	-0.000788429	-0.000301733	-2.8188e-06	-0.000529466
199	-400.5	-0.000514096	0.000116718	-0.000798069	-0.000278671	9.98218e-06	-0.000547124
200	-400	-0.000507881	0.000119309	-0.000811448	-0.000275137	1.90379e-05	-0.000555502
201	-399.5	-0.000476315	0.000144433	-0.000814073	-0.000266705	1.62576e-05	-0.00057552
202	-399	-0.000459777	0.000165514	-0.000818122	-0.000261245	7.56524e-07	-0.000591244
203	-398.5	-0.000431922	0.000164629	-0.00081849	-0.000249136	-1.97086e-06	-0.000584147
204	-398	-0.000420471	0.00014581	-0.000847951	-0.000226643	-5.17162e-06	-0.00057896
205	-397.5	-0.000424217	0.000121057	-0.000887966	-0.000199725	-4.01638e-06	-0.000556316
206	-397	-0.00041116	0.000105998	-0.000915658	-0.000179154	-8.65701e-06	-0.000542001
207	-396.5	-0.000357409	0.000107371	-0.000909174	-0.000150945	5.13882e-06	-0.000535142
208	-396	-0.000325698	0.000111831	-0.000922859	-0.00014057	3.42908e-05	-0.000536018
209	-395.5	-0.000319142	0.00011796	-0.000973546	-0.000133033	6.07378e-05	-0.00051784
210	-395	-0.000316195	0.000118725	-0.00102266	-0.000115663	4.0508e-05	-0.000470732
211	-394.5	-0.000295882	0.00013167	-0.00105441	-0.000112307	1.27842e-05	-0.000429054
212	-394	-0.00026713	0.000147986	-0.00107738	-0.000110611	1.24714e-05	-0.000410041
213	-393.5	-0.000241574	0.000171525	-0.00108858	-0.000100417	3.63269e-05	-0.00041883
214	-393	-0.000225707	0.000193901	-0.0010983	-0.000101163	4.57048e-05	-0.000428437
215	-392.5	-0.000211074	0.000212475	-0.00110867	-8.82597e-05	5.42631e-05	-0.00044368
216	-392	-0.000201465	0.000211733	-0.00108885	-7.2851e-05	5.23842e-05	-0.000461601
217	-391.5	-0.000183019	0.000211882	-0.0010705	-5.80614e-05	5.83932e-05	-0.000462168
218	-391	-0.000138512	0.000221945	-0.00104382	-4.73004e-05	7.16721e-05	-0.000450297
219	-390.5	-0.000112863	0.000253463	-0.00104115	-1.70157e-05	7.34972e-05	-0.000448709
220	-390	-8.58268e-05	0.00026923	-0.00105973	2.43427e-06	9.11913e-05	-0.000424787
221	-389.5	-4.68064e-05	0.00026051	-0.00108853	2.87871e-05	9.115e-05	-0.00039087
222	-389	-2.3547e-06	0.000248295	-0.00109449	5.71898e-05	8.90395e-05	-0.000380539
223	-388.5	5.27848e-05	0.000258682	-0.00110227	5.98029e-05	9.30493e-05	-0.000367502
224	-388	6.55238e-05	0.000256886	-0.00112153	5.36231e-05	0.000122275	-0.000354385
225	-387.5	6.80762e-05	0.000248316	-0.00113638	4.52785e-05	0.000143382	-0.000353267
226	-387	5.35886e-05	0.000250887	-0.00113168	1.77887e-05	0.000165574	-0.000379173
227	-386.5	3.59728e-05	0.000260967	-0.00112082	-1.56396e-05	0.000177069	-0.00040672
228	-386	3.09932e-05	0.000268035	-0.00110803	-1.97838e-05	0.000176244	-0.000410373
229	-385.5	4.55609e-05	0.000283119	-0.00109821	-1.97935e-05	0.000181489	-0.000409518
230	-385	2.82194e-05	0.000299589	-0.0010849	-3.87235e-05	0.000183576	-0.000438149
231	-384.5	-5.93513e-06	0.000305146	-0.00105713	-4.75874e-05	0.000189456	-0.000451372
232	-384	-1.95646e-05	0.000312769	-0.00103193	-1.55191e-05	0.000199023	-0.000461274
233	-383.5	-1.89378e-05	0.000335618	-0.00100783	1.7432e-05	0.000219631	-0.000477508
234	-383	-4.42537e-06	0.00035164	-0.000996955	3.44425e-05	0.000246327	-0.000508851
235	-382.5	1.74105e-05	0.000371809	-0.00101268	3.2609e-05	0.000247688	-0.000516043
236	-382	3.41258e-05	0.000405528	-0.00100614	2.86732e-05	0.000247214	-0.000523249
237	-381.5	5.63137e-05	0.000419188	-0.00101176	3.49198e-05	0.000240375	-0.00051695
238	-381	4.99571e-05	0.000415184	-0.00101985	3.39983e-05	0.000231292	-0.000516018
239	-380.5	2.27101e-05	0.000431191	-0.00103772	7.72551e-05	0.000200841	-0.000523068
240	-380	1.55555e-06	0.000451885	-0.00108497	0.000105889	0.000173346	-0.000538353
241	-379.5	1.8705e-06	0.000469914	-0.00112179	0.000103859	0.000167251	-0.000547737
242	-379	-1.73909e-07	0.000476584	-0.00112286	0.000114713	0.00015534	-0.000545236
243	-378.5	-1.0772e-05	0.00048659	-0.0011308	0.000118162	0.00014247	-0.000561949
244	-378	-1.21734e-05	0.000493698	-0.0011509	0.000120135	0.000135815	-0.000589577
245	-377.5	-1.55249e-05	0.000506243	-0.00117174	0.000147341	0.000153249	-0.000603169
246	-377	-1.34036e-05	0.000533248	-0.00119491	0.000160893	0.000175122	-0.000631626
247	-376.5	-2.61802e-05	0.000556893	-0.00120607	0.000155139	0.000191159	-0.00066694
248	-376	-3.99562e-05	0.000556961	-0.00120893	0.000146374	0.00017352	-0.000696836
249	-375.5	-3.94858e-05	0.000562569	-0.00122115	0.000168739	0.000149109	-0.00074515
250	-375	-2.8625e-05	0.000568979	-0.00123596	0.000162107	0.000161862	-0.000781997
251	-374.5	-2.15011e-05	0.000592993	-0.00124626	0.000158299	0.000185471	-0.000813469
252	-374	-1.95289e-05	0.000619989	-0.00124837	0.000158759	0.000175156	-0.000852732
253	-373.5	-9.34616e-06	0.00063341	-0.00124422	0.000142422	0.000155156	-0.00087181
254	-373	1.06714e-05	0.000627574	-0.00125261	0.000124261	0.000143908	-0.000903013
255	-372.5	3.44936e-05	0.000613649	-0.00126628	0.000137414	0.000126479	-0.000914984
256	-372	6.53622e-05	0.000607507	-0.00128255	0.000181862	0.000119596	-0.000925964
257	-371.5	9.69278e-05	0.000588789	-0.00130342	0.000194218	0.000125216	-0.000925331
258	-371	0.000110449	0.000555044	-0.00131038	0.00020042	0.000124049	-0.000948835
259	-370.5	0.000128944	0.000554486	-0.00130141	0.000205139	0.000124334	-0.000965763
260	-370	0.000144645	0.000565922	-0.00129076	0.000193235	0.000128749	-0.00100072
261	-369.5	0.000180154	0.00057051	-0.00128447	0.000191686	0.000135737	-0.0010044
262	-369	0.000208364	0.000561518	-0.00127622	0.000202819	0.000128886	-0.00101294
263	-368.5	0.000242118	0.000536594	-0.00127075	0.000223793	0.000125834	-0.00104751
264	-368	0.000269219	0.00051385	-0.00124401	0.000270055	0.000128382	-0.00106866
265	-367.5	0.000275907	0.000508259	-0.00119157	0.000321577	0.00013569	-0.00107974
266	-367	0.000277955	0.000482347	-0.00116896	0.000326201	0.000119847	-0.00106159
267	-366.5	0.000302535	0.000450835	-0.00117101	0.000281295	0.000100638	-0.00105057
268	-366	0.000301113	0.000416844	-0.00117343	0.000237548	9.59852e-05	-0.0010639
269	-365.5	0.00028573	0.000394785	-0.00116916	0.000216265	9.07043e-05	-0.00105667
270	-365	0.000280361	0.000375636	-0.00115512	0.000214802	7.41449e-05	-0.00105734
271	-364.5	0.000285367	0.000355199	-0.00113819	0.000193806	5.23658e-05	-0.00106898
272	-364	0.000296719	0.000350909	-0.00111702	0.000178315	5.14218e-05	-0.00106724
273	-363.5	0.000314753	0.000346794	-0.00111537	0.000175313	4.82823e-05	-0.00107636
274	-363	0.0003302	0.000356067	-0.00112166	0.000191456	4.48945e-05	-0.00108572
275	-362.5	0.000366997	0.00036789	-0.001105	0.000228002	3.59652e-05	-0.0010969
276	-362	0.000394587	0.000392596	-0.00109132	0.000232221	2.87341e-05	-0.00110533
277	-361.5	0.000422317	0.000395864	-0.00109472	0.000225291	1.79926e-05	-0.00109173
278	-361	0.000426515	0.000390363	-0.00110211	0.000224971	4.04219e-06	-0.00108601
279	-360.5	0.000425498	0.000402008	-0.00110047	0.000216853	7.94621e-06	-0.00107417
280	-360	0.000419152	0.000423397	-0.00107066	0.000223003	2.58933e-06	-0.00105954
281	-359.5	0.000410386	0.000430068	-0.00104085	0.000245292	-1.35821e-05	-0.00105243
282	-359	0.000401459	0.0004287	-0.00104185	0.000265983	-2.77759e-05	-0.00103702
283	-358.5	0.000398023	0.000432903	-0.00104809	0.000250225	-4.63464e-05	-0.00102
284	-358	0.000398964	0.000427562	-0.00106494	0.000237243	-6.44215e-05	-0.00101418
285	-357.5	0.0004084	0.000423176	-0.00107827	0.00024738	-7.63636e-05	-0.00101647
286	-357	0.000413039	0.00042892	-0.00106955	0.00024112	-7.06053e-05	-0.00101154
287	-356.5	0.00042763	0.000451452	-0.00104974	0.00021435	-6.28595e-05	-0.00102019
288	-356	0.000453235	0.000480889	-0.00101992	0.000173127	-4.89386e-05	-0.00102905
289	-355.5	0.00049393	0.000493801	-0.000984992	0.000148157	-2.2538e-05	-0.00102554
290	-355	0.000523927	0.000512067	-0.000959587	0.000142559	-9.66045e-06	-0.00101579
291	-354.5	0.000541893	0.000562336	-0.000935389	0.000149271	-2.61602e-05	-0.00100179
292	-354	0.0005481	0.000583719	-0.000904617	0.000177992	-5.18918e-05	-0.000977096
293	-353.5	0.000553034	0.000582601	-0.000891391	0.000216167	-5.21614e-05	-0.000949901
294	-353	0.000547492	0.000593117	-0.000875405	0.000237678	-3.1468e-05	-0.000927181
295	-352.5	0.000541688	0.000612335	-0.000844601	0.000217087	-2.84866e-06	-0.000900587
296	-352	0.000553725	0.000618805	-0.00080867	0.000186606	1.09116e-06	-0.000855758
297	-351.5	0.000538805	0.000627379	-0.000783049	0.00018915	-1.72385e-05	-0.000824392
298	-351	0.000531386	0.000650514	-0.000769381	0.000219673	-2.31137e-05	-0.00080627
299	-350.5	0.000527422	0.000700741	-0.000754344	0.000225135	-1.66623e-05	-0.000779456
300	-350	0.000511639	0.000723313	-0.000734346	0.00019973	-2.6731e-05	-0.000767401
301	-349.5	0.000503166	0.00072527	-0.000715668	0.00018292	-3.90363e-05	-0.000754663
302	-349	0.000507442	0.000739432	-0.000674491	0.000174117	-5.04093e-05	-0.000749191
303	-348.5	0.000515087	0.000737665	-0.000654355	0.000161345	-5.67357e-05	-0.000754978
304	-348	0.000523233	0.000702592	-0.000669904	0.000131853	-6.48265e-05	-0.000741934
305	-347.5	0.000538837	0.000676059	-0.000702045	0.000108324	-7.03016e-05	-0.000727429
306	-347	0.000540115	0.00065926	-0.000724426	6.89244e-05	-4.93118e-05	-0.000723115
307	-346.5	0.000537172	0.000645797	-0.000734256	2.9461e-05	-2.25985e-05	-0.000732634
308	-346	0.000539643	0.00062934	-0.000743635	-2.48609e-06	-1.48116e-05	-0.000756059
309	-345.5	0.000548023	0.000623643	-0.000741608	-2.12967e-05	-2.47018e-05	-0.0007563
310	-345	0.000574554	0.000643405	-0.000746565	-4.26389e-05	-4.66515e-05	-0.000746115
311	-344.5	0.000602974	0.000668299	-0.000756699	-4.9953e-05	-4.82878e-05	-0.000753385
312	-344	0.00063684	0.000669017	-0.000756007	-4.72753e-05	-6.22916e-05	-0.000775308
313	-343.5	0.00064089	0.000663571	-0.000758528	-2.69316e-05	-7.0844e-05	-0.000805224
314	-343	0.000657704	0.000673885	-0.000753936	-1.45097e-05	-8.30338e-05	-0.000822322
315	-342.5	0.000671817	0.000698562	-0.000740686	-2.35624e-05	-9.83958e-05	-0.000838227
316	-342	0.000682859	0.000715655	-0.000714842	-1.57885e-05	-0.000102368	-0.000840638
317	-341.5	0.000680724	0.000708369	-0.000654181	1.60658e-05	-0.000106483	-0.000837314
318	-341	0.000686244	0.000691943	-0.000619488	2.76096e-05	-0.000106847	-0.000838166
319	-340.5	0.000684982	0.000688602	-0.000623692	4.78539e-06	-7.75867e-05	-0.000833116
320	-340	0.000689433	0.000689344	-0.000642217	-2.5879e-05	-6.03703e-05	-0.000835141
321	-339.5	0.000703729	0.000697741	-0.000657957	-5.27385e-05	-9.95605e-05	-0.000859601
322	-339	0.000729778	0.000724969	-0.000664898	-8.95725e-05	-0.000152179	-0.000871408
323	-338.5	0.000744918	0.000716094	-0.000659342	-0.000107975	-0.00018609	-0.000860725
324	-338	0.000734083	0.000685033	-0.000665867	-0.000112861	-0.000211033	-0.00086038
325	-337.5	0.000723264	0.00063738	-0.000668576	-0.000120604	-0.00023638	-0.000872081
326	-337	0.000714366	0.000605162	-0.000656343	-0.000124926	-0.000240124	-0.000893265
327	-336.5	0.000683121	0.000583674	-0.000632907	-0.000125425	-0.000248992	-0.000917353
328	-336	0.000636805	0.000567756	-0.000603616	-0.000129161	-0.000267292	-0.000933588
329	-335.5	0.000599353	0.000553047	-0.000571058	-0.000131849	-0.000278385	-0.000958225
330	-335	0.000578795	0.000526185	-0.000557153	-0.000108086	-0.000280213	-0.000995921
331	-334.5	0.00055743	0.000487881	-0.000532274	-9.00898e-05	-0.000262275	-0.0010255
332	-334	0.000550374	0.000459506	-0.00049506	-7.87104e-05	-0.000276293	-0.00105419
333	-333.5	0.000587482	0.00039608	-0.000483392	-9.27151e-05	-0.000280013	-0.00106479
334	-333	0.000601789	0.000347117	-0.00047026	-0.000110455	-0.000266985	-0.00106222
335	-332.5	0.000584476	0.000316449	-0.000449198	-0.000138396	-0.000261256	-0.00106808
336	-332	0.000562087	0.000284396	-0.000456733	-0.00016166	-0.0002464	-0.00104438
337	-331.5	0.00054631	0.00026987	-0.000466643	-0.000164498	-0.000248178	-0.0010297
338	-331	0.000528472	0.000260152	-0.000474778	-0.00017915	-0.000271575	-0.00103532
339	-330.5	0.000506678	0.00022726	-0.000450512	-0.000190452	-0.000307667	-0.00104365
340	-330	0.000455239	0.000190131	-0.000468365	-0.000205879	-0.000342807	-0.00104879
341	-329.5	0.000406445	0.000143931	-0.000486266	-0.000208354	-0.000352372	-0.00104461
342	-329	0.000365144	0.000103631	-0.000499841	-0.000203093	-0.00035283	-0.00102139
343	-328.5	0.000319243	6.10317e-05	-0.000502642	-0.000190979	-0.00032899	-0.000988098
344	-328	0.000285003	1.29101e-05	-0.000488922	-0.000192941	-0.000320994	-0.000964664
345	-327.5	0.000244057	-4.62602e-05	-0.000474991	-0.000179812	-0.00029309	-0.00095183
346	-327	0.000224045	-8.99684e-05	-0.000457194	-0.000150448	-0.000262679	-0.000963517
347	-326.5	0.000209951	-0.000119713	-0.000442712	-0.000155628	-0.000267501	-0.000974498
348	-326	0.000204677	-0.000140035	-0.000432429	-0.000160654	-0.000286222	-0.000960041
349	-325.5	0.000191113	-0.000165595	-0.000448816	-0.000160685	-0.000315111	-0.000938864
350	-325	0.0002	-0.000165685	-0.000489185	-0.000162496	-0.000313659	-0.000916273
351	-324.5	0.00021103	-0.000195601	-0.000509852	-0.0001762	-0.000310593	-0.000897117
352	-324	0.000226386	-0.000212975	-0.000524081	-0.000177564	-0.000280023	-0.000873917
353	-323.5	0.000228739	-0.000219249	-0.000536009	-0.000172357	-0.000285549	-0.000834409
354	-323	0.000221056	-0.000229043	-0.000566172	-0.000186741	-0.000303554	-0.000816643
355	-322.5	0.000236505	-0.000256419	-0.000579569	-0.000226353	-0.000305508	-0.000802074
356	-322	0.000292534	-0.000266614	-0.000599341	-0.000251083	-0.00029546	-0.000790499
357	-321.5	0.000313582	-0.000278606	-0.000622336	-0.000260939	-0.000289611	-0.000786311
358	-321	0.000312502	-0.000290911	-0.000638064	-0.000268614	-0.000277829	-0.000767406
359	-320.5	0.000279851	-0.000291594	-0.000631185	-0.00029564	-0.000256958	-0.000742184
360	-320	0.000240766	-0.000280059	-0.000634985	-0.000297209	-0.000270758	-0.000735895
361	-319.5	0.000214847	-0.000267091	-0.000655241	-0.000298275	-0.000282954	-0.00071034
362	-319	0.000188573	-0.000247487	-0.000670434	-0.000320632	-0.000287332	-0.000665164
363	-318.5	0.000158179	-0.000243431	-0.00067342	-0.000316155	-0.000283312	-0.000651156
364	-318	0.000117507	-0.000228328	-0.000653137	-0.000319627	-0.000283099	-0.000639396
365	-317.5	6.75372e-05	-0.000205517	-0.000651935	-0.000336233	-0.000287062	-0.000615976
366	-317	3.84178e-05	-0.00020708	-0.000657216	-0.000379009	-0.000291034	-0.000590188
367	-316.5	1.44092e-06	-0.000213507	-0.000671225	-0.000418252	-0.00029805	-0.000560725
368	-316	-2.78533e-05	-0.000214064	-0.000663696	-0.000443806	-0.000288066	-0.000546393
369	-315.5	-6.14084e-05	-0.00020292	-0.000640727	-0.000446294	-0.000262954	-0.000536959
370	-315	-8.76785e-05	-0.000176195	-0.00063948	-0.000425082	-0.000243236	-0.000531549
371	-314.5	-9.04265e-05	-0.000162873	-0.000617667	-0.000435818	-0.000240272	-0.000528075
372	-314	-9.068e-05	-0.00014724	-0.000603009	-0.000454298	-0.000241118	-0.000524005
373	-313.5	-0.000108305	-0.000151669	-0.00059892	-0.000445987	-0.000237353	-0.000529164
374	-313	-0.000125484	-0.000157319	-0.000587485	-0.000452152	-0.000230843	-0.000531289
375	-312.5	-0.000137918	-0.000157879	-0.000570642	-0.000450903	-0.000221606	-0.000530915
376	-312	-0.000172883	-0.000135403	-0.000565151	-0.000447707	-0.000205754	-0.000517315
377	-311.5	-0.000200103	-0.000107379	-0.000556913	-0.000448788	-0.000205448	-0.00049152
378	-311	-0.000221267	-9.35484e-05	-0.000542249	-0.000476671	-0.000185223	-0.00046524
379	-310.5	-0.000236441	-9.5862e-05	-0.000537965	-0.000509553	-0.000172728	-0.000434487
380	-310	-0.000239045	-0.000110479	-0.00055042	-0.000531436	-0.000175157	-0.000405854
381	-309.5	-0.000257947	-0.000109333	-0.000560094	-0.000564102	-0.000163604	-0.000374853
382	-309	-0.000284417	-9.85482e-05	-0.000560727	-0.000585397	-0.000147149	-0.000331124
383	-308.5	-0.000297793	-9.74695e-05	-0.000568356	-0.000601614	-0.000143134	-0.000314431
384	-308	-0.000290823	-0.000105416	-0.000567442	-0.000599785	-0.000141937	-0.000296988
385	-307.5	-0.000281355	-0.000118782	-0.000544948	-0.000580742	-0.0001378	-0.000274962
386	-307	-0.000272963	-0.000129803	-0.000515512	-0.000581249	-0.000122157	-0.000265028
387	-306.5	-0.000250859	-0.000129075	-0.000492606	-0.000578236	-9.53367e-05	-0.00024453
388	-306	-0.000243439	-0.000133826	-0.000444147	-0.000576695	-6.94491e-05	-0.000221735
389	-305.5	-0.000222793	-0.000145827	-0.000430564	-0.000578293	-4.63932e-05	-0.000215081
390	-305	-0.000194586	-0.00013964	-0.000443323	-0.000592841	-1.1111e-05	-0.000212141
391	-304.5	-0.000168739	-0.000114405	-0.000458431	-0.000594889	3.70182e-05	-0.000191947
392	-304	-0.000138826	-0.000105756	-0.000462316	-0.000603117	5.18368e-05	-0.00015795
393	-303.5	-9.97665e-05	-0.000122794	-0.000456849	-0.000612643	5.36462e-05	-0.000134561
394	-303	-5.79774e-05	-0.000138109	-0.00043864	-0.000619195	6.59443e-05	-0.000118415
395	-302.5	-3.04956e-05	-0.000135196	-0.000434016	-0.00063926	0.000112051	-0.000101923
396	-302	-9.97119e-06	-9.63724e-05	-0.00041941	-0.000657579	0.000131755	-8.3187e-05
397	-301.5	1.74985e-05	-9.218e-05	-0.00040554	-0.000669373	0.000126807	-5.82939e-05
398	-301	4.23447e-05	-0.000114645	-0.000436167	-0.000688775	0.000114834	-5.08906e-05
399	-300.5	5.50411e-05	-0.00011708	-0.000474588	-0.000718228	0.000108515	-3.37908e-05
400	-300	6.60078e-05	-0.00012266	-0.000496279	-0.000735079	0.000120371	-3.83658e-06
401	-299.5	6.36859e-05	-0.000136566	-0.00051042	-0.000730717	0.000119722	1.30301e-05
402	-299	5.11735e-05	-0.000141364	-0.00051566	-0.000717981	0.000102304	2.43332e-05
403	-298.5	3.29971e-05	-0.00013378	-0.000528068	-0.000720524	7.1115e-05	4.96745e-05
404	-298	1.59845e-05	-0.000121395	-0.000540863	-0.000711978	3.86565e-05	7.22099e-05
405	-297.5	1.68826e-05	-9.53781e-05	-0.000532073	-0.000650262	5.47305e-06	7.78736e-05
406	-297	1.35408e-05	-5.14669e-05	-0.000518603	-0.000589823	-5.06518e-06	6.89883e-05
407	-296.5	8.0378e-06	-1.25796e-05	-0.000515758	-0.000563336	-1.5554e-05	7.25436e-05
408	-296	1.5953e-05	-7.99249e-06	-0.000529736	-0.000551941	-2.72546e-05	8.81089e-05
409	-295.5	2.59871e-05	1.9275e-06	-0.000551231	-0.000543823	-3.76534e-05	0.000103713
410	-295	3.73693e-05	3.75602e-06	-0.000583013	-0.000508314	-4.81754e-05	0.000132905
411	-294.5	5.5685e-05	1.78352e-05	-0.000621421	-0.000482178	-5.40352e-05	0.000116666
412	-294	6.61747e-05	3.63041e-05	-0.000650253	-0.000455686	-6.79679e-05	9.81834e-05
413	-293.5	6.44235e-05	4.7639e-05	-0.000696546	-0.000422686	-8.04954e-05	9.7253e-05
414	-293	6.48693e-05	7.16317e-05	-0.000734952	-0.000422858	-7.91526e-05	9.59994e-05
415	-292.5	5.03089e-05	7.8043e-05	-0.000772489	-0.000425196	-8.0614e-05	9.76905e-05
416	-292	4.27175e-05	7.14045e-05	-0.000820379	-0.000431775	-6.90743e-05	9.74029e-05
417	-291.5	4.54609e-05	6.78947e-05	-0.000858417	-0.000430017	-7.12915e-05	0.00011669
418	-291	2.00045e-05	7.49852e-05	-0.000889353	-0.000417861	-8.36825e-05	0.000129126
419	-290.5	-2.73427e-05	8.18975e-05	-0.000899587	-0.000437634	-8.3088e-05	0.000120962
420	-290	-6.12132e-05	9.79657e-05	-0.000892344	-0.000458572	-7.12074e-05	0.000119926
421	-289.5	-6.81293e-05	0.000160929	-0.000898517	-0.000482717	-5.3808e-05	0.000130497
422	-289	-8.35223e-05	0.000179192	-0.000930134	-0.000498092	-4.86652e-05	0.000117175
423	-288.5	-8.38469e-05	0.00018489	-0.000968187	-0.000495096	-5.43797e-05	0.000112664
424	-288	-8.32806e-05	0.000189795	-0.000996208	-0.000486658	-5.0115e-05	0.000108696
425	-287.5	-0.000110312	0.000191663	-0.00100749	-0.000455926	-3.96976e-05	0.000105504
426	-287	-0.000119968	0.000170686	-0.00100318	-0.000424348	-1.93883e-05	0.000119991
427	-286.5	-0.000125207	0.000134828	-0.00101236	-0.000411613	1.18494e-05	0.000133628
428	-286	-0.000130422	0.000119039	-0.00101865	-0.000380248	3.63568e-05	0.000149544
429	-285.5	-0.000130271	0.000119152	-0.00103247	-0.000391015	8.75897e-05	0.000168665
430	-285	-0.000150403	9.31346e-05	-0.0010401	-0.000391382	9.01442e-05	0.000175451
431	-284.5	-0.000155019	7.97502e-05	-0.00103217	-0.000380068	8.44241e-05	0.000184999
432	-284	-0.000158225	8.76782e-05	-0.00101664	-0.000387601	8.58251e-05	0.000213319
433	-283.5	-0.000167453	7.05528e-05	-0.00100437	-0.000401736	8.6136e-05	0.000236753
434	-283	-0.000174423	4.77614e-05	-0.000992062	-0.000403345	7.50196e-05	0.000255234
435	-282.5	-0.000205168	3.17962e-05	-0.000988201	-0.000383104	5.08099e-05	0.000262023
436	-282	-0.000220407	1.26216e-05	-0.000991052	-0.00037174	4.2272e-05	0.000271303
437	-281.5	-0.000247046	8.93199e-06	-0.000979899	-0.000356522	4.36728e-05	0.000250532
438	-281	-0.000279161	1.96383e-05	-0.000950377	-0.000329659	1.78451e-05	0.000232254
439	-280.5	-0.000302941	1.18639e-05	-0.000924672	-0.000317717	-1.82466e-05	0.000229285
440	-280	-0.000323502	-8.63461e-06	-0.00089974	-0.000302625	-4.60848e-05	0.000227241
441	-279.5	-0.000334881	-2.89167e-05	-0.000868544	-0.000293968	-4.65398e-05	0.000245444
442	-279	-0.000338746	-4.99016e-05	-0.000821899	-0.000302418	-4.32966e-05	0.000263749
443	-278.5	-0.000347528	-5.35206e-05	-0.000792151	-0.000295884	-3.64083e-05	0.000265018
444	-278	-0.000408962	-5.80589e-05	-0.000768042	-0.00027966	-4.01379e-05	0.000239277
445	-277.5	-0.000463087	-8.13842e-05	-0.00073614	-0.000274396	-3.8174e-05	0.00021747
446	-277	-0.000495986	-9.91752e-05	-0.000696697	-0.000263612	-3.95774e-05	0.000192601
447	-276.5	-0.000497359	-0.000119043	-0.000661922	-0.00024436	-4.68392e-05	0.000167925
448	-276	-0.000505788	-0.000153156	-0.000641085	-0.000212312	-8.13467e-05	0.000152906
449	-275.5	-0.000546688	-0.000171478	-0.000606323	-0.000158276	-9.8397e-05	0.000161562
450	-275	-0.000586205	-0.000187072	-0.000612289	-0.000129918	-0.000104499	0.000179427
451	-274.5	-0.00062753	-0.000198755	-0.000622724	-0.000120494	-0.00011236	0.000182869
452	-274	-0.000643719	-0.000204395	-0.000610401	-0.000112083	-0.000101812	0.000171882
453	-273.5	-0.000663591	-0.000197429	-0.000595516	-8.61624e-05	-8.77858e-05	0.000162832
454	-273	-0.000684206	-0.000190413	-0.000568486	-4.17892e-05	-0.000105036	0.00014807
455	-272.5	-0.000693266	-0.000205859	-0.00052397	-8.73935e-06	-0.000121378	0.000128428
456	-272	-0.000716794	-0.000255425	-0.000500704	1.24809e-05	-0.000113789	9.44334e-05
457	-271.5	-0.000761126	-0.000288111	-0.000467829	2.34069e-05	-0.000115799	7.16017e-05
458	-271	-0.000782966	-0.000315101	-0.00043996	3.49543e-05	-0.000124893	4.91767e-05
459	-270.5	-0.000784293	-0.000322742	-0.000432781	5.74815e-05	-0.000109146	4.036e-05
460	-270	-0.000768488	-0.000330747	-0.000434463	9.33632e-05	-0.000101474	3.62534e-05
461	-269.5	-0.000778452	-0.00033056	-0.000435856	0.000137891	-9.76214e-05	4.10485e-05
462	-269	-0.000803304	-0.000325579	-0.000429057	0.000201073	-9.20809e-05	3.40562e-05
463	-268.5	-0.000817878	-0.000331501	-0.000416422	0.000206766	-9.59178e-05	3.76308e-05
464	-268	-0.00081481	-0.000340933	-0.000410674	0.000197848	-9.95728e-05	4.13542e-05
465	-267.5	-0.000821179	-0.000327607	-0.000404452	0.000190511	-0.000105042	6.02721e-05
466	-267	-0.000819888	-0.000313132	-0.000396997	0.000196795	-0.000107718	7.18535e-05
467	-266.5	-0.00081506	-0.000302574	-0.000389773	0.000220662	-0.000113939	5.42975e-05
468	-266	-0.000819873	-0.000268511	-0.00036864	0.000240065	-8.89248e-05	6.33089e-05
469	-265.5	-0.000827817	-0.00024167	-0.000338952	0.000283527	-5.69297e-05	6.68112e-05
470	-265	-0.000827582	-0.000245814	-0.000330758	0.000326374	-5.08268e-05	6.25127e-05
471	-264.5	-0.000816324	-0.000211675	-0.000336066	0.000359395	-6.43155e-05	7.01559e-05
472	-264	-0.00079268	-0.000191211	-0.000329353	0.000378718	-6.41319e-05	5.45313e-05
473	-263.5	-0.000796222	-0.000189547	-0.000291468	0.000390903	-7.03428e-05	3.61083e-05
474	-263	-0.000799076	-0.000168618	-0.000277636	0.000421294	-5.75792e-05	2.57648e-05
475	-262.5	-0.000791067	-0.000174691	-0.000285749	0.000454815	-7.11146e-05	1.6568e-05
476	-262	-0.000774813	-0.000191533	-0.00027919	0.000472998	-7.82484e-05	-2.08574e-05
477	-261.5	-0.000750911	-0.000192596	-0.000268664	0.000471387	-7.81274e-05	-4.62343e-05
478	-261	-0.000736703	-0.00018295	-0.00026253	0.000499401	-5.05566e-05	-5.00696e-05
479	-260.5	-0.000731607	-0.000174037	-0.000245151	0.000518274	-6.20921e-05	-7.33996e-05
480	-260	-0.00073214	-0.00016181	-0.000210204	0.000534693	-8.49735e-05	-9.94591e-05
481	-259.5	-0.000726723	-0.000140733	-0.000180584	0.000549828	-0.00011145	-0.000112663
482	-259	-0.000713361	-0.000150752	-0.000158147	0.000580419	-0.00011859	-0.000130235
483	-258.5	-0.000660179	-0.000153386	-0.000140254	0.000591508	-0.000105126	-0.000155986
484	-258	-0.000622069	-0.000150581	-0.00012903	0.000589692	-0.000110549	-0.000170715
485	-257.5	-0.0005871	-0.000166079	-0.000109541	0.000587567	-0.000123836	-0.000173573
486	-257	-0.000585018	-0.000176881	-7.73669e-05	0.000585811	-0.000118351	-0.000173544
487	-256.5	-0.000588552	-0.000159605	-4.9372e-05	0.000574721	-0.000104998	-0.000158205
488	-256	-0.000576838	-0.000145548	-3.24318e-05	0.000560254	-9.14475e-05	-0.000145902
489	-255.5	-0.000563749	-0.000135853	-3.29326e-05	0.000549255	-7.48443e-05	-0.000141695
490	-255	-0.000564482	-0.000122099	-3.79405e-05	0.000549788	-6.13749e-05	-0.000142106
491	-254.5	-0.000535822	-0.000124056	-7.40459e-05	0.000564263	-5.59656e-05	-0.000122107
492	-254	-0.00052944	-0.000130251	-0.000114895	0.000602211	-4.96143e-05	-0.000117555
493	-253.5	-0.00053839	-0.000124474	-0.000144205	0.000625205	-2.84452e-05	-0.000121919
494	-253	-0.000534721	-0.000128496	-0.000169799	0.000616681	-1.96489e-06	-0.000125597
495	-252.5	-0.000515089	-0.000117193	-0.000185282	0.0006081	2.98539e-05	-0.00010781
496	-252	-0.000470753	-0.000119844	-0.000193506	0.000608628	5.00852e-05	-8.21892e-05
497	-251.5	-0.000444353	-0.000142232	-0.000191876	0.000641893	5.04566e-05	-4.87376e-05
498	-251	-0.000456715	-0.00014551	-0.000195404	0.000655356	3.77472e-05	-5.69743e-05
499	-250.5	-0.000476824	-0.00013285	-0.000211046	0.000688174	2.57195e-05	-6.13517e-05
500	-250	-0.000488946	-0.000151374	-0.000218227	0.00070994	3.10185e-05	-6.00146e-05
501	-249.5	-0.000469575	-0.000154875	-0.000212989	0.000719317	3.22258e-05	-4.69479e-05
502	-249	-0.000462463	-0.000132962	-0.00021919	0.000708079	3.47302e-05	-4.50268e-05
503	-248.5	-0.000455455	-0.000130949	-0.000252371	0.000721423	3.60387e-05	-6.03739e-05
504	-248	-0.000433701	-0.000139258	-0.000288216	0.000721287	4.32084e-05	-7.81749e-05
505	-247.5	-0.000452356	-0.000156533	-0.000316754	0.000727026	5.19307e-05	-8.09585e-05
506	-247	-0.000467504	-0.000158532	-0.000342132	0.00075045	6.36416e-05	-7.55565e-05
507	-246.5	-0.000469998	-0.000163372	-0.00036172	0.000775602	8.90122e-05	-8.25858e-05
508	-246	-0.000506683	-0.000165548	-0.000366911	0.000783665	9.61254e-05	-8.60015e-05
509	-245.5	-0.000530904	-0.000176462	-0.0003651	0.000792938	0.000107051	-6.13271e-05
510	-245	-0.00051371	-0.000194988	-0.000368126	0.000809177	0.000120975	-6.09761e-05
511	-244.5	-0.000496357	-0.000204952	-0.000374186	0.000822458	0.000141999	-6.74329e-05
512	-244	-0.000489317	-0.000193921	-0.000378395	0.000831028	0.000171125	-6.5399e-05
513	-243.5	-0.000487462	-0.000162858	-0.000375336	0.000848325	0.000215071	-5.82244e-05
514	-243	-0.000495007	-0.000143048	-0.000361298	0.000878312	0.000253244	-5.97824e-05
515	-242.5	-0.000488356	-0.000180067	-0.000360087	0.000891243	0.000285225	-5.75097e-05
516	-242	-0.000462707	-0.000224144	-0.000359037	0.00089674	0.000287178	-5.86032e-05
517	-241.5	-0.000448493	-0.000242547	-0.000346159	0.000901085	0.00030684	-3.61904e-05
518	-241	-0.000430486	-0.00026143	-0.00033021	0.000906337	0.000335015	-1.52215e-05
519	-240.5	-0.000419662	-0.000318795	-0.000303864	0.000913613	0.000347191	5.23229e-07
520	-240	-0.000432222	-0.00038307	-0.000260341	0.000904937	0.000336328	4.92855e-06
521	-239.5	-0.000449085	-0.000415765	-0.000262218	0.000921675	0.000339012	1.69807e-05
522	-239	-0.000453979	-0.000429438	-0.00027067	0.000960941	0.000333589	2.20073e-05
523	-238.5	-0.000462902	-0.000468298	-0.000286781	0.00100387	0.000340869	4.57472e-06
524	-238	-0.000479182	-0.000500881	-0.000312569	0.000985618	0.000354988	4.06693e-08
525	-237.5	-0.000508028	-0.000534492	-0.000341079	0.000969216	0.000354977	2.02906e-05
526	-237	-0.000539195	-0.000572585	-0.000378374	0.000947111	0.000353046	3.21439e-05
527	-236.5	-0.000559453	-0.000575141	-0.000431031	0.00090924	0.000372929	1.79928e-05
528	-236	-0.000578764	-0.000558647	-0.000473968	0.000864149	0.000382129	1.89527e-05
529	-235.5	-0.000592082	-0.000565392	-0.000498623	0.000865259	0.000382479	3.06817e-05
530	-235	-0.000603964	-0.000594986	-0.000519384	0.00086812	0.000399521	4.89033e-05
531	-234.5	-0.000605245	-0.000599443	-0.000519142	0.000829157	0.000394829	6.4709e-05
532	-234	-0.000583283	-0.000617762	-0.000522405	0.000804297	0.000390174	7.19049e-05
533	-233.5	-0.000572515	-0.00063558	-0.000544773	0.000789537	0.000398233	6.86449e-05
534	-233	-0.0005842	-0.000647743	-0.000562529	0.00077649	0.000420263	6.85863e-05
535	-232.5	-0.000580409	-0.00064836	-0.000562668	0.000752497	0.000442021	6.70603e-05
536	-232	-0.000580912	-0.000624558	-0.000553538	0.000732419	0.000470706	7.44988e-05
537	-231.5	-0.000574899	-0.000568352	-0.000555698	0.000724355	0.000511003	5.79429e-05
538	-231	-0.000557634	-0.000547536	-0.000577625	0.000704372	0.000550055	5.49026e-05
539	-230.5	-0.000522656	-0.000567997	-0.000603994	0.000675123	0.000581501	6.0327e-05
540	-230	-0.000492585	-0.000568612	-0.000611433	0.00065579	0.000604254	6.56306e-05
541	-229.5	-0.000484456	-0.000559285	-0.000603735	0.000651627	0.000657923	5.2169e-05
542	-229	-0.000452404	-0.000542771	-0.000597397	0.000663892	0.00071402	1.21358e-05
543	-228.5	-0.000425705	-0.000536445	-0.000588443	0.000672275	0.000732626	-1.50425e-05
544	-228	-0.000405212	-0.000530094	-0.00056	0.000686022	0.000726113	-1.11948e-05
545	-227.5	-0.000398816	-0.000533605	-0.00054982	0.000711183	0.000697974	-7.94675e-06
546	-227	-0.000388227	-0.000538751	-0.000560857	0.000740726	0.00067543	-3.95615e-05
547	-226.5	-0.000344926	-0.000525541	-0.000567376	0.000736456	0.00065475	-6.70356e-05
548	-226	-0.000327699	-0.000510574	-0.000558206	0.000732479	0.000644199	-0.000106715
549	-225.5	-0.000323496	-0.000488658	-0.000551698	0.00072722	0.00063438	-0.000145519
550	-225	-0.000314011	-0.000478653	-0.000552013	0.000750576	0.000636916	-0.000172964
551	-224.5	-0.000326814	-0.00047374	-0.000544653	0.000754332	0.000648527	-0.000182972
552	-224	-0.000339138	-0.000463078	-0.000530495	0.000746056	0.000663684	-0.000183417
553	-223.5	-0.000333486	-0.000440358	-0.000514213	0.000748808	0.000686891	-0.000195407
554	-223	-0.000328429	-0.000422076	-0.000508447	0.00075223	0.000689245	-0.000201731
555	-222.5	-0.000315658	-0.000387926	-0.000526676	0.00074289	0.000682575	-0.000205479
556	-222	-0.000297	-0.000359901	-0.000543857	0.000736855	0.000682937	-0.000224805
557	-221.5	-0.000307101	-0.000351538	-0.000574087	0.000733459	0.000718325	-0.000252125
558	-221	-0.000339061	-0.000352678	-0.000592741	0.00072104	0.000752413	-0.000261976
559	-220.5	-0.000376408	-0.000358518	-0.00058187	0.000729771	0.00076436	-0.000250642
560	-220	-0.000398996	-0.000348941	-0.000599444	0.000722366	0.000770876	-0.000238611
561	-219.5	-0.000402213	-0.000331417	-0.000615175	0.000716664	0.000766179	-0.00024699
562	-219	-0.000415584	-0.000320948	-0.000623197	0.000705689	0.000775786	-0.000253387
563	-218.5	-0.000402586	-0.000304665	-0.000639002	0.000718128	0.000786651	-0.000239694
564	-218	-0.000384694	-0.000277028	-0.000652402	0.000726459	0.000810746	-0.000220524
565	-217.5	-0.000382995	-0.000231396	-0.0006553	0.000733651	0.000811779	-0.000212978
566	-217	-0.000383693	-0.000218238	-0.00064866	0.000714276	0.000797412	-0.000227516
567	-216.5	-0.000386055	-0.000202533	-0.000651902	0.000704707	0.000798686	-0.000244006
568	-216	-0.000394683	-0.000164089	-0.000674717	0.000721538	0.000800553	-0.000248162
569	-215.5	-0.000391063	-0.000110585	-0.000713516	0.000767808	0.000782828	-0.000238577
570	-215	-0.000387561	-0.000109078	-0.000729535	0.000752079	0.000754491	-0.000245247
571	-214.5	-0.000380766	-8.85752e-05	-0.000733663	0.000739638	0.000739089	-0.000254649
572	-214	-0.000384459	-7.34429e-05	-0.000736315	0.000721381	0.000718809	-0.000250805
573	-213.5	-0.00037753	-8.87447e-05	-0.000726604	0.00069499	0.000707351	-0.000225568
574	-213	-0.000348702	-0.000102595	-0.000702357	0.000680752	0.000706868	-0.000219803
575	-212.5	-0.000329098	-9.86602e-05	-0.000694763	0.000686824	0.000720524	-0.000220924
576	-212	-0.000310079	-8.08586e-05	-0.000704338	0.000699767	0.000741674	-0.000222017
577	-211.5	-0.000302501	-7.44289e-05	-0.000730687	0.000694094	0.000760405	-0.000210403
578	-211	-0.000312331	-6.73171e-05	-0.00074808	0.000663137	0.000764612	-0.000202213
579	-210.5	-0.000317589	-5.03987e-05	-0.000769174	0.000649475	0.000760597	-0.000217571
580	-210	-0.000336772	-3.73235e-05	-0.000805956	0.000650611	0.000765376	-0.000222165
581	-209.5	-0.000356856	-1.88352e-05	-0.00083795	0.000644959	0.000777378	-0.000217569
582	-209	-0.000365044	-2.36505e-05	-0.000859714	0.000628524	0.000802045	-0.000249139
583	-208.5	-0.00036835	-1.87777e-05	-0.00086639	0.000631514	0.000820895	-0.000268834
584	-208	-0.000361325	-9.991e-06	-0.000871421	0.000650939	0.000832302	-0.000279535
585	-207.5	-0.000345747	1.15577e-06	-0.000890589	0.000648697	0.000827737	-0.000294106
586	-207	-0.000327651	2.52329e-05	-0.000894951	0.00062855	0.000804279	-0.000286255
587	-206.5	-0.000297068	5.18358e-05	-0.000901986	0.000615019	0.000791827	-0.000243939
588	-206	-0.000257527	7.1563e-05	-0.000898602	0.000610465	0.000791279	-0.000250503
589	-205.5	-0.000251158	9.47946e-05	-0.000870873	0.000611771	0.000780628	-0.000288281
590	-205	-0.000231329	0.000111269	-0.000869583	0.000580943	0.000770968	-0.000304691
591	-204.5	-0.000212425	0.000137398	-0.000875399	0.000561917	0.000754216	-0.000307773
592	-204	-0.000199248	0.000163109	-0.00087208	0.000556891	0.000732664	-0.000298181
593	-203.5	-0.000177174	0.000182829	-0.00085807	0.000526407	0.000720044	-0.000303973
594	-203	-0.000159201	0.000216998	-0.000851153	0.000520462	0.00071215	-0.000307411
595	-202.5	-0.000157531	0.000217186	-0.000845714	0.000515226	0.000688143	-0.000310347
596	-202	-0.000170327	0.000209592	-0.000851831	0.000511186	0.000655615	-0.000316866
597	-201.5	-0.000162491	0.000223778	-0.000859641	0.000538015	0.000617161	-0.000340837
598	-201	-0.000163044	0.000264681	-0.000855754	0.000500041	0.000588675	-0.000374669
599	-200.5	-0.000158517	0.000271532	-0.000872695	0.000460193	0.000584482	-0.000389008
600	-200	-0.000154394	0.000272906	-0.00090007	0.000446072	0.000588966	-0.000374158
601	-199.5	-0.000135277	0.000296815	-0.000926922	0.00041678	0.000577926	-0.000366674
602	-199	-0.000119548	0.000306527	-0.000947373	0.00037394	0.000557325	-0.000377573
603	-198.5	-0.000100617	0.000300361	-0.000960979	0.000383715	0.000537922	-0.00039571
604	-198	-9.32583e-05	0.000299581	-0.000960352	0.000362031	0.000511386	-0.000409664
605	-197.5	-9.27104e-05	0.00028606	-0.000965658	0.000319406	0.0004782	-0.000424973
606	-197	-7.33438e-05	0.000260403	-0.000966891	0.000262646	0.000451822	-0.000422974
607	-196.5	-7.53364e-05	0.000280891	-0.000948641	0.000216968	0.000422122	-0.000412814
608	-196	-8.02969e-05	0.000237938	-0.000936015	0.000174966	0.000410722	-0.000437122
609	-195.5	-7.11154e-05	0.000187484	-0.00094357	0.000145246	0.000399932	-0.000452307
610	-195	-3.34322e-05	0.000130844	-0.000942751	0.000103087	0.000385826	-0.000452084
611	-194.5	1.55616e-05	6.33275e-05	-0.00091972	5.53926e-05	0.000359116	-0.00046557
612	-194	5.82218e-05	1.36667e-05	-0.000908254	2.55717e-05	0.000362509	-0.000472416
613	-193.5	6.27894e-05	-1.05015e-05	-0.000879399	7.13484e-06	0.000362403	-0.000483246
614	-193	3.62211e-05	-3.77149e-05	-0.000855537	-1.64462e-05	0.000353275	-0.000494488
615	-192.5	-1.01692e-05	-3.47731e-05	-0.000829289	-3.80256e-05	0.000365992	-0.000510716
616	-192	-3.87122e-05	-3.54591e-05	-0.000816202	-5.98847e-05	0.00040013	-0.000541953
617	-191.5	-4.63931e-05	-6.67469e-05	-0.000810797	-9.07759e-05	0.000402488	-0.000573605
618	-191	-5.33771e-05	-0.000106862	-0.000813538	-0.000123801	0.000390679	-0.000598686
619	-190.5	-5.09078e-05	-0.000128961	-0.000799398	-0.000147363	0.00036845	-0.000606723
620	-190	-5.20337e-05	-0.000132572	-0.000775251	-0.000164439	0.000355739	-0.000613793
621	-189.5	-5.56684e-05	-0.000134537	-0.000771512	-0.000171154	0.00035325	-0.000658903
622	-189	-6.10117e-05	-0.000107786	-0.000792472	-0.000166532	0.00033972	-0.000692915
623	-188.5	-7.23578e-05	-9.40447e-05	-0.000821765	-0.000168162	0.000323137	-0.000701562
624	-188	-0.000118743	-0.000113757	-0.000830365	-0.000196443	0.000313729	-0.000704731
625	-187.5	-0.000183997	-0.000133907	-0.000825049	-0.000202769	0.000294009	-0.000711911
626	-187	-0.000245774	-0.000129494	-0.000857143	-0.00021029	0.000282639	-0.000720262
627	-186.5	-0.000303564	-0.000115115	-0.000889705	-0.000248871	0.000269484	-0.000720586
628	-186	-0.000333786	-0.000117121	-0.000915154	-0.000254893	0.000256952	-0.000711529
629	-185.5	-0.000347992	-0.000110168	-0.000932971	-0.000252388	0.000252649	-0.000702634
630	-185	-0.000375297	-6.69993e-05	-0.000940889	-0.000270357	0.000258905	-0.000697645
631	-184.5	-0.000399449	-2.52898e-05	-0.000964111	-0.000314353	0.000288381	-0.00069313
632	-184	-0.000404647	-1.5485e-05	-0.000976516	-0.00035016	0.000296465	-0.000698725
633	-183.5	-0.000383933	-3.06294e-05	-0.00101127	-0.000383142	0.00030776	-0.000711903
634	-183	-0.00037395	-3.90506e-05	-0.00103793	-0.000426398	0.00031537	-0.000709448
635	-182.5	-0.0003659	-2.85721e-05	-0.00103795	-0.000457026	0.000311502	-0.000692808
636	-182	-0.000350185	-2.55388e-05	-0.00104464	-0.000453574	0.000287873	-0.000690947
637	-181.5	-0.000326683	-1.0833e-05	-0.00104361	-0.000438459	0.000277089	-0.000701428
638	-181	-0.000332041	1.3617e-05	-0.00105266	-0.000421725	0.000266489	-0.000713696
639	-180.5	-0.000348087	1.50221e-05	-0.00106375	-0.000420477	0.000264812	-0.000698739
640	-180	-0.000407674	3.16623e-05	-0.00105658	-0.000447935	0.000242072	-0.000688287
641	-179.5	-0.000460456	6.94605e-05	-0.00104154	-0.000447803	0.000247849	-0.000658507
642	-179	-0.000498573	4.59037e-05	-0.00103236	-0.00045057	0.000255598	-0.000649585
643	-178.5	-0.000546945	2.95233e-05	-0.00101476	-0.000436195	0.000224695	-0.00064621
644	-178	-0.000591982	2.20103e-05	-0.000987454	-0.000416579	0.000204825	-0.00062984
645	-177.5	-0.000614696	-2.24447e-06	-0.000973511	-0.000419431	0.000160782	-0.000600959
646	-177	-0.000649131	-1.73014e-05	-0.00097183	-0.000419201	0.000106954	-0.000572547
647	-176.5	-0.000658577	-1.87541e-05	-0.000970689	-0.000397266	5.29245e-05	-0.000552995
648	-176	-0.000669028	-2.18328e-05	-0.000956728	-0.000385422	-1.273e-05	-0.000528862
649	-175.5	-0.000677554	-1.06746e-05	-0.000927982	-0.000368023	-6.24341e-05	-0.000510192
650	-175	-0.000700316	-2.60208e-06	-0.000946255	-0.000364249	-9.86296e-05	-0.000507199
651	-174.5	-0.000703998	1.18266e-05	-0.000966499	-0.000386682	-0.000153904	-0.000495762
652	-174	-0.00071148	2.01593e-05	-0.000966156	-0.000387982	-0.000201685	-0.000479762
653	-173.5	-0.00071283	4.92683e-05	-0.000951193	-0.000388529	-0.000239919	-0.000447228
654	-173	-0.000706014	6.77662e-05	-0.000948365	-0.000396128	-0.000274964	-0.000402473
655	-172.5	-0.000711905	7.35594e-05	-0.000950308	-0.000402504	-0.000307033	-0.000370769
656	-172	-0.000707828	6.70082e-05	-0.000953811	-0.000415627	-0.000319025	-0.000369337
657	-171.5	-0.000701852	7.55583e-05	-0.000954717	-0.0004201	-0.000321656	-0.000360642
658	-171	-0.000686892	7.83856e-05	-0.000933314	-0.000402963	-0.000326005	-0.000337245
659	-170.5	-0.00066303	6.58612e-05	-0.000899763	-0.000381355	-0.000328979	-0.000338276
660	-170	-0.000646914	8.05829e-05	-0.000874436	-0.000364192	-0.000360989	-0.00035386
661	-169.5	-0.000615818	0.000145287	-0.000863158	-0.000353209	-0.000403857	-0.00035503
662	-169	-0.000581453	0.00016071	-0.000830586	-0.000329078	-0.000449575	-0.000329454
663	-168.5	-0.000573614	0.000143033	-0.0008209	-0.000324592	-0.00046979	-0.000312116
664	-168	-0.000577641	0.000160411	-0.000850637	-0.000343632	-0.000473642	-0.000275856
665	-167.5	-0.000576906	0.000177651	-0.000877588	-0.000366964	-0.000504125	-0.000253909
666	-167	-0.000573222	0.000195471	-0.000886954	-0.000378954	-0.000542216	-0.000242213
667	-166.5	-0.000546937	0.000200054	-0.000881776	-0.000374461	-0.00057077	-0.000236524
668	-166	-0.000525367	0.000189992	-0.000882142	-0.000369667	-0.000611269	-0.000226804
669	-165.5	-0.000511026	0.000154332	-0.000884742	-0.000356658	-0.000653202	-0.000200876
670	-165	-0.000469502	0.000143126	-0.000891992	-0.000366321	-0.000703874	-0.000183478
671	-164.5	-0.000402293	0.000131678	-0.000911925	-0.000367942	-0.000746523	-0.000172375
672	-164	-0.00037941	0.000129883	-0.00091727	-0.000346782	-0.000786077	-0.000161325
673	-163.5	-0.000360101	0.000124229	-0.000910095	-0.000326022	-0.00081468	-0.000152453
674	-163	-0.000334915	0.000100733	-0.000892335	-0.000360643	-0.000829946	-0.000147468
675	-162.5	-0.000322883	6.94858e-05	-0.000911828	-0.000414134	-0.000829038	-0.000138546
676	-162	-0.000301723	4.15344e-05	-0.000928569	-0.000439373	-0.000836185	-0.000122558
677	-161.5	-0.0002791	2.21925e-05	-0.000939648	-0.00044754	-0.000852129	-8.82267e-05
678	-161	-0.000263323	1.29508e-05	-0.000934237	-0.000462176	-0.000853434	-7.21888e-05
679	-160.5	-0.000261183	2.59898e-05	-0.000904718	-0.000468086	-0.000850437	-4.73607e-05
680	-160	-0.000260715	4.11283e-05	-0.000888758	-0.000455497	-0.000839123	-2.67432e-05
681	-159.5	-0.00025068	4.83417e-05	-0.000899495	-0.000431926	-0.000812918	-6.04631e-06
682	-159	-0.000242688	4.87052e-05	-0.000909678	-0.000403213	-0.000784198	2.39996e-05
683	-158.5	-0.00022104	5.34223e-05	-0.000898768	-0.000414963	-0.000778991	6.32e-05
684	-158	-0.000218795	7.80093e-05	-0.0008902	-0.000434442	-0.000766829	7.98966e-05
685	-157.5	-0.000199159	9.76036e-05	-0.000874647	-0.000428373	-0.000739789	9.76543e-05
686	-157	-0.000181075	8.90731e-05	-0.000866011	-0.000429936	-0.000734009	0.000136532
687	-156.5	-0.000155155	8.27188e-05	-0.000850468	-0.000416359	-0.000735386	0.000193859
688	-156	-0.000178758	7.13176e-05	-0.000833821	-0.000405639	-0.00072696	0.000205094
689	-155.5	-0.000205573	6.29254e-05	-0.000822186	-0.000426705	-0.000719002	0.000202393
690	-155	-0.000237133	5.94529e-05	-0.000801246	-0.000451828	-0.000703211	0.000188211
691	-154.5	-0.000254603	6.93249e-05	-0.000778939	-0.000450248	-0.000660172	0.000183258
692	-154	-0.000248772	6.32347e-05	-0.000734841	-0.000437347	-0.000630032	0.000197804
693	-153.5	-0.000248576	3.57099e-05	-0.00072298	-0.000424591	-0.000622215	0.000209617
694	-153	-0.000246796	-9.90332e-06	-0.000729074	-0.000416775	-0.000627534	0.000218665
695	-152.5	-0.000230609	-4.63248e-05	-0.00073453	-0.000409262	-0.000638059	0.000239551
696	-152	-0.000235864	-4.87291e-05	-0.000721132	-0.000416149	-0.000645731	0.00024978
697	-151.5	-0.000252795	-3.54938e-05	-0.000696637	-0.000421321	-0.000643988	0.000257231
698	-151	-0.000261292	-5.38912e-05	-0.000662022	-0.000406829	-0.000615607	0.000256069
699	-150.5	-0.000258554	-7.82515e-05	-0.000630952	-0.000396556	-0.00059429	0.000262315
700	-150	-0.000235563	-0.000101143	-0.000622575	-0.000387437	-0.000587704	0.00027723
701	-149.5	-0.000195552	-0.000103175	-0.000624058	-0.000401389	-0.000582431	0.000300303
702	-149	-0.000168963	-8.58309e-05	-0.000616916	-0.000396624	-0.000562235	0.000330043
703	-148.5	-0.000150431	-7.42206e-05	-0.000602163	-0.000351794	-0.000554339	0.000339436
704	-148	-0.000146904	-9.20692e-05	-0.000603595	-0.000315844	-0.00054771	0.000356507
705	-147.5	-0.000163082	-0.00010151	-0.000607423	-0.000276306	-0.000513036	0.000403334
706	-147	-0.000151646	-0.000110622	-0.000610555	-0.00023555	-0.0004811	0.000432413
707	-146.5	-0.000137908	-0.000134659	-0.000600141	-0.00021743	-0.000480495	0.000413778
708	-146	-0.000148426	-0.000164182	-0.000551222	-0.000202309	-0.000480069	0.000396495
709	-145.5	-0.000151041	-0.000189754	-0.000544115	-0.000187372	-0.000467636	0.000396437
710	-145	-0.000134874	-0.000202679	-0.00057385	-0.000154867	-0.000445148	0.000381469
711	-144.5	-0.000108369	-0.000220564	-0.00061039	-0.000120164	-0.000404016	0.000338272
712	-144	-6.98542e-05	-0.000233386	-0.000630199	-0.000113168	-0.000402466	0.000304285
713	-143.5	-4.53422e-05	-0.00022677	-0.0006312	-0.000123555	-0.000418842	0.000301542
714	-143	-3.19976e-05	-0.000214127	-0.00061225	-0.000144856	-0.00042912	0.000309997
715	-142.5	-2.16989e-05	-0.000194275	-0.000596294	-0.000142981	-0.000431198	0.000297907
716	-142	1.73252e-05	-0.000171088	-0.000587393	-0.000116883	-0.000436736	0.00027065
717	-141.5	3.55465e-05	-0.000137639	-0.000600411	-0.000135467	-0.000455386	0.000254269
718	-141	4.56899e-05	-0.000155822	-0.000608351	-0.000153751	-0.00046491	0.00025956
719	-140.5	6.3108e-05	-0.000182758	-0.000590806	-0.000153827	-0.000463615	0.000260827
720	-140	8.18598e-05	-0.000201733	-0.000563742	-0.000148212	-0.000444018	0.00024588
721	-139.5	0.000110973	-0.000230028	-0.000546673	-0.000138619	-0.000427	0.000240503
722	-139	0.000110405	-0.000237367	-0.000519981	-0.000129424	-0.000409718	0.000237693
723	-138.5	0.000116017	-0.000246926	-0.000507631	-0.000112796	-0.000402561	0.000229216
724	-138	0.000118661	-0.000257066	-0.000509063	-9.93964e-05	-0.000397784	0.000222201
725	-137.5	0.000127515	-0.000238268	-0.00050436	-9.71429e-05	-0.000374751	0.000224485
726	-137	9.90937e-05	-0.000236441	-0.000468508	-0.000102525	-0.000337256	0.000222896
727	-136.5	4.23658e-05	-0.000229493	-0.000440009	-0.000102653	-0.000297777	0.000217515
728	-136	-3.54195e-05	-0.000221043	-0.000442608	-0.000107703	-0.000270334	0.000223048
729	-135.5	-6.671e-05	-0.000207656	-0.000457526	-0.000103573	-0.000276345	0.000220037
730	-135	-7.22301e-05	-0.000216491	-0.000458121	-0.000100697	-0.000291262	0.000216169
731	-134.5	-8.66244e-05	-0.000218237	-0.000458733	-0.000104885	-0.000298164	0.000209197
732	-134	-0.000119428	-0.000226928	-0.000454342	-0.000100815	-0.00030865	0.000206179
733	-133.5	-0.000137558	-0.000235511	-0.000474107	-8.20513e-05	-0.000305403	0.000216768
734	-133	-0.000160418	-0.00026098	-0.000483404	-5.42673e-05	-0.000288772	0.000232491
735	-132.5	-0.000151191	-0.000282246	-0.00047979	-3.25539e-05	-0.000270101	0.00022439
736	-132	-0.000153177	-0.000275196	-0.000465634	-9.80204e-06	-0.000268084	0.000218846
737	-131.5	-0.000215596	-0.000266033	-0.000448324	-1.051e-05	-0.000248037	0.000202793
738	-131	-0.000307775	-0.000254101	-0.000439851	-2.67366e-05	-0.00024673	0.000184516
739	-130.5	-0.000367859	-0.0002412	-0.000439971	-2.86613e-05	-0.00025392	0.000180866
740	-130	-0.000416452	-0.000234862	-0.000447458	-2.04051e-05	-0.000265393	0.000179766
741	-129.5	-0.000465433	-0.000255341	-0.000453024	5.56378e-06	-0.000263752	0.000189215
742	-129	-0.000491848	-0.000261734	-0.000442446	3.63493e-05	-0.000275169	0.000180414
743	-128.5	-0.000497079	-0.000268487	-0.000391731	5.8154e-05	-0.000277447	0.000167473
744	-128	-0.000497268	-0.000254244	-0.000338062	8.04829e-05	-0.000269514	0.000154177
745	-127.5	-0.000510246	-0.000214386	-0.000293466	7.31151e-05	-0.000276598	0.000149139
746	-127	-0.000514161	-0.000158173	-0.000273948	6.82459e-05	-0.000289256	0.000143951
747	-126.5	-0.000505969	-0.000114375	-0.00026807	6.27679e-05	-0.000304897	0.000152853
748	-126	-0.000510419	-0.000101689	-0.00025573	7.097e-05	-0.000312403	0.000175889
749	-125.5	-0.000517018	-0.000127443	-0.000273293	8.38917e-05	-0.000307704	0.000192903
750	-125	-0.000509279	-0.000141129	-0.000277115	7.33352e-05	-0.000298236	0.000193047
751	-124.5	-0.000491015	-0.000121053	-0.000270691	5.66491e-05	-0.00028438	0.000189601
752	-124	-0.000448647	-0.000103359	-0.000270359	3.40518e-05	-0.000299625	0.000200745
753	-123.5	-0.000430893	-8.86577e-05	-0.000278257	1.9183e-05	-0.000297092	0.000217843
754	-123	-0.000422975	-8.19082e-05	-0.000287963	1.53835e-05	-0.000323333	0.000225076
755	-122.5	-0.000409148	-6.89368e-05	-0.000310927	1.73182e-05	-0.000353593	0.000207522
756	-122	-0.000378911	-6.93963e-05	-0.000332462	4.64919e-05	-0.000383208	0.000199094
757	-121.5	-0.000382142	-6.22654e-05	-0.000322475	8.68941e-05	-0.000393728	0.00020032
758	-121	-0.000417013	-5.30728e-05	-0.000300226	0.000119472	-0.000396367	0.000199346
759	-120.5	-0.000458013	-4.9287e-05	-0.000301321	0.000149613	-0.000403567	0.000195511
760	-120	-0.000499938	-5.30688e-05	-0.000291203	0.000198323	-0.000400646	0.000174772
761	-119.5	-0.00051834	-5.0836e-05	-0.000283556	0.000224946	-0.000410537	0.000127547
762	-119	-0.000555583	-6.18944e-05	-0.000259821	0.000229164	-0.000426438	9.23304e-05
763	-118.5	-0.000591031	-6.65221e-05	-0.000222355	0.00024392	-0.000433417	6.81711e-05
764	-118	-0.000603119	-7.182e-05	-0.000220036	0.000275268	-0.000434523	4.64516e-05
765	-117.5	-0.000612669	-7.58561e-05	-0.000227301	0.000299654	-0.000432271	2.39414e-05
766	-117	-0.00061456	-7.59069e-05	-0.00023322	0.000335263	-0.00043659	2.52988e-05
767	-116.5	-0.000609788	-7.07037e-05	-0.000227741	0.000358408	-0.000451545	3.41516e-05
768	-116	-0.000611601	-6.45025e-05	-0.000208045	0.000386152	-0.000465226	3.94054e-06
769	-115.5	-0.000619693	-5.45227e-05	-0.000182048	0.000366649	-0.000465047	-4.71967e-05
770	-115	-0.000621303	-3.42895e-05	-0.00018298	0.000338566	-0.000462299	-8.07113e-05
771	-114.5	-0.000582947	7.68885e-07	-0.000182997	0.00033432	-0.000453583	-9.51556e-05
772	-114	-0.000579851	1.10032e-05	-0.000166479	0.000359726	-0.000452105	-0.000102691
773	-113.5	-0.000589571	2.88133e-06	-0.000152958	0.000394138	-0.000444091	-0.000122899
774	-113	-0.000593688	-1.25515e-06	-0.000151515	0.000417536	-0.000423875	-0.000144198
775	-112.5	-0.00058416	6.57192e-06	-0.000167835	0.000414599	-0.000425086	-0.000170894
776	-112	-0.000571199	4.7466e-05	-0.000171624	0.000424105	-0.000431009	-0.00019019
777	-111.5	-0.000552372	6.74506e-05	-0.000199815	0.000452088	-0.000448419	-0.000196953
778	-111	-0.000532953	0.000106065	-0.000220643	0.000460214	-0.000460101	-0.000175948
779	-110.5	-0.000513515	0.000140351	-0.000234629	0.000467119	-0.000480964	-0.000176779
780	-110	-0.000473792	0.000154554	-0.000255033	0.000500049	-0.000492956	-0.000201209
781	-109.5	-0.000413797	0.000174169	-0.000252983	0.00051503	-0.000503356	-0.000213735
782	-109	-0.00038439	0.000178379	-0.000230932	0.000503688	-0.00050358	-0.000217557
783	-108.5	-0.000366306	0.000175567	-0.000204683	0.000507388	-0.000496085	-0.000216313
784	-108	-0.000328186	0.000178239	-0.000196097	0.000502121	-0.000481507	-0.00019734
785	-107.5	-0.000301051	0.000180117	-0.000209687	0.000464955	-0.000462978	-0.000174374
786	-107	-0.000264886	0.000207468	-0.000211784	0.000433189	-0.000458063	-0.000170187
787	-106.5	-0.000245524	0.000247606	-0.000193112	0.000424236	-0.000455379	-0.000178287
788	-106	-0.000230549	0.000274936	-0.000187528	0.000428919	-0.000448922	-0.000183659
789	-105.5	-0.000236451	0.000265146	-0.000222904	0.000444111	-0.000444035	-0.000186683
790	-105	-0.000245765	0.000255043	-0.000256472	0.000459822	-0.000446414	-0.000175151
791	-104.5	-0.000216657	0.000269234	-0.000270135	0.000483477	-0.000444141	-0.000162514
792	-104	-0.000194818	0.000265138	-0.000300944	0.000491193	-0.00043272	-0.000165489
793	-103.5	-0.000178023	0.000270653	-0.000331633	0.000505748	-0.000398195	-0.000167935
794	-103	-0.000178092	0.000289377	-0.00035887	0.000509899	-0.000376518	-0.000161641
795	-102.5	-0.000191786	0.000295246	-0.000392741	0.00051743	-0.000351194	-0.000161772
796	-102	-0.000199286	0.000285333	-0.000419236	0.000544509	-0.000326182	-0.000168442
797	-101.5	-0.000186518	0.000266935	-0.000453587	0.000585077	-0.000331987	-0.000174002
798	-101	-0.000178922	0.000246579	-0.000495968	0.000631498	-0.000344312	-0.000173947
799	-100.5	-0.000188823	0.000242551	-0.000514057	0.000646864	-0.000345539	-0.000153224
800	-100	-0.000192894	0.00024587	-0.000506758	0.000651132	-0.000352475	-0.000136439
801	-99.5	-0.000176632	0.000238824	-0.000520118	0.00066416	-0.000352564	-0.000136698
802	-99	-0.000202374	0.000229672	-0.000545816	0.00067626	-0.000359672	-0.000154517
803	-98.5	-0.00021667	0.000208905	-0.000555355	0.000621997	-0.000358653	-0.000159847
804	-98	-0.000220659	0.000211458	-0.000543515	0.000561523	-0.000361214	-0.000181611
805	-97.5	-0.000230432	0.000212537	-0.000524498	0.000503613	-0.000358246	-0.000202417
806	-97	-0.000242159	0.000204515	-0.00051377	0.000464859	-0.00037151	-0.000208178
807	-96.5	-0.000248029	0.00021727	-0.000521773	0.000440539	-0.000380368	-0.000204183
808	-96	-0.000246936	0.000201171	-0.00052826	0.000428457	-0.000370914	-0.000213611
809	-95.5	-0.000231264	0.000192953	-0.000529922	0.000418085	-0.00036186	-0.000229806
810	-95	-0.000198455	0.00019304	-0.000532216	0.000382061	-0.000353186	-0.000237847
811	-94.5	-0.000184579	0.00018196	-0.000543487	0.000341972	-0.000358082	-0.000237425
812	-94	-0.000177648	0.000162721	-0.000572868	0.000320247	-0.000372339	-0.000242475
813	-93.5	-0.000177363	0.000142965	-0.000581314	0.00029718	-0.000391353	-0.000237082
814	-93	-0.000169275	0.000117102	-0.000595051	0.000295833	-0.000413585	-0.000216366
815	-92.5	-0.000145476	0.000108534	-0.000603302	0.000276233	-0.000426782	-0.000210456
816	-92	-0.00012841	0.000110056	-0.000621471	0.000254752	-0.000445434	-0.000224754
817	-91.5	-0.000105192	0.000146361	-0.000647385	0.000263314	-0.000456902	-0.000233957
818	-91	-8.35923e-05	0.000172547	-0.000686437	0.000265515	-0.000468013	-0.000247603
819	-90.5	-5.97012e-05	0.000175961	-0.000723373	0.000266534	-0.000475317	-0.000237956
820	-90	-4.78792e-05	0.000146698	-0.000728703	0.000279396	-0.000441847	-0.000236349
821	-89.5	-3.1575e-05	0.000111172	-0.00071024	0.000270509	-0.000451472	-0.000224513
822	-89	-5.60805e-05	7.38818e-05	-0.000707642	0.000263862	-0.000467075	-0.000216284
823	-88.5	-6.05015e-05	6.10179e-05	-0.000731888	0.000284849	-0.000460923	-0.000209421
824	-88	-5.46766e-05	6.8559e-05	-0.000761061	0.00030058	-0.000467612	-0.000191227
825	-87.5	-4.9156e-05	8.44804e-05	-0.000802011	0.000302852	-0.000459989	-0.000184411
826	-87	-4.6755e-05	9.80897e-05	-0.000845388	0.000349469	-0.000461535	-0.000180433
827	-86.5	-4.90599e-05	6.16147e-05	-0.000890183	0.000342892	-0.000465531	-0.00014512
828	-86	-4.19876e-05	3.61928e-05	-0.000929071	0.000276338	-0.000467491	-0.000114045
829	-85.5	-6.42181e-06	2.60304e-05	-0.00096396	0.000216139	-0.000456052	-0.000127396
830	-85	9.97954e-06	3.33804e-05	-0.000998268	0.000189123	-0.000451632	-0.000134026
831	-84.5	2.25408e-05	1.74924e-05	-0.00103332	0.000166684	-0.000437458	-0.000139577
832	-84	2.69636e-05	-4.72739e-06	-0.00106154	0.000136752	-0.000437648	-0.000125402
833	-83.5	4.61551e-05	-3.95079e-05	-0.00108357	9.67612e-05	-0.000414439	-0.00012004
834	-83	8.0765e-05	-5.18264e-05	-0.0011032	6.05166e-05	-0.000403713	-9.42077e-05
835	-82.5	0.000107609	-4.39056e-05	-0.0011119	2.63879e-05	-0.000397472	-9.61826e-05
836	-82	0.00012571	-3.95556e-05	-0.00112615	2.03476e-06	-0.000382596	-9.49164e-05
837	-81.5	0.000152004	-6.23839e-05	-0.00113825	6.76179e-06	-0.000372494	-7.06519e-05
838	-81	0.000187707	-9.54606e-05	-0.00115241	-6.29284e-06	-0.000357586	-6.88242e-05
839	-80.5	0.000223889	-0.000103743	-0.00116827	-2.39669e-05	-0.0003438	-6.99995e-05
840	-80	0.00025933	-0.000119503	-0.00116865	-2.30646e-05	-0.000332471	-4.71703e-05
841	-79.5	0.00026522	-0.000128265	-0.00114509	-2.57918e-05	-0.000318602	-9.9002e-06
842	-79	0.00024467	-0.000145817	-0.00114132	-8.02858e-06	-0.000296022	-2.43503e-06
843	-78.5	0.000228191	-0.000151473	-0.00114877	1.49929e-05	-0.00029665	-3.90865e-05
844	-78	0.000205567	-0.00017523	-0.00116041	3.57363e-05	-0.00029761	-8.90783e-05
845	-77.5	0.000185073	-0.000194151	-0.00115489	5.11167e-05	-0.000292767	-0.00012848
846	-77	0.000163051	-0.000217567	-0.00113196	6.26841e-05	-0.000302832	-0.000155896
847	-76.5	0.000150584	-0.000235303	-0.00112251	6.19958e-05	-0.000305045	-0.000160041
848	-76	0.000156152	-0.000251557	-0.00112152	5.10653e-05	-0.000297437	-0.000145987
849	-75.5	0.000155029	-0.00024672	-0.00110866	5.31277e-05	-0.000283254	-0.000142319
850	-75	0.000152981	-0.000227678	-0.00109908	5.74905e-05	-0.000261244	-0.000131568
851	-74.5	0.000149438	-0.000226166	-0.00107247	6.29096e-05	-0.00025251	-0.000137559
852	-74	0.000145572	-0.000234523	-0.00102418	7.68786e-05	-0.000252845	-0.000150159
853	-73.5	0.000156025	-0.000239861	-0.000993029	8.58403e-05	-0.000242565	-0.000143854
854	-73	0.000164504	-0.000223021	-0.00096552	7.58496e-05	-0.000232222	-0.000128174
855	-72.5	0.000176196	-0.000212106	-0.000943766	6.48432e-05	-0.000221852	-0.00012948
856	-72	0.000193907	-0.000217371	-0.000927657	4.50186e-05	-0.000196553	-0.000143042
857	-71.5	0.00021857	-0.000229757	-0.000915359	4.44688e-05	-0.000160101	-0.000169593
858	-71	0.000232512	-0.000256006	-0.00088926	6.39022e-05	-0.000151436	-0.000189503
859	-70.5	0.000236023	-0.000257383	-0.00085378	8.02592e-05	-0.000152418	-0.000229833
860	-70	0.000223898	-0.000237785	-0.000826012	9.12524e-05	-0.000147421	-0.000282109
861	-69.5	0.000229999	-0.00022354	-0.000793618	0.000101842	-0.000127777	-0.000319506
862	-69	0.000234757	-0.000232437	-0.000775226	0.000118559	-0.000114309	-0.000338548
863	-68.5	0.00025264	-0.000239002	-0.000768228	0.000127811	-0.000110583	-0.000346352
864	-68	0.000283557	-0.000245716	-0.000769189	0.000135024	-0.000113099	-0.00034383
865	-67.5	0.000325219	-0.000238174	-0.000773837	0.000132	-0.00011518	-0.000346328
866	-67	0.000346416	-0.000229596	-0.000784005	0.000145778	-0.000109873	-0.000345476
867	-66.5	0.000343	-0.000227505	-0.000800946	0.000134483	-0.000103024	-0.000350816
868	-66	0.000331036	-0.000218222	-0.000822835	0.000131476	-8.90236e-05	-0.000327684
869	-65.5	0.00032286	-0.000224771	-0.000834248	0.000142709	-7.69214e-05	-0.000299885
870	-65	0.00031265	-0.000227748	-0.000835334	0.000137268	-6.83511e-05	-0.000295268
871	-64.5	0.000304	-0.000212677	-0.000832367	0.000144096	-5.73188e-05	-0.000300226
872	-64	0.000291284	-0.000208542	-0.000860459	0.000157087	-5.08232e-05	-0.0002929
873	-63.5	0.000273746	-0.000209376	-0.000893382	0.000161061	-4.77714e-05	-0.000266626
874	-63	0.000254688	-0.000199931	-0.000913656	0.000185011	-3.776e-05	-0.000256992
875	-62.5	0.000231028	-0.000176615	-0.000922649	0.000200582	-1.27709e-05	-0.000266265
876	-62	0.000212006	-0.000171931	-0.000907815	0.000226188	8.60837e-06	-0.000267944
877	-61.5	0.000211373	-0.000164381	-0.000891794	0.000237054	2.92484e-05	-0.000273353
878	-61	0.000213508	-0.000146506	-0.000905856	0.000235054	4.53055e-05	-0.000256574
879	-60.5	0.000190274	-0.000127756	-0.000927411	0.000227537	8.03764e-05	-0.000264094
880	-60	0.000177123	-0.000120383	-0.000947686	0.000221748	0.000112813	-0.000289269
881	-59.5	0.000179202	-8.63481e-05	-0.000952166	0.000235319	0.000140506	-0.000307259
882	-59	0.000188588	-3.96225e-05	-0.0009387	0.000239486	0.000155994	-0.000326958
883	-58.5	0.000191449	-2.48034e-05	-0.000935057	0.00023026	0.000148246	-0.000312906
884	-58	0.000181355	3.83235e-06	-0.000954172	0.000221417	0.000130107	-0.000303842
885	-57.5	0.000155737	3.08653e-05	-0.000961122	0.000239352	0.000114165	-0.000316284
886	-57	0.000138428	4.7212e-05	-0.000953924	0.000246329	0.000108604	-0.000325181
887	-56.5	0.000131313	6.40791e-05	-0.000937132	0.000245826	0.000125526	-0.000328988
888	-56	0.000139521	0.000112916	-0.000930765	0.000236958	0.000177905	-0.000328816
889	-55.5	0.000133605	0.000120717	-0.000914827	0.000241678	0.000185791	-0.000348377
890	-55	0.000113171	0.00010118	-0.000887139	0.000276502	0.000133589	-0.000353202
891	-54.5	9.59072e-05	6.05834e-05	-0.000881393	0.000291043	8.64183e-05	-0.000360072
892	-54	8.6968e-05	3.71984e-05	-0.000870992	0.000292445	6.40446e-05	-0.000374674
893	-53.5	9.04253e-05	1.59767e-05	-0.000858938	0.000318153	5.31693e-05	-0.000383611
894	-53	8.7176e-05	-7.31971e-06	-0.000838754	0.00036299	4.40031e-05	-0.000385765
895	-52.5	9.38986e-05	-2.63285e-05	-0.000811629	0.000374896	2.8902e-05	-0.000388029
896	-52	0.000105629	-4.37651e-05	-0.000796492	0.000356132	2.38811e-05	-0.000371833
897	-51.5	0.000118114	-5.81238e-05	-0.000783423	0.00035578	2.85998e-05	-0.000360757
898	-51	0.000110053	-4.96476e-05	-0.00076721	0.000358185	2.32252e-05	-0.000341498
899	-50.5	8.56768e-05	-4.63039e-05	-0.000726782	0.000365014	4.05406e-05	-0.00035493
900	-50	6.17816e-05	-4.8369e-05	-0.000696522	0.000378561	5.5303e-05	-0.000378439
901	-49.5	6.38446e-05	-6.98248e-05	-0.000698547	0.00038968	3.93656e-05	-0.000409033
902	-49	9.16569e-05	-7.03279e-05	-0.00067826	0.000391137	1.63929e-05	-0.00044453
903	-48.5	7.70443e-05	-5.68484e-05	-0.00064558	0.000389194	-1.25654e-06	-0.000466055
904	-48	6.19324e-05	-7.09624e-05	-0.00063425	0.000400054	-1.98271e-05	-0.000463057
905	-47.5	7.61174e-05	-0.000101119	-0.000641799	0.0004163	-2.47791e-05	-0.00045591
906	-47	5.94656e-05	-0.000118774	-0.000649248	0.000436668	-2.31388e-05	-0.000479449
907	-46.5	2.52971e-05	-0.000134527	-0.00065716	0.000456661	-2.51791e-05	-0.000495348
908	-46	-8.52424e-06	-0.000148522	-0.000661305	0.000492551	-3.09517e-05	-0.000500492
909	-45.5	-2.67035e-05	-0.000151327	-0.000662703	0.000492217	-1.89238e-05	-0.000501103
910	-45	-3.90237e-05	-0.000148291	-0.000648088	0.00045653	-1.96733e-05	-0.000494873
911	-44.5	-4.65492e-05	-0.000146703	-0.000618337	0.000430089	-3.05094e-05	-0.000479824
912	-44	-2.49059e-05	-0.000161446	-0.00061058	0.000404466	-3.35157e-05	-0.000468748
913	-43.5	-1.54996e-06	-0.000183943	-0.000604755	0.000392729	-2.16696e-05	-0.000490928
914	-43	6.59508e-07	-0.000176164	-0.000611574	0.000360678	-2.0816e-05	-0.000516745
915	-42.5	1.52694e-05	-0.000148165	-0.000602652	0.000325274	-1.82593e-05	-0.000514964
916	-42	4.15471e-05	-0.000147812	-0.000560835	0.000308377	-3.00691e-05	-0.000511638
917	-41.5	4.09327e-05	-0.000172293	-0.00052585	0.000317078	-2.05127e-05	-0.000563275
918	-41	4.47151e-05	-0.000194871	-0.000504752	0.000320298	-1.19931e-05	-0.000610941
919	-40.5	3.71174e-05	-0.00020126	-0.000505712	0.000311958	-1.81818e-05	-0.000611848
920	-40	3.6866e-05	-0.000197113	-0.000494232	0.000313989	-1.92519e-05	-0.000624151
921	-39.5	4.43506e-05	-0.000177164	-0.00047666	0.000305311	-1.21759e-05	-0.00066606
922	-39	5.72864e-05	-0.000180694	-0.000432116	0.000298643	-1.13837e-05	-0.000699292
923	-38.5	4.23723e-05	-0.000191999	-0.000422053	0.000286214	-4.27045e-05	-0.000715777
924	-38	3.53715e-05	-0.000182256	-0.000423459	0.000283594	-6.13786e-05	-0.000717417
925	-37.5	4.34983e-05	-0.000174115	-0.000417433	0.000302084	-7.97272e-05	-0.000708407
926	-37	3.36934e-05	-0.000165228	-0.000411574	0.00031893	-0.000101149	-0.000722417
927	-36.5	2.31589e-05	-0.000154968	-0.000383748	0.000351081	-0.000126849	-0.00073106
928	-36	1.47724e-05	-0.00013358	-0.000345111	0.0003564	-0.000137383	-0.000732283
929	-35.5	1.56192e-05	-0.000109693	-0.000304825	0.00035143	-0.000132855	-0.000731508
930	-35	2.6502e-05	-0.000101166	-0.000288427	0.000357173	-0.000139295	-0.000728803
931	-34.5	4.13965e-05	-8.57279e-05	-0.000297936	0.000359075	-0.000143003	-0.000714032
932	-34	7.09723e-05	-7.15717e-05	-0.000306952	0.000354727	-0.000136533	-0.000714155
933	-33.5	8.90156e-05	-4.85254e-05	-0.000276563	0.000351184	-0.000119518	-0.000724481
934	-33	0.000116072	-2.68484e-05	-0.000230355	0.000332639	-0.000117818	-0.00073856
935	-32.5	0.00016088	3.79322e-06	-0.000224478	0.000320647	-0.000115386	-0.000745345
936	-32	0.000156461	3.40781e-05	-0.000229208	0.000320991	-8.9452e-05	-0.000730392
937	-31.5	0.000144719	7.68098e-05	-0.000224174	0.000325914	-7.31779e-05	-0.000710827
938	-31	0.000155207	8.45955e-05	-0.000217355	0.000327939	-3.93677e-05	-0.00069932
939	-30.5	0.000170125	9.79219e-05	-0.000200094	0.000329083	-8.09089e-06	-0.000709235
940	-30	0.000180683	0.00010495	-0.000168482	0.000338104	-1.43343e-05	-0.000714629
941	-29.5	0.000205176	9.96429e-05	-0.00012601	0.000350874	-2.69803e-05	-0.000705194
942	-29	0.000219488	8.20376e-05	-0.000103521	0.000372748	-3.08571e-05	-0.00070123
943	-28.5	0.000234589	7.31555e-05	-8.78604e-05	0.000388311	-3.62761e-05	-0.000705422
944	-28	0.00023385	7.66511e-05	-6.72538e-05	0.000394531	-2.57925e-05	-0.000700348
945	-27.5	0.000243998	8.63834e-05	-3.14479e-05	0.000373549	-2.40128e-05	-0.000684789
946	-27	0.000272402	7.10247e-05	-3.49357e-05	0.000370618	-9.90121e-06	-0.000680783
947	-26.5	0.000263203	4.02787e-05	-6.1138e-05	0.00038031	1.83386e-05	-0.000666021
948	-26	0.000248471	9.97642e-06	-7.30149e-05	0.000377253	1.27135e-05	-0.000627155
949	-25.5	0.000249625	-3.53629e-06	-7.58361e-05	0.000369962	-6.00009e-06	-0.000607329
950	-25	0.000268361	-1.20925e-06	-8.02973e-05	0.000362554	-1.69274e-05	-0.000597939
951	-24.5	0.000283803	-8.84469e-07	-7.21874e-05	0.000365694	1.25512e-06	-0.000580341
952	-24	0.000300885	1.91904e-06	-6.85857e-05	0.000363767	2.36076e-05	-0.00054102
953	-23.5	0.000293489	1.5821e-05	-7.85309e-05	0.000363398	1.47155e-05	-0.000508392
954	-23	0.000281892	2.42024e-05	-8.67138e-05	0.000369605	3.13979e-06	-0.000499865
955	-22.5	0.000277337	4.52224e-05	-7.32156e-05	0.000361281	4.81034e-06	-0.000474873
956	-22	0.000284755	3.62294e-05	-6.0768e-05	0.000346976	5.75089e-06	-0.000432138
957	-21.5	0.000325403	2.36596e-05	-7.27911e-05	0.000347495	-1.04582e-05	-0.000431611
958	-21	0.00034312	6.37762e-07	-7.01421e-05	0.000380024	-3.08597e-05	-0.000457175
959	-20.5	0.000356079	-1.56771e-05	-7.78087e-05	0.000366935	-6.54445e-05	-0.000497289
960	-20	0.000371633	-2.20468e-05	-5.54705e-05	0.000333025	-0.000101317	-0.000523234
961	-19.5	0.000341365	-1.91231e-05	-4.30385e-05	0.000299457	-0.000126789	-0.000544809
962	-19	0.000314176	-8.14484e-06	-5.25096e-05	0.000277939	-0.000145348	-0.000551001
963	-18.5	0.000299285	1.37785e-05	-8.47234e-05	0.000262836	-0.000145272	-0.000555204
964	-18	0.000282301	5.02194e-05	-0.000115366	0.000249232	-0.000144538	-0.000542064
965	-17.5	0.000272745	5.48837e-05	-0.00013408	0.000245675	-0.000160716	-0.000530238
966	-17	0.000268691	7.50706e-05	-0.000151714	0.000248698	-0.000169295	-0.000532259
967	-16.5	0.000239235	9.07487e-05	-0.000144604	0.000248751	-0.000162589	-0.000530417
968	-16	0.000253712	9.92923e-05	-0.000149181	0.00024308	-0.000157626	-0.000520027
969	-15.5	0.000266	0.000110527	-0.00015605	0.000235572	-0.000152446	-0.00050763
970	-15	0.000249597	0.000123012	-0.000159265	0.000223491	-0.00014243	-0.000489903
971	-14.5	0.000218119	0.000136145	-0.000166542	0.000228229	-0.000121739	-0.000469388
972	-14	0.000171213	0.000144801	-0.000150142	0.000201519	-0.000128284	-0.000440245
973	-13.5	0.000128707	0.000145717	-0.000134055	0.000157867	-0.000143415	-0.000428464
974	-13	0.000119309	0.000171143	-0.00013752	0.000137294	-0.00015251	-0.000410933
975	-12.5	9.38989e-05	0.000157363	-0.000132694	0.000115711	-0.000160932	-0.000398181
976	-12	5.04774e-05	0.000155241	-9.44125e-05	0.000108998	-0.000171888	-0.000379908
977	-11.5	-1.75212e-06	0.000128699	-9.32653e-05	9.69681e-05	-0.000172054	-0.000360721
978	-11	-3.99076e-05	9.46838e-05	-0.000118179	9.31643e-05	-0.000153074	-0.000337303
979	-10.5	-5.68125e-05	8.59331e-05	-0.000137493	0.000109563	-0.000128531	-0.00027948
980	-10	-4.54574e-05	8.71284e-05	-0.000152838	0.000116637	-0.000122446	-0.000252264
981	-9.5	-5.04504e-05	8.25809e-05	-0.000172075	0.000129676	-0.000121992	-0.000241519
982	-9	-7.36208e-05	8.32522e-05	-0.000206551	0.000140463	-0.000117404	-0.000242653
983	-8.5	-0.000100178	8.76886e-05	-0.00023637	0.000126015	-0.00010013	-0.000233809
984	-8	-0.000105176	9.06126e-05	-0.000246344	0.000106624	-8.52357e-05	-0.000213283
985	-7.5	-8.9443e-05	7.33334e-05	-0.000240795	9.94482e-05	-7.10172e-05	-0.000193539
986	-7	-0.000102043	6.30108e-05	-0.000238055	9.53311e-05	-5.24708e-05	-0.000165374
987	-6.5	-0.000113415	4.91351e-05	-0.000251891	9.41598e-05	-3.28696e-05	-0.000156043
988	-6	-0.000118713	4.42764e-05	-0.000257998	9.24085e-05	-1.87297e-05	-0.000138964
989	-5.5	-0.000115039	3.16452e-05	-0.000264219	9.62028e-05	7.99206e-06	-0.00011671
990	-5	-0.000113443	2.215e-05	-0.00026575	6.38781e-05	3.57182e-05	-0.000108204
991	-4.5	-0.000112476	2.7286e-05	-0.000268896	2.82869e-06	5.06479e-05	-7.85343e-05
992	-4	-9.85725e-05	5.17379e-05	-0.00027421	-6.09723e-05	5.71799e-05	-6.22126e-05
993	-3.5	-9.29846e-05	7.18366e-05	-0.000275211	-0.000113502	7.88489e-05	-4.29181e-05
994	-3	-7.85192e-05	6.13797e-05	-0.000271262	-0.000132991	0.000111404	-3.57834e-05
995	-2.5	-7.14202e-05	3.26058e-05	-0.00027148	-0.0001562	0.000139469	-2.69296e-05
996	-2	-6.7367e-05	3.46972e-05	-0.000276646	-0.000177085	0.000152291	-3.64188e-05
997	-1.5	-6.0194e-05	5.72e-05	-0.000282723	-0.000191872	0.000152969	-4.7954e-05
998	-1	-4.51497e-05	6.13416e-05	-0.00026767	-0.000181681	0.000139901	-6.26582e-05
999	-0.5	-5.1844e-05	5.03829e-05	-0.000236106	-0.000177175	0.000142978	-7.20778e-05
1000	0	-6.27755e-05	5.41981e-05	-0.000232972	-0.000191046	0.000139834	-8.41335e-05
1001	0.5	-5.67728e-05	6.17561e-05	-0.000221085	-0.000191653	0.000143457	-8.94646e-05
1002	1	-7.09487e-05	6.68601e-05	-0.000226784	-0.000171494	0.000146017	-9.11786e-05
1003	1.5	-7.4826e-05	7.65316e-05	-0.000232894	-0.000173605	0.000157099	-7.9756e-05
1004	2	-4.85913e-05	8.99006e-05	-0.000229245	-0.000211457	0.000164901	-7.90112e-05
1005	2.5	-4.60743e-05	0.000110749	-0.000232814	-0.000231583	0.000178651	-9.14661e-05
1006	3	-4.83545e-05	0.000146589	-0.000226837	-0.000227733	0.000176373	-0.000102789
1007	3.5	-7.30759e-05	0.000196193	-0.000188731	-0.000208136	0.000162597	-7.91205e-05
1008	4	-8.29008e-05	0.000249594	-0.000160892	-0.000186517	0.000160011	-5.52188e-05
1009	4.5	-6.7583e-05	0.000331724	-0.000141486	-0.00015978	0.00017479	-4.40177e-05
1010	5	6.95892e-05	0.000536412	9.0317e-06	-9.18185e-05	0.000277742	6.80854e-05
1011	5.5	0.000343866	0.000850905	0.000312476	0.000236763	0.000613589	0.000391002
1012	6	0.000804447	0.0013756	0.000781286	0.000831604	0.0011752	0.000854084
1013	6.5	0.0014538	0.00185804	0.00135613	0.00172229	0.00212065	0.00157381
1014	7	0.0019235	0.00220219	0.00187587	0.00284495	0.00290757	0.00220347
1015	7.5	0.00220579	0.00240283	0.00220394	0.00371298	0.00335757	0.0026273
1016	8	0.00240752	0.00257606	0.00243206	0.0042169	0.00359698	0.00285024
1017	8.5	0.00260869	0.00277898	0.00266634	0.00445911	0.00380763	0.00303293
1018	9	0.00286827	0.00303566	0.00295413	0.00472645	0.00410402	0.00325036
1019	9.5	0.00319826	0.00335461	0.00333247	0.00510965	0.00441775	0.00357425
1020	10	0.00353451	0.00372253	0.00373817	0.00552529	0.00471748	0.00394524
1021	10.5	0.00386841	0.00407942	0.00410306	0.00595429	0.00500025	0.00430935
1022	11	0.00416169	0.00432729	0.00439082	0.0063952	0.00530968	0.00461888
1023	11.5	0.0044069	0.00457454	0.00463838	0.00680793	0.00565574	0.00484464
1024	12	0.00467444	0.00479286	0.00491508	0.00720943	0.00600424	0.00499287
1025	12.5	0.00504108	0.00501234	0.00522479	0.00755225	0.00635147	0.00514451
1026	13	0.00546228	0.00531516	0.00557067	0.0079021	0.00670225	0.00526615
1027	13.5	0.00585416	0.00571933	0.00603803	0.00831829	0.0070385	0.0054667
1028	14	0.00624232	0.00618091	0.00660566	0.00869819	0.00744359	0.00576457
1029	14.5	0.00672088	0.00669569	0.00724275	0.00914793	0.00792834	0.00613306
1030	15	0.00731225	0.00726076	0.00796763	0.00966271	0.00840623	0.00659551
1031	15.5	0.00805636	0.00788994	0.00878857	0.0102206	0.00897196	0.00705642
1032	16	0.00888031	0.00854692	0.00963483	0.0107652	0.00965466	0.00751005
1033	16.5	0.00969802	0.00919931	0.0104903	0.0113548	0.0102965	0.00797626
1034	17	0.0105361	0.00988403	0.011405	0.0119349	0.0108484	0.00852526
1035	17.5	0.0114287	0.0106313	0.0122871	0.0125189	0.0113881	0.00913266
1036	18	0.0123247	0.0113716	0.0131357	0.0131005	0.0119913	0.00975547
1037	18.5	0.0131304	0.01206	0.0140975	0.0137785	0.0126425	0.0103612
1038	19	0.0138597	0.0127647	0.0150083	0.0144194	0.0133915	0.0109887
1039	19.5	0.0145286	0.0134619	0.0158	0.0149888	0.014131	0.0116066
1040	20	0.0151066	0.0140535	0.0165509	0.0155052	0.0148441	0.0122497
1041	20.5	0.0155943	0.0145518	0.0171228	0.0160038	0.0153592	0.0128079
1042	21	0.0160147	0.0149398	0.017561	0.0164874	0.0158445	0.0132582
1043	21.5	0.0163917	0.0152283	0.0179406	0.0168865	0.0162828	0.0136669
1044	22	0.0166541	0.0154379	0.018161	0.0171459	0.0166042	0.0139996
1045	22.5	0.0167113	0.0155541	0.018084	0.0173441	0.0167904	0.0141546
1046	23	0.0166205	0.0156026	0.01779	0.0175132	0.0168832	0.0142472
1047	23.5	0.0164826	0.0155522	0.0174254	0.0175924	0.0168121	0.0142755
1048	24	0.0163451	0.0153349	0.0170483	0.0175304	0.0166177	0.0141715
1049	24.5	0.0161394	0.0150152	0.016587	0.0173459	0.0163183	0.0139811
1050	25	0.0158337	0.0146444	0.016115	0.0170884	0.0159046	0.0137447
1051	25.5	0.0155184	0.0142418	0.0155845	0.0167133	0.0154141	0.0133843
1052	26	0.015062	0.0137788	0.0150459	0.016309	0.0149442	0.0130099
1053	26.5	0.0144793	0.0132827	0.014477	0.0158649	0.01443	0.0126226
1054	27	0.0138625	0.0128016	0.0139456	0.0154136	0.013932	0.0122339
1055	27.5	0.0132723	0.0123696	0.0134782	0.0149478	0.0134202	0.0118209
1056	28	0.012668	0.0119611	0.0130234	0.0144902	0.0128787	0.0113935
1057	28.5	0.0120735	0.011526	0.0125764	0.0140558	0.012357	0.0110068
1058	29	0.011505	0.0110911	0.0121815	0.0135715	0.0117992	0.0106448
1059	29.5	0.0109262	0.0106836	0.0117642	0.013128	0.0112755	0.0102845
1060	30	0.0103719	0.0103694	0.0114013	0.0127093	0.0107638	0.00994064
1061	30.5	0.00984018	0.010034	0.0110849	0.0123258	0.0103059	0.00954854
1062	31	0.00936117	0.0097277	0.0108053	0.011966	0.00986647	0.00915464
1063	31.5	0.00893573	0.00944901	0.0105626	0.0115708	0.00944492	0.00883502
1064	32	0.00853588	0.00918022	0.0103563	0.0111743	0.00907346	0.00857763
1065	32.5	0.00810602	0.00893792	0.0101644	0.0107611	0.00870098	0.0083165
1066	33	0.00769318	0.00871466	0.00999088	0.0103993	0.00834275	0.00802645
1067	33.5	0.00730462	0.00853336	0.00981031	0.010063	0.00802214	0.00779122
1068	34	0.00692621	0.00835559	0.00963014	0.00969756	0.00773824	0.00755487
1069	34.5	0.00656235	0.00820944	0.00947505	0.00938751	0.0074642	0.0073355
1070	35	0.00621974	0.00806305	0.00933528	0.00911335	0.00714331	0.00715442
1071	35.5	0.00590775	0.0079042	0.00924894	0.00889137	0.00682226	0.00698385
1072	36	0.0056171	0.00777488	0.00922322	0.00868272	0.00654648	0.00684681
1073	36.5	0.0053442	0.00766141	0.00921673	0.00847439	0.0062703	0.00673663
1074	37	0.00509367	0.00756421	0.00921305	0.00826334	0.00602284	0.00663253
1075	37.5	0.00488676	0.00747071	0.00924914	0.0080679	0.00579769	0.00656475
1076	38	0.00469892	0.00740466	0.00933096	0.0078322	0.00555902	0.00649538
1077	38.5	0.00452362	0.00735427	0.0094513	0.00762895	0.00532074	0.00643092
1078	39	0.00431767	0.00732581	0.00960106	0.00744872	0.00509241	0.00636873
1079	39.5	0.00409718	0.00735518	0.00981192	0.00726524	0.00487303	0.00630266
1080	40	0.0038438	0.00741557	0.0100448	0.00707957	0.00468083	0.00629979
1081	40.5	0.00360593	0.00742638	0.0102468	0.00691333	0.0045258	0.00631908
1082	41	0.0034118	0.00746195	0.0104323	0.00675127	0.00436271	0.00631703
1083	41.5	0.00323751	0.00748851	0.0106677	0.00663827	0.00421592	0.00627145
1084	42	0.00306859	0.00753061	0.010944	0.00657399	0.00406327	0.00627425
1085	42.5	0.00287633	0.00758383	0.0112673	0.00647302	0.00391406	0.00631578
1086	43	0.0026759	0.00768235	0.0115669	0.00636195	0.0037724	0.00638151
1087	43.5	0.00248814	0.00774428	0.0118435	0.00622162	0.00357037	0.00648123
1088	44	0.0023291	0.00780102	0.0121596	0.00609272	0.00336469	0.00656554
1089	44.5	0.00217518	0.00790529	0.0124868	0.00593741	0.00320828	0.00665144
1090	45	0.00202525	0.00804978	0.0128162	0.00582732	0.00307167	0.00678413
1091	45.5	0.00188075	0.00815401	0.0131323	0.00572637	0.00292772	0.00688864
1092	46	0.0017272	0.00822428	0.0134618	0.00562815	0.00277511	0.00697763
1093	46.5	0.00157741	0.00833651	0.0138526	0.00558344	0.00264698	0.00705474
1094	47	0.00143317	0.00846938	0.0142019	0.00546974	0.00250424	0.00716747
1095	47.5	0.00130819	0.00861365	0.0145053	0.00535672	0.00237073	0.00732921
1096	48	0.00122483	0.0087497	0.0148457	0.00523367	0.0022471	0.00749841
1097	48.5	0.00112516	0.00888238	0.0151619	0.005135	0.00213615	0.00764351
1098	49	0.00102566	0.00901597	0.0154351	0.00507745	0.002031	0.0077686
1099	49.5	0.000975476	0.00919798	0.0156516	0.0050149	0.00191876	0.00792173
1100	50	0.000916337	0.00936294	0.0157929	0.00493966	0.00182608	0.00806054
1101	50.5	0.00082419	0.00952917	0.0159076	0.00491375	0.0017355	0.00826136
1102	51	0.000707484	0.00970649	0.0160479	0.00491834	0.00161815	0.00846949
1103	51.5	0.000587784	0.00989148	0.016109	0.00492413	0.00149659	0.00866184
1104	52	0.000452062	0.0100843	0.0161561	0.00491859	0.00139641	0.00883435
1105	52.5	0.000327807	0.0102952	0.0162067	0.00493342	0.00134486	0.00902356
1106	53	0.000251605	0.0104826	0.0162635	0.00494795	0.00130454	0.00919981
1107	53.5	0.000159689	0.0107167	0.0163383	0.00498575	0.00124364	0.00941797
1108	54	6.79441e-05	0.0109141	0.0164079	0.00504961	0.00116427	0.00965939
1109	54.5	-2.58337e-05	0.0111086	0.0164071	0.00507262	0.00103836	0.00985446
1110	55	-0.000126655	0.0112821	0.0163322	0.00512277	0.000954785	0.0100292
1111	55.5	-0.00016694	0.0114296	0.0162416	0.00517799	0.000889787	0.0102097
1112	56	-0.000251377	0.0115838	0.0161448	0.00520342	0.000813635	0.0103831
1113	56.5	-0.00037045	0.0117097	0.0159791	0.00517164	0.000705385	0.0105536
1114	57	-0.000487803	0.011852	0.0157978	0.00512014	0.000614679	0.0107494
1115	57.5	-0.00057766	0.0119963	0.015618	0.00507993	0.000536878	0.0109741
1116	58	-0.000652975	0.0121021	0.0153858	0.00503985	0.000449343	0.0111029
1117	58.5	-0.000734224	0.0121919	0.0151225	0.0050314	0.000359534	0.0112115
1118	59	-0.000799472	0.0122489	0.0148206	0.00508017	0.000262182	0.0113141
1119	59.5	-0.000825636	0.0122731	0.0145249	0.00509993	0.000171257	0.0113959
1120	60	-0.000904801	0.0122639	0.0142083	0.00511607	9.80992e-05	0.0114698
1121	60.5	-0.00101885	0.0121927	0.0138309	0.00513131	4.48065e-05	0.0115435
1122	61	-0.00112412	0.0121191	0.0134303	0.00511878	9.36406e-06	0.0116222
1123	61.5	-0.00122843	0.012071	0.0130722	0.00513929	-3.95886e-05	0.011644
1124	62	-0.00131323	0.0120108	0.0127227	0.00512146	-0.000110813	0.0116439
1125	62.5	-0.00137179	0.0119151	0.0123376	0.00507883	-0.000204399	0.01162
1126	63	-0.00143617	0.0117834	0.0118943	0.00501688	-0.000293674	0.0115495
1127	63.5	-0.00151125	0.011684	0.011476	0.00498284	-0.000341077	0.0114948
1128	64	-0.00160415	0.0115293	0.0110679	0.00496346	-0.000377104	0.0114237
1129	64.5	-0.00170736	0.011359	0.0106764	0.00492494	-0.000439682	0.0113601
1130	65	-0.00180036	0.0111984	0.0102848	0.00490669	-0.000528599	0.0112491
1131	65.5	-0.00186586	0.0110292	0.00989027	0.00492866	-0.00060914	0.0110887
1132	66	-0.00195547	0.0109059	0.00947288	0.00491124	-0.000667541	0.0109174
1133	66.5	-0.00201897	0.0107169	0.00905988	0.00487378	-0.000732897	0.0107888
1134	67	-0.00208225	0.01047	0.00867012	0.00479529	-0.000787027	0.0105737
1135	67.5	-0.00217939	0.0102006	0.00830229	0.00469827	-0.000838805	0.0103317
1136	68	-0.00226877	0.00993682	0.00794772	0.00457037	-0.000887514	0.0101305
1137	68.5	-0.00232813	0.009661	0.00758891	0.00449359	-0.000929234	0.00990213
1138	69	-0.00239629	0.00938607	0.00721678	0.00438362	-0.000987593	0.00966751
1139	69.5	-0.00243593	0.00912995	0.00686411	0.00427794	-0.00101838	0.00939846
1140	70	-0.00248719	0.00893352	0.00650459	0.00416051	-0.00107053	0.00914638
1141	70.5	-0.00251265	0.00869997	0.00612816	0.00399161	-0.00113701	0.0088996
1142	71	-0.00253929	0.00848167	0.0057574	0.00384373	-0.00119664	0.00867518
1143	71.5	-0.00259781	0.00816396	0.00541591	0.00370356	-0.00125576	0.00847995
1144	72	-0.0026529	0.00781643	0.0050966	0.00356364	-0.0013318	0.00822682
1145	72.5	-0.00270352	0.00751384	0.00478956	0.00344065	-0.00140061	0.00795499
1146	73	-0.00279088	0.00722226	0.00446257	0.00334797	-0.00148629	0.00767234
1147	73.5	-0.00286861	0.00691571	0.00415604	0.00326155	-0.00159819	0.00741518
1148	74	-0.00292364	0.00657415	0.00386944	0.00318675	-0.00170009	0.00714708
1149	74.5	-0.00299401	0.00622795	0.00359374	0.00308514	-0.00179552	0.0068948
1150	75	-0.00305825	0.00589254	0.00331657	0.002967	-0.00188502	0.00666068
1151	75.5	-0.00309003	0.00558471	0.00305347	0.00287416	-0.00195015	0.00639657
1152	76	-0.00308747	0.00530552	0.00280573	0.00273217	-0.00199855	0.00613933
1153	76.5	-0.0030816	0.0050238	0.00256561	0.00259099	-0.00206078	0.00590288
1154	77	-0.00312781	0.00473983	0.00231774	0.00242607	-0.00210316	0.00564716
1155	77.5	-0.00317456	0.00445191	0.00207714	0.00221649	-0.00214515	0.00539369
1156	78	-0.00323259	0.00415715	0.0018556	0.00204108	-0.00222609	0.00511944
1157	78.5	-0.0032839	0.00391412	0.00162688	0.00188523	-0.00230253	0.00485456
1158	79	-0.00329913	0.00363642	0.00139532	0.00172253	-0.00237554	0.00457206
1159	79.5	-0.00332538	0.00336306	0.00119374	0.00155977	-0.00245264	0.00429606
1160	80	-0.00336702	0.00310989	0.000991059	0.0014073	-0.00252351	0.00399715
1161	80.5	-0.00340613	0.00289379	0.000806705	0.00124731	-0.00260281	0.00372627
1162	81	-0.00346375	0.00270595	0.000624815	0.00110658	-0.00265902	0.00347506
1163	81.5	-0.00350838	0.00249869	0.000442002	0.000966445	-0.00269935	0.00322148
1164	82	-0.00352094	0.002245	0.000234114	0.000816172	-0.00273989	0.00297955
1165	82.5	-0.00357107	0.00197831	2.54241e-05	0.000678833	-0.00280947	0.00274092
1166	83	-0.00362373	0.00173685	-0.000185799	0.000552896	-0.00287493	0.0024895
1167	83.5	-0.00367049	0.00151632	-0.000382435	0.000445706	-0.00293465	0.00224972
1168	84	-0.0037173	0.00131386	-0.000572482	0.000299726	-0.00298937	0.00199437
1169	84.5	-0.00376209	0.00111816	-0.000770727	0.00014879	-0.00304623	0.00173669
1170	85	-0.00379921	0.000929228	-0.000942366	1.55376e-05	-0.00310102	0.00151787
1171	85.5	-0.00381242	0.000746245	-0.00114035	-8.60615e-05	-0.00315355	0.0013029
1172	86	-0.00381967	0.000567011	-0.00134572	-0.000216177	-0.00320373	0.00108915
1173	86.5	-0.00383118	0.000398531	-0.00153916	-0.000353804	-0.00324607	0.000879668
1174	87	-0.00383888	0.000258596	-0.00171975	-0.000470927	-0.00328825	0.00070029
1175	87.5	-0.00384845	0.000104845	-0.0019047	-0.00059175	-0.00333588	0.000504126
1176	88	-0.00388068	-6.88527e-05	-0.00206991	-0.000710759	-0.00338348	0.000306317
1177	88.5	-0.00390554	-0.000236258	-0.00220749	-0.000801512	-0.00343019	0.000104337
1178	89	-0.00391887	-0.000388728	-0.00233969	-0.000917566	-0.00349797	-8.72515e-05
1179	89.5	-0.00395667	-0.000537315	-0.00251574	-0.00104834	-0.00355239	-0.000260035
1180	90	-0.00398172	-0.000684577	-0.00271011	-0.00117322	-0.00358204	-0.000423944
1181	90.5	-0.00400509	-0.00081712	-0.00288891	-0.00130271	-0.00362038	-0.000606615
1182	91	-0.00403319	-0.000950313	-0.00304566	-0.00140828	-0.00365119	-0.000778271
1183	91.5	-0.00404262	-0.00109878	-0.00319752	-0.00148698	-0.00367792	-0.000941045
1184	92	-0.00405358	-0.00120378	-0.00334251	-0.00155781	-0.00371709	-0.00111565
1185	92.5	-0.00406879	-0.00131898	-0.00346988	-0.00162849	-0.00377264	-0.00127307
1186	93	-0.00407624	-0.00146864	-0.0035985	-0.00169866	-0.00381773	-0.00140204
1187	93.5	-0.00408888	-0.0016269	-0.00370153	-0.00177385	-0.00384178	-0.00151656
1188	94	-0.0040926	-0.0017527	-0.00381123	-0.00186358	-0.0038588	-0.00164588
1189	94.5	-0.00409667	-0.00189402	-0.00391924	-0.00193995	-0.00389482	-0.00177475
1190	95	-0.0040915	-0.00203134	-0.00401695	-0.00202044	-0.00394553	-0.00190522
1191	95.5	-0.00408027	-0.00214967	-0.00412539	-0.0020951	-0.00399788	-0.00203834
1192	96	-0.00406324	-0.00224939	-0.00423961	-0.00216649	-0.00404258	-0.00216042
1193	96.5	-0.00407442	-0.00237642	-0.00435234	-0.00223755	-0.00406425	-0.00225968
1194	97	-0.00407864	-0.00251758	-0.00444629	-0.00231476	-0.00408738	-0.00239684
1195	97.5	-0.0040612	-0.00264422	-0.00451217	-0.00242002	-0.00414337	-0.00254069
1196	98	-0.00407038	-0.00278649	-0.0045796	-0.0025182	-0.00420354	-0.00266141
1197	98.5	-0.00407397	-0.00290561	-0.00464564	-0.00260473	-0.00424139	-0.00276951
1198	99	-0.00407927	-0.00303059	-0.00473195	-0.00267392	-0.00425545	-0.0029004
1199	99.5	-0.00406192	-0.0031585	-0.00483097	-0.0027274	-0.00426879	-0.00302246
1200	100	-0.00405135	-0.00327319	-0.00493067	-0.00280412	-0.00428524	-0.00313696
1201	100.5	-0.00404451	-0.00338143	-0.00504427	-0.00290123	-0.00432401	-0.00326331
1202	101	-0.00403157	-0.00347879	-0.0051187	-0.00296396	-0.00436331	-0.00339799
1203	101.5	-0.00401902	-0.00356526	-0.00519913	-0.00300942	-0.00437784	-0.00350406
1204	102	-0.00399478	-0.0036738	-0.00530756	-0.00307074	-0.00440188	-0.00360938
1205	102.5	-0.00398521	-0.00378111	-0.00542392	-0.00314354	-0.00442852	-0.00372411
1206	103	-0.0039711	-0.00388445	-0.00554103	-0.00321702	-0.00444823	-0.00382415
1207	103.5	-0.00398151	-0.00397284	-0.00564206	-0.00329393	-0.00445232	-0.00392456
1208	104	-0.00400664	-0.00405157	-0.00570491	-0.00336778	-0.00444131	-0.00402998
1209	104.5	-0.00401458	-0.00409917	-0.0057797	-0.00344248	-0.00445769	-0.00412784
1210	105	-0.0040151	-0.00416821	-0.00586911	-0.00348986	-0.00448023	-0.00419295
1211	105.5	-0.00400214	-0.00426471	-0.00596808	-0.00349774	-0.00449125	-0.00431104
1212	106	-0.00400232	-0.00436654	-0.00607639	-0.00356404	-0.00448691	-0.00443108
1213	106.5	-0.00402239	-0.00443631	-0.00618195	-0.00363157	-0.0044764	-0.00452459
1214	107	-0.00403233	-0.0045175	-0.00627657	-0.00368223	-0.00447014	-0.00461105
1215	107.5	-0.00404429	-0.00461029	-0.00638611	-0.0037554	-0.00447796	-0.00468515
1216	108	-0.00405056	-0.00470044	-0.00650141	-0.00383537	-0.00449082	-0.00475106
1217	108.5	-0.00404957	-0.00475618	-0.00659663	-0.00390045	-0.00448985	-0.00482449
1218	109	-0.0040515	-0.00482239	-0.00668126	-0.00395879	-0.00447811	-0.00490565
1219	109.5	-0.0040515	-0.00488785	-0.00676244	-0.00401302	-0.00447881	-0.00497304
1220	110	-0.00405232	-0.00495271	-0.00685512	-0.0040542	-0.00446976	-0.00503901
1221	110.5	-0.00404099	-0.0049943	-0.00694753	-0.00409252	-0.00445837	-0.00512033
1222	111	-0.00402613	-0.00501771	-0.00704079	-0.00410605	-0.00444667	-0.00517827
1223	111.5	-0.00400816	-0.00507199	-0.00712283	-0.00413935	-0.00443636	-0.00522734
1224	112	-0.0039908	-0.00514137	-0.00717681	-0.00418005	-0.00444021	-0.00528466
1225	112.5	-0.00396598	-0.00522113	-0.00723616	-0.00424342	-0.00444743	-0.00534971
1226	113	-0.00395934	-0.00530218	-0.00728603	-0.0042977	-0.00443868	-0.00541704
1227	113.5	-0.00393562	-0.00537393	-0.00733305	-0.00433541	-0.00442577	-0.00547503
1228	114	-0.00392258	-0.00544871	-0.00738537	-0.00438708	-0.0044129	-0.00553876
1229	114.5	-0.00389015	-0.00550965	-0.007443	-0.00443425	-0.00439023	-0.0055848
1230	115	-0.00385327	-0.00558135	-0.0074901	-0.00447464	-0.00434281	-0.00561301
1231	115.5	-0.00382884	-0.00563742	-0.00753176	-0.00450476	-0.0043223	-0.00562028
1232	116	-0.00383749	-0.00568031	-0.00759757	-0.00454622	-0.00431111	-0.00566054
1233	116.5	-0.00385665	-0.00572444	-0.00766295	-0.00454978	-0.00428932	-0.00571588
1234	117	-0.00388572	-0.00575786	-0.00770866	-0.00456324	-0.00426664	-0.00578875
1235	117.5	-0.00390436	-0.00579382	-0.007742	-0.00463209	-0.00425777	-0.00587596
1236	118	-0.00391836	-0.0058592	-0.00776972	-0.00469549	-0.00424529	-0.00594036
1237	118.5	-0.00392054	-0.00591595	-0.00780751	-0.00475113	-0.00422669	-0.00597956
1238	119	-0.00390368	-0.00595941	-0.00783853	-0.00481507	-0.00423852	-0.0060165
1239	119.5	-0.00389957	-0.00600071	-0.00786411	-0.00488352	-0.00424685	-0.00604239
1240	120	-0.00390336	-0.00604198	-0.00786567	-0.0049631	-0.00423941	-0.00608128
1241	120.5	-0.00389849	-0.00606412	-0.00786653	-0.00501455	-0.00425556	-0.00609104
1242	121	-0.00390338	-0.00608647	-0.007872	-0.00504834	-0.00426984	-0.00612077
1243	121.5	-0.00390185	-0.00610938	-0.00788126	-0.00509725	-0.00427456	-0.00618382
1244	122	-0.00389707	-0.00614351	-0.00792184	-0.00514948	-0.0042848	-0.00623918
1245	122.5	-0.00389222	-0.00615869	-0.00798229	-0.00520496	-0.00429398	-0.00629639
1246	123	-0.00387968	-0.00617387	-0.00803539	-0.0052469	-0.00429254	-0.00636917
1247	123.5	-0.00385188	-0.00620309	-0.00807148	-0.00527244	-0.00425673	-0.00644222
1248	124	-0.00381742	-0.00620915	-0.0080931	-0.00528971	-0.00421762	-0.00649737
1249	124.5	-0.00378541	-0.00622924	-0.00811475	-0.00529029	-0.00417704	-0.00653666
1250	125	-0.00378915	-0.00626011	-0.00813168	-0.00531272	-0.00416475	-0.00656215
1251	125.5	-0.00377948	-0.00631244	-0.00813924	-0.0053536	-0.00418775	-0.00660248
1252	126	-0.00376284	-0.00634564	-0.0081892	-0.00537228	-0.0042102	-0.00662666
1253	126.5	-0.00375454	-0.00637199	-0.00824415	-0.00538955	-0.00422512	-0.00666963
1254	127	-0.00373842	-0.00640696	-0.00829542	-0.00540066	-0.00421473	-0.00670775
1255	127.5	-0.00369376	-0.00642098	-0.00833428	-0.00540431	-0.00419035	-0.00673103
1256	128	-0.00364949	-0.00642874	-0.00836701	-0.00540287	-0.00419271	-0.006746
1257	128.5	-0.00363618	-0.00645585	-0.00839364	-0.00541904	-0.00420855	-0.00675888
1258	129	-0.00361746	-0.00646902	-0.0084168	-0.00545919	-0.00421562	-0.00675583
1259	129.5	-0.00359259	-0.00648968	-0.0084276	-0.00547818	-0.0042254	-0.00675744
1260	130	-0.0035674	-0.00649866	-0.00843773	-0.00547586	-0.0042237	-0.00677028
1261	130.5	-0.00354293	-0.00649656	-0.00845296	-0.00548753	-0.00422104	-0.00680012
1262	131	-0.00351549	-0.00649056	-0.00846476	-0.00550672	-0.00421308	-0.00683175
1263	131.5	-0.00349644	-0.00649526	-0.00846019	-0.00553034	-0.0042015	-0.00683375
1264	132	-0.00349493	-0.00650558	-0.00846135	-0.00555007	-0.00418392	-0.00684163
1265	132.5	-0.00346373	-0.00650367	-0.00846152	-0.00557025	-0.00416269	-0.00683732
1266	133	-0.00344395	-0.00649239	-0.00845289	-0.00558239	-0.00413798	-0.00686022
1267	133.5	-0.00341917	-0.00647617	-0.00840444	-0.00559787	-0.0041264	-0.00687598
1268	134	-0.00339901	-0.00646041	-0.00838868	-0.00559071	-0.00412589	-0.00687946
1269	134.5	-0.00338674	-0.00643582	-0.00840216	-0.00556306	-0.00412036	-0.00688314
1270	135	-0.00337136	-0.00642615	-0.00839308	-0.00556181	-0.00413495	-0.0068931
1271	135.5	-0.00334213	-0.00643051	-0.00839778	-0.00557087	-0.00414868	-0.00691674
1272	136	-0.00330813	-0.00646219	-0.00838697	-0.00558743	-0.00414824	-0.00694277
1273	136.5	-0.00327154	-0.00648219	-0.00838055	-0.0055979	-0.00413595	-0.00697255
1274	137	-0.00323631	-0.00648595	-0.00837941	-0.00559493	-0.0041177	-0.00699505
1275	137.5	-0.00324245	-0.00649863	-0.00839558	-0.00557116	-0.00409985	-0.00699209
1276	138	-0.00324663	-0.00651706	-0.00840066	-0.00555593	-0.00408264	-0.00698097
1277	138.5	-0.00325296	-0.00653195	-0.0084	-0.00555659	-0.00405637	-0.00698177
1278	139	-0.00325951	-0.00654309	-0.00840842	-0.00556741	-0.00402896	-0.00698343
1279	139.5	-0.0032606	-0.0065349	-0.0084002	-0.00557466	-0.00400112	-0.00698685
1280	140	-0.00325379	-0.0065257	-0.00839198	-0.00557515	-0.00397601	-0.00698831
1281	140.5	-0.00324137	-0.00652593	-0.0083701	-0.00557237	-0.00393026	-0.00696741
1282	141	-0.00326305	-0.00653048	-0.00835162	-0.00557811	-0.00390023	-0.00698026
1283	141.5	-0.00327591	-0.00653084	-0.00833448	-0.00557538	-0.00387424	-0.00698994
1284	142	-0.00327911	-0.00651246	-0.00833002	-0.00557472	-0.00385802	-0.00698751
1285	142.5	-0.00327145	-0.00649392	-0.00832182	-0.00556423	-0.00385084	-0.00698805
1286	143	-0.00323765	-0.00648689	-0.00831132	-0.00555112	-0.00382104	-0.00698493
1287	143.5	-0.00320562	-0.00650094	-0.00828658	-0.00552588	-0.00381844	-0.00696411
1288	144	-0.00318049	-0.00653513	-0.00825708	-0.0055051	-0.00382362	-0.00694223
1289	144.5	-0.00317811	-0.00653762	-0.00826353	-0.00548789	-0.00382556	-0.00693455
1290	145	-0.00318428	-0.00652517	-0.00826508	-0.0054334	-0.00382323	-0.0069253
1291	145.5	-0.00317116	-0.00653026	-0.00824533	-0.00535253	-0.00380449	-0.00690669
1292	146	-0.00313988	-0.00653211	-0.00823002	-0.00533427	-0.00377776	-0.00689558
1293	146.5	-0.0031262	-0.00652869	-0.00822797	-0.00536141	-0.00378329	-0.00690484
1294	147	-0.00314815	-0.00652159	-0.00823989	-0.0053766	-0.00378611	-0.00690955
1295	147.5	-0.0031711	-0.00653015	-0.00827255	-0.00538282	-0.00376939	-0.00689572
1296	148	-0.0031793	-0.0065381	-0.00829833	-0.00537685	-0.00376134	-0.00686814
1297	148.5	-0.00318746	-0.00651029	-0.00831539	-0.00536061	-0.0037558	-0.00686216
1298	149	-0.00318435	-0.00651899	-0.00830709	-0.00534334	-0.00374265	-0.00685556
1299	149.5	-0.00316665	-0.00654874	-0.00830429	-0.00529888	-0.00371167	-0.00683289
1300	150	-0.00318121	-0.00656854	-0.00830503	-0.00529047	-0.00368865	-0.00682408
1301	150.5	-0.00320356	-0.00658189	-0.00831785	-0.00528594	-0.00368151	-0.00680662
1302	151	-0.00321902	-0.00658109	-0.00833621	-0.00526333	-0.00366646	-0.00677691
1303	151.5	-0.00321142	-0.00657536	-0.00834303	-0.00527024	-0.00366303	-0.0067457
1304	152	-0.00320136	-0.00655435	-0.00833594	-0.00528684	-0.00366772	-0.006738
1305	152.5	-0.00319946	-0.00651886	-0.00832314	-0.00528682	-0.00365083	-0.00673682
1306	153	-0.00319756	-0.00650794	-0.00829692	-0.0052743	-0.00361159	-0.00671842
1307	153.5	-0.00319245	-0.00649838	-0.00826697	-0.00525564	-0.00356905	-0.0066818
1308	154	-0.00318927	-0.00646414	-0.00828402	-0.00523436	-0.00355925	-0.00665838
1309	154.5	-0.00317625	-0.0064556	-0.00829944	-0.00520874	-0.0035782	-0.0066514
1310	155	-0.00316103	-0.00644527	-0.00828378	-0.00518204	-0.00359402	-0.00665814
1311	155.5	-0.0031394	-0.0064296	-0.00823142	-0.0051365	-0.00359366	-0.00666375
1312	156	-0.00310723	-0.00642157	-0.00821874	-0.00508818	-0.0035897	-0.00665411
1313	156.5	-0.00308817	-0.00640528	-0.00821218	-0.0050456	-0.00357947	-0.00661947
1314	157	-0.00307912	-0.00640129	-0.00818987	-0.00501708	-0.00357489	-0.00659476
1315	157.5	-0.00307738	-0.00639115	-0.00818153	-0.00499438	-0.00357015	-0.00656754
1316	158	-0.00306222	-0.00637836	-0.0081668	-0.00497111	-0.00354656	-0.0065508
1317	158.5	-0.00304337	-0.00636007	-0.0081581	-0.00496447	-0.0035092	-0.00653669
1318	159	-0.00303253	-0.00634117	-0.00814479	-0.00495765	-0.00348759	-0.00650071
1319	159.5	-0.0030258	-0.00630864	-0.00811978	-0.00493562	-0.00347603	-0.00648213
1320	160	-0.00300605	-0.00627565	-0.00806968	-0.00491111	-0.00345444	-0.00646213
1321	160.5	-0.00298417	-0.00625579	-0.00804924	-0.00488544	-0.00345081	-0.00643817
1322	161	-0.00295717	-0.00623729	-0.00803179	-0.00486087	-0.00345883	-0.00640576
1323	161.5	-0.00291445	-0.00621899	-0.00799256	-0.00483002	-0.00347851	-0.00640157
1324	162	-0.00289153	-0.00618801	-0.00795343	-0.00479111	-0.00350472	-0.00642051
1325	162.5	-0.0028864	-0.00614854	-0.00791936	-0.00478005	-0.00352349	-0.00644821
1326	163	-0.00288593	-0.00612722	-0.00786841	-0.00477744	-0.00351767	-0.00646565
1327	163.5	-0.00288133	-0.00611026	-0.00781996	-0.00476026	-0.00351802	-0.00646569
1328	164	-0.0029029	-0.0060827	-0.00777505	-0.00471597	-0.0035068	-0.00644084
1329	164.5	-0.00292287	-0.00604283	-0.00775403	-0.00468821	-0.00350287	-0.00643468
1330	165	-0.00292991	-0.00601908	-0.00774018	-0.00467036	-0.00349817	-0.00643307
1331	165.5	-0.00292879	-0.00598786	-0.00770934	-0.00463265	-0.00348498	-0.00641677
1332	166	-0.00292456	-0.00595979	-0.0076671	-0.00458333	-0.0034694	-0.00638561
1333	166.5	-0.0029253	-0.00592828	-0.00761182	-0.00456104	-0.00347281	-0.00637904
1334	167	-0.00293191	-0.00589888	-0.00756959	-0.00454711	-0.00347952	-0.00636998
1335	167.5	-0.00292781	-0.00586005	-0.00753076	-0.00453403	-0.00348217	-0.00635193
1336	168	-0.00288982	-0.00582648	-0.00751217	-0.00451669	-0.0034763	-0.00633269
1337	168.5	-0.00284785	-0.00578379	-0.00749037	-0.00449838	-0.00345231	-0.00631688
1338	169	-0.00284465	-0.00575373	-0.00747515	-0.00449864	-0.00344192	-0.00631734
1339	169.5	-0.00285528	-0.00572495	-0.0074377	-0.00448987	-0.00343297	-0.00631189
1340	170	-0.00284115	-0.00568937	-0.00739617	-0.00448191	-0.00341057	-0.00629029
1341	170.5	-0.0028367	-0.00565547	-0.0073648	-0.00448516	-0.00337101	-0.00627033
1342	171	-0.00282767	-0.00563213	-0.00733403	-0.00449694	-0.00335057	-0.00625463
1343	171.5	-0.00277578	-0.00559716	-0.00729602	-0.00449188	-0.00333499	-0.00622336
1344	172	-0.00276966	-0.00552168	-0.00727748	-0.00446339	-0.0033169	-0.00619063
1345	172.5	-0.00277602	-0.00544445	-0.00724307	-0.00445807	-0.00328786	-0.00614361
1346	173	-0.00277044	-0.00541636	-0.00722655	-0.00444941	-0.00324803	-0.00611049
1347	173.5	-0.00274914	-0.00542089	-0.00722749	-0.00441918	-0.00323537	-0.00608634
1348	174	-0.00272914	-0.00539454	-0.00722763	-0.00440227	-0.00322955	-0.00604778
1349	174.5	-0.00271276	-0.00535125	-0.00721585	-0.00441665	-0.00321953	-0.0059996
1350	175	-0.0027072	-0.00534779	-0.00718764	-0.0044073	-0.00319384	-0.00600729
1351	175.5	-0.00268922	-0.0053468	-0.00715753	-0.00439152	-0.00317021	-0.00599258
1352	176	-0.00266639	-0.0053445	-0.00713027	-0.00440228	-0.00316145	-0.00596826
1353	176.5	-0.0026471	-0.00534576	-0.00710219	-0.00441588	-0.00315298	-0.00599062
1354	177	-0.00262892	-0.00531536	-0.00708211	-0.00440632	-0.00313506	-0.00600984
1355	177.5	-0.00261281	-0.00528301	-0.00705944	-0.00438787	-0.00310592	-0.00604201
1356	178	-0.00259547	-0.00527044	-0.00703843	-0.00437662	-0.00307891	-0.00607883
1357	178.5	-0.00257288	-0.00524978	-0.0070219	-0.0043749	-0.00304308	-0.00610441
1358	179	-0.00255253	-0.00524283	-0.00700841	-0.00438726	-0.00301142	-0.00612424
1359	179.5	-0.00254087	-0.00525176	-0.00700651	-0.00437522	-0.00297799	-0.0061312
1360	180	-0.00251921	-0.00526905	-0.00701499	-0.00436095	-0.00295976	-0.00611699
1361	180.5	-0.00249752	-0.00525237	-0.00701443	-0.00436041	-0.00294967	-0.00611891
1362	181	-0.00247359	-0.00523109	-0.00699433	-0.00435279	-0.002922	-0.00611985
1363	181.5	-0.00243982	-0.00522911	-0.00698168	-0.00433589	-0.00290139	-0.00609932
1364	182	-0.0024175	-0.00524491	-0.00695652	-0.00431556	-0.00289021	-0.00608903
1365	182.5	-0.00240574	-0.00526875	-0.00691365	-0.00430036	-0.00287314	-0.00608345
1366	183	-0.00237837	-0.00527084	-0.00688437	-0.00428656	-0.00285114	-0.0060692
1367	183.5	-0.00234075	-0.0052721	-0.00685594	-0.00426416	-0.00283792	-0.0060602
1368	184	-0.00232453	-0.00528003	-0.00683058	-0.00422766	-0.00283028	-0.00605659
1369	184.5	-0.00230109	-0.00526972	-0.00681745	-0.00419078	-0.00280929	-0.00603804
1370	185	-0.00225888	-0.00526222	-0.00679698	-0.00414535	-0.00280816	-0.00601666
1371	185.5	-0.00225433	-0.00526662	-0.00677243	-0.00411504	-0.0028036	-0.00600297
1372	186	-0.00225443	-0.00523178	-0.00674313	-0.00409449	-0.0027863	-0.00599895
1373	186.5	-0.00224205	-0.00522298	-0.00671177	-0.00406719	-0.00277146	-0.00599547
1374	187	-0.0022216	-0.00524547	-0.00667431	-0.00403135	-0.00275664	-0.00599486
1375	187.5	-0.00219924	-0.00528558	-0.00661982	-0.003992	-0.00273952	-0.0059807
1376	188	-0.00217622	-0.00532341	-0.00658132	-0.00392613	-0.00271104	-0.00594834
1377	188.5	-0.0021552	-0.00535309	-0.0065487	-0.00386957	-0.0026959	-0.00592217
1378	189	-0.00212896	-0.00536356	-0.00651969	-0.00384562	-0.00268262	-0.00592442
1379	189.5	-0.00208346	-0.0053783	-0.00648552	-0.00383981	-0.00265931	-0.00591502
1380	190	-0.00201329	-0.00540674	-0.00646418	-0.00383882	-0.00262057	-0.00590286
1381	190.5	-0.00199493	-0.00542011	-0.00643143	-0.00383597	-0.00259402	-0.00590297
1382	191	-0.00200015	-0.0054304	-0.0063931	-0.00382816	-0.00256433	-0.00590696
1383	191.5	-0.00200167	-0.00544602	-0.00638031	-0.0038146	-0.00253184	-0.00590481
1384	192	-0.00198076	-0.00546473	-0.00636459	-0.00378834	-0.0025266	-0.00589841
1385	192.5	-0.00193888	-0.00547689	-0.00633716	-0.00376165	-0.00252798	-0.0058835
1386	193	-0.00190252	-0.00548584	-0.00630855	-0.00372725	-0.00252695	-0.00585843
1387	193.5	-0.00186379	-0.00548969	-0.00628804	-0.00370573	-0.00250885	-0.00584783
1388	194	-0.0018585	-0.00547969	-0.00625795	-0.00368553	-0.00248259	-0.00583374
1389	194.5	-0.00184164	-0.00547215	-0.00621204	-0.00367346	-0.00246833	-0.00580158
1390	195	-0.00181912	-0.00546296	-0.00615616	-0.0036684	-0.00248078	-0.00576975
1391	195.5	-0.00179081	-0.00543846	-0.00609637	-0.00365429	-0.00249895	-0.0057412
1392	196	-0.00175764	-0.00541057	-0.00607893	-0.00361072	-0.00250621	-0.00570394
1393	196.5	-0.00175522	-0.00539898	-0.00607906	-0.00361943	-0.00250314	-0.00566815
1394	197	-0.00176369	-0.005383	-0.00606458	-0.00363412	-0.00249377	-0.00562738
1395	197.5	-0.00176982	-0.00535577	-0.00603545	-0.00365102	-0.00247508	-0.00560161
1396	198	-0.00175572	-0.00533196	-0.00600973	-0.00364836	-0.00245442	-0.00557795
1397	198.5	-0.00173721	-0.00531193	-0.00599437	-0.0036142	-0.00241567	-0.00555937
1398	199	-0.00173104	-0.00528589	-0.00597835	-0.00361076	-0.0023995	-0.00553786
1399	199.5	-0.00172372	-0.00526127	-0.00596345	-0.0036151	-0.00240268	-0.00552683
1400	200	-0.0017208	-0.00523957	-0.00594021	-0.00361548	-0.00239882	-0.005509
1401	200.5	-0.00171453	-0.00521586	-0.00590301	-0.00360909	-0.00237516	-0.00548116
1402	201	-0.00169495	-0.00519888	-0.0058846	-0.00361362	-0.00236429	-0.00544437
1403	201.5	-0.00167999	-0.00516205	-0.00590483	-0.00360104	-0.00236464	-0.00540996
1404	202	-0.00166103	-0.00511062	-0.00589943	-0.0035805	-0.00235872	-0.00537221
1405	202.5	-0.00166178	-0.00506878	-0.00588084	-0.00356292	-0.00235228	-0.00532928
1406	203	-0.00168195	-0.00505761	-0.00588852	-0.00354651	-0.00234341	-0.00529222
1407	203.5	-0.00169212	-0.00505875	-0.0058928	-0.00352093	-0.00233218	-0.00526696
1408	204	-0.00169483	-0.00504944	-0.00586954	-0.00350819	-0.00231318	-0.00524252
1409	204.5	-0.00168147	-0.00504691	-0.00589364	-0.00346147	-0.0022998	-0.00521767
1410	205	-0.0016791	-0.0050384	-0.00591979	-0.00342049	-0.00229001	-0.00519278
1411	205.5	-0.00169887	-0.00502395	-0.00593111	-0.00339336	-0.00226704	-0.00517235
1412	206	-0.00169613	-0.00501574	-0.00593381	-0.00338316	-0.00224968	-0.00514724
1413	206.5	-0.00168565	-0.00499713	-0.00591014	-0.00336984	-0.00221992	-0.00511164
1414	207	-0.00168413	-0.00499181	-0.00588082	-0.00337694	-0.00220457	-0.00507174
1415	207.5	-0.00170495	-0.00497849	-0.00586654	-0.00336486	-0.00219568	-0.00502194
1416	208	-0.00172981	-0.00494987	-0.00584306	-0.00332488	-0.00220035	-0.00499006
1417	208.5	-0.00173707	-0.00492405	-0.00582447	-0.0032993	-0.00220051	-0.00496405
1418	209	-0.00172744	-0.00489154	-0.00580255	-0.00329331	-0.00218743	-0.0049305
1419	209.5	-0.00169986	-0.00486501	-0.00577533	-0.00328903	-0.0021745	-0.00489079
1420	210	-0.00168312	-0.0048405	-0.00576162	-0.00327116	-0.00216685	-0.00485522
1421	210.5	-0.00166699	-0.00482809	-0.00575306	-0.00324537	-0.00215633	-0.00483428
1422	211	-0.00166425	-0.00482161	-0.00573834	-0.00319278	-0.00213866	-0.00481746
1423	211.5	-0.00166285	-0.00481913	-0.00571	-0.00313763	-0.00212403	-0.00480562
1424	212	-0.00166581	-0.00480943	-0.00569275	-0.00312211	-0.00210427	-0.00478847
1425	212.5	-0.00166112	-0.0047938	-0.00566859	-0.00311939	-0.00207652	-0.00475305
1426	213	-0.00164883	-0.00478303	-0.00562418	-0.00309831	-0.00204512	-0.00472164
1427	213.5	-0.00162494	-0.00477365	-0.00557994	-0.00308846	-0.00200999	-0.00471455
1428	214	-0.00158602	-0.00474076	-0.00556239	-0.00308959	-0.00200355	-0.00471162
1429	214.5	-0.00156446	-0.0047194	-0.00554873	-0.00307645	-0.00200356	-0.00469901
1430	215	-0.00155195	-0.00469835	-0.00553226	-0.00306742	-0.00199273	-0.00466582
1431	215.5	-0.00154525	-0.00468638	-0.00551807	-0.00305194	-0.00197992	-0.0046505
1432	216	-0.00153685	-0.00467816	-0.00551552	-0.00303637	-0.00197803	-0.00464874
1433	216.5	-0.00151299	-0.00467551	-0.00551319	-0.00302942	-0.00197154	-0.0046287
1434	217	-0.00150283	-0.00466141	-0.00550803	-0.00299961	-0.00196213	-0.00461275
1435	217.5	-0.00149747	-0.00463177	-0.00549374	-0.00299417	-0.00195643	-0.00460729
1436	218	-0.00148217	-0.00459698	-0.00547401	-0.00301114	-0.00194131	-0.00459284
1437	218.5	-0.00147075	-0.00456705	-0.00545283	-0.00301292	-0.00192232	-0.00456857
1438	219	-0.00146315	-0.00455164	-0.00543495	-0.00301965	-0.0018952	-0.00455751
1439	219.5	-0.00144403	-0.00452951	-0.00542261	-0.00301997	-0.00188176	-0.00453708
1440	220	-0.0014361	-0.00451151	-0.00541443	-0.00300822	-0.00186679	-0.00450423
1441	220.5	-0.00141156	-0.00448817	-0.00537816	-0.00299834	-0.00184566	-0.00446005
1442	221	-0.00139189	-0.00445517	-0.00536631	-0.00298893	-0.0018166	-0.00444381
1443	221.5	-0.00135804	-0.00443969	-0.00537542	-0.00296616	-0.00177504	-0.00443701
1444	222	-0.00133093	-0.00442814	-0.0053673	-0.00293278	-0.00175023	-0.00443002
1445	222.5	-0.00132004	-0.00442096	-0.00533183	-0.00290992	-0.00174868	-0.00440735
1446	223	-0.00131451	-0.00442511	-0.00531966	-0.00288883	-0.00174488	-0.00437677
1447	223.5	-0.00131104	-0.00442259	-0.00531237	-0.00288627	-0.00173349	-0.00434123
1448	224	-0.00129481	-0.00441702	-0.00528359	-0.00286016	-0.00173132	-0.00430489
1449	224.5	-0.00127013	-0.00441723	-0.00525369	-0.00283988	-0.00173333	-0.00426975
1450	225	-0.00127363	-0.00442227	-0.00522864	-0.00282757	-0.00173137	-0.00422546
1451	225.5	-0.00127455	-0.00442613	-0.00521693	-0.00279966	-0.00173042	-0.0041927
1452	226	-0.0012372	-0.00442584	-0.00521616	-0.0027843	-0.00173095	-0.00416419
1453	226.5	-0.0012042	-0.00444187	-0.00521681	-0.00276521	-0.00172932	-0.00414511
1454	227	-0.00121654	-0.00444836	-0.00520212	-0.00275751	-0.00172363	-0.00412312
1455	227.5	-0.00122162	-0.00443681	-0.00515504	-0.0027453	-0.00169715	-0.00410591
1456	228	-0.0012074	-0.00442879	-0.00513794	-0.00273226	-0.00164384	-0.00410333
1457	228.5	-0.00115463	-0.00442703	-0.00513111	-0.00271102	-0.00164457	-0.00409599
1458	229	-0.00115016	-0.00441885	-0.00510925	-0.00269078	-0.00166842	-0.00407524
1459	229.5	-0.00117332	-0.00439429	-0.00508248	-0.00265517	-0.00167415	-0.00404437
1460	230	-0.00120008	-0.00438302	-0.00506195	-0.00261506	-0.00166326	-0.00403111
1461	230.5	-0.00121024	-0.0043562	-0.00503367	-0.00258507	-0.00166056	-0.00403193
1462	231	-0.00122086	-0.0043105	-0.00500687	-0.00254664	-0.00168286	-0.00401704
1463	231.5	-0.00123057	-0.0042551	-0.0049668	-0.00252169	-0.00170456	-0.00400494
1464	232	-0.00121926	-0.00422548	-0.00492702	-0.00249504	-0.00171666	-0.00400912
1465	232.5	-0.00118824	-0.00422239	-0.00489309	-0.00246198	-0.00171375	-0.00400203
1466	233	-0.00118394	-0.00423068	-0.00486244	-0.00244937	-0.00171219	-0.00398665
1467	233.5	-0.00118334	-0.00422348	-0.00483778	-0.00242636	-0.00171196	-0.00396913
1468	234	-0.00116579	-0.00419363	-0.00480834	-0.00242979	-0.00171399	-0.00396077
1469	234.5	-0.00111276	-0.00416539	-0.0047565	-0.00241776	-0.00170346	-0.00394564
1470	235	-0.00107658	-0.00413273	-0.00471176	-0.00237977	-0.00169815	-0.00393333
1471	235.5	-0.00108329	-0.00409992	-0.00469576	-0.00236245	-0.00170577	-0.00391891
1472	236	-0.00108865	-0.00410497	-0.00468338	-0.00237218	-0.00173946	-0.00389228
1473	236.5	-0.00107838	-0.00409796	-0.00468215	-0.00237771	-0.00177451	-0.00389272
1474	237	-0.00106442	-0.0040931	-0.0046747	-0.0023647	-0.00179624	-0.00389596
1475	237.5	-0.00107421	-0.00409196	-0.00465828	-0.0023303	-0.00180734	-0.00388319
1476	238	-0.00106777	-0.00407433	-0.00464113	-0.00229473	-0.00181471	-0.00386674
1477	238.5	-0.00104957	-0.00404978	-0.00460221	-0.00228718	-0.00181352	-0.00383485
1478	239	-0.00104296	-0.00400713	-0.00457804	-0.00231901	-0.00180475	-0.00382118
1479	239.5	-0.00103976	-0.00395981	-0.00456339	-0.00235064	-0.00179404	-0.00381255
1480	240	-0.00101599	-0.00394016	-0.00454596	-0.00237636	-0.00179663	-0.00382354
1481	240.5	-0.0010113	-0.00391906	-0.00452628	-0.00238092	-0.00179706	-0.00381935
1482	241	-0.0010116	-0.00391733	-0.00450689	-0.00237746	-0.00178616	-0.00380374
1483	241.5	-0.00101058	-0.00390954	-0.0044963	-0.00236976	-0.00175941	-0.00379551
1484	242	-0.000993774	-0.00390211	-0.00449053	-0.00235765	-0.00175806	-0.003786
1485	242.5	-0.000987452	-0.00389343	-0.00447556	-0.00234236	-0.00175989	-0.00379417
1486	243	-0.00100089	-0.0038751	-0.00446607	-0.00232437	-0.00174387	-0.00380498
1487	243.5	-0.0010177	-0.00384415	-0.00444016	-0.00229727	-0.00173496	-0.00379561
1488	244	-0.0010162	-0.00382052	-0.00440894	-0.00225742	-0.00172144	-0.00379195
1489	244.5	-0.000994589	-0.00379349	-0.0043782	-0.00223241	-0.001708	-0.00379092
1490	245	-0.00097831	-0.00374888	-0.00434458	-0.00223337	-0.00169054	-0.00376966
1491	245.5	-0.000965148	-0.00369529	-0.0043192	-0.0022306	-0.00169174	-0.00374614
1492	246	-0.000936025	-0.00366781	-0.00429208	-0.00221612	-0.00168428	-0.00372966
1493	246.5	-0.000934938	-0.00365712	-0.00427991	-0.00218901	-0.00164549	-0.00372012
1494	247	-0.00095669	-0.00364259	-0.00427569	-0.00216891	-0.00162278	-0.00370761
1495	247.5	-0.000967092	-0.00361632	-0.00424969	-0.00215064	-0.0016128	-0.00368457
1496	248	-0.000959819	-0.00359854	-0.00421454	-0.00213883	-0.0015852	-0.00366678
1497	248.5	-0.000931808	-0.00357119	-0.00420531	-0.00211666	-0.00155895	-0.00364046
1498	249	-0.000913699	-0.00352581	-0.00420974	-0.00209516	-0.00154046	-0.00362345
1499	249.5	-0.000921638	-0.00348324	-0.00419699	-0.00207611	-0.00153521	-0.00361366
1500	250	-0.000938598	-0.00345292	-0.00419214	-0.00206266	-0.00153618	-0.00359196
1501	250.5	-0.000935824	-0.00340098	-0.00417684	-0.00203032	-0.0015216	-0.00358506
1502	251	-0.000941023	-0.00334698	-0.00416037	-0.00201084	-0.00150888	-0.0035723
1503	251.5	-0.000943452	-0.00330375	-0.00416025	-0.0019991	-0.00150455	-0.00354451
1504	252	-0.000916288	-0.00328477	-0.00416561	-0.00198117	-0.00151282	-0.00350804
1505	252.5	-0.000890549	-0.00326809	-0.0041631	-0.00196333	-0.0014928	-0.00348195
1506	253	-0.000876567	-0.00325016	-0.00414795	-0.00194407	-0.00147755	-0.00346593
1507	253.5	-0.000861387	-0.00322553	-0.00412364	-0.00193234	-0.00148893	-0.00344954
1508	254	-0.000851023	-0.00319815	-0.00410353	-0.00190843	-0.00149384	-0.00343018
1509	254.5	-0.000847899	-0.00317223	-0.00406596	-0.0018975	-0.00150569	-0.00341936
1510	255	-0.000837537	-0.00316822	-0.00403403	-0.00190455	-0.00150037	-0.00339774
1511	255.5	-0.000845465	-0.00316095	-0.00401917	-0.0019093	-0.00150991	-0.00336431
1512	256	-0.000864963	-0.00314712	-0.00400721	-0.00191107	-0.00153177	-0.00331922
1513	256.5	-0.000875165	-0.00313003	-0.00399753	-0.00190862	-0.0015583	-0.00330194
1514	257	-0.000889408	-0.00311483	-0.00400787	-0.00189967	-0.00156197	-0.00328032
1515	257.5	-0.000888651	-0.00310855	-0.00400454	-0.00187342	-0.0015538	-0.00325317
1516	258	-0.000871355	-0.00310775	-0.00397663	-0.00184727	-0.00156977	-0.00322455
1517	258.5	-0.000873136	-0.00311446	-0.00396416	-0.00181646	-0.00158961	-0.00319998
1518	259	-0.000890641	-0.00311602	-0.00396383	-0.00181812	-0.00159551	-0.0031792
1519	259.5	-0.000895763	-0.00311379	-0.00397159	-0.00182087	-0.00158163	-0.00315574
1520	260	-0.000899015	-0.0031152	-0.00396911	-0.00178741	-0.00156424	-0.00313616
1521	260.5	-0.00088955	-0.00309967	-0.00395633	-0.00178949	-0.00154648	-0.00313167
1522	261	-0.000877283	-0.0030796	-0.00392839	-0.00180644	-0.0015389	-0.0031364
1523	261.5	-0.000856238	-0.00304201	-0.0039052	-0.00182544	-0.00152751	-0.00312692
1524	262	-0.000848297	-0.00302271	-0.00390664	-0.00184108	-0.00150035	-0.00310927
1525	262.5	-0.000841248	-0.00300551	-0.00390327	-0.00183755	-0.00146077	-0.00309107
1526	263	-0.000834078	-0.00299223	-0.00388255	-0.00185124	-0.00146509	-0.00307861
1527	263.5	-0.000830854	-0.00296753	-0.00388494	-0.00186776	-0.00145768	-0.00308141
1528	264	-0.000826182	-0.002937	-0.00390499	-0.00187033	-0.00142156	-0.00308225
1529	264.5	-0.000817946	-0.00289729	-0.00390899	-0.001864	-0.00141378	-0.00305794
1530	265	-0.000804103	-0.0028484	-0.00391381	-0.00185559	-0.00142355	-0.00305299
1531	265.5	-0.00077678	-0.00282897	-0.00392729	-0.0018643	-0.00142932	-0.0030667
1532	266	-0.000767945	-0.00281675	-0.00393537	-0.00187355	-0.00142687	-0.00305284
1533	266.5	-0.000763056	-0.00280988	-0.00393263	-0.00187955	-0.00142646	-0.00302946
1534	267	-0.000754025	-0.00278727	-0.00391775	-0.0018791	-0.00141743	-0.0030365
1535	267.5	-0.000746062	-0.00277447	-0.00388598	-0.00186588	-0.00139054	-0.00304641
1536	268	-0.00074946	-0.00276316	-0.00385735	-0.00185254	-0.00136792	-0.00304375
1537	268.5	-0.000741192	-0.00274953	-0.00384694	-0.00185886	-0.00134425	-0.00302352
1538	269	-0.000696145	-0.00272649	-0.00384351	-0.00186332	-0.00132526	-0.00302577
1539	269.5	-0.000619114	-0.00270665	-0.00384624	-0.00184591	-0.00128745	-0.00301591
1540	270	-0.000594293	-0.0026956	-0.00383685	-0.00183652	-0.00126414	-0.00300537
1541	270.5	-0.000621551	-0.00268182	-0.00382623	-0.00186591	-0.00123975	-0.00302342
1542	271	-0.000660184	-0.002655	-0.00380764	-0.00186595	-0.00121842	-0.00303791
1543	271.5	-0.000689409	-0.00263429	-0.00378531	-0.00186274	-0.00119757	-0.00303868
1544	272	-0.000696236	-0.00263074	-0.0037394	-0.00187189	-0.00117327	-0.00304577
1545	272.5	-0.000691602	-0.00262535	-0.00369842	-0.00187756	-0.00113938	-0.00306238
1546	273	-0.000682877	-0.00257689	-0.00368126	-0.00187855	-0.00110766	-0.00306897
1547	273.5	-0.000686148	-0.00253787	-0.00366746	-0.00186755	-0.00108529	-0.00306757
1548	274	-0.000690082	-0.0025369	-0.00367046	-0.00186285	-0.00107634	-0.00305436
1549	274.5	-0.000700152	-0.00256269	-0.00366227	-0.00185179	-0.00107225	-0.00304721
1550	275	-0.000696265	-0.00257997	-0.00367632	-0.00183997	-0.0010638	-0.00304406
1551	275.5	-0.000688876	-0.00258642	-0.00368402	-0.00183753	-0.00106121	-0.00303734
1552	276	-0.000678413	-0.00257828	-0.0036994	-0.00183848	-0.00106262	-0.0030414
1553	276.5	-0.000671693	-0.00255866	-0.00370149	-0.00183119	-0.001082	-0.00304039
1554	277	-0.00065731	-0.00255952	-0.00370234	-0.00180457	-0.0010989	-0.00302956
1555	277.5	-0.000635387	-0.00257108	-0.00368629	-0.00177978	-0.00110457	-0.00300037
1556	278	-0.000622027	-0.0025891	-0.00367891	-0.00173504	-0.00108958	-0.00296741
1557	278.5	-0.00060978	-0.00260093	-0.00369449	-0.00168983	-0.0010699	-0.00295619
1558	279	-0.000601511	-0.00260004	-0.00370527	-0.0016758	-0.00107582	-0.00294442
1559	279.5	-0.000586135	-0.00260155	-0.00371296	-0.00166833	-0.00107837	-0.00294787
1560	280	-0.00055421	-0.00261209	-0.00370667	-0.0016532	-0.00107351	-0.00294429
1561	280.5	-0.000519504	-0.00261367	-0.00369466	-0.00164566	-0.001056	-0.00292778
1562	281	-0.000490049	-0.00260127	-0.00367847	-0.00163576	-0.00104328	-0.00290278
1563	281.5	-0.000445514	-0.00257882	-0.00365125	-0.00161841	-0.0010361	-0.00287566
1564	282	-0.000417225	-0.00256038	-0.00362382	-0.0016104	-0.00101448	-0.00287268
1565	282.5	-0.000374384	-0.00254271	-0.00360036	-0.00159477	-0.00100224	-0.00288764
1566	283	-0.000333972	-0.00252263	-0.00358429	-0.0015933	-0.00099616	-0.00289384
1567	283.5	-0.000331463	-0.00247768	-0.00358675	-0.00161287	-0.000973761	-0.00289055
1568	284	-0.000326309	-0.00245819	-0.00357834	-0.0016308	-0.000941605	-0.00287274
1569	284.5	-0.000290421	-0.00245676	-0.00356481	-0.0016415	-0.000925266	-0.00285715
1570	285	-0.000249795	-0.00247208	-0.0035526	-0.00163824	-0.000924961	-0.00283764
1571	285.5	-0.00025872	-0.0024686	-0.00354161	-0.00161019	-0.000920732	-0.00282737
1572	286	-0.000278001	-0.00246867	-0.00353866	-0.00161646	-0.000906937	-0.00282492
1573	286.5	-0.000299939	-0.00245249	-0.00355154	-0.00162586	-0.000875393	-0.00282736
1574	287	-0.000323136	-0.00245257	-0.00356556	-0.00162518	-0.000821982	-0.00280967
1575	287.5	-0.000334209	-0.0024591	-0.00357187	-0.0016279	-0.000786172	-0.00277506
1576	288	-0.000315053	-0.0024544	-0.00357517	-0.00162871	-0.000765706	-0.00274361
1577	288.5	-0.000283417	-0.00244103	-0.00358224	-0.00160688	-0.00076902	-0.0027261
1578	289	-0.000289449	-0.00243226	-0.00358093	-0.00157685	-0.000775999	-0.00271551
1579	289.5	-0.000286684	-0.00242347	-0.00355615	-0.0015621	-0.000786904	-0.00270127
1580	290	-0.000279137	-0.00241525	-0.00354553	-0.00154506	-0.00077813	-0.00268225
1581	290.5	-0.000271863	-0.00240068	-0.00355747	-0.00153309	-0.000750307	-0.00267547
1582	291	-0.000265751	-0.00240302	-0.00356143	-0.00152112	-0.000741708	-0.00267148
1583	291.5	-0.000256917	-0.00241657	-0.00354496	-0.00150826	-0.000759511	-0.00265959
1584	292	-0.000255	-0.00242406	-0.00352813	-0.00147788	-0.000764693	-0.0026375
1585	292.5	-0.00026389	-0.00241657	-0.00352734	-0.00144548	-0.000781146	-0.00258686
1586	293	-0.000257749	-0.0024227	-0.00352225	-0.00141426	-0.000783592	-0.00253455
1587	293.5	-0.000239497	-0.00242405	-0.00350125	-0.00137233	-0.000777205	-0.0025219
1588	294	-0.000223845	-0.00244077	-0.00348209	-0.00136164	-0.000766454	-0.00252532
1589	294.5	-0.000228456	-0.00244748	-0.00344356	-0.00134355	-0.000765543	-0.00252402
1590	295	-0.00020988	-0.00244749	-0.00341164	-0.00133407	-0.000753978	-0.00254226
1591	295.5	-0.000214548	-0.00244706	-0.00341238	-0.00132687	-0.000740251	-0.00258099
1592	296	-0.000244794	-0.00244247	-0.00343285	-0.00131286	-0.000729684	-0.00261399
1593	296.5	-0.00027543	-0.00242623	-0.00342448	-0.00126107	-0.00071111	-0.0026461
1594	297	-0.00030789	-0.00240514	-0.00341527	-0.00124511	-0.000691006	-0.00267102
1595	297.5	-0.000331702	-0.00238188	-0.00342472	-0.00123013	-0.000683508	-0.00269014
1596	298	-0.00034087	-0.002366	-0.00345358	-0.00123055	-0.000684025	-0.00270335
1597	298.5	-0.00032588	-0.00237978	-0.00347367	-0.00123415	-0.000673598	-0.00271059
1598	299	-0.000292216	-0.00239673	-0.00347289	-0.00124833	-0.000650082	-0.00271342
1599	299.5	-0.000279054	-0.00240573	-0.00346168	-0.00124412	-0.000626811	-0.00270096
1600	300	-0.000260574	-0.00239001	-0.00343342	-0.00122537	-0.000601486	-0.00269047
1601	300.5	-0.00025786	-0.00237072	-0.00341978	-0.00121493	-0.000574406	-0.00269157
1602	301	-0.000275441	-0.00237379	-0.00342095	-0.0012158	-0.000562783	-0.00268736
1603	301.5	-0.00028431	-0.00237601	-0.00341376	-0.00120816	-0.00055407	-0.00265175
1604	302	-0.000288534	-0.00236228	-0.00341976	-0.00119316	-0.000533398	-0.00263979
1605	302.5	-0.000280966	-0.00235889	-0.00342431	-0.00114882	-0.000487978	-0.00263028
1606	303	-0.000280509	-0.00236326	-0.00341024	-0.00109679	-0.000464236	-0.00262403
1607	303.5	-0.000291503	-0.00233931	-0.00337483	-0.00107807	-0.000451502	-0.00261243
1608	304	-0.000300799	-0.00231523	-0.00333253	-0.00110046	-0.000433809	-0.00260457
1609	304.5	-0.000292521	-0.00230085	-0.00333677	-0.00112808	-0.000409977	-0.00260666
1610	305	-0.000277817	-0.00229434	-0.00334343	-0.00114485	-0.000372643	-0.00262382
1611	305.5	-0.000247425	-0.00229648	-0.0033313	-0.00114479	-0.000325818	-0.00262343
1612	306	-0.000246628	-0.0022902	-0.00333387	-0.00113194	-0.000310609	-0.0026273
1613	306.5	-0.000266228	-0.00226956	-0.00332475	-0.00111719	-0.000311909	-0.0026146
1614	307	-0.000270082	-0.00225467	-0.00330826	-0.00111519	-0.000301192	-0.00260279
1615	307.5	-0.000232087	-0.00224148	-0.00328409	-0.00111814	-0.000278731	-0.00260782
1616	308	-0.000198512	-0.00222375	-0.00326633	-0.00110511	-0.000273054	-0.00260982
1617	308.5	-0.000194957	-0.00221267	-0.00325207	-0.00108969	-0.000252708	-0.0025967
1618	309	-0.000186789	-0.00221524	-0.00322693	-0.00107552	-0.000198101	-0.00257229
1619	309.5	-0.000181936	-0.00221609	-0.00319295	-0.00104726	-0.000154096	-0.00254591
1620	310	-0.000181191	-0.00220191	-0.00316609	-0.00101782	-0.000144303	-0.0025177
1621	310.5	-0.000171684	-0.00219585	-0.00315123	-0.00100027	-0.000128373	-0.00248507
1622	311	-0.000146581	-0.00218676	-0.0031225	-0.000985997	-0.000123234	-0.00245422
1623	311.5	-0.000146541	-0.00216186	-0.00309581	-0.000960615	-0.000130793	-0.00244183
1624	312	-0.000136188	-0.00215159	-0.00305856	-0.000929528	-0.000135736	-0.00244802
1625	312.5	-0.000118564	-0.00213737	-0.00304231	-0.000897189	-0.000119367	-0.002444
1626	313	-0.000106135	-0.00213068	-0.00304016	-0.0008623	-0.000101776	-0.00244343
1627	313.5	-6.59492e-05	-0.00211613	-0.00302203	-0.0008286	-9.22054e-05	-0.00243734
1628	314	-3.84498e-05	-0.00206661	-0.00298605	-0.000794838	-8.40427e-05	-0.00242133
1629	314.5	-4.98003e-05	-0.00203452	-0.00294025	-0.000769513	-5.7634e-05	-0.00239315
1630	315	-4.1983e-05	-0.00203066	-0.0029234	-0.000742223	-4.96787e-05	-0.00235289
1631	315.5	-4.06626e-05	-0.00203017	-0.00291197	-0.00071968	-5.64065e-05	-0.00232158
1632	316	-2.60068e-05	-0.00203342	-0.00288851	-0.000720451	-5.48833e-05	-0.00228514
1633	316.5	-1.36607e-05	-0.00201479	-0.00287668	-0.000724859	-4.64774e-05	-0.00224485
1634	317	-2.15073e-05	-0.00197809	-0.00287299	-0.000725447	-4.04004e-05	-0.00219822
1635	317.5	-2.69454e-05	-0.00196261	-0.00288071	-0.000714365	-1.83062e-05	-0.00214066
1636	318	-3.39265e-05	-0.00196132	-0.00287592	-0.000705978	-8.92748e-06	-0.00212036
1637	318.5	-2.54698e-05	-0.00195715	-0.00286433	-0.00069613	-2.34815e-05	-0.0021087
1638	319	-1.99141e-05	-0.00197393	-0.0028471	-0.000692348	-3.3813e-05	-0.00209765
1639	319.5	-2.14827e-05	-0.00197765	-0.00283529	-0.00068254	6.86383e-06	-0.0020822
1640	320	-1.88404e-05	-0.00198085	-0.00281534	-0.000683746	7.15442e-07	-0.00205822
1641	320.5	-1.88052e-05	-0.00198072	-0.00278203	-0.000665903	-3.5261e-05	-0.00203675
1642	321	-1.16864e-05	-0.00197868	-0.00275347	-0.000653914	-5.79231e-05	-0.00199934
1643	321.5	5.88478e-06	-0.00197137	-0.0027083	-0.000633433	-6.66985e-05	-0.00195913
1644	322	3.8219e-05	-0.00194999	-0.00267199	-0.000622011	-8.90517e-05	-0.00191566
1645	322.5	6.16121e-05	-0.00195703	-0.0026389	-0.00062052	-0.000138909	-0.00188646
1646	323	5.72145e-05	-0.00195788	-0.00262775	-0.000611466	-0.000181269	-0.00187556
1647	323.5	3.75095e-05	-0.00196679	-0.00263494	-0.000586157	-0.000205178	-0.00186318
1648	324	1.93706e-05	-0.00195595	-0.00263667	-0.000557243	-0.000241665	-0.00184116
1649	324.5	7.17439e-06	-0.00197023	-0.00259637	-0.000531992	-0.000291015	-0.00182013
1650	325	1.3135e-05	-0.00199042	-0.00255725	-0.000528475	-0.000333986	-0.00180984
1651	325.5	1.84665e-05	-0.00200063	-0.0025417	-0.000521877	-0.000361854	-0.00179697
1652	326	3.19243e-05	-0.00201125	-0.00254163	-0.000501525	-0.000393396	-0.00176219
1653	326.5	4.88464e-05	-0.0020199	-0.00256699	-0.000463978	-0.000411607	-0.00172727
1654	327	8.02635e-05	-0.00201277	-0.00257534	-0.000439179	-0.000400188	-0.00170423
1655	327.5	0.000122745	-0.00199682	-0.00256272	-0.000428978	-0.000421746	-0.00168009
1656	328	0.000160583	-0.00197902	-0.00256923	-0.000412415	-0.000443331	-0.00164521
1657	328.5	0.000187068	-0.00198799	-0.00257188	-0.000405	-0.000447777	-0.00160584
1658	329	0.000251774	-0.00198872	-0.0025765	-0.000424382	-0.000481012	-0.00156615
1659	329.5	0.000283313	-0.00197846	-0.00255884	-0.000440576	-0.000507932	-0.00152991
1660	330	0.000279209	-0.0019798	-0.00255452	-0.000449194	-0.000508356	-0.00151088
1661	330.5	0.00025694	-0.00199179	-0.00254237	-0.000436914	-0.000519625	-0.00147848
1662	331	0.000205308	-0.00199625	-0.00250406	-0.000428166	-0.000501601	-0.00144832
1663	331.5	0.000145448	-0.00198783	-0.00249462	-0.000429929	-0.000490967	-0.00143683
1664	332	8.40958e-05	-0.00198286	-0.00248723	-0.000423361	-0.000499521	-0.00144079
1665	332.5	3.79569e-05	-0.00196042	-0.00248539	-0.000406485	-0.000506348	-0.00143407
1666	333	1.15842e-05	-0.0019361	-0.00247079	-0.000419616	-0.000519458	-0.00143273
1667	333.5	-3.71436e-06	-0.00191634	-0.00246789	-0.000437174	-0.000522745	-0.00141665
1668	334	-1.15495e-05	-0.0019046	-0.00247461	-0.000445887	-0.000511536	-0.00140163
1669	334.5	-1.09286e-05	-0.0018993	-0.00247131	-0.000439455	-0.000520997	-0.00137371
1670	335	-1.32482e-05	-0.00189599	-0.0024659	-0.00042788	-0.000538892	-0.00137457
1671	335.5	1.12833e-06	-0.00189933	-0.00245099	-0.00041643	-0.000551801	-0.00140056
1672	336	2.22743e-05	-0.00190182	-0.00243733	-0.000392985	-0.000560876	-0.00141014
1673	336.5	3.12852e-05	-0.00188424	-0.00242365	-0.000377801	-0.000564084	-0.00141065
1674	337	3.43009e-05	-0.00185842	-0.00239911	-0.000369887	-0.000546243	-0.00140899
1675	337.5	5.89371e-05	-0.00184936	-0.00236168	-0.000356451	-0.0005321	-0.00140175
1676	338	7.60541e-05	-0.00183359	-0.00234618	-0.000332767	-0.000530908	-0.00140215
1677	338.5	7.27151e-05	-0.00182812	-0.00233017	-0.000320782	-0.000547114	-0.00140997
1678	339	7.40968e-05	-0.00180831	-0.00232622	-0.000292973	-0.000551896	-0.00140298
1679	339.5	7.40474e-05	-0.00179048	-0.00233448	-0.000273001	-0.000534256	-0.001385
1680	340	8.43195e-05	-0.00177652	-0.00234057	-0.000284331	-0.000510332	-0.00138565
1681	340.5	0.000118261	-0.00175927	-0.0023171	-0.000297992	-0.00049455	-0.0013844
1682	341	0.000166234	-0.00175039	-0.00226771	-0.000314465	-0.000479437	-0.00137458
1683	341.5	0.000158958	-0.00178462	-0.00224524	-0.000332878	-0.000459485	-0.00135442
1684	342	0.000156546	-0.00180036	-0.0022396	-0.000338795	-0.00043976	-0.00133464
1685	342.5	0.000157944	-0.00181597	-0.00223106	-0.000353911	-0.000442109	-0.00132307
1686	343	0.000159702	-0.00186564	-0.002241	-0.000386601	-0.000439303	-0.00130438
1687	343.5	0.000173106	-0.001912	-0.00226754	-0.000416261	-0.00042912	-0.00128164
1688	344	0.000203766	-0.00193706	-0.00228524	-0.000432751	-0.000412211	-0.00123103
1689	344.5	0.000219947	-0.00194178	-0.00229284	-0.000450145	-0.0003833	-0.0011802
1690	345	0.000222072	-0.0019355	-0.00228209	-0.000467847	-0.000359173	-0.00115934
1691	345.5	0.000231239	-0.00192871	-0.00227417	-0.000479746	-0.000355387	-0.00114384
1692	346	0.000243831	-0.0019369	-0.00226012	-0.000482458	-0.000352553	-0.00112235
1693	346.5	0.000248326	-0.00195427	-0.00221403	-0.000472076	-0.000333103	-0.00112532
1694	347	0.000249272	-0.00196953	-0.00219843	-0.00045576	-0.000337605	-0.00114685
1695	347.5	0.000258408	-0.0019738	-0.00219787	-0.000459655	-0.000350839	-0.00115087
1696	348	0.000281757	-0.00195072	-0.00219735	-0.000483964	-0.000355399	-0.0011253
1697	348.5	0.000292527	-0.00192617	-0.00219356	-0.000503059	-0.000351568	-0.00112079
1698	349	0.000294749	-0.00191596	-0.00218135	-0.000510377	-0.00033938	-0.00113102
1699	349.5	0.000294504	-0.00188994	-0.00213446	-0.000500401	-0.00030345	-0.00113498
1700	350	0.000287625	-0.00186957	-0.00208608	-0.000483888	-0.000262595	-0.00112561
1701	350.5	0.000273264	-0.0018534	-0.00207761	-0.000489937	-0.000231566	-0.00110719
1702	351	0.000285072	-0.0018302	-0.00208613	-0.000493027	-0.000240505	-0.00110805
1703	351.5	0.000294484	-0.00177764	-0.00208714	-0.000483961	-0.000247516	-0.00112892
1704	352	0.000287065	-0.00174342	-0.00206559	-0.000479254	-0.000247263	-0.00114202
1705	352.5	0.000281172	-0.00172776	-0.00204931	-0.000467955	-0.00023581	-0.00117215
1706	353	0.00028217	-0.00170254	-0.00203732	-0.000447926	-0.000227228	-0.00119416
1707	353.5	0.000287714	-0.00168002	-0.00205574	-0.000442271	-0.000219941	-0.00118889
1708	354	0.000301564	-0.00167056	-0.00207095	-0.000429841	-0.000207663	-0.00118074
1709	354.5	0.00033629	-0.00164874	-0.00207663	-0.00040792	-0.000204862	-0.0011794
1710	355	0.000382205	-0.00162341	-0.00207453	-0.000410965	-0.000209323	-0.00117997
1711	355.5	0.000392697	-0.00160337	-0.00207815	-0.000411407	-0.000217195	-0.00117054
1712	356	0.000378214	-0.00158814	-0.00207911	-0.000390254	-0.000207119	-0.00117276
1713	356.5	0.000385863	-0.00159129	-0.00207041	-0.000345672	-0.000193408	-0.00116067
1714	357	0.000394653	-0.00159329	-0.0020597	-0.000318219	-0.000195622	-0.00114427
1715	357.5	0.000390772	-0.00159243	-0.00203636	-0.000296497	-0.000197686	-0.00113054
1716	358	0.000405436	-0.00157976	-0.00201899	-0.000275062	-0.000186011	-0.00113102
1717	358.5	0.000418656	-0.00155019	-0.00203749	-0.000228703	-0.000184624	-0.00114183
1718	359	0.000442643	-0.00152201	-0.00205669	-0.000229119	-0.000197611	-0.00114385
1719	359.5	0.000426337	-0.0014802	-0.00205883	-0.000243694	-0.000206527	-0.0011189
1720	360	0.000408273	-0.00145425	-0.00205582	-0.000247471	-0.000203725	-0.00109826
1721	360.5	0.000384036	-0.00145111	-0.00206115	-0.000237088	-0.000193072	-0.00110402
1722	361	0.000369446	-0.00145416	-0.00206929	-0.000228738	-0.000185577	-0.00110534
1723	361.5	0.000356772	-0.00143978	-0.00206882	-0.000216432	-0.000192432	-0.0011061
1724	362	0.00033392	-0.00141402	-0.00205691	-0.000189861	-0.00019201	-0.00110717
1725	362.5	0.000322888	-0.00141146	-0.0020425	-0.000187454	-0.000171975	-0.00108039
1726	363	0.000327657	-0.00139944	-0.00201208	-0.000180552	-0.000146914	-0.00108286
1727	363.5	0.000346959	-0.00136531	-0.00198317	-0.000161479	-0.000132733	-0.00109981
1728	364	0.000357825	-0.00135964	-0.00196043	-0.000141827	-0.000121359	-0.00110634
1729	364.5	0.00032935	-0.00135449	-0.00195261	-0.000125496	-0.000130636	-0.00110983
1730	365	0.000302329	-0.00133856	-0.00194606	-0.00011474	-0.000144339	-0.00110577
1731	365.5	0.000282532	-0.00133928	-0.00193294	-0.000101016	-0.000128374	-0.00110145
1732	366	0.000278955	-0.00135068	-0.00190174	-9.15529e-05	-0.000113351	-0.00109828
1733	366.5	0.000267719	-0.0013801	-0.00188206	-9.55057e-05	-9.33149e-05	-0.00109384
1734	367	0.000256433	-0.00139119	-0.00186892	-9.56906e-05	-9.92093e-05	-0.00107102
1735	367.5	0.000265007	-0.00137732	-0.0018631	-6.84727e-05	-9.11172e-05	-0.00104067
1736	368	0.000292375	-0.00137591	-0.0018638	-4.86307e-05	-8.14067e-05	-0.00102061
1737	368.5	0.000309488	-0.0013884	-0.00186559	-4.56027e-05	-6.72218e-05	-0.00101782
1738	369	0.000322685	-0.00138132	-0.00186931	-4.13463e-05	-7.05964e-05	-0.0010149
1739	369.5	0.000325762	-0.00138091	-0.00185141	-2.86202e-05	-7.85245e-05	-0.00101627
1740	370	0.000304294	-0.00139795	-0.00184799	-2.72956e-05	-0.000115822	-0.00102288
1741	370.5	0.00027476	-0.00140532	-0.00185329	-6.74052e-06	-0.000141219	-0.00102397
1742	371	0.000251617	-0.00139644	-0.00185156	6.64863e-06	-0.000157256	-0.00100621
1743	371.5	0.000248191	-0.0013585	-0.00184215	6.28131e-06	-0.00015506	-0.000983078
1744	372	0.000242691	-0.00134055	-0.00181568	2.70609e-06	-0.000169714	-0.000959643
1745	372.5	0.000230633	-0.00133696	-0.00179263	-8.60634e-06	-0.000187005	-0.000941112
1746	373	0.000207987	-0.00134516	-0.00176733	-1.91405e-05	-0.000200285	-0.000926145
1747	373.5	0.00019754	-0.0013574	-0.0017595	-7.92293e-06	-0.000184234	-0.00091925
1748	374	0.000179675	-0.00139456	-0.00176972	9.51723e-06	-0.000160015	-0.000922114
1749	374.5	0.000162198	-0.00143412	-0.00178356	2.43886e-05	-0.000154542	-0.00090473
1750	375	0.000160049	-0.00145801	-0.00178783	1.48131e-05	-0.000170614	-0.000880186
1751	375.5	0.000177174	-0.00146696	-0.00180457	3.3563e-05	-0.000180585	-0.000879514
1752	376	0.000223239	-0.00146011	-0.00181691	5.10568e-05	-0.000191416	-0.000899799
1753	376.5	0.000233305	-0.0014503	-0.00181889	2.29742e-05	-0.000187871	-0.0009198
1754	377	0.000208675	-0.00146616	-0.00182338	-1.13775e-05	-0.000181416	-0.000916783
1755	377.5	0.000184836	-0.0014857	-0.00183043	-1.56202e-05	-0.00014494	-0.000883272
1756	378	0.000183785	-0.00146633	-0.00181628	-2.73954e-05	-0.000127596	-0.000855404
1757	378.5	0.000203851	-0.00144899	-0.00176861	-6.13436e-05	-0.000109455	-0.000865711
1758	379	0.000211269	-0.00143441	-0.00175468	-6.59753e-05	-0.000102686	-0.000909305
1759	379.5	0.000200136	-0.00146641	-0.00176621	-5.55191e-05	-0.000106543	-0.000970734
1760	380	0.000205647	-0.00149842	-0.00178238	-7.48172e-05	-0.000108699	-0.00101308
1761	380.5	0.000228865	-0.00151586	-0.00178483	-9.37619e-05	-0.000106623	-0.00104348
1762	381	0.000265751	-0.00153941	-0.00177291	-0.000101486	-0.000120486	-0.00108
1763	381.5	0.000294283	-0.00158	-0.00177671	-9.5291e-05	-0.000132038	-0.0011032
1764	382	0.000294166	-0.00161528	-0.00175659	-7.94987e-05	-0.00013392	-0.00112659
1765	382.5	0.000285872	-0.00163219	-0.00172207	-6.1598e-05	-0.000128769	-0.00114288
1766	383	0.00028286	-0.00164565	-0.00172578	-4.75159e-05	-0.000114364	-0.00116568
1767	383.5	0.000301404	-0.00166311	-0.0017319	-4.07697e-05	-0.000102958	-0.00120148
1768	384	0.000315398	-0.00168116	-0.00174025	-5.53594e-05	-9.73291e-05	-0.00123009
1769	384.5	0.00031296	-0.00168004	-0.00175502	-5.81258e-05	-0.000113237	-0.0012587
1770	385	0.000312734	-0.00167657	-0.00174906	-4.42259e-05	-0.000125965	-0.00127244
1771	385.5	0.000323374	-0.0016796	-0.00175717	-2.80625e-05	-0.000121581	-0.00129917
1772	386	0.000324063	-0.00167585	-0.00176084	-2.83299e-05	-0.000106414	-0.00134029
1773	386.5	0.000306278	-0.00165835	-0.00174496	-3.55098e-05	-0.000112783	-0.00139056
1774	387	0.000300325	-0.00164304	-0.00171422	-3.08231e-05	-0.000121361	-0.00142792
1775	387.5	0.000312063	-0.00163909	-0.00170586	-3.10252e-05	-0.000112558	-0.0014453
1776	388	0.000323101	-0.00162883	-0.00169383	-1.83646e-05	-0.000114563	-0.00145633
1777	388.5	0.000304253	-0.00160829	-0.00165103	1.12211e-05	-0.000122275	-0.00146226
1778	389	0.000284162	-0.00161086	-0.00159966	1.66929e-05	-0.00012241	-0.00145956
1779	389.5	0.000275243	-0.00162131	-0.00155105	3.29567e-05	-0.000116763	-0.00145042
1780	390	0.000266448	-0.0016197	-0.00155144	4.32423e-05	-0.000102216	-0.00143302
1781	390.5	0.000260146	-0.00160984	-0.00157339	5.86016e-05	-8.17603e-05	-0.00141693
1782	391	0.000241525	-0.00160104	-0.00158623	4.09055e-05	-3.12884e-05	-0.00140122
1783	391.5	0.000221028	-0.00159821	-0.00161086	3.12538e-05	1.55078e-05	-0.00140286
1784	392	0.000207491	-0.0015901	-0.00162941	3.81908e-05	2.01141e-05	-0.0013997
1785	392.5	0.000205102	-0.00154704	-0.00161634	5.6143e-05	1.20093e-05	-0.00139239
1786	393	0.000198217	-0.00151998	-0.00160201	4.74698e-05	-4.93123e-06	-0.00138644
1787	393.5	0.000196793	-0.00150824	-0.00161259	4.67574e-05	-2.08646e-06	-0.00137432
1788	394	0.000209459	-0.00149046	-0.00163864	3.29258e-05	-3.65808e-06	-0.00135245
1789	394.5	0.000216706	-0.00146366	-0.00165545	7.25506e-06	7.17464e-06	-0.00131166
1790	395	0.000231674	-0.00142407	-0.00165324	-1.21289e-05	-8.10768e-06	-0.00127813
1791	395.5	0.000250145	-0.00141463	-0.00163889	-3.93383e-05	-3.49906e-05	-0.00124908
1792	396	0.000265802	-0.00141661	-0.00160218	-6.63124e-05	-5.47371e-05	-0.00122182
1793	396.5	0.000297241	-0.00142541	-0.00155988	-8.81383e-05	-6.109e-05	-0.00119664
1794	397	0.000325819	-0.00142485	-0.00154245	-0.0001019	-5.00758e-05	-0.00117695
1795	397.5	0.000318829	-0.00142211	-0.00155269	-0.00010377	-3.84688e-05	-0.00116146
1796	398	0.000315108	-0.00140202	-0.00156747	-9.95849e-05	-2.52144e-05	-0.001167
1797	398.5	0.000313348	-0.00139199	-0.00157462	-9.50729e-05	7.173e-06	-0.00117254
1798	399	0.000319257	-0.00140122	-0.00156339	-9.84445e-05	1.4867e-05	-0.0011748
1799	399.5	0.000318581	-0.00139418	-0.00156043	-8.94289e-05	8.77857e-06	-0.0011545
1800	400	0.000324869	-0.00136663	-0.00155275	-9.00274e-05	1.35349e-05	-0.00109617
1801	400.5	0.000341866	-0.00134213	-0.00152615	-6.74252e-05	2.31531e-05	-0.00104882
1802	401	0.000339392	-0.00132853	-0.00149975	-4.04646e-05	2.18093e-05	-0.00104565
1803	401.5	0.000323222	-0.00130536	-0.00150288	-1.42577e-05	2.09474e-05	-0.00104299
1804	402	0.000324135	-0.00127161	-0.00150586	-3.38359e-05	2.83461e-05	-0.00104002
1805	402.5	0.000345405	-0.00124552	-0.00151208	-5.55124e-05	5.8888e-05	-0.00100985
1806	403	0.000341799	-0.00124734	-0.00152398	-7.49359e-05	9.69968e-05	-0.000994203
1807	403.5	0.000354434	-0.00125066	-0.00152429	-9.9653e-05	0.000120586	-0.000991351
1808	404	0.000368114	-0.0012485	-0.00152486	-0.000109281	0.00013619	-0.00096871
1809	404.5	0.00037914	-0.00122531	-0.00153033	-9.04174e-05	0.000146094	-0.000936369
1810	405	0.000378332	-0.00121173	-0.00152262	-5.13798e-05	0.000176699	-0.000912709
1811	405.5	0.000356482	-0.00120749	-0.00149613	-2.89448e-05	0.000199734	-0.000890818
1812	406	0.000329883	-0.00121105	-0.0015056	-6.34263e-05	0.000215089	-0.000862253
1813	406.5	0.000299444	-0.00120495	-0.0015095	-0.000114125	0.000235023	-0.00084744
1814	407	0.000276258	-0.00121375	-0.00150743	-0.00013811	0.000272089	-0.000836638
1815	407.5	0.000262365	-0.00121337	-0.00149501	-0.000138356	0.000284062	-0.000806349
1816	408	0.00024994	-0.00121838	-0.00147837	-0.000153499	0.000293913	-0.0007883
1817	408.5	0.000251448	-0.00121704	-0.00147553	-0.000150886	0.000277621	-0.000772038
1818	409	0.000262094	-0.00120521	-0.00148409	-0.000127401	0.00026811	-0.000766181
1819	409.5	0.000260768	-0.00119013	-0.00147033	-0.000127826	0.000275629	-0.000757523
1820	410	0.000270817	-0.00120201	-0.0014533	-0.000121453	0.000279335	-0.000751114
1821	410.5	0.000256495	-0.0011969	-0.00146021	-0.000133356	0.000281582	-0.000747889
1822	411	0.00024157	-0.00119563	-0.00146559	-0.000141551	0.000291553	-0.000743544
1823	411.5	0.000259754	-0.00122675	-0.00146178	-0.000134169	0.000282769	-0.000738404
1824	412	0.000241588	-0.00124848	-0.00144365	-0.000116669	0.000270372	-0.000707483
1825	412.5	0.000234643	-0.00128163	-0.00141531	-0.000108706	0.000262998	-0.000700075
1826	413	0.000255105	-0.00131629	-0.00137172	-0.0001145	0.000271297	-0.00070363
1827	413.5	0.000254529	-0.00134145	-0.00136953	-0.000126739	0.000297219	-0.000698949
1828	414	0.000243928	-0.00136334	-0.00135622	-0.000125311	0.000321115	-0.000697787
1829	414.5	0.000229175	-0.00139355	-0.00133323	-0.000114303	0.000360034	-0.000689988
1830	415	0.000207092	-0.00141238	-0.00132741	-0.000105948	0.000382282	-0.000667913
1831	415.5	0.000195132	-0.00142137	-0.0013177	-9.01863e-05	0.000398067	-0.000667137
1832	416	0.000209266	-0.00143479	-0.00131136	-5.70237e-05	0.000401783	-0.000681005
1833	416.5	0.000206748	-0.00143025	-0.00128574	-2.36585e-05	0.000389703	-0.000706128
1834	417	0.000196171	-0.00142722	-0.00125799	-6.89355e-06	0.000376665	-0.000720797
1835	417.5	0.000192871	-0.0014052	-0.001224	6.28807e-06	0.000359499	-0.000713842
1836	418	0.000206571	-0.00138452	-0.0011964	1.08868e-05	0.000333306	-0.000678819
1837	418.5	0.000223379	-0.00137722	-0.00119364	3.21098e-05	0.000311733	-0.000643358
1838	419	0.000224499	-0.00135842	-0.00121305	6.66395e-05	0.000295728	-0.000659386
1839	419.5	0.000214502	-0.00135147	-0.00123319	6.85367e-05	0.000282219	-0.000698785
1840	420	0.000195059	-0.00134459	-0.00122946	7.90266e-05	0.000291253	-0.000725533
1841	420.5	0.000195286	-0.00131146	-0.00119451	0.000115675	0.000309383	-0.000738711
1842	421	0.000205771	-0.00127109	-0.00118366	0.000141854	0.000333088	-0.000739826
1843	421.5	0.000210239	-0.00128799	-0.00118543	0.000138902	0.000363252	-0.000724007
1844	422	0.000223365	-0.00129658	-0.00118702	0.000131476	0.000365436	-0.000716212
1845	422.5	0.000226189	-0.00127212	-0.00117305	0.000129101	0.000367102	-0.000719121
1846	423	0.000250815	-0.00126664	-0.00118192	0.000117721	0.000391909	-0.000714144
1847	423.5	0.000253127	-0.0012665	-0.00119026	0.000115251	0.000385167	-0.000708014
1848	424	0.000227429	-0.00126139	-0.00117426	0.000119301	0.000402254	-0.00069166
1849	424.5	0.000183806	-0.00124757	-0.00116978	0.000127511	0.000405492	-0.000686276
1850	425	0.000174013	-0.0012205	-0.00116433	0.000142068	0.000400615	-0.000681518
1851	425.5	0.000176593	-0.0011863	-0.00114807	0.000156995	0.00040145	-0.000680446
1852	426	0.000158329	-0.00114381	-0.00113335	0.000167429	0.000411131	-0.00068751
1853	426.5	0.000132493	-0.00108442	-0.00111948	0.00016198	0.000419506	-0.000684246
1854	427	0.000124776	-0.00105312	-0.00110662	0.000162553	0.000424191	-0.000654191
1855	427.5	0.000101267	-0.00103246	-0.00109273	0.000169278	0.000435665	-0.000622702
1856	428	7.42035e-05	-0.00101533	-0.00107664	0.000212511	0.000438586	-0.000605031
1857	428.5	6.15567e-05	-0.000984838	-0.00104822	0.000234546	0.000433536	-0.000595524
1858	429	6.1619e-05	-0.000952379	-0.0010371	0.00024368	0.00042863	-0.000580911
1859	429.5	9.27759e-05	-0.000934848	-0.00101961	0.000260836	0.000437474	-0.000578047
1860	430	0.000122456	-0.000923181	-0.00100997	0.000270632	0.000452373	-0.000568693
1861	430.5	0.000132772	-0.000927671	-0.00100155	0.000263826	0.000463937	-0.000554672
1862	431	0.00013169	-0.000920842	-0.000990365	0.000246245	0.000481345	-0.000545977
1863	431.5	0.000140692	-0.000894231	-0.00100023	0.000237703	0.000506249	-0.000553086
1864	432	0.000162006	-0.000862089	-0.00101265	0.000242452	0.000521756	-0.000564374
1865	432.5	0.0001829	-0.000831313	-0.00100509	0.000251969	0.000539095	-0.00055899
1866	433	0.0002017	-0.000783748	-0.000995536	0.00025952	0.000559162	-0.000543347
1867	433.5	0.000214951	-0.000751247	-0.00100585	0.000262833	0.000575489	-0.000532532
1868	434	0.000226429	-0.000741936	-0.00102305	0.000277306	0.000594942	-0.00052398
1869	434.5	0.000244494	-0.000732493	-0.0010181	0.000315778	0.0006394	-0.000508548
1870	435	0.000233766	-0.0007091	-0.00101331	0.000353836	0.000646025	-0.00048953
1871	435.5	0.000233539	-0.000709668	-0.000991496	0.000371293	0.000640848	-0.000480459
1872	436	0.000268935	-0.000715291	-0.000974193	0.000375457	0.000629274	-0.000480599
1873	436.5	0.000289193	-0.000706674	-0.000978049	0.000377031	0.000632583	-0.000479009
1874	437	0.000279047	-0.000699049	-0.000987275	0.000386809	0.000647429	-0.000466245
1875	437.5	0.000258663	-0.000701234	-0.000977843	0.000393907	0.000651691	-0.000455218
1876	438	0.000225062	-0.000678909	-0.000958636	0.000396239	0.000646691	-0.000452523
1877	438.5	0.000195642	-0.000679308	-0.000951343	0.000392602	0.000652863	-0.000441463
1878	439	0.000170582	-0.000700049	-0.000950024	0.000402433	0.000655261	-0.000427029
1879	439.5	0.000159214	-0.000703901	-0.000949337	0.000404375	0.00066045	-0.000411201
1880	440	0.000148469	-0.000702421	-0.000943905	0.000416864	0.000674628	-0.00039716
1881	440.5	0.00015225	-0.000700203	-0.000941137	0.000458534	0.000696442	-0.000373675
1882	441	0.000138035	-0.000693762	-0.000928935	0.000499218	0.00072238	-0.00035098
1883	441.5	0.000126673	-0.000698922	-0.000914738	0.000522096	0.000749942	-0.000324889
1884	442	0.000126132	-0.000716312	-0.000920501	0.000527811	0.000753023	-0.000287698
1885	442.5	0.000138	-0.000719425	-0.000920283	0.000512556	0.000747484	-0.000274233
1886	443	0.000128997	-0.0007234	-0.000892224	0.000486061	0.00075272	-0.000266867
1887	443.5	0.000129609	-0.000706364	-0.000881049	0.000472387	0.000776737	-0.000258233
1888	444	0.000101531	-0.000681815	-0.000864812	0.000472183	0.000781115	-0.000251051
1889	444.5	5.77274e-05	-0.000672323	-0.000855921	0.000473506	0.000786241	-0.000245077
1890	445	1.7866e-05	-0.00066626	-0.000853028	0.000453297	0.000796457	-0.000229602
1891	445.5	-1.91341e-05	-0.000651813	-0.000839074	0.000443298	0.000824773	-0.000195267
1892	446	-4.0051e-05	-0.000613523	-0.000836006	0.00046034	0.00084826	-0.000171863
1893	446.5	-4.64553e-05	-0.000567166	-0.000841604	0.000483286	0.000872317	-0.000154783
1894	447	-4.3594e-05	-0.000539045	-0.00083511	0.000493749	0.00089963	-0.000139546
1895	447.5	-4.09984e-05	-0.000543632	-0.000792461	0.000487128	0.000927393	-0.000155605
1896	448	-3.97589e-05	-0.000535564	-0.00079058	0.000482222	0.00096342	-0.000183551
1897	448.5	-3.14724e-05	-0.000539628	-0.000797509	0.000480958	0.000994471	-0.000191028
1898	449	-1.67849e-05	-0.000537338	-0.00077013	0.000476346	0.00100298	-0.000178082
1899	449.5	-5.52593e-06	-0.000503392	-0.000765888	0.000477589	0.00101878	-0.00016665
1900	450	1.81985e-05	-0.000440813	-0.000764943	0.000489181	0.00103078	-0.000162341
1901	450.5	5.65106e-05	-0.0004273	-0.000764275	0.000503261	0.00104512	-0.000161184
1902	451	7.02672e-05	-0.000431279	-0.000775687	0.000521814	0.00104988	-0.000161815
1903	451.5	5.44709e-05	-0.000408031	-0.000793588	0.000541998	0.00103508	-0.000152227
1904	452	3.18095e-05	-0.000388527	-0.000803737	0.000542779	0.00102311	-0.000157168
1905	452.5	2.18551e-05	-0.000389945	-0.000807887	0.000547493	0.00102797	-0.000172693
1906	453	2.27341e-05	-0.000397789	-0.000806941	0.000572241	0.00103	-0.000170661
1907	453.5	1.81444e-05	-0.000426447	-0.000819082	0.000597429	0.00104899	-0.000164216
1908	454	2.42078e-05	-0.000450713	-0.000834733	0.000621725	0.00107395	-0.000153717
1909	454.5	3.0525e-05	-0.000460611	-0.000833965	0.00063531	0.00105779	-0.000175962
1910	455	5.3622e-05	-0.000472246	-0.000817916	0.000657181	0.00104134	-0.000203891
1911	455.5	5.47169e-05	-0.000483195	-0.000785449	0.000689922	0.00102933	-0.000219694
1912	456	6.12195e-05	-0.00047148	-0.000781397	0.000719418	0.00101917	-0.000221025
1913	456.5	8.08367e-05	-0.000471186	-0.000794148	0.000741673	0.00100975	-0.0002009
1914	457	0.000110552	-0.000474945	-0.000796994	0.000751317	0.00101493	-0.000183474
1915	457.5	0.000172355	-0.000464019	-0.000800688	0.000740194	0.0010047	-0.000197274
1916	458	0.000194512	-0.000419992	-0.000808874	0.000723754	0.000979547	-0.000206603
1917	458.5	0.000179568	-0.0004042	-0.000811761	0.000717259	0.00093964	-0.000200019
1918	459	0.000176051	-0.00041325	-0.000809416	0.000723845	0.000898088	-0.000199784
1919	459.5	0.000161227	-0.000402664	-0.000799892	0.000746646	0.000870481	-0.000192507
1920	460	0.000151545	-0.000409631	-0.000786226	0.000755321	0.000845665	-0.000168921
1921	460.5	0.000151107	-0.00041008	-0.000785579	0.000781917	0.000824613	-0.000141838
1922	461	0.000145317	-0.000405148	-0.00077872	0.00083029	0.000820857	-0.000142138
1923	461.5	0.000142095	-0.000358133	-0.000763679	0.000851196	0.000793759	-0.000143101
1924	462	0.000139354	-0.000349618	-0.000765699	0.00083985	0.000770406	-0.000116244
1925	462.5	0.000141106	-0.000395451	-0.000769154	0.000845129	0.000763264	-9.5595e-05
1926	463	0.000155847	-0.000447311	-0.000754646	0.000815453	0.000759346	-0.000103624
1927	463.5	0.00017365	-0.000469247	-0.000739816	0.000778343	0.000760499	-0.000100449
1928	464	0.000187985	-0.000499219	-0.0007204	0.000770306	0.000772559	-7.03498e-05
1929	464.5	0.000204457	-0.000537275	-0.000697217	0.000751742	0.000772717	-4.6417e-05
1930	465	0.000223436	-0.000571752	-0.000694807	0.000710013	0.000766642	-3.5945e-05
1931	465.5	0.000234007	-0.000576747	-0.000687183	0.000672539	0.000765358	-2.08217e-05
1932	466	0.000241087	-0.000586521	-0.00066488	0.000659804	0.000785154	2.65804e-06
1933	466.5	0.000252898	-0.000613621	-0.000628713	0.000642897	0.000789029	-2.36184e-05
1934	467	0.000278615	-0.000644034	-0.00058707	0.000635161	0.000784897	-6.1887e-05
1935	467.5	0.000307991	-0.000669381	-0.000553897	0.000605994	0.000778935	-6.90571e-05
1936	468	0.000323555	-0.000682818	-0.000524118	0.000583227	0.000773596	-5.38857e-05
1937	468.5	0.000345456	-0.000681924	-0.000524661	0.000581998	0.000766937	-5.32573e-05
1938	469	0.000361456	-0.000678126	-0.000531581	0.000585264	0.000776056	-3.84471e-05
1939	469.5	0.000400435	-0.000678968	-0.000528169	0.000591909	0.000788521	-2.42478e-05
1940	470	0.000447542	-0.000675924	-0.000503636	0.000599652	0.000765669	-3.97791e-05
1941	470.5	0.000483306	-0.000673822	-0.000481304	0.00061209	0.000734381	-6.09089e-05
1942	471	0.000494917	-0.00065817	-0.000454459	0.000625979	0.000714122	-8.71578e-05
1943	471.5	0.000502923	-0.000635322	-0.00041726	0.00065856	0.000717408	-9.92411e-05
1944	472	0.000542682	-0.000619054	-0.000390736	0.000695213	0.000709702	-0.000104755
1945	472.5	0.000571816	-0.000591226	-0.000364636	0.000734959	0.000711786	-9.54278e-05
1946	473	0.000575548	-0.00057434	-0.000345413	0.000760697	0.000718276	-8.59201e-05
1947	473.5	0.000581237	-0.000569697	-0.000311492	0.000777388	0.000717065	-0.000104148
1948	474	0.000594626	-0.000552138	-0.000268677	0.000815136	0.000702592	-0.000118276
1949	474.5	0.000603051	-0.000528342	-0.000244706	0.000851678	0.000692727	-0.000118749
1950	475	0.00057252	-0.000522231	-0.000216344	0.000854733	0.000703251	-0.000122829
1951	475.5	0.000548467	-0.00051707	-0.000193087	0.00084584	0.00071614	-0.000128167
1952	476	0.000524509	-0.000509449	-0.000187188	0.000838757	0.000721819	-0.000118121
1953	476.5	0.000492163	-0.000490951	-0.000179526	0.00084913	0.000720258	-0.000108622
1954	477	0.000476183	-0.000461176	-0.000166623	0.000851523	0.00071361	-0.000125122
1955	477.5	0.000472052	-0.000427281	-0.000152232	0.000851945	0.000709471	-0.000137956
1956	478	0.000469719	-0.000413674	-0.000138334	0.000861833	0.000710253	-0.000141914
1957	478.5	0.000480419	-0.000413359	-0.000115606	0.000862907	0.00075178	-0.000133918
1958	479	0.000485866	-0.00041585	-9.52383e-05	0.000855856	0.000758829	-0.000139943
1959	479.5	0.000492033	-0.000402621	-8.4489e-05	0.000839646	0.000742177	-0.000154394
1960	480	0.000497056	-0.000369664	-6.68832e-05	0.000829215	0.000723037	-0.00016486
1961	480.5	0.000507596	-0.000314345	-7.4525e-05	0.000821812	0.000716926	-0.000157838
1962	481	0.000538014	-0.000259951	-8.26439e-05	0.000824133	0.000714935	-0.000140829
1963	481.5	0.000576095	-0.00025088	-6.92222e-05	0.000838925	0.000716859	-0.000120834
1964	482	0.000586145	-0.000272451	-6.62372e-05	0.000851232	0.00072811	-0.000101126
1965	482.5	0.000591367	-0.000301459	-7.82058e-05	0.000857269	0.00073972	-9.12283e-05
1966	483	0.000608802	-0.000316219	-0.000100589	0.000861838	0.000746927	-8.58986e-05
1967	483.5	0.000623225	-0.00031345	-0.000114043	0.000852959	0.000773124	-7.60929e-05
1968	484	0.000635323	-0.000316916	-0.000117964	0.000854362	0.000787132	-6.99919e-05
1969	484.5	0.000666754	-0.00033051	-0.000119081	0.000866623	0.000796818	-4.641e-05
1970	485	0.000689341	-0.00034327	-9.99459e-05	0.000874133	0.000823992	-4.22371e-05
1971	485.5	0.000707037	-0.000337644	-0.000107689	0.000872223	0.000845737	-5.12963e-05
1972	486	0.000720375	-0.000318801	-0.000125551	0.000887814	0.000857944	-4.80906e-05
1973	486.5	0.000751173	-0.00032023	-0.000133202	0.00090247	0.000861411	-3.54249e-05
1974	487	0.000791104	-0.000320994	-0.000144914	0.000902398	0.000867565	-1.26503e-05
1975	487.5	0.000801569	-0.000326716	-0.000165811	0.000908913	0.000871001	3.50907e-06
1976	488	0.000793417	-0.000331086	-0.000182819	0.000937768	0.000867445	1.55856e-05
1977	488.5	0.000785018	-0.000341902	-0.000194146	0.000969097	0.000866802	4.80169e-05
1978	489	0.000774845	-0.000343375	-0.000196728	0.00101164	0.000874358	6.61365e-05
1979	489.5	0.000762877	-0.000332961	-0.000191276	0.0010502	0.000888703	8.84555e-05
1980	490	0.000780587	-0.000306895	-0.000176016	0.00107952	0.00091516	0.000110235
1981	490.5	0.000782861	-0.000279906	-0.000169965	0.00109172	0.000920286	0.000129249
1982	491	0.000790752	-0.000277661	-0.000191059	0.00110161	0.000916382	0.00014621
1983	491.5	0.000807461	-0.000266082	-0.000204075	0.00112049	0.000915685	0.000154552
1984	492	0.000805825	-0.000251018	-0.00022167	0.00115446	0.000920742	0.000182492
1985	492.5	0.000816998	-0.000219883	-0.000239101	0.00117059	0.000943901	0.000188846
1986	493	0.000827438	-0.000185186	-0.000250652	0.00119203	0.000941489	0.000204655
1987	493.5	0.000852898	-0.000160031	-0.000256522	0.00120158	0.000917985	0.0002256
1988	494	0.000853394	-0.000145035	-0.000251043	0.00118604	0.000899842	0.000224742
1989	494.5	0.000835684	-0.000143658	-0.000238594	0.00118596	0.000895631	0.000215236
1990	495	0.000826082	-0.000159631	-0.000205075	0.00119175	0.000907353	0.000205706
1991	495.5	0.000821058	-0.000171316	-0.000167247	0.00118711	0.000904777	0.000201474
1992	496	0.000830143	-0.000167827	-0.000154633	0.00118754	0.000893962	0.000203602
1993	496.5	0.000834326	-0.00014599	-0.000160909	0.00120748	0.000887356	0.00020539
1994	497	0.000845261	-0.000103054	-0.000188818	0.00122889	0.000889999	0.00021587
1995	497.5	0.000871649	-0.00011124	-0.00021062	0.00123486	0.000879028	0.000230932
1996	498	0.000870571	-0.000142741	-0.000223951	0.00125998	0.000857581	0.000264081
1997	498.5	0.000847253	-0.000163514	-0.000220568	0.00131836	0.000847836	0.000280208
1998	499	0.000826923	-0.000164236	-0.000201239	0.00135932	0.000840315	0.00030083
[truncated: 1,002 more rows]

## Sheet: panel_b
	Bio-1	Bio-2	Bio-3	Bio-4	Bio-5	Bio-M
L1 ECX	0	0	0	0	0	0
L1 INH	178	419	431	344	240	338
L2/3 ECX	6260	5997	5948	6590	6217	5877
L2/3 INH	1454	1564	1803	1557	1455	1647
L4 ECX	4381	3792	4417	4522	4044	4178
L4 INH	291	352	474	266	287	478
L5 ECX	4287	5072	5259	4845	4784	5050
L5 INH	724	1016	1179	1075	1018	1064
L6 ECX	10838	11455	12492	14214	10013	11462
L6 INH	1042	939	1308	1207	851	1252
