# Supplementary material for: In silico voltage-sensitive dye imaging reveals the emergent dynamics of cortical populations
Source: Nat Commun. 2021 Jun 15;12:3630. doi: 10.1038/s41467-021-23901-7 (PMC8206372; doi:10.1038/s41467-021-23901-7)
Supplement: Supplementary file 4 — Source Data [file 41467_2021_23901_MOESM4_ESM.zip › tabular_data/supp_figure3.xlsx]

## Sheet: panel_c_frame_20.0_ms
	0	1	2	3	4	5	6	7	8	9	10	11	12	13	14	15	16	17	18	19	20	21	22	23	24	25	26	27	28	29	30	31	32	33	34	35	36	37	38	39	40	41	42	43	44	45	46	47	48
0
1
2
3
4
5
6
7
8
9
10
11
12
13
14
15
16
17
18
19
20
21
22
23
24
25
26
27
28
29
30
31
32
33
34
35
36
37
38
39
40
41
42																																						0.00609088
43																																							0.00609303
44																																																-0.000946045
45																										-0.000119269						0.0232774							0.00610018									-0.000943422
46													9.32217e-05	9.34601e-05		9.33409e-05	0.000102282	0.000102401					-0.00011909						-0.000118256	0.00042665			0.000426769					0.000300407	-7.95126e-05	0.000300527				-8.60691e-05	-0.00262135	-0.000386298	0.00114536	-0.00142974	-0.00190151
47														0.000166416	0.000283599	0.000195384	0.000102758							-0.000118852		-0.00011909		-0.000118077				0.0232815			0.00152647	0.000435352			0.00611198	0.00127101	0.000779152	-0.000553548	7.09295e-05		-0.00195485	-0.00267506	-0.000759125	-0.00231266	0.000405669
48															0.000286102	0.00028193			0.00090456					-0.000117838		-0.000118077	-0.000116765				0.000427485		0.00152421		0.000436544			0.00030148	0.00449824	0.00142634	0.000276685	0.000782371	-0.000788987		-0.00182128	-0.000620782	0.000667334	-0.00190818	0.000322223
49														9.64403e-05		0.000388741						0.000925899		-0.00272274		-0.00265896	-0.00265884		0.00222957	0.00222969	0.000430346	0.0148053	0.00127435	0.000440001	0.00344181	0.00151134		-0.000150502	0.00407374	-4.02331e-05	6.40154e-05	0.000256777	6.28233e-05	-0.00041163	-0.00129467	-0.000487745	-0.000506938	-0.00147301	-0.00103331
50															0.000228286	0.000192165	0.000906587		0.000906825		0.000928402			-0.00150102		-0.00139159	7.36713e-05		0.00147891	0.000570774	0.00272644	-0.000807822	0.00217879		0.00311577	-0.00069046	-0.0168941	-0.005853	-0.00129932	-0.00206304	3.8147e-05	0.000354767		-0.000316441	0.00808012	-0.00271577	-0.00201845		0.000356317
51												0.000185609		9.98974e-05		0.00029242	0.000913262		0.000740051	0.000936747					-0.000115335	-0.000112712	0.000385404		0.000377178	0.000694752	0.00139499	0.000871181	0.00722969	0.0121975	0.0019604	0.00126028	-0.0168888	-0.0169223	0.000752807	-0.00260127	0.00253963	0.00166059		0.00056541	0.00121045	-0.0167952	0.00183856	-0.00294733	-0.00116754
52													0.00151229		-0.000420988	-0.00159323		-0.00264776	0.00902855		0.00151753	0.00191438		0.00130916	-0.00168473	-0.00268716	0.00106156	0.00402474	-0.000300467	0.00486147	0.0108621	0.0017581	0.00277805	0.00242376	0.00339782	0.000216246	-0.000657022	0.0013696	0.00312245	0.00196433	0.00204229	-0.00345647	-0.00243014	-0.00402147	-0.00222975	0.000803113	-0.00378871	1.20401e-05	-0.00091213
53							0.00892198				-0.000845134	0.000713348	0.00920415	0.000605345	0.000422001	-0.00065589	0.000219584	0.00202882	0.00221753	-0.0123923	-0.00508207	-0.0190963	0.000570774	-0.00173879	-0.000253558	-6.06179e-05	-0.000572443	-0.00101864	0.00108242	-0.0107036	0.00156629	-0.00303137	0.000627875	0.00161743	0.00215173	0.00287616	0.00159299	0.000283957	0.000414371	0.000697494	-0.000970423	-0.000726998	-0.00355858	0.0011611	0.000715256	-0.00461441	-0.000897825	-0.00425386	1.15633e-05
54	0.00151491			-0.00594002	-0.00668609	-0.00333464	-0.000299811	-0.0077098	0.00202465	0.00167775	-0.00193644	0.00325656	0.00180316	0.00122678	0.000487447	-0.00274855	-0.00140452	0.000397801	-0.000753939	0.00122786	-0.00338537	-0.00398469	-0.00325143	0.00199544	-0.00187594	-0.000573158	0.000508189	-0.000458598	-0.000897825	-0.000319839	0.001827	-0.000160873	0.00071466	0.000372529	0.000830531	5.60284e-05	-0.00153428	-0.00137258	-0.00116587	-6.99162e-05	-0.00100315	-0.00125581	-0.00159734	-0.00306183	-0.0015384	-0.00274581	-0.002074	-0.00212461	0.000763655
55	-0.000226736	0.0019592	8.7142e-05	-0.00542945	-0.0057314	-0.00232953	0.0028466	-0.0011059	-0.00049144	-0.00101739	-0.00173134	0.00339985	0.00119174	0.000654221	0.00137544	-0.00133198	-0.00208193	-2.29478e-05	-0.000628591	-0.00150406	-0.000414371	-0.00216597	-0.00088346	-0.0022518	-0.00111967	-0.00231355	-0.000740945	-0.00139874	-0.00173438	0.000526547	-0.00092876	-0.000576079	-0.00096184	-0.00119072	-5.72801e-05	-0.00157821	-0.000778675	-0.00115383	-0.00108361	8.67844e-05	0.000444889	-0.000510097	-0.000591874	-0.000799954	-0.00246304	-0.00137645	0.00112593	-0.00179958	-6.3777e-05
56	6.28233e-05	-0.00254822	0.00351572	-0.00309068	-0.00131708	0.000442028	-0.000202417	-0.00137037	-7.47442e-05	8.34465e-07	0.00114179	-0.000313818	-0.000888169	-0.000104308	-0.00147003	-0.000256777	-0.000727475	-0.00107056	0.00185025	-0.00207996	-0.00290984	-0.00234395	-0.00232482	-0.000367582	-0.00180429	-0.00110483	-0.00162518	-0.00066644	-0.000236273	-0.000861168	-0.00107455	-0.000743926	-0.00180054	-0.00129718	-0.00138283	-0.00129133	-0.00155747	-0.0010227	-0.000843406	-0.000878274	-0.000973463	-0.000608742	0.000171781	-0.00215018	-0.00144708	-0.000403523	-0.000756741	7.96318e-05	-0.000386357
57	-0.00149286	-0.000302911	0.00202477	-9.2566e-05	0.0020045	-0.00297534	-0.00152826	-0.00110912	-0.00105208	-0.000200212	-0.000303149	-0.00137353	-0.000746608	-0.000889361	-0.000290036	-0.000427127	-0.000991583	-0.00142628	-0.000157773	-0.00121111	-0.000555813	-0.000747442	-0.00152475	-0.00230509	-0.00197327	0.000383973	-0.00134873	-0.000529885	-0.000803053	-0.000474989	-0.0010125	-0.00137937	-0.000815928	-0.00108117	-0.000819981	-0.000767887	-0.00104922	-0.000879824	-0.00111133	-0.00120401	-0.000562608	-0.000863016	-0.000933409	-0.000203073	0.0006001	-0.000534654	-0.000213802	-0.000151932	-0.000375628
58	0.00048399	3.79086e-05	-0.000729382	-0.000205636	0.000666976	0.00253475	-0.000748575	-0.0025894	-0.000986636	-0.00162363	-0.000101566	0.000431657	-0.000973284	-0.000451326	-0.000828028	-0.00113845	-0.000572145	-0.000449836	-0.000412345	-0.00023824	-0.00142819	-0.000537038	-0.000769615	-0.001746	-0.000482559	-0.00069207	-0.000883579	-0.000899911	-0.00150675	-0.0011251	-0.00116366	-0.000843763	-0.00171548	-0.00192469	-0.000920475	-0.00100964	-0.00148576	-0.000852823	-0.000954926	-0.000909925	-0.00147134	-0.00092417	-0.000665247	-0.000252843	4.24385e-05	-0.000689089	0.000270128	-0.000846088	0.000415087
59	-6.79493e-06	0.000110388	0.00134313	0.0011934	-0.00273848	5.50747e-05	-0.0014891	-0.00162858	-0.000774443	-0.000644386	-0.000199795	-0.000843287	3.27826e-05	-0.000809908	-0.000385523	-0.000643492	-0.0012182	-1.52588e-05	-0.0007779	0.000318646	-0.00044179	-0.00025934	-0.0013411	-0.00123	-0.000739992	-0.000923932	-0.00127423	-0.000876307	-0.000506938	-0.00165832	-0.000672102	-0.0011	-0.00159174	-0.00149173	-0.000717878	-0.0013482	-0.000976443	-0.0011968	-0.000966549	-0.000616133	-0.000971198	-0.000797689	-0.000661254	-0.000648737	0.000132799	0.00166678	-0.000901222	9.47714e-05	-0.000303268
60	0.00152624	0.000430107	0.000584245	0.000512838	0.000661254	0.000626326	0.00037384	-0.00115705	-0.000635982	-0.000454843	-0.000937641	-0.000139773	-0.000259161	-0.00146604	-0.000194669	-0.000239849	-0.000407219	-0.000781536	-0.00111228	-0.000721633	-0.000394106	-1.42455e-05	-0.000723302	-0.000854731	-0.00147963	-0.000969231	-0.000643373	-0.00104839	-0.00114298	-0.00128639	-0.000985324	-0.00144744	-0.001854	-0.00170875	-0.000977159	-0.00108892	-0.000752628	-0.00107646	-0.000669837	-0.000992835	-0.000770152	-0.000254452	-0.000589013	-0.000741184	0.000154018	-0.000673711	7.14064e-05	-0.000286281	0.000519514
61	5.60284e-06	0.000565171	-9.68575e-05	0.00162876	-0.000768185	0.000178456	-0.000389993	0.000389814	-0.000918329	-0.000662267	-0.000438273	-0.000721633	-0.00103492	-0.00118899	-0.000521183	-0.000537694	-0.000920475	-0.000309765	-0.000508964	-0.000923812	-0.0010426	-0.00117314	-0.000979245	-0.000313342	-0.00134516	-0.000828147	-0.00107437	-0.000629485	-0.00114471	-0.00134158	-0.00156623	-0.000953197	-0.00169539	-0.00124073	-0.00137907	-0.00152373	-0.00128859	-0.00117272	-0.00132972	-0.000735879	-0.000943303	-0.000445247	-0.00177836	-0.00105238	-0.00040853	-0.00092119	-0.000286758	-0.000183642	-3.97563e-05
62	-0.000884891	-0.00103813	-0.000108361	-0.000511467	0.000456214	0.000426054	-0.000534952	-0.000488579	-0.000916064	-0.000226676	-0.00038594	-0.000341237	-0.00033015	-0.000234187	-0.00102216	-0.000971258	-0.00088644	-0.000141859	-0.0013268	-0.000353634	-0.000892282	-0.000126362	-0.00101852	-0.00107896	-0.000757277	-0.00139874	-0.000875354	-0.00123239	-0.00120866	-0.00149894	-0.00102985	-0.00140727	-0.00134194	-0.00164026	-0.000927389	-0.00141555	-0.00105613	-0.0008232	-0.000858188	-0.00110859	-0.00128156	-0.00112182	-0.00117099	-0.000737011	-0.000718415	-0.000508487	-0.000394344	-9.0003e-05	-0.000368178
63	-2.86698e-05	-0.000824928	0.000180006	-0.000440598	0.00109112	-0.000180006	-5.58496e-05	0.000169992	-3.44515e-05	0.00010407	-0.000997782	-0.000311077	-0.000945687	-0.000145972	-0.00028789	-0.000998676	-0.000570714	-0.00114727	-0.000947356	-0.000543177	-0.000469208	-0.000807881	-0.00071007	-0.000525773	-0.0014807	-0.000796735	-0.00142479	-0.00100929	-0.00114757	-0.00155294	-0.00125229	-0.00168633	-0.00124067	-0.00114167	-0.00119519	-0.00140786	-0.00101137	-0.00104177	-0.000989974	-0.000791371	-0.000759721	-0.00117755	-0.000929594	-0.000607193	-0.000735283	-0.000258923	-0.000503898	-0.000578582	-0.000612915
64	0.000740767	2.98023e-06	-0.000103176	5.6386e-05	0.000801325	-0.000365555	0.000516772	-6.01411e-05	0.000270247	-0.000250995	-5.19753e-05	-0.000595868	-0.00105387	-0.000123918	-0.000215828	-0.000508368	-0.000760913	-0.00102669	-0.000434577	-0.000574887	-0.000740767	-0.000385463	-0.00100362	-0.000815272	-0.000697672	-0.0010938	-0.0011332	-0.00151104	-0.00157481	-0.00153619	-0.0015136	-0.00154066	-0.00194961	-0.00133991	-0.00124729	-0.00103396	-0.00100899	-0.00121951	-0.000786662	-0.000813782	-0.000953317	-0.000685334	-0.00111431	-0.000774622	-0.00066644	-0.000585496	-0.00046587	-0.000647068	-0.000523627
65	0.000232577	0.000767231	0.000224352	-0.000125527	0.000762224	0.000109553	-0.000511348	-0.000504375	0.000200748	-0.00045532	-0.00071007	-4.62532e-05	-0.00075382	-0.000880837	-0.000831246	-0.00119561	-0.000585318	-0.00142503	-0.0009498	-0.00125104	-0.000727117	-0.00126421	-0.00118375	-0.000673532	-0.000811994	-0.000939906	-0.00122792	-0.00107545	-0.00138623	-0.0012778	-0.00135487	-0.00138444	-0.00141573	-0.00152588	-0.00195646	-0.000765383	-0.00120693	-0.00142252	-0.000912786	-0.000527203	-0.000654042	-0.000446558	-0.000486434	-0.000749052	-0.000638425	-0.000445485	-0.000653744	-0.000534117	-0.000469744
66	0.000846267	8.70228e-05	0.000683784	-9.59635e-05	0.000410438	-0.00023216	0.000804186	-0.000658214	-0.000658751	-0.000767887	3.18289e-05	-0.00110281	-0.000816584	-0.000314772	-0.000525415	-0.000920236	-0.000482798	-0.00085938	-0.00100422	-0.0013209	-0.000908911	-0.000503123	-0.00104922	-0.000815213	-0.00120628	-0.00131768	-0.00128424	-0.00116795	-0.00128955	-0.000991344	-0.00153798	-0.00161415	-0.00148827	-0.00179124	-0.00102985	-0.000827074	-0.00105113	-0.000960112	-0.00104779	-0.0006181	-0.000891745	-0.000762105	-0.000285208	-0.000617027	-0.000727415	-0.000451386	-0.000484347	-0.000148118	-0.000547469
67	0.00160146	0.000481725	0.000962019	0.00021553	-0.000137329	0.00110877	0.000131607	0.000648856	-0.00045228	0.000200868	-0.000763714	0.000259161	-0.000690043	2.01464e-05	-0.0010072	-0.000849783	-0.000551045	-0.000836611	-0.000758708	-0.000927567	-0.000911117	-0.000923038	-0.00077635	-0.00104332	-0.000902355	-0.00112575	-0.00138849	-0.00135905	-0.00151545	-0.00136024	-0.00166374	-0.00161231	-0.00185221	-0.00163519	-0.00112349	-0.00126404	-0.00130725	-0.000893235	-0.000617146	-0.00090766	-0.000804603	-0.000783026	-0.000534773	-0.000796795	-0.000567198	-0.000296175	-6.6936e-05	-0.000318706	-0.000786901
68	0.000499606	0.000561714	-0.000268042	0.00101495	-0.000351191	0.000127554	-0.000277936	0.000201344	0.000155568	-0.000608325	0.000412703	-0.000984132	-0.000584841	-0.00115967	-0.000935733	-0.000748873	-0.000966072	-0.000628173	-0.000831783	-0.000675738	-0.00104022	-0.00115407	-0.00070864	-0.00120813	-0.00111866	-0.0010075	-0.0015797	-0.00138623	-0.00151891	-0.00116491	-0.00153673	-0.00165677	-0.00173587	-0.00131077	-0.000956416	-0.000791967	-0.0011726	-0.000818014	-0.00102752	-0.00053364	-0.000743151	-0.000748277	-0.00043577	-0.000566721	-0.000555038	-0.000684559	-0.000589967	-0.000463724	-0.000254393
69	0.000318289	0.000316978	0.000193477	-0.000606358	0.000545025	-0.00087738	-0.000881672	0.000342011	-0.00037843	0.00053978	-4.36306e-05	-0.000516415	-0.000279009	-0.000310242	-0.000126064	-0.00114304	-0.000638425	-0.000587523	-0.000994861	-0.000801146	-0.00128675	-0.00104952	-0.000668943	-0.000873387	-0.000974596	-0.00115693	-0.0012176	-0.00156242	-0.00143224	-0.00141644	-0.00143409	-0.00160819	-0.00137252	-0.00173926	-0.00105524	-0.00100642	-0.00105393	-0.000640273	-0.000347435	-0.000853121	-0.000737488	-0.000920296	-0.000857294	-0.000726521	-0.00058639	-0.000290275	-0.000510216	-0.000493944	-0.000672579
70	-0.000317812	0.000261426	0.000768542	-0.000207603	0.000757217	2.88486e-05	-0.000545859	-0.000371873	-0.000163138	-0.000309467	-0.000599444	-0.000532866	-0.00069654	-0.000655711	-0.00135225	-0.000247359	-0.00108021	-0.00096792	-0.000615537	-0.000837982	-0.000427961	-0.00137347	-0.000843346	-0.001131	-0.00132555	-0.00115067	-0.00132322	-0.00147808	-0.00125694	-0.00163376	-0.00120807	-0.0015558	-0.00161195	-0.00160521	-0.00102937	-0.000698268	-0.000906646	-0.000787556	-0.000798762	-0.000403106	-0.000507891	-0.000629365	-0.000613868	-0.000418127	-0.000935435	-0.000560343	-0.000447631	-0.000375748	-0.000453591
71	-2.8789e-05	-0.000355899	5.62668e-05	-0.00084281	-0.00023067	-0.000938118	-7.70092e-05	-0.000535369	-0.000369966	-0.00095588	-0.000362515	-0.00102532	-0.000942588	-0.000566423	-0.000683904	-0.000394583	-0.000561178	-7.80821e-05	-0.00125563	-0.000438273	-0.0012666	-0.000828981	-0.000665128	-0.000485063	-0.00141442	-0.00122225	-0.00105894	-0.000819087	-0.0013817	-0.00138354	-0.00130934	-0.00133801	-0.00169587	-0.00111449	-0.00134176	-0.00100499	-0.000909865	-0.000416875	-0.000400901	-0.000649214	-0.000245929	-0.000522792	-0.000141144	-0.000351965	-0.000434518	-0.000429094	-0.000249565	-0.000438392	-4.11272e-06
72	0.00108838	7.12872e-05	-0.00104755	0.000390768	-0.0005669	0.000196815	-0.000291288	-0.000768006	-0.00135136	0.000157952	-0.00088352	-0.000419319	-0.000421107	-0.00071311	-6.82473e-05	-0.000322223	-0.000394821	-0.000755072	-0.00035584	-0.00133169	-0.000549555	-0.00119972	-0.000647783	-0.000894785	-0.000673294	-0.00116843	-0.000771224	-0.00126898	-0.00109237	-0.00149375	-0.00124186	-0.00149995	-0.00145721	-0.00137228	-0.000961781	-0.000985324	-0.000866771	-0.00080955	-0.00076282	-0.000515878	-0.000398099	-0.000722706	-0.000100732	-0.000501812	-0.000736177	-0.000485778	-0.00048703	-0.000362098	-0.000382066
73	0.00182283	-0.000192046	-0.000353158	0.00056088	0.000324249	8.36849e-05	-0.000111699	-0.00098151	-0.000383675	-0.000100493	-0.00069648	-0.000164092	-0.00090909	-0.00065726	-0.00113291	8.53539e-05	-0.0013653	-0.000615895	-0.000646949	-0.000445366	-0.000966609	-0.000397682	-0.000607967	-0.000504136	-0.000977516	-0.000471413	-0.0010826	-0.00100297	-0.00112033	-0.00133938	-0.00134778	-0.00176579	-0.00131881	-0.00121278	-0.00101203	-0.000919104	-0.000643015	-0.00081259	-0.000182092	-0.000667572	-0.000384569	-0.000400543	-0.000506759	-0.000814736	-0.00023073	-0.000379324	-0.000128508	-0.000441492	-0.000116408
74	-0.000115454	0.00195849	0.000507116	-0.000208437	-8.70228e-05	0.000169754	0.000251889	-0.000236154	-2.80738e-05	-0.00167012	-0.000327587	-0.000291646	0.00041914	8.41618e-05	0.000820994	-0.000739276	-0.00142187	-0.000423193	-0.00154936	-0.00123799	-0.000595689	-0.000934541	-0.000735283	-0.000399351	-0.000718951	-0.00010556	-0.000772715	-0.00115156	-0.00100255	-0.0015797	-0.00140274	-0.00130635	-0.00159329	-0.00132209	-0.00163633	-0.00127631	-0.00131494	-0.000550508	-0.00107056	-0.000691712	-0.000674367	-0.000634909	-0.000474274	-0.000379682	-0.000750601	-0.000361443	-0.000328898	-0.000339448	-0.000540078
75	0.000559807	0.000229597	0.000537395	0.000232935	0.000121713	-0.000543833	0.000361204	-0.00082624	-0.000776112	-0.0008322	-0.000277638	-0.000284791	-8.20756e-05	-0.000253022	-0.000108123	-0.000735223	-0.00101757	-0.00107133	-0.00133508	-0.000828981	-0.000890851	-0.000938535	-0.000800014	-0.000981092	-0.000684142	-0.000482142	-0.000940442	-5.25117e-05	-0.00131679	-0.00165462	-0.00141591	-0.00149167	-0.00160837	-0.00132853	-0.00113112	-0.00149232	-0.00181526	-0.000995576	-0.00087887	-0.000520229	-0.00019151	-0.000798464	-0.000451624	-0.000769317	-0.000622869	-0.000219643	-0.000615358	-0.000367999	-0.000598729
76	-1.24574e-05	0.0016861	0.00131571	-0.00135952	0.000619054	-0.000949442	-0.000237226	-0.000123501	0.000106335	-0.000281811	-0.000641882	-0.000356257	-0.000441611	-2.00272e-05	-0.00110424	-0.000461936	-0.000299573	-0.000993848	-0.00149417	-0.00104713	-0.00161552	-0.000285983	-0.000305891	1.54972e-05	-0.00174576	-0.000167191	-0.00046742	-0.00137061	-0.00076896	-0.00137037	-0.00137281	-0.00126272	-0.00146836	-0.00166547	-0.00135589	-0.00131464	-0.0013274	-0.00099653	-0.000896513	-0.000792742	-0.000711381	-0.00123346	-0.00107265	-0.000605524	-0.0007146	-0.000582635	-0.000579357	-0.00025779	-0.000340939
77	0.00194728	0.000769138	0.000660777	0.000394344	2.96831e-05	-0.000246346	0.00117075	-0.000645339	-0.000398159	-0.000921905	0.000783205	-9.09567e-05	-0.000816345	-0.000526369	-0.000475168	-0.000663817	-0.00107747	-0.00121009	-0.00166053	-0.00173199	-0.000813127	-0.000862062	-0.000953496	-0.000678539	-0.0012235	-0.000730753	-0.000891864	-0.000721872	-0.00118452	-0.000785887	-0.00128126	-0.00156617	-0.00102764	-0.00141537	-0.00114512	-0.00135458	-0.00113893	-0.00117069	-0.000935256	-0.000707746	-0.000641763	-0.000522971	-0.000459313	-0.000524044	-0.000620246	-0.000157297	-0.000174105	-0.000815153	-0.000946224
78	-0.000157893	0.00215316	0.00283551	-0.000240505	-0.000150383	-0.00021112	0.000737429	-0.00014472	-0.000169814	-0.000615299	-0.00023371	-0.000376642	0.000247478	-0.000426531	0.000215411	-0.000321567	-0.000893474	-0.00111574	-0.00130463	-0.00197709	-0.000528276	-0.00140387	-0.00082767	-0.00170571	-0.000675917	-0.00109297	-0.00102478	-0.00113583	-0.00108308	-0.000950456	-0.00168961	-0.00136507	-0.00106466	-0.00167984	-0.00169539	-0.00171697	-0.00172412	-0.000939488	-0.000507832	-0.000903726	-0.00119072	-0.000822425	-0.000786722	-0.00064677	-0.000607312	-0.000189722	-0.000528216	-0.00025177	-0.00102162
79	-0.000441015	0.000785351	5.42402e-05	0.0017215	-0.000224233	0.000250697	0.000108242	0.000108123	-0.00134784	-0.000268042	-0.00153178	-0.000518084	-0.00117946	-0.000765204	-9.10163e-05	-0.000145674	-0.0013116	-0.00193858	-0.00113976	-0.0011853	-0.00140601	-0.00137198	-0.000425637	-0.00158167	-0.00120586	-0.00150335	-0.00134414	-0.00113291	-0.00124925	-0.000820816	-0.00100553	-0.00162774	-0.00150454	-0.00159949	-0.00153852	-0.00155389	-0.00181413	-0.00184065	0.000775218	-0.00116718	-0.000897467	-0.00147474	-0.000787199	-0.000431418	-0.000348508	1.94311e-05	-0.000903904	-0.000819147	-0.000733197
80	0.000307679	0.000634789	0.00144362	0.000323772	-0.00104988	-0.000866294	-0.00116563	0.000658035	-0.000395119	4.93526e-05	-0.000521183	-0.000564456	0.000211835	-0.000999749	-0.00107372	-0.000103116	-0.00179321	-0.00116241	-0.00167269	-0.00118983	-0.000905812	-0.000527918	-0.00127786	-0.00106567	-0.00132692	-0.000513077	-0.00142342	-0.00151473	-0.00140417	-0.00115496	-0.00213951	-0.00142837	-0.000885785	-0.00154698	-0.00142533	-0.00161684	-0.0014838	-0.00118685	-0.000899851	-0.00123143	-0.000896633	-0.000793099	-0.000791907	-0.00105655	-0.000178695	-0.000707746	-0.000486553	-0.000925243	-0.000562966
81	-0.000631392	0.00118661	0.00142384	0.00306761	-0.000241697	-0.000508785	-0.000409365	-0.00143301	0.000526428	-0.00107455	-0.000637412	-0.000172675	-0.000119925	-0.000265002	-0.000949979	-0.0010668	-0.00109285	-0.000833571	-0.00137371	-0.00102252	-0.00114048	-0.00141305	-0.00105947	-0.00131053	-0.000598371	-0.00172818	-0.00159711	-0.000973165	-0.00120682	-0.00045985	-0.00155395	-0.00173861	-0.00135523	-0.00151634	-0.0013395	-0.00168854	-0.00175595	-0.00107569	-0.000996113	-0.000802279	-0.00107723	-0.00164175	-0.00124651	-0.000939786	0.000123143	-0.000897706	-0.00072372	-0.000759065	-0.00115496
82	-0.000468314	0.000874758	-0.000498414	0.000902534	-0.0012964	-0.00142568	0.00117695	0.000226617	-8.63075e-05	-0.000478625	0.000197172	0.000208259	-0.000726819	-0.000626087	-0.00067091	-0.000392675	0.000575304	-0.00103784	-0.00121784	-0.00149393	-0.00146669	-0.000820935	-0.00104189	-0.00127453	-0.000944018	-0.000770986	-0.00117737	-0.00153232	-0.00138295	-0.000666797	-0.00160491	-0.00117713	-0.0015322	-0.000978827	-0.0012117	-0.00125843	-0.00143838	-0.00119889	-0.000801861	-0.000778317	-0.00138038	-0.000964165	-0.000932992	-0.000582576	-0.000770807	-0.000657618	-0.00107735	-0.000825167	-0.00063765
83	0.00191224	-0.000351012	0.000361204	-0.00172287	0.00116169	-0.0012759	-0.000161231	0.000387788	-0.000248134	-0.00127369	-0.00100774	-5.9545e-05	-0.000367045	0.000350475	-0.00110257	-0.00118756	-0.000229597	-0.000324249	-0.00116247	-0.000344098	-0.00119942	-0.00261885	-0.000822425	-0.00190532	-0.000799596	-0.00127071	-0.00110584	-0.0017783	-0.00120616	-0.00131786	-0.00115806	-0.00212288	-0.00115174	-0.00117224	-0.00106668	-0.0011602	-0.00111449	-0.0014466	-0.00133407	-0.000491858	-0.000782669	-0.00137252	-0.00103283	-0.000521958	-0.000537455	-0.000798941	-0.00127447	-0.000698209	-0.00111896
84	0.00216031	0.000514388	0.00181675	0.00109863	0.000917912	0.000536919	-0.00170386	5.68628e-05	-0.00072819	-0.000799954	-0.000991344	0.000687838	-0.000150859	-0.000537753	0.000551105	-0.000512362	-0.000247121	4.47035e-05	-0.000811875	-0.00184631	-0.000858068	-0.0011512	-0.00182587	-0.00120538	-0.00145012	-0.000654042	-0.000993788	-0.000533879	-0.00182807	-0.00107974	-0.00122148	-0.00109982	-0.00128186	-0.000799656	-0.000696838	-0.00146472	-0.00177407	-0.00095427	-0.00140059	-0.000759721	-0.00106764	-0.000770569	-0.000773191	-0.00118023	-0.00111181	-0.0007568	-0.000371337	-0.00115162	-0.000963628
85	-0.00128108	-0.0012331	0.000518799	-0.000504494	-0.00214463	0.00136733	-0.00234151	-0.000311792	-0.000169277	-0.00169688	-0.000943124	5.23329e-05	-0.000434101	0.000130415	7.52211e-05	-0.000758767	0.00031817	0.00101507	0.000119567	-0.000754178	-0.000400782	-0.000982404	-0.00106925	-0.00176883	0.00053072	-0.000349164	-0.00110191	-0.00144923	-0.00101864	-0.00186664	-0.000856519	-0.00184095	-0.00115186	-0.0012055	-0.000497878	-0.00164157	-0.00151193	-0.0013485	-0.00113767	-0.000920594	-0.00147104	-0.0015204	-0.00152165	-0.00126612	0.000332236	-0.000298023	-0.00135642	-0.00124758	-0.00149798
86	0.000921011	0.00125206	-0.000573218	-0.000699222	0.00158548	-0.000748098	0.00138283	-0.000145853	-0.00105476	0.000474334	-0.00155836	3.1352e-05	-0.00032264	-9.48906e-05	-0.000199378	0.000133395	2.77758e-05	-0.00041002	-0.000684142	-0.000953674	-0.000969231	-0.00158805	-0.00127459	-0.00171286	-0.000926256	-0.00147432	-0.00110859	-0.00102049	-0.00155079	-0.00144225	-0.00179082	-0.00165212	-0.00176406	-0.000579655	-0.000787318	-0.00157338	-0.00141215	-0.00148958	-0.00138521	-0.00117904	-0.000965953	-0.00107706	-0.00128359	-0.000787616	-0.000944912	-0.000648737	-0.000506759	-0.000455022	-0.00108826
87	0.00305748	-0.00210804	0.00235915	0.000885487	-0.00328845	-0.000956476	0.00117397	-0.00212014	-0.000607073	-0.00116658	-0.000448704	-0.000987232	-4.71473e-05	-0.00017339	-0.0011735	7.80821e-05	-0.000850677	-0.000660777	-0.000246465	-0.00143266	-0.00145489	-0.00118548	-0.00121212	-0.00187868	-0.000555217	-0.000537574	-0.000806153	-0.00111967	-0.000794649	-0.00168139	-0.000887811	-0.00134367	-0.0012787	-0.00108033	-0.000716031	-0.00127155	-0.001387	-0.00151116	-0.00122988	-0.0010795	-0.000769556	-0.00125206	-0.00125349	-0.000362754	-0.000520468	-0.000305414	-0.00105494	-0.0009619	-0.000954092
88	-0.00179839	-0.000364602	0.00079	-0.00154787	1.91927e-05	0.000495672	-0.00110382	0.00232387	-0.00131458	-0.00033462	-0.00177926	0.00014472	0.000111818	0.000520945	0.00031352	-0.000558496	-0.00108564	-0.00121146	-0.000767827	-0.000114441	-0.00113142	-0.00182462	-0.00105774	-0.0013395	-0.00116724	-0.000574827	-0.000904858	-0.00122827	-0.00131178	-0.000821352	-0.000902355	-0.00102329	-0.000989079	-0.00134403	-0.000801504	-0.00068301	-0.00135708	-0.0013938	-0.00186747	-0.00124276	-0.00199813	-0.00095582	-0.00147706	-0.00111473	-0.0013184	-0.00049299	-0.000870883	-0.0013479	-0.000882804
89	0.000113368	-0.00149584	0.000545025	-0.00165784	-0.00153345	-0.00105953	0.000121474	-0.00121248	0.000297546	-0.00115621	-0.00114942	-0.000551403	-0.000142992	-0.000982881	-7.19428e-05	-0.000584543	-0.000884175	-0.000547588	-0.000454962	-0.000293911	-0.00174874	-0.000717342	-0.000164032	-0.000740469	-0.000762105	-0.00101244	3.75509e-05	-0.000186026	-0.000833154	-0.000394285	-0.00130367	-0.00133568	-0.00193262	-0.00117993	-0.000828803	-0.00140399	-0.00150996	-0.00137252	-0.00170583	-0.00110394	-0.00085485	-0.00138003	-0.0016126	-0.000910759	-0.000812292	-0.000452042	-0.000954926	-0.000958979	-0.000163674
90	0.000342846	-0.00157142	-0.000354469	0.000634313	0.000148296	0.000558972	-0.000160396	0.00252569	-0.000258327	0.000248313	-0.00100887	-0.000112832	0.00152755	0.000201464	-0.000833988	-0.000299573	-0.000335932	-0.000880301	-0.00100386	-0.00208342	-0.0015192	-0.00134051	0.000407577	-0.00174046	-0.00122529	-0.000284314	-0.000992894	-0.000917673	-0.000991225	-0.00148636	-0.000913262	-0.00176525	-0.00127423	-0.00116682	-0.00101727	-0.00129867	-0.000924647	-0.00121129	-0.00195223	-0.00121403	-0.00138819	-0.00165373	-0.0012576	-0.001257	-0.00107974	-0.00149208	-0.00113916	-0.00111717	-0.000620663
91	-0.00103915	0.00353038	0.00453496	0.000734925	0.000309706	0.000893235	-0.00031203	0.000297546	5.96046e-05	-0.0015012	-0.00173628	-0.000932634	0.00072062	0.000403881	-0.000173986	-0.000196874	0.000263929	0.000381112	-0.000861049	-0.000682592	-0.000864685	-0.00126797	-0.000469565	-0.00168008	-0.00115824	-0.000498831	-0.000603378	-0.000719488	-0.00100738	-0.000644743	-0.00114238	-0.00139511	-0.00157464	-0.000252903	-0.00146759	-0.00118428	-0.00128311	-0.000744164	-0.00145578	-0.000791132	-0.00103688	-0.00146818	-0.0017646	-0.00142872	-0.00123042	-0.0010556	-0.000829816	-0.00111425	-0.000713229
92	-0.00118488	0.00089407	-0.000926554	0.00639379	0.00133181	-0.000274837	9.42945e-05	-0.000396788	0.000797749	0.000210524	-0.000888109	-0.000726163	0.000231028	8.80957e-05	0.00102997	-0.000508785	-0.00166553	-0.00051254	-0.000566244	-0.000781238	-0.00137419	1.97887e-05	-0.00137568	-0.00132406	-0.000458717	-0.000614822	-0.00112951	-0.00095439	-0.000998259	-0.00096935	-0.00110799	-0.00103962	-0.00129485	-0.000593245	-0.000722766	-0.000310838	-0.00168127	-0.000966966	-0.00164443	-0.00122267	-0.0018602	-0.00137407	-0.00116694	-0.00150496	-0.001095	-0.00138456	-0.000896871	-0.0010103	-0.00113279
93	0.00140011	0.00133562	0.000310421	-0.00133789	0.00132525	0.00273418	-4.27365e-05	0.000435233	0.00263917	-0.000150442	-0.00182527	-0.00147229	-0.00110251	0.00117242	-3.16501e-05	0.00153124	-0.00101268	-0.00181025	-6.84857e-05	-0.000368834	0.000617266	-0.000633121	-0.00114852	-0.000426233	-0.00166696	8.88109e-05	3.54052e-05	-0.00108868	-0.000511765	-0.000348389	-0.000877917	-0.000882328	-0.000901341	-0.000786602	-0.000713706	-0.00165462	-0.000512183	-0.00112933	0.0001297	-0.00165063	-0.00135487	-0.00168222	-0.001252	-0.00140744	-0.000288904	-0.00115341	-0.00152636	-0.0014562	-0.000787914
94	-0.00653607	0.00170672	-0.000166476	0.00291121	0.000223279	-0.00171667	-0.00116581	0.000525355	-0.000130832	0.00074029	0.000436425	0.000234842	0.000103474	0.00150275	0.000413775	-0.000901878	-0.000272453	-0.000816584	-0.00153267	-0.00214201	-0.000480413	0.000541568	-0.000721574	-0.0006724	-0.000920534	-0.000664771	-0.000926197	-0.000501573	-8.31485e-05	-0.000914872	-0.000767052	-0.000579	-0.00115883	-0.00149983	-0.000700593	-0.000768006	-0.00149584	-0.00103295	-0.00183403	-0.00105304	-0.00147873	-0.00142694	-0.0017572	-0.00142771	-0.00165182	-0.00176883	-0.00108409	-0.00104803	-0.00147086
95	0.0038228	0.00261784	0.00125635	-0.00288039	-0.00129789	0.00115979	0.000335932	-0.00107485	0.00208259	-0.000223458	-0.000152349	-0.000175416	-0.000179827	0.0011332	0.000742674	0.00103283	-7.50422e-05	-0.000847399	-0.000353873	-0.00128824	-0.00111014	-0.000502348	-0.00152725	-0.000324965	-0.00119716	4.17233e-06	-0.000232458	-0.00058955	-0.000623345	-0.00119722	-4.70281e-05	-0.00124413	-0.000355482	-0.000684142	-0.0011735	-0.00146979	-0.00167769	-0.0015586	-0.00114858	-0.00157785	-0.00140381	-0.00152427	-0.00191158	-0.00087142	-0.00132781	-0.00137401	-0.00140274	-0.00116014	-0.000631869
96	0.000963569	-0.00165522	0.0011878	0.00495851	0.00651073	0.000670433	0.00144768	0.00298119	-0.000974536	0.00163198	-0.000949383	-0.000577986	0.000547886	0.000422001	0.000760078	0.000287652	0.000829458	-0.0008533	-0.0003528	-0.000706196	-0.00093317	-0.000315189	-0.00135976	-6.62804e-05	-0.000378013	-0.000415683	-0.000794351	0.000303388	-0.000183761	-0.000614882	-0.0012871	-0.00035125	-0.00130165	-0.000979483	-0.00137848	-0.000910759	-0.00097084	-0.00182527	-0.00119227	0.000136971	-0.00146061	-0.00206721	-0.0015136	-0.0015946	-0.00162035	-0.00187391	-0.0015471	-0.000799179	-0.000956953
97	-0.00260675	0.00446856	-0.0022521	0.00240207	-0.0009377	0.0019635	0.00085628	0.000867128	0.0017693	-0.000862896	0.000150084	-0.000911176	0.00113225	0.00088954	0.000366569	0.00121498	-8.13007e-05	-0.000953436	-0.000722945	-0.000939071	-0.00155163	-0.00221086	-0.000940084	-0.000421584	0.000338078	-0.000421405	-0.000726342	0.00142026	0.000554085	-0.000222504	-0.000544369	-0.000937879	-0.00135779	-0.00073725	-0.00124329	-0.00149089	-0.00153029	-0.00183713	-0.00210112	-0.000790894	-0.0011968	-0.00138104	-0.00270575	-0.00143301	-0.00156277	-0.00185138	-0.00116277	-0.00149053	-0.00143164
98	-0.00239015	0.00615931	-0.000845551	0.00104392	0.00289357	-0.00130564	0.00028789	0.00185251	0.00260746	-0.00053221	7.61747e-05	-0.00174558	0.000816822	0.000313401	-0.000298023	-0.000585079	-0.00110412	-0.000404179	-0.00205374	0.000828624	-0.000594199	-0.000389934	-0.000971138	-0.000596106	-0.000498831	0.000294924	-0.000642061	-0.000837326	-0.000586808	-0.00103843	0.000696778	-0.00149339	-0.00090909	-0.00106859	-0.000782311	-0.00174868	-0.00124604	-0.00174832	-0.000929534	-0.000981331	-0.00164318	-0.00158054	-0.00113094	-0.00155288	-0.00202519	-0.00140488	-0.00196248	-0.000994503	-0.000703871
99	0.000809073	0.00234401	0.00107229	-0.00162351	-0.00164831	0.00185382	0.000178814	0.000694156	-0.000898898	-0.00214809	0.00157356	0.00188851	0.001652	0.0035193	0.000374675	0.00123298	-0.00137299	-0.000384867	0.000413418	-0.000248075	-0.00153995	-0.000336766	-0.00118589	-0.00105798	-0.00085026	-0.000985503	-0.00109822	-0.000658989	-0.000596344	-0.00189596	-0.000788391	-0.00088495	-0.00149709	-0.00113142	-0.00127238	-0.00105137	-0.00145328	-0.00138617	-0.00124836	-0.00213015	-0.0014919	-0.00132281	-0.00205767	-0.00104284	-0.0016771	-0.00172859	-0.00151402	-0.00124615	-0.00109279
100	-0.0126649	0.000536323	-0.0027501	-0.000573695	0.00194609	-0.00369167	-0.000937045	0.000638247	0.00218308	-0.000805557	-0.000400782	-0.000308573	0.00132394	-0.00031054	-0.00025785	-0.000154734	-0.000877678	-0.000743091	-0.0010069	-0.000916243	-0.00159091	-0.00170743	-0.00100708	-0.00091511	-0.00139743	-0.00154459	-0.00115913	-0.00109941	-0.00109375	-0.000959516	-0.00118762	-0.00132644	-0.00101382	-0.00155658	-0.00144374	-0.00132096	-0.000561595	-0.00135261	-0.000199556	-0.000840068	-0.00165617	-0.00195342	-0.0008564	-0.00229502	-0.00169152	-0.00181025	-0.00108403	-0.00225222	-0.00112683
101	-0.00555831	0.000302553	0.000683665	-0.00156188	0.000328302	-0.000155807	0.0015682	0.000536442	-0.000300825	-0.00119382	0.000148892	0.000813007	0.000501633	0.000668049	0.00147331	-5.32269e-05	-0.000513852	-0.00188971	-0.000598669	-0.00111449	-0.000151098	-0.0018568	-0.00160694	-0.00174874	-0.000421226	-0.00134206	-0.00159609	-0.000794172	-0.00123835	-0.00194144	-0.000899136	-0.00205201	-0.00114143	-0.00112945	-0.0017187	-0.00188279	-0.00211042	-0.00195438	-0.000665724	-0.00127333	-0.00211036	-0.00144023	-0.00227517	-0.00194138	-0.00166017	-0.00281125	-0.00130302	-0.00143987	-0.00208813
102	-0.00447184	-0.00151479	-0.00453895	-0.000801504	0.00055778	0.00189829	-0.00283599	0.000877857	0.00205183	0.00235593	0.00082469	-0.000167012	0.000409245	-0.00130755	-0.000865161	-0.00165629	-0.00171709	-0.00069505	-0.00236976	-0.000246525	-0.00139272	-0.00184202	-0.00203192	-0.00103676	-0.00210208	-0.000978887	-0.00120777	-0.000809908	-0.00191909	-0.00122339	-0.0022431	-0.00161362	-0.00164664	-0.00148392	-0.00208598	-0.00155008	-0.00162393	-0.00186193	-0.00150186	-0.000792265	-0.00245649	-0.0025835	-0.00137264	-0.00235027	-0.00198913	-0.00181377	-0.00239915	-0.00159717	-0.00147349
103	-0.000131786	-0.000696063	0.00271165	0.000604987	0.00307083	-0.00027734	-0.000554323	-0.00161457	0.000863671	-0.00296897	-0.00106049	0.000907898	-0.00129431	-0.00106162	-0.000675499	-2.6226e-06	0.000139475	-0.00156254	-0.00078398	-0.00212681	-0.00116342	-0.000973582	-0.00185698	-0.000760734	-0.000721455	-0.000869095	-0.002074	-0.00118536	-0.00101727	-0.00303161	-0.00250059	-0.00174713	-0.00113511	-0.00153726	-0.00197619	-0.00184971	-0.00194758	-0.000962675	-0.002244	-0.00258893	-0.00224727	-0.00177449	-0.00241709	-0.00229949	-0.00191528	-0.00201952	-0.00208187	-0.00133502	-0.00190747
104	-0.00530994	0.00291491	-0.000812232	0.000114441	-0.00211227	0.000249505	-0.00256443	-0.00248039	7.47442e-05	-0.000804305	-0.0014658	-0.00181454	-0.000434279	-0.00189334	-0.000116289	-0.00121653	-0.0013662	-0.00152248	-0.000765622	-0.00065434	-0.00104707	-0.000985801	-0.00276154	-0.00194085	-0.00152194	-0.00168151	-0.0023064	-0.00176519	-0.00187379	-0.00165558	-0.00146639	-0.00220305	-0.00198644	-0.00183797	-0.0027445	-0.00214076	-0.00147021	-0.00261843	-0.00175691	-0.00143081	-0.00223464	-0.00135201	-0.00243235	-0.00117397	-0.000980079	-0.00162476	-0.00192481	-0.00064075	-0.000844479
105	0.00230634	0.00150526	0.00079453	0.00186062	0.000979543	0.00234246	-0.00376666	-0.0003407	-0.000704765	-0.00424647	-0.000789583	-0.00154352	-0.00101417	-0.000776231	-0.0010038	-0.000630379	-0.00115484	-0.00125295	2.81334e-05	-0.00135195	-0.00254536	-0.00329536	-0.00292939	-0.00150353	-0.000998497	-0.00151062	-0.00213724	-0.00248075	-0.00187695	-0.0015887	-0.00227928	-0.0023523	-0.00243229	-0.00170618	-0.00134432	-0.00198591	-0.00173324	-0.00222409	-0.00225538	-0.00226444	-0.00226063	-0.00247532	-0.00180715	-0.00215864	-0.00240707	-0.00228256	-0.00254959	-0.00211275	-0.00134546
106	0.00363052	-0.00182301	0.00318325	0.00132	-0.000265121	-0.00210035	-0.00206667	-0.00109917	-0.00188148	-0.000741482	-0.000847399	0.00104451	-0.00112784	-0.000899911	-0.000385761	-4.47035e-05	-0.00173032	-0.00292623	-0.00175613	-0.00157851	0.000570416	-0.00245821	-0.00322014	-0.00208122	-0.00302702	-0.0015986	-0.00197875	-0.00231594	-0.0017128	-0.000775456	-0.00268304	-0.00252265	-0.00177288	-0.00261891	-0.00305027	-0.00139278	-0.00159514	-0.00235081	-0.00145406	-0.00147617	-0.00191879	-0.00163132	-0.00247306	-0.00228435	-0.000301659	-0.00181127	-0.00189507	-0.000119507	-0.00101346
107	-0.000984967	-0.00248587	-0.00191271	0.000413656	0.00114048	0.00176144	-0.000955105	-0.00279808	0.00191665	-0.00467104	0.000567555	0.000307083	0.000694513	0.000321865	-0.000367463	-0.00214112	-0.00245744	-0.00188392	0.005427	-0.00218534	-0.00198919	-0.00213426	-0.00297034	-0.00271279	-0.00245273	-0.00191253	-0.00303805	-0.00153261	-0.00128245	-0.0022648	-0.00240153	-0.00276464	-0.0024398	-0.00154299	-0.0016461	-0.00201911	-0.00217843	-0.00192833	-0.00186127	-0.00216371	-0.00200713	-0.00251299	-0.0017463	-0.00196874	-0.0029583	-0.00189996	-0.00207275	-0.0020293	-0.00214189
108	-0.00780445	-0.00306064	-0.00531328	0.000735641	-0.000196815	0.0010922	-0.000314355	-0.00224525	-0.00197625	-0.000419378	-0.00137854	-0.00074178	-0.000633955	-0.00119287	-0.000637114	-0.0017252	-0.00140584	-0.00149179	-0.00291449	-0.00476235	-0.00188684	-0.00304699	-0.0033862	-0.00317842	-0.00205296	-0.0017814	-0.00232017	-0.00305635	-0.0027594	-0.00200146	-0.00234848	-0.00223601	-0.00120872	-0.00400126	-0.00264138	-0.00256264	-0.00221658	-0.003223	-0.00189555	-0.00162667	-0.00202769	-0.00164998	-0.00156611	-0.00204802	-0.00110394	-0.00215024	-0.0016349	-0.00162596	-0.000822246
109	2.68221e-05	-0.00011462	-0.00158787	-0.00141668	-0.00117916	-0.000968218	-0.00226629	-0.00117075	-0.00227612	-0.00218362	-0.00199294	-0.000555992	-0.00129253	-0.00136709	-0.00147545	-0.00232649	-0.00305283	-0.000611603	0.00018549	-0.00131589	-0.00165457	-0.00180864	-0.00275075	-0.0027281	-0.00231606	-0.00263369	-0.0031113	-0.00243241	-0.00257879	-0.0020932	-0.00224018	-0.00293416	-0.00248539	-0.00151104	-0.00260991	-0.00289077	-0.00292838	-0.00289029	-0.00230241	-0.00304592	-0.00265688	-0.00206006	-0.00265986	6.22272e-05	-0.00184488	-0.00168544	-0.00203466	-0.00179321	-0.00112277
110	-0.000921547	-0.00301099	-0.00455803	-0.000101686	-0.00182939	0.000902414	-0.0035376	-0.00115925	-0.00217652	-0.000635326	-0.00186032	-0.0022046	-0.00175929	-0.00095135	-0.00185668	-0.00112951	-0.00353718	-0.0025304	-0.00182521	-0.00242138	-0.00162518	-0.00151873	-0.00261205	-0.00253963	-0.00169277	-0.00353163	-0.00231278	-0.00289506	-0.00220078	-0.00215995	-0.00200993	-0.00263292	-0.00179172	-0.00366896	-0.00150973	-0.00286013	-0.0016436	-0.00291234	-0.00290906	-0.00198048	-0.00288057	-0.00188446	-0.00226134	-0.0028547	-0.00201488	-0.000954568	-0.00145954	-0.000850737	-0.000439525
111	-0.0049085	-0.000178218	-0.00100476	-0.00319481	-9.05991e-05	0.000818491	-0.000808001	-0.00192559	-0.00106102	-0.00119829	-0.00279838	-0.000191391	-0.0022825	-0.00175261	-4.08888e-05	-0.00109917	-0.00399882	-0.00213844	-0.00198132	-0.00314236	-0.00107288	-0.0020082	-0.00306875	-0.00304818	-0.0015555	-0.00267291	-0.00365835	-0.00264513	-0.0025292	-0.00184387	-0.00182313	-0.00248331	-0.0033614	-0.00308305	-0.00349796	-0.00256073	-0.0020811	-0.00182444	-0.00222385	-0.00172907	-0.00320852	-0.00300318	-0.00285226	-0.00281358	-0.00166595	-0.00201076	-0.00157994	-0.00196362	-0.00228262
112	-0.00686544	0.000462413	-0.00479436	-0.00160229	-0.000938356	0.000463009	-0.00130337	-0.00293094	-0.00192547	-0.00105864	-0.00166976	-0.00221765	-0.0012576	-0.00144762	-0.00106025	-0.00176948	-0.00302082	-0.00219798	-0.00284761	-0.00371009	-0.00353003	-0.00247312	-0.00350273	-0.0032751	-0.00293869	-0.00240088	-0.00370306	-0.00302273	-0.00377935	-0.00258178	-0.00216848	-0.00222635	-0.00205386	-0.00275445	-0.00253677	-0.00279307	-0.00245672	-0.000660539	-0.0019297	-0.00345814	-0.00283223	-0.00282741	-0.00142217	-0.00241554	-0.00226229	-0.00143552	-0.00217366	0.000503898	-0.00215906
113	-0.0019601	-0.00351089	-0.0028249	-0.00304306	-0.00399244	0.000705004	-0.00096494	-0.00189316	-0.00192726	-0.00379354	-0.00346124	-0.0018698	-0.00302804	-0.00304228	-0.00321126	-0.00196707	-0.00358456	-0.0010975	-0.00141478	-0.000206172	-0.0021894	-0.0021683	-0.00240016	-0.00198585	-0.00256014	-0.00234085	-0.00334549	-0.00361246	-0.00243169	-0.00265175	-0.00172311	-0.0016157	-0.00204837	-0.00284386	-0.00360268	-0.00315613	-0.00157338	-0.00240809	-0.000763893	-0.00268257	-0.00214642	-0.00309134	-0.00342417	-0.00248116	-0.00185156	-0.00137419	-0.00211352	-0.000437498	-0.00236315
114	-0.00142169	0.000281811	-0.00113678	-0.00181377	-0.00142413	5.88894e-05	-0.00133586	-0.00297236	-0.00299126	-0.00280941	-0.00152177	-0.00200629	-0.00243241	-0.000604272	-0.00144464	-0.0021928	-0.00186872	-0.00276482	-0.00236833	-0.00328004	-0.00289899	-0.00200462	-0.00202209	-0.00194502	-0.00244015	-0.00130624	-0.000730097	-0.00244027	-0.00280881	-0.00261337	-0.0024941	-0.00329083	-0.00234532	-0.0031268	-0.00321251	-0.00275272	-0.00260407	-0.00254172	-0.00258499	-0.00245988	-0.00276017	-0.00300819	-0.00307947	-0.00225437	-0.0026145	-0.002056	-0.00171006	-0.00206953	-0.00239688
115	0.00174379	-0.00344586	-0.00265759	-0.00127995	-0.00274396	-0.00372642	-0.00274396	-0.0010097	-0.00201958	-0.0030449	-0.00413239	-0.00133246	-0.00109935	-0.00267422	-0.00303304	-0.00236845	-0.00393224	-0.00163382	0.00425339	-0.00243014	-0.00191325	-0.00163227	-0.0036177	-0.00289524	-0.00216609	-0.00283819	-0.0024721	0.00193214	-0.00439316	-0.00163901	-0.00251806	-0.00247186	-0.00217789	-0.00268483	-0.00236869	-0.00334615	-0.00289041	-0.00290233	-0.00211108	-0.00325251	-0.00243348	-0.00222707	-0.00278848	-0.00262177	-0.00215173	-0.00251669	-0.0010584	-0.00190967	-0.00217927
116	-0.00230438	-0.00226784	-0.005144	-0.00237042	-0.00446945	-0.00134963	-0.0004161	-0.00283611	-5.27501e-05	-0.00325018	-0.0024237	-0.00213337	-0.00157762	-1.68085e-05	-0.00386924	-0.00163901	-0.00248551	-0.000415027	-0.00233847	-0.00324219	-0.00123507	-0.00397593	-0.00237328	-0.00281405	-0.0034337	-0.00288922	-0.00331783	-0.00319886	-0.00224406	-0.0033977	-0.0024277	-0.00275046	-0.00263113	-0.00273138	-0.00240129	-0.00218743	-0.00283462	-0.00248015	-0.00261998	-0.00241858	-0.00235802	-0.00174749	-0.00277686	-0.00197881	-0.00224781	-0.00217271	-0.00163281	-0.00186825	-0.00175774
117	0.000416636	-0.00386614	-0.00122994	-0.00245386	-0.000997841	-0.00289834	-0.00170696	-0.00232327	-0.00324804	-0.0028221	-0.00320137	-0.00229079	-0.00215292	-0.000779092	-0.00363004	-0.00147879	-0.00398016	-0.000888646	-0.000809908	0.000118017	-0.00246257	-0.00212497	-0.00286895	-0.00303781	-0.0023886	-0.00388598	-0.00360757	-0.00328195	-0.00230277	-0.00323951	-0.00246924	-0.00209641	-0.00233793	-0.00152743	-0.00269818	-0.00278962	-0.00243545	-0.0025841	-0.00243807	-0.00236255	-0.00246155	-0.00254196	-0.00221974	-0.00215787	-0.00267214	-0.00259459	-0.001284	-0.00205207	-0.00182378
118	-0.00321603	-0.00103706	-0.00326657	-0.00154883	-0.00195819	-0.000892937	-0.00185871	-0.00092864	-0.00238949	-0.00166863	-0.00371993	-0.00261354	-0.000365078	-0.00310051	-0.00100195	-0.00253797	-0.002491	-0.00262916	-0.00321454	-0.00323844	-0.00187552	-0.00280774	-0.00247753	-0.00156087	-0.00224781	-0.00276053	-0.00273049	-0.00255549	-0.00228512	-0.00292951	-0.00331473	-0.00271922	-0.00209242	-0.00311452	-0.00199491	-0.00248843	-0.00157928	-0.0026412	-0.00282007	-0.00258982	-0.00197965	-0.00136209	-0.00250316	-0.00141317	-0.00214058	-0.00219101	-0.00143051	-0.00152749	-0.00093931
119	-0.00239366	-0.00392163	-0.00311923	-0.00565314	-0.00249958	-0.000656247	-0.00225735	-0.00166142	-0.00274831	-0.00201404	-0.00287813	-0.00328338	-0.0014984	-0.00169837	-0.00300211	-0.00251114	-0.00165701	-0.0014171	-0.00253701	-0.00307274	-0.00192618	-0.00271183	-0.00258106	-0.00212789	-0.00219864	-0.00268644	-0.00333679	-0.00258762	-0.00301242	-0.00272799	-0.0019573	-0.00201976	-0.00210786	-0.00299805	-0.00242031	-0.00268716	-0.00227141	-0.00199401	-0.00234669	-0.00192738	-0.00256711	-0.00186878	-0.00234175	-0.00171411	-0.00198114	-0.00209397	-0.00159967	-0.00183469	-0.00167316
120	-0.00444955	-0.00509733	-0.00279659	-0.00232381	-0.00454527	-0.00310302	-0.00142759	-0.00158769	-0.00126863	-0.00360411	-0.00359893	-0.00354087	-0.00100523	-0.00138122	-0.00217235	-0.00307238	-0.00229406	-0.00222069	-0.00272501	-0.00361145	-0.00152653	-0.00261974	-0.00277668	-0.00224394	-0.00290924	-0.00352633	-0.00228757	-0.00278258	-0.00217396	-0.00270247	-0.00288671	-0.00236541	-0.00260693	-0.00289088	-0.00254899	-0.00202638	-0.00231081	-0.00218105	-0.00277555	-0.00249183	-0.00268972	-0.00173163	-0.00183213	-0.00182682	-0.000909328	-0.00195128	-0.00143164	-0.00144905	-0.00130963
121	-0.000237644	-0.00331801	0.000730276	-0.00328761	-0.00177968	-0.0027526	-0.000557721	-0.0014689	-0.000988781	-0.0010339	-0.00221378	-0.0034411	-0.00139433	-0.000664413	-0.00238645	-0.0026021	-0.00292122	-0.00218594	-0.00283033	-0.00205469	-0.0019452	-0.00211179	-0.00288397	-0.0022493	-0.00212401	-0.0029698	-0.0026412	-0.00239933	-0.0023036	-0.00231177	-0.00265795	-0.00242358	-0.00257701	-0.0025562	-0.00306571	-0.00290215	-0.00209576	-0.00259835	-0.000124633	-0.00218624	-0.00181371	-0.0023067	-0.00164384	-0.00187129	-0.00127542	-0.00206852	-0.00089705	-0.00165933	-0.00100911
122	-0.00142813	0.000841975	-0.00071007	-0.000372827	-0.00219411	-0.00140125	-0.00011307	-0.00194305	-0.00125009	-0.0027414	-0.0023526	-0.00194651	-0.00104469	-0.00188214	-0.000217319	-0.00289166	-0.00235206	-0.002428	-0.00279641	-0.00214058	-0.00248313	-0.00231725	-0.00260359	-0.00209737	-0.00259346	-0.00262272	-0.00247699	-0.00179607	-0.00220478	-0.00194514	-0.00283211	-0.00231355	-0.0026359	-0.00259829	-0.00127912	-0.00218809	-0.002698	-0.00250971	-0.00253111	-0.00281841	-0.00215	-0.00169247	-0.00137585	-0.00199711	-0.00109428	-0.000881076	-0.0012939	-0.000444651	-0.000483871
123	-0.0031839	8.60691e-05	-0.00358915	-0.00032866	-0.000932872	-0.00123197	-0.00154078	-0.000368118	-0.00179666	-0.00141335	-0.00226736	-0.0025661	-0.00165623	0.000418305	-0.0021137	-0.00162131	-0.00227255	-0.00186175	-0.00351489	-0.00319803	-0.00387532	-0.00235718	-0.00230902	-0.00226921	-0.00156921	-0.0023275	-0.00260425	-0.00218201	-0.00213343	-0.00180048	-0.00216556	-0.00219423	-0.00240165	-0.0023914	-0.00273448	-0.00206453	-0.00212932	-0.00274342	-0.0023706	-0.00272572	-0.0017342	-0.00150025	-0.00145775	-0.00146043	-0.00130421	-0.000860333	-0.000989139	-0.00102013	-0.000848413
124	0.00248468	1.60933e-05	0.000346661	-0.00196487	-0.00172728	-0.00147861	-0.00158387	-6.66976e-05	-0.00148594	0.000207305	-0.0032475	-0.00225711	-0.00177902	-0.0025351	-0.00165027	-0.00221837	-0.00250238	-0.00214303	-0.00305039	-0.0027687	-0.00322706	-0.00242931	-0.00321597	-0.00208127	-0.0022983	-0.00221747	-0.0015431	-0.00242114	-0.00177777	-0.00202304	-0.00222445	-0.0023647	-0.00194538	-0.00173348	-0.00186348	-0.00212568	-0.00138193	-0.00230175	-0.00208545	-0.00197488	-0.002352	-0.00255346	-0.00188845	-0.00169396	-0.0014919	-0.0010314	-0.000377178	-0.000954986	-0.000509739
125	-0.000858188	-0.000504851	-0.00021857	-1.94907e-05	-0.00185883	-0.000267923	-0.000438213	-0.000880778	-0.00189126	-0.00296891	-0.00245929	-0.00162035	-0.00235629	-0.00199628	-0.000726759	-0.00247699	-0.00257999	-0.00268888	-0.00285149	-0.00284827	-0.0024727	-0.00219655	-0.00214988	-0.00265527	-0.00218266	-0.0023964	-0.00176775	-0.000888228	-0.00133163	-0.00216699	-0.0018447	-0.00222659	-0.00216115	-0.00178576	-0.00197011	-0.00212872	-0.00201362	-0.00204241	-0.00199646	-0.00191033	-0.00187773	-0.00137377	-0.00166672	-0.00152719	-0.00103062	-0.00133008	-0.000697315	-0.000114858	0.000155449
126	-0.00348556	0.000474334	-0.00103676	0.000210881	-0.00335193	-0.00131166	-0.00201041	-0.00121671	-0.00201899	-0.00169712	-0.00184733	-0.00260019	-0.00188959	-0.00276327	-0.00145292	-0.00238669	-0.00240505	-0.00291222	-0.00255907	-0.0037415	-0.00317687	-0.00207317	-0.00205767	-0.00187212	-0.00139368	-0.00193685	-0.00252283	-0.00230819	-0.00153935	-0.00151849	-0.00232345	-0.00173503	-0.00167388	-0.00103897	-0.00193703	-0.00183427	-0.00212342	-0.0017637	-0.00173616	-0.00160658	-0.00207144	-0.00156295	-0.00191295	-0.00110739	-0.000776708	-0.00107038	-0.00032568	-0.000673115	0.00114775
127	-0.00047034	0.000789642	-0.00255495	-0.000759542	-0.0017848	-0.00102454	-0.00122303	-0.0011701	-0.00145549	-0.00110084	-0.00253969	-0.00158304	-0.00177258	-0.00169057	-0.00218421	-0.00172961	-0.00419557	-0.00234914	-0.00286955	-0.00267398	-0.00249684	-0.00196815	-0.00262827	-0.00207144	-0.00182974	-0.00234371	-0.00210673	-0.00145108	-0.00197899	-0.00233382	-0.00222677	-0.00141925	-0.00147653	-0.00167322	-0.00132805	-0.00202924	-0.00206476	-0.0019089	-0.00211579	-0.00161237	-0.00160807	-0.000911951	-0.00121433	-0.000925779	-0.00173014	-0.000985563	-0.000884652	0.000675082	-0.000191391
128	-0.000663817	-0.0026803	-0.00202012	-0.000585556	-0.00137639	-0.0011453	-0.00266916	-0.00220621	-0.000962019	-0.00155532	-0.00105536	-0.00197846	-0.00159007	-0.00162524	-0.00180274	-0.00167054	-0.00403106	-0.00330806	-0.00323468	-0.0023495	-0.00242692	-0.00114399	-0.00179881	-0.00186723	-0.0016247	-0.0023362	-0.00240791	-0.00119025	-0.00184119	-0.0021202	-0.00173968	-0.00150204	-0.00134015	-0.00118691	-0.00172526	-0.00117922	-0.0020203	-0.00183505	-0.00227606	-0.00146347	-0.00123668	-0.00133353	-0.00140452	-0.00112373	-0.00031209	-0.000964582	-0.000254989	-0.00049752	0.000463605
129	-0.00012362	0.000383735	0.00203311	-0.000301898	-0.000706375	-0.001324	-8.04663e-06	-0.000391722	-0.000328481	-0.000724018	-0.000565112	-0.00174046	-0.00156444	-0.00160044	-0.00209689	-0.00177848	-0.00312382	-0.00275558	-0.00238246	-0.00221658	-0.00228381	-0.00195014	-0.00249964	-0.00146323	-0.00137246	-0.00169015	-0.00211352	-0.00191998	-0.00150216	-0.00144202	-0.00146139	-0.00106215	-0.00173235	-0.00179636	-0.00168931	-0.00197172	-0.00162882	-0.00183862	-0.0015462	-0.00132233	-0.00109524	-0.000153244	-0.00104314	-0.000764251	-0.000918448	0.000206351	-0.00038904	-2.42591e-05	0.000533223
130	-0.000179172	-0.000226319	-0.000432491	-0.000414133	0.000387311	4.74453e-05	-0.000471056	-0.000144839	-0.00121266	0.000436068	-0.000829875	-0.00237	-0.000910461	-0.000569642	-0.0010764	-0.00245303	-0.00253707	-0.002298	-0.00163567	-0.0019716	-0.00156313	-0.00168264	-0.00169474	-0.00150126	-0.00122422	-0.00184107	-0.00187999	-0.00202268	-0.0012778	-0.00178951	-0.00142211	-0.00100702	-0.00138456	-0.0020563	-0.001203	-0.00186831	-0.00165623	-0.00146067	-0.00149721	-0.00151819	-0.000819743	-0.00110036	-0.00136489	-0.000387371	-0.00068444	-0.00028795	0.000592828	0.000460982	0.0017457
131	-0.000578284	-0.00187558	-0.00019604	-0.00225079	-0.00153822	-0.0019775	-0.000716984	-0.00103152	-0.00065732	-0.000929356	-0.0018031	-0.000992835	-0.000784874	-0.00122344	-0.00121027	-0.00141287	-0.00259757	-0.00253558	-0.00189018	-0.00144225	-0.00134301	-0.0011611	-0.00258362	-0.00139362	-0.00181103	-0.00191486	-0.00193691	-0.00170404	-0.00184673	-0.00159049	-0.00124669	-0.00153977	-0.00101084	-0.00187135	-0.00105435	-0.00141072	-0.00151861	-0.00174141	-0.00133318	-0.000663042	-0.00083071	-0.000733316	-0.000548422	-0.00115013	-0.000361025	0.000190377	0.000376463	0.000141263	0.000863671
132	-0.000564218	-0.00144708	-0.0011422	-0.00179785	-0.00217527	-0.000746548	-0.00198269	-0.00246608	-0.00146854	-0.000499427	-0.000256956	-0.00201291	-0.00126129	-0.000894368	-0.00110239	-0.0024178	-0.00239205	-0.00230277	-0.000934184	-0.0021854	-0.00130594	-0.00129908	-0.00176263	-0.00151509	-0.00190198	-0.00163662	-0.0022648	-0.00109833	-0.0016793	-0.00151092	-0.00135344	-0.000959933	-0.00108373	-0.00149798	-0.0010004	-0.00157773	-0.00138092	-0.00107819	-0.00103915	-0.00112569	-0.000582218	-0.000709474	-0.000736654	3.38554e-05	-7.05123e-05	0.000123858	0.000184774	0.00321639	0.0011785
133	0.000246882	0.000344157	0.00075078	-0.000526965	0.00218773	-0.0012247	-0.000505447	-0.00238347	-0.00156474	-0.00142419	-0.00150645	-0.000843585	-0.00111759	-0.00140756	-0.000814974	-0.000231862	-0.00183797	-0.00167912	-0.00192022	-0.00178254	-0.00138271	-0.00112933	-0.00170493	-0.00161058	-0.00203812	-0.00127584	-0.00132591	-0.00118876	-0.00208974	-0.00130647	-0.000748336	-0.000361979	-0.00163448	-0.00157076	-0.000846803	-0.000954747	-0.00110716	-0.00159144	-0.00081265	-0.000718653	-0.000623941	-0.0007236	4.91142e-05	-0.000964165	0.000337839	0.000268936	0.000556707	0.000580311	0.000958443
134	5.42402e-05	-0.000616968	4.88758e-06	-0.000359535	-0.000201643	-0.000602305	-0.00163782	-0.00173622	-0.00305414	-0.00117874	-0.000929952	-0.00166881	-0.00125188	-0.00185448	-0.0013001	-0.00139171	-0.00265491	-0.00209272	-0.001791	-0.00167871	-0.00117791	-0.00117481	-0.00105458	-0.000795603	-0.00100482	-0.00118589	-0.00113821	-0.000999391	-0.00114286	-0.00112987	-0.00120664	-0.00048691	-0.000812292	-0.00152481	-0.00120431	-0.00159353	-0.00103498	-0.00122637	-0.000383675	-0.000168264	-0.000308156	-0.000415027	4.07696e-05	0.000258088	0.000415444	0.000396252	0.000383615	0.00115693	0.000513911
135	0.00199521	0.00040102	-0.0021289	-0.000894248	-0.00100482	-0.00228441	-0.00153297	-0.000612915	-0.000548482	-0.00121987	-0.00153559	-0.00139666	-0.00143582	-0.000862777	-0.00149375	-0.00116837	-0.00147575	-0.00158852	-0.00219464	-0.00137031	-0.00188172	-0.00207287	-0.00199246	-0.00140959	-0.00143635	-0.00182527	-0.00129426	-0.00182301	-0.0018422	-0.00181329	-0.00153148	-0.000756145	-0.000814378	-0.00118655	-0.00104922	-0.00113875	-0.000746131	-0.000640988	-0.000542462	0.000158906	0.00131202	-0.000356913	-0.000563443	-0.000221848	0.000346661	0.00048542	0.000608563	0.00059247	0.000732303
136	-0.00109768	-0.00134408	0.00106025	-0.00106961	0.000999093	0.000340223	8.04663e-05	-0.00158161	-3.34978e-05	-0.00157994	-3.68953e-05	-0.00122398	-0.00115269	-0.0014292	-0.00198424	-0.00199199	-0.00216478	-0.00153041	-0.0019877	-0.00177485	-0.00119781	-0.0021944	-0.00124145	-0.00108147	-0.00104302	-0.00138861	-0.00119674	-0.00106758	-0.00184852	-0.00118589	-0.000771046	-0.0014472	-0.00118077	-0.00118136	-0.000990927	-0.00107664	-0.000856638	-0.000771284	-0.00072825	0.000184774	-0.00052768	-0.000326097	-8.38041e-05	-0.000236452	0.000369072	0.000304461	0.000444412	0.000684142	0.00141585
137	0.00238299	-0.00143069	-0.000610113	-0.00091821	0.00113511	0.00165129	-0.000513673	0.000229001	-0.00105196	0.000781178	3.89814e-05	-0.000963211	-0.000158906	-0.00144035	-0.000970244	-0.00217587	-0.0018031	-0.00167757	-0.00134271	-0.00151783	-0.0016014	-0.00101286	-0.000945926	-0.00156885	-0.00111181	-0.00121623	-0.00129527	-0.0012058	-0.000983298	-0.00102264	-0.0011555	-0.000694036	-0.00135338	-0.000802934	-0.000980437	-0.000523269	-0.000837147	-0.000426829	-0.000578463	-0.000817478	0.000662565	-0.000182033	9.05991e-05	-0.000285327	0.000318408	0.000568271	0.000686646	0.000993848	0.000902176
138	0.000573516	0.000552058	-0.00130934	1.26362e-05	-0.00111526	-0.000810087	-1.2815e-05	-0.000770628	-0.000532806	-0.00128424	-4.52399e-05	-0.00022608	-0.0011403	-0.00130957	-0.000612319	-0.00100338	-0.00116777	-0.0022912	-0.00252998	-0.00205797	-0.00140643	-0.00191951	-0.00081104	-0.000946581	-0.000646532	-0.00130063	-0.000753224	-0.00132585	-0.00149751	-0.00142884	-0.00101352	-0.000683188	-0.00086695	-0.000628889	-0.00109094	-0.000485361	-0.00066483	0.000645041	6.91414e-05	-2.14577e-05	-0.000637054	-0.000623584	8.05855e-05	-0.000464857	0.000737429	0.000200152	0.000236154	0.000939727	0.00126278
139	0.000421643	8.44002e-05	-0.00134706	-0.0018295	-0.000929117	-0.000908852	-0.00102723	-0.00122178	-0.000912011	-0.000125825	-0.00010401	-0.000831544	-0.000867724	-0.0016464	-0.00129104	-0.00144458	-0.00178558	-0.00157166	-0.00246644	-0.00154543	-0.00151128	-0.00123209	-0.0012061	-0.00189435	-0.00086993	-0.00120842	-0.00179768	-0.00116372	-0.00125104	-0.00112581	-0.00107473	-8.20756e-05	-0.00102609	-0.000738621	-0.000681937	-0.00123703	-0.000244856	-0.000826836	-0.000182748	-0.000414073	-0.000416696	-0.000514507	-0.00043565	0.000317454	0.000603437	0.000506282	0.00043118	0.000520706	0.00165331
140	0.000430584	-0.000626445	0.000276685	8.89301e-05	-0.00085789	-0.000868857	0.000214815	-6.91414e-05	-0.00134778	-0.000172377	3.54052e-05	-0.000377774	-0.00141412	-0.00141436	-0.000712216	-0.00183821	-0.0020982	-0.00215536	-0.0018028	-0.00198334	-0.0013271	-0.00147843	-0.000746071	-0.00116467	-0.00138998	-0.000838518	-0.00103587	-0.00108314	-0.00136942	-0.00148743	-0.00119394	-0.00073278	-0.000963569	-0.000883102	-0.00079602	-0.000547051	-0.000709713	-0.00058639	-0.000982344	-0.000407279	-0.000947416	-0.000561118	-0.000270426	0.00026238	0.000274301	-1.33514e-05	0.00105464	0.000691414	0.00192845
141	-0.00144029	0.00148082	-0.00082469	8.05855e-05	-0.000429451	-0.000998437	-0.00154006	-0.00140184	-0.0002262	-0.000869989	-0.000678003	-0.00134671	-0.00135177	-0.000348628	-0.00148189	-0.00175267	-0.0029704	-0.00159591	-0.00135779	-0.00168234	-0.000797868	-0.00103396	-0.00172639	-0.0015139	-0.000918686	-0.00125015	-0.00167847	-0.00124466	-0.00151408	-0.00129133	-0.000594497	-0.000891507	-0.000625312	-0.0010851	-0.00169849	-0.000580311	-0.000698626	-0.000821829	-0.00157648	-0.000761926	-0.000805497	-0.000411153	-0.000890553	-0.000422478	6.17504e-05	-6.54459e-05	0.000705719	0.000702143	0.00133884
142	1.06096e-05	-0.000471115	0.000549555	-0.00164193	-0.000560284	-0.000793934	-0.00065434	-0.00102508	-0.000618339	-0.00142735	-0.000347316	-0.000189006	-0.000916123	-0.00103712	-0.00118053	-0.00124729	-0.00183499	-0.00198805	-0.00117278	-0.00219369	-0.00199503	-0.000706732	-0.000717103	-0.00123012	-0.00156248	-0.00128818	-0.00120717	-0.00134563	-0.00179219	-0.0011853	-0.00122249	-0.000902236	-0.0010497	-0.000885308	-0.00104284	-0.00085783	-0.00123882	-0.000838339	-0.00102788	-0.000837922	-0.000696599	-0.000845015	-0.000825763	-0.00014019	0.000172973	0.000469804	0.000809193	0.000804067	0.00156593
143	-0.000540733	0.000854254	-0.000330865	-0.00106686	-0.000960171	-0.00147712	-0.000511587	-2.68221e-05	-0.000528336	-0.00103509	-0.00139415	-0.0019058	-0.00132024	-0.000981867	-0.000187933	-0.00168926	-0.00166643	-0.00138491	-0.002307	-0.002069	-0.00129586	-0.00091058	-0.00145411	-0.00120401	-0.00109416	-0.00169253	-0.00133836	-0.00054729	-0.00120997	-0.00120264	-0.00131673	-0.000537932	-0.000536084	-0.00118822	-0.00101781	-0.000126719	-0.000696421	-0.00116938	-0.00101072	-0.00135273	-0.00117213	-0.00106364	-9.76324e-05	-0.000935137	0.000321388	0.000165582	0.00125349	0.000900745	0.000934601
144	-0.0012722	0.00202429	-0.00106031	0.00018537	-0.000121415	-0.000506878	-0.000910699	-0.000232399	-0.00195348	-0.000813127	-0.000476062	-0.000822484	-0.000362635	-0.00203782	-0.000828385	-0.00109214	-0.00204402	-0.00187117	-0.00162685	-0.00162697	-0.00242019	-0.00101113	-0.000557184	-0.00114644	-0.00112683	-0.0014891	-0.000900149	-0.000882983	-0.000814199	-0.00146204	-0.000984728	-0.000643849	-0.00100178	-0.00092262	-0.0009951	-0.00118327	-0.000605702	-0.000682056	-0.000708938	-0.000928223	-0.000639319	-0.000988722	-0.000179827	-0.000342488	-0.000399828	0.000295758	0.000229001	0.000610948	0.00144088
145	-0.000235498	-0.000488341	0.00126994	-0.000858784	0.00116813	8.45194e-05	-0.00022608	-0.000821471	-0.000141025	-0.00061357	-0.000743687	-0.000447929	-0.0017634	-0.00124329	-0.000733018	-0.00241303	-0.0014053	-0.000528038	-0.00158846	-0.00142914	-0.00086236	-0.00130808	-0.00119257	-0.00156909	-0.000787914	-0.000549614	-0.00100434	-0.00124937	-0.000925839	-0.00183272	-0.00111735	-0.00119108	-0.000673294	-0.00112498	-0.0010944	-0.000951588	-0.00101614	-0.000537574	-0.000720441	-0.0007146	-0.00112838	-0.000831425	-0.000850976	-0.000953317	-2.65837e-05	0.000401258	0.000979543	0.000880241	0.00106084
146	-0.000852346	0.00177586	-0.000387371	0.000360727	0.00315404	0.000268936	0.00022006	0.000454426	-0.00165975	-0.000814319	0.000424743	5.72205e-06	-8.64863e-05	-0.000437498	-7.02143e-05	-0.00155503	-0.000338435	-0.00132394	-0.00153506	-0.00166065	-0.00144953	-0.00113398	-0.00104451	-0.00140154	-0.00125545	-0.000783741	-0.000927329	-0.00124341	-0.000903308	-0.00110459	-0.00105643	-0.000843287	-0.000979543	-0.000381291	-0.0007056	-0.00100118	-0.000691056	-0.000802219	-0.000894904	-0.000507236	-0.00137419	-0.000947535	-0.0010131	-0.00058347	-0.000355422	0.000723839	0.000618458	0.000874281	0.00122952
147	0.00305426	0.00164485	0.00280154	-0.000113547	0.0017761	-0.000999868	0.000609636	8.10623e-05	-0.0007177	0.000960231	-0.000372767	0.000629663	-0.00112671	-0.00129378	-0.00128579	-0.000534892	-0.00163603	-0.000250399	-0.00124037	-0.00110656	-6.04391e-05	-0.000722051	-0.00137413	-0.00134963	-0.000938058	-0.00102913	-0.000698924	-0.00125802	-0.00121588	-0.00117338	-0.00162113	-0.00125247	-0.000747085	-0.00136727	-0.00112861	-0.000619411	-0.000653982	-0.00110275	-0.000630975	-0.000712454	-0.000629187	-0.000537634	-0.000911474	-0.000733972	0.000190139	0.000397921	0.000834227	0.00117087	0.000552773
148	0.00054872	-0.00028193	-0.000725269	0.000966907	-0.000709295	-0.000286281	0.000235319	6.90222e-05	-0.000877678	7.71284e-05	-0.000709653	-0.000529647	-0.00144529	-0.00146806	-0.000415266	-0.00161654	-0.000535369	-0.0012936	-0.00228679	-0.00115478	-0.00102097	-0.000789464	-0.000766098	-0.00119549	-0.000958383	0.00013113	-0.001275	-0.000377178	-0.00129694	-0.00108737	-0.00144398	-0.00117522	-0.000806212	-0.00109655	-0.00109738	-0.00147355	-0.00114751	-0.000616729	-0.000914872	-0.000490487	-0.000231266	-0.000712574	-0.000373542	-0.000211596	-5.94854e-05	0.000341058	0.000957966	0.00140965	0.00150633
149	-6.86646e-05	-0.000106812	-0.000957191	-0.000182629	0.00053823	-0.00187862	-0.000977695	-0.00085938	4.26769e-05	-0.00056535	4.19617e-05	-0.000260949	-0.000738919	0.000414729	-0.000388563	-0.00117356	-0.00114179	-0.00127417	-0.00165272	-0.00151098	-0.000443459	-0.00112158	-0.00117284	-0.0011037	-0.00102311	-0.000897229	-0.000217557	-0.000867248	-0.00123858	-0.00119573	-0.000447273	-0.00160456	-0.000744224	-0.000852287	-0.000989556	-0.0008744	-0.00082916	-0.000758111	-0.000453353	-0.000384808	-0.000525415	-0.00053066	-0.000384331	8.08239e-05	-0.000136852	0.000261068	0.000612974	0.00120032	0.00109243
150	-0.000131011	-0.00116277	0.000809908	-0.000903964	0.000575662	-0.000960648	-0.00119454	-0.000568151	-0.00070107	-0.000355363	-0.000476956	-0.000307083	-0.00107223	0.000204444	-0.000946462	-0.000330925	-0.00139719	-0.00177884	-0.00161332	-0.000709772	-0.00046587	-0.00137895	-0.00107569	-0.00137728	-0.000435293	-0.000692248	-0.000617564	-0.00103366	-0.000915289	-0.00131696	-0.000862598	-0.00147218	-0.00124538	-0.000656188	-0.00127703	-0.00105572	-0.000465035	-0.000896275	-0.000570893	-0.000377655	-0.000356853	-0.00032419	-0.000115395	-0.000466108	0.000383496	0.000400543	0.00051713	0.00153053	0.00148737
151	-0.000940025	-0.00184172	-0.00162846	-0.00195318	-0.00119191	-0.00142437	-0.000964582	-4.64916e-05	0.000615716	0.000213146	0.000138164	0.00118351	-0.00014466	-0.000291288	-0.000385225	-0.000105917	-0.00168532	-0.00081706	-0.00038904	-0.000154555	-0.00107706	-0.00110066	-0.000456393	-0.00117034	-0.00086242	-0.00103098	-0.00126165	-0.000970542	-0.00107324	-0.0012508	-0.000747979	-0.00119787	-0.00121528	-0.00111294	-0.000287294	7.34329e-05	-0.00131547	0.000451684	-0.000652671	-0.000262976	-0.000561297	-0.000581443	-0.00039953	-0.000152707	-2.24113e-05	0.00122523	0.000565529	0.000984311	0.00191998
152	0.000832677	0.000495434	0.00142527	0.00125539	0.00143635	0.00151777	0.00160015	-0.000295997	-0.000741482	0.000102401	6.99759e-05	-0.000143945	0.000448227	-0.00125319	-0.000115097	-0.000519633	-0.000530839	-0.000925303	-0.000858366	-0.000862598	-0.00110048	-0.000500321	-0.00091207	-0.000504792	-0.000485659	-0.000539303	-0.000387251	-0.000775218	-0.00108671	-0.00106597	-0.00153214	-0.00121045	-1.46627e-05	-0.00127935	-0.00113106	-0.000403643	-0.000647843	-0.00114077	-9.79304e-05	0.000133157	-0.000585377	-0.000487924	-0.000283837	-0.000336468	-0.000180364	0.000703096	0.000829816	0.00316703	0.00211596
153	0.00146186	-0.000101447	0.00297666	0.0039109	-0.000152886	0.00148022	0.000353456	0.00135219	7.15256e-07	-0.000339985	0.00052619	-0.000374794	-0.000476897	0.000150919	0.000517011	-0.000320137	-0.00119448	-0.000422835	-5.96046e-06	-5.30481e-05	-0.00056982	-0.00121927	-0.000550151	-0.000545084	-0.000844598	-0.00059855	-0.000824153	-0.00133818	-0.00150633	-0.00101465	-0.00109142	-0.000918746	-0.00069207	-0.000810564	-0.00177705	-0.00131691	-0.000749707	-0.00108773	-0.000312626	7.60555e-05	-0.000270605	-5.97835e-05	0.000723362	0.000196338	0.000518799	0.00106609	0.0010711	0.00156462	0.00176406
154	0.0011611	0.000962496	-0.00140089	0.000390887	0.000469327	0.000638247	0.000699401	0.000710964	-0.000539899	-6.01411e-05	-0.000881791	-0.000365794	-0.000559092	-0.000113428	0.000863552	0.000106096	0.000573874	-0.000530839	-0.00071758	-0.000172198	2.65837e-05	-0.000587046	-0.00103587	-0.000555694	-0.000766218	2.88486e-05	-0.000323176	-0.000314772	-0.00111175	-0.00126028	-0.00115454	-0.00105923	-0.000395119	-0.00119317	-0.00100046	-0.000583351	-0.000524104	-0.000607371	-0.000293255	-0.000170529	0.000248671	-0.000477552	-0.00060463	0.000403643	0.000353813	0.000983834	0.000890493	0.00224245	0.00174201
155	0.00413346	0.00376475	0.00146616	0.000423431	0.000715971	0.00170815	0.00123668	0.00177097	0.000352979	-3.45707e-06	-0.000454187	3.49283e-05	0.000203967	0.00132763	0.000144482	0.000527263	-0.00131494	-0.000287294	-0.000246644	0.000170827	-0.000251949	-0.000173509	-0.000160992	-0.000454605	-0.000522494	0.000172615	-0.00016886	-0.00027734	-0.00103951	-0.00119323	-0.000745714	-0.000903606	-0.00058639	-0.000491738	-0.000512958	-0.00120503	-0.000500679	-0.000277758	0.000347018	0.000370145	3.6478e-05	-0.000148416	6.6638e-05	0.000155091	8.72612e-05	0.000599504	0.00136924	0.00210845	0.00226772
156	-0.00219202	0.00220919	0.00142014	0.00176167	0.00157094	0.000298619	0.000350356	0.00159609	0.00090909	-0.000300348	0.000345588	0.000260592	-0.000579953	0.000465631	0.00034976	0.000424147	0.00054276	-0.000682116	-0.000705719	-9.50694e-05	9.40561e-05	0.00033927	0.000277519	-0.000322163	0.000335574	-0.000370562	-9.32813e-05	-0.00010705	-0.000757992	-0.00100607	-0.000451267	-0.00148827	-0.000531316	-0.000862598	-0.000478148	0.000346065	-0.000591636	-0.000644803	0.00030005	0.00112379	0.000451446	5.10216e-05	4.49419e-05	0.0004884	0.000953436	0.000746608	0.00217223	0.00235212	0.00230587
157	0.0066117	0.000999451	0.00193942	0.00461805	0.00234771	0.000887156	-0.000556886	0.000727177	0.000381827	0.00156975	0.000912547	5.61476e-05	0.000736356	0.000676274	0.00123477	0.000290275	0.000215292	3.00407e-05	-0.00014478	-0.00141877	0.000378847	-0.000727117	0.000521064	-0.000475287	-0.000189543	0.000397325	-0.000369787	-0.000781178	-0.000853121	-0.00111091	-0.00114316	-0.00105846	-0.000222385	-0.00084579	-0.000748098	-0.000473142	-0.000796854	-0.000949919	0.000655174	-0.000356674	0.000819564	0.000267744	0.000714064	0.00127006	0.00191045	0.00139737	0.00374353	0.00172019	0.00202787
158	0.00160146	-0.000433505	0.00182748	-0.000574827	0.000864625	-0.00010252	0.000938535	0.000955939	0.0011903	0.00204396	0.0013088	0.00167632	0.00130844	0.00166047	0.000315189	0.000196218	0.000454664	-0.00108904	0.000130296	0.000243545	-0.000482142	-3.59416e-05	-0.000346184	-0.000760376	0.000697136	0.000389338	-0.000396729	-9.04202e-05	-0.000651181	-0.000563681	-0.00093019	-0.000675082	-0.000819325	-0.000535846	-0.000595331	-0.000247955	-0.000545681	-7.21216e-05	0.000393867	0.000337481	0.000591516	0.000675917	0.000291705	0.00140059	0.00044024	0.00137162	0.00158381	0.00211549	0.00384414
159	0.00113165	0.000397205	-0.000490725	0.000524759	-0.000244677	0.0004915	0.00157297	0.000746727	0.00128233	0.00163925	0.00169551	0.000805378	0.000361681	0.0013994	0.000677109	0.00163364	-0.000606716	-0.000570953	-0.000315368	0.000354171	2.68221e-05	9.0003e-05	0.000316143	0.000276327	0.000591159	0.000579715	0.00053668	-0.000222087	0.000254869	0.000153065	-0.000741839	-0.000295937	-0.000818431	-0.000359774	-0.00055784	-0.000738204	4.14848e-05	9.27448e-05	0.000368357	0.00149572	0.00217831	0.000547886	0.000698566	0.00100732	0.00183451	0.00224578	0.00320113	0.00231659	0.00302792
160	0.00100148	0.00118887	0.00120187	0.000675082	0.000997305	0.00138497	0.000267625	0.00233388	0.000968337	0.00222063	0.00246763	0.000726223	0.00133049	0.00121701	0.001091	0.000766873	0.000796676	0.000983715	-0.000113726	0.000176907	0.000790596	-0.000152349	0.000523448	0.000644922	0.00109279	0.00146794	0.000220895	0.000726104	-0.000148356	-5.23925e-05	9.52482e-05	-0.00027144	8.41618e-05	-0.000882149	-0.000493526	0.000168324	-0.000359416	-0.000415981	0.00267148	0.000391006	0.00232732	0.000484467	0.00103974	0.0031848	0.00157785	0.0020144	0.00278735	0.00351	0.00257814
161	-0.000354111	0.00662661	-0.000412643	0.000643611	0.00155962	-0.000750184	0.000355005	0.000633359	0.000219226	0.00104594	0.00152981	0.00111294	0.00142717	8.17776e-05	0.00146055	0.000910163	0.000486135	0.000508308	0.000230074	0.000221491	0.000887275	0.00115311	0.000603914	0.000159621	0.0011878	4.00543e-05	4.75645e-05	0.00256848	0.000227332	0.00026536	-0.000581205	0.000410199	-0.000180781	8.65459e-05	-0.000245154	0.000616074	0.000462651	0.000723004	0.00169671	0.000521421	0.00175238	0.000904083	0.00126672	0.000938535	0.0016582	0.00260079	0.00251532	0.00324428	0.00650406
162	0.00468493	0.00186145	0.00242996	-0.00132161	0.00158882	0.00106752	0.000627398	-3.88622e-05	0.00223017	0.00123191	0.00184977	0.00117421	0.00119877	0.00263166	0.00146377	0.00201726	0.00101519	0.00115705	0.00103652	-0.00053972	0.000478268	0.00043273	0.00124836	0.00050199	0.00160992	0.00136077	-0.00020647	0.000524879	0.000290632	0.000645638	0.000402689	-9.84669e-05	-8.64267e-06	4.26769e-05	0.000187278	0.000353932	0.000305772	0.000267863	0.00112665	0.000931263	0.00140381	0.00122142	0.00123549	0.00191438	0.00197542	0.0038408	0.00408149	0.00344491	0.00446606
163	-0.000909746	0.000273347	0.000166178	0.00119543	0.00270689	0.00160539	0.00200546	0.000357985	0.00151372	0.00167716	0.00205183	0.00110841	0.00130379	0.00169599	0.00357115	0.000857353	0.00198781	0.00131583	0.000174403	0.000919461	0.000596285	0.00105608	0.000182986	0.000495315	0.00115907	0.00136805	0.000695586	0.00194991	0.00011313	8.2016e-05	-0.000422597	0.000831485	0.000591874	0.000505328	2.14577e-06	0.00058639	0.000966907	0.000497818	0.000655293	0.00349164	0.00207698	0.000891328	0.00153446	0.00167143	0.00242555	0.00305676	0.00332808	0.00450969	0.00505567
164	0.0028317	4.76837e-06	0.00168228	0.00101578	0.00205934	0.0010072	0.00188351	0.00229681	0.00165296	0.00254703	0.000514984	0.000913739	0.000289917	0.000472069	0.00181985	0.00133848	0.00127375	0.000864983	1.77622e-05	-0.000827193	0.000318766	0.000211477	0.00112963	0.000174522	0.00169444	0.00111246	0.000537038	0.00072825	0.00061357	0.000389934	0.00094831	0.000814438	0.000223637	0.000451922	0.000524044	0.00053215	0.000807047	0.000535011	0.00147879	0.00151074	0.00165141	0.00171721	0.00162029	0.00247228	0.00203681	0.00397301	0.0035615	0.00443995	0.0042485
165	0.00189686	0.000982761	0.00159001	0.0021708	0.00143385	0.000838041	0.00272381	0.000600696	0.00119531	-0.000231147	0.00153089	0.00094986	0.000815392	0.000680089	0.0020839	-0.000219166	0.00229907	0.00068593	-0.000236154	0.000793338	0.000396848	0.000650644	0.000536203	0.000802755	0.00125504	0.00185549	0.00107563	0.000614762	0.000573874	0.000641465	0.000555515	0.000422359	0.000375152	-9.65595e-06	0.00014174	0.000575781	0.000168443	0.000792265	0.00115347	0.00272834	0.00184929	0.00160587	0.00298607	0.00207925	0.00342882	0.00312126	0.00384533	0.00478184	0.00600457
166	0.00531352	0.00162041	0.00286758	0.00235343	0.00439548	0.00252986	0.00158322	0.00120986	0.000559211	0.00184286	0.000540376	0.00116706	0.0010438	0.0015862	0.00259745	0.00217032	0.000149369	0.000605106	0.00106478	0.00151229	0.00138903	0.000659823	0.0013814	0.000698328	0.00133491	0.0012244	0.000751257	0.000962138	0.00117958	0.000756145	0.0015775	0.00149226	-0.000248373	0.000722289	0.000659347	0.00100315	0.000861645	0.00103366	0.0016669	0.0016284	0.00238776	0.00218201	0.00207651	0.00285959	0.00297153	0.00354242	0.00377119	0.00558245	0.00546169
167	0.00288057	0.00287139	0.00345874	0.00137973	0.00184536	0.000665903	0.000917554	0.00115216	0.00283253	0.00109148	0.0013032	0.00135553	0.00126886	0.00204623	0.00189555	0.00140929	0.00133288	0.00106716	0.000756145	0.00115824	0.00113809	0.00128353	0.000995994	0.00115955	0.00130248	0.000228882	0.00102067	0.00137246	0.00122511	0.00089395	0.000781894	0.00064373	0.000421286	0.000575423	0.0011543	0.000438452	0.00104141	0.000869513	0.00197089	0.00118613	0.00194907	0.0027163	0.00315583	0.00430942	0.00407195	0.00363314	0.00477612	0.00449824	0.00637794
168	-0.000161827	0.00233126	0.00153399	0.000472307	0.000569105	0.00249517	0.00117517	0.00153506	0.00107384	0.00121582	0.000833511	0.00175858	0.00212681	0.00173891	0.00146556	0.00183392	0.0009166	0.00179505	0.00107026	0.000903368	0.0018065	0.000420451	0.0007478	0.00135815	0.00187004	0.00343299	0.000647068	0.00059998	0.00117886	0.00106478	0.000680089	0.00102401	0.000505447	0.000655651	0.000424027	0.000440478	0.00100219	0.000796437	0.00154018	0.00190687	0.00199747	0.00253522	0.00290704	0.00323224	0.00387406	0.00464416	0.00492442	0.00464928	0.00591826
169	0.0105181	0.00508046	0.00504589	0.000687838	0.00424433	0.00014174	0.000989914	0.00215411	0.00270784	0.00238907	0.0024035	0.0032047	0.00101662	0.00188327	0.00157893	0.0016557	0.00245893	0.00133395	0.0011754	0.0019685	0.00158787	0.00139296	0.000728726	0.00148153	0.000858903	0.0012219	0.00210309	0.000910759	0.00101948	0.000894427	0.00111842	0.000794053	0.000584364	0.000753045	0.00130165	0.000601649	0.000509501	0.00122583	0.00192618	0.00161076	0.00235999	0.00288248	0.00330472	0.00301111	0.0038991	0.00404155	0.00516343	0.00601959	0.006037
170	0.00423801	0.00641906	0.00120091	0.00447166	0.00698507	0.00439954	0.00584841	0.00146735	0.00372326	0.000455022	0.00158501	0.0020647	0.0025003	0.00292349	0.00206804	0.00165606	0.00130129	0.00228131	0.00149548	0.00142241	0.000623465	0.00117159	0.00107574	0.00190651	0.00205696	0.00131321	0.00514901	0.00105	0.00109518	0.00103784	0.000800371	0.00236356	0.000351787	0.0010587	0.000415564	0.00242484	0.00131559	0.00135088	0.00182009	0.00182879	0.00284195	0.00179279	0.00333107	0.00307846	0.00368941	0.00414836	0.00446367	0.00534248	0.00641656
171	0.00496817	0.00466299	0.00202167	0.00168645	0.00633323	0.000882268	0.00177157	0.00114048	0.00190437	0.00290704	0.00315702	0.00219774	0.00215232	0.00265133	0.0013355	0.00209904	0.00181377	0.0026077	0.00190687	0.00111723	0.00229037	0.00213361	0.00252426	0.00223768	0.00258934	0.00343096	0.00348699	0.00139213	0.00155318	0.00103819	0.000576615	0.000899911	0.00110209	0.000729918	0.000999928	0.000230074	0.00106883	0.00166178	0.000956178	0.00143909	0.00174832	0.00235355	0.0029074	0.00266194	0.00422943	0.00424302	0.00456965	0.0060842	0.00582588
172	0.00518537	0.00115943	0.0116003	0.00333214	0.00258911	0.00111842	0.00112128	0.00220144	0.00138819	-1.49012e-05	0.00140715	0.0023644	0.00168586	0.00157785	0.00237477	0.00276899	0.00173652	0.0026592	0.0017854	0.00190556	0.00199413	-0.000290155	0.00114644	0.00228214	0.00133824	0.0012939	0.000968695	0.00132883	0.00189388	0.0014112	0.00126863	0.000719786	0.000975847	0.00121522	0.00121415	0.00108635	0.00111663	0.00158203	0.00233769	0.00158465	0.00259399	0.00289953	0.00309289	0.00347579	0.0043087	0.00577593	0.00458372	0.00584185	0.00653672
173	0.00196707	0.00236332	0.000777483	-0.000306904	0.00469744	0.0028975	0.00149548	0.000200033	0.00230801	0.00284159	0.00344598	0.00186634	0.00233233	0.00159812	0.00147879	0.00154579	0.00257993	0.00172007	0.00152349	0.00152266	0.00186598	0.00169885	0.00119984	0.00140488	0.00209188	0.00595284	0.00220871	0.00146604	0.000917196	0.000455499	0.00105596	0.000386477	6.38962e-05	0.000997066	0.00141633	0.00174785	0.000328898	0.00166297	0.00125289	0.00170171	0.00249207	0.00319231	0.00283825	0.0032196	0.00318527	0.00438416	0.00465119	0.00520229	0.00654137
174	0.00300622	-0.000596881	0.00372589	0.00145543	0.00280297	0.0024122	0.00141895	0.00446677	0.000796676	0.00163496	0.00224888	0.00231564	0.00196421	0.00289762	0.00353515	0.00340152	0.00104415	0.00287807	0.00210023	0.00218964	0.000459433	0.00204265	0.000877738	0.0018636	0.0010525	0.00137961	0.00074482	0.00146472	0.000767589	0.000285029	0.00114536	0.000889778	0.00138247	0.000973105	0.00121689	0.00071764	0.00142992	0.00141585	0.00172937	0.00129604	0.00197041	0.0026871	0.00317383	0.00392151	0.0027914	0.00460315	0.00486588	0.00657415	0.00701809
175	0.000457406	0.00409937	0.00246239	0.00347173	0.00222027	0.00145602	0.00184524	0.00209069	0.00131059	0.00450504	0.00297475	0.00335562	0.00234139	0.0015099	0.00229943	0.00245333	0.00159144	0.00227439	0.00143445	0.00309777	0.00109708	0.0014565	0.00152469	0.000968456	0.00163519	0.00133634	0.00222301	0.00137484	0.000819445	0.000342131	0.00152183	0.000496984	0.000859499	0.000991464	0.00066638	0.000458598	0.000774741	0.00139797	0.00176001	0.00235772	0.00201607	0.0029844	0.00351632	0.003263	0.00485849	0.00826156	0.00547206	0.00845826	0.008968
176	0.00125575	0.000478745	-0.00112391	0.000149012	0.00205815	-0.000568449	0.00286543	0.0025686	0.00280941	0.00249457	0.00216568	0.00285482	0.00227761	0.00175667	0.00236809	0.0031116	0.00273526	0.00270092	0.0021193	0.00079453	0.00145531	0.00169396	0.000550032	0.00117922	0.00087595	0.00112224	0.000892401	0.000709414	0.00194168	0.000880599	0.000837207	0.00106454	0.00105274	0.00149679	0.000490904	0.000891924	0.000898242	0.00150335	0.00205064	0.00195909	0.00258541	0.0041579	0.00415242	0.00393522	0.00505006	0.00506747	0.00668156	0.00699604	0.00706947
177	-0.00129336	0.000900507	0.00208294	0.00403666	-0.000599623	0.00359643	0.00115788	0.00143266	0.00188971	0.00259137	0.00260675	0.00291812	0.00223529	0.00279832	0.00175154	0.00205255	0.00277126	0.00164783	0.00110984	0.00203919	0.00168943	0.00245869	0.00102258	0.000732064	0.00241578	0.00139832	0.00166905	0.00120342	0.000499845	0.000594735	0.000432611	0.00100219	0.000769019	0.000351429	0.00112355	0.0011462	0.00106061	0.000970006	0.00192726	0.00124633	0.00205433	0.00253105	0.00348949	0.00392246	0.00443196	0.00560391	0.0059613	0.00677383	0.011613
178	0.0032053	0.00137699	8.70228e-05	0.00416124	0.00371075	0.00170028	0.00180089	0.00189233	0.00263846	0.00124371	0.00110018	0.00194705	0.00178528	0.00101244	0.00200725	0.00375032	0.00216293	0.00308859	0.0013504	0.00222147	0.00893426	0.00154901	0.00178123	0.00146747	0.00111663	0.00119317	0.00136781	0.00135875	0.000333905	0.000885248	0.000199318	0.000633836	0.000780106	0.000660181	0.00129879	0.000409245	0.0012126	0.00119042	0.00224042	0.00189865	0.00279069	0.00297928	0.00315642	0.00377226	0.00407982	0.00522971	0.0055505	0.00665188	0.00727379
179	0.00282109	0.00105441	-0.000286937	0.00183678	-0.000416934	0.000637174	0.00133586	0.00114536	0.0011071	0.00218534	0.00233388	0.0028286	0.00157702	0.00208175	0.00313842	0.00367057	0.0022459	0.0015533	0.00158477	0.00278401	0.00113833	0.00206268	0.0024333	0.000777602	0.000745416	0.002298	0.00214267	0.000954628	0.00126958	0.000953078	0.000751615	0.000671744	0.000519872	0.000552297	0.00128424	0.00140512	0.00172687	0.00177133	0.00169849	0.00185597	0.00225127	0.00265932	0.00315225	0.00368953	0.00506818	0.00500286	0.00561035	0.00593424	0.00861013
180	0.0031749	0.00367701	0.00294983	0.00216281	0.00224268	0.00148404	0.00286031	0.00276935	0.00306213	0.00366807	0.00118625	0.00223076	0.00221062	0.00156653	0.00203359	0.00232983	0.0045886	0.00304449	0.00279307	0.00245607	0.00142145	0.00250757	0.00195026	0.000722408	0.00187337	0.00158358	0.00249374	0.000910878	0.00173211	0.00183308	0.000753403	0.000572562	0.000885487	0.000873566	0.00105321	0.000256777	0.000952482	0.00160432	0.00272942	0.00189459	0.0020529	0.00345314	0.00379515	0.00395417	0.00481606	0.00555861	0.00563598	0.00632834	0.00747669
181	0.00367928	-0.00159597	0.00349295	0.00399649	0.00326943	0.00278687	0.00278544	0.00302148	0.00298345	0.0016489	0.00362206	0.00286508	0.00181592	0.0030663	0.00652003	0.00218713	0.00246274	0.00225341	0.00225067	0.00132024	0.00265718	0.00203598	0.00225449	0.00191545	0.00253296	0.00184894	0.00236416	0.00337327	0.0014987	0.000940681	0.00160897	0.00129032	0.00132334	0.0013063	0.00119472	0.0013274	0.00108886	0.00227094	0.00152194	0.00236154	0.0018996	0.00257027	0.00304615	0.00366497	0.00457084	0.00395942	0.0052675	0.00511003	0.00863767
182	0.00262356	0.00290561	0.00143194	0.00111341	0.00174916	0.00405478	0.00164819	0.00593293	0.00268865	0.0052247	0.00284195	0.00279331	0.0041517	0.00329506	0.00333548	0.00268388	0.00267529	0.00164902	0.00175762	0.00349593	0.00224757	0.00155342	0.00120425	0.00257206	0.00153959	0.00175285	-1.26958e-05	0.00099206	0.00226426	0.000402212	0.00109673	0.00100636	0.00118709	0.00216305	0.000927806	0.000614882	0.00106394	0.00171566	0.00129259	0.00157762	0.00222754	0.0023998	0.00270426	0.00327539	0.00400782	0.00513041	0.00548708	0.00650251	0.006688
183	0.00459647	0.00118041	0.00177741	0.00253284	0.00440907	0.00183177	0.00411725	0.00235534	0.00255847	0.00207233	0.00217915	0.00369179	0.00286841	0.00302982	0.00249171	0.00246036	0.00445735	0.00180411	0.00236523	0.000580192	0.00205183	0.00173569	0.00195372	0.00157833	0.00138545	-0.000458598	0.00193131	0.00253844	0.00083077	0.00205338	0.000935316	0.000749469	0.00147188	0.00204337	0.00108635	0.00166643	0.00190985	0.00225949	0.00156212	0.00172031	0.00310111	0.00292766	0.00306666	0.00330269	0.00384688	0.0047555	0.00530267	0.00690973	0.00705945
184	0.00296843	0.00170493	0.00593591	0.0020889	0.00340188	0.000493288	0.00340295	0.00366473	0.00259399	0.00240588	0.00228202	0.00337434	0.00404227	0.00434613	0.0215116	0.00541747	0.00232458	0.00206912	0.00235212	0.00389779	0.000247002	0.00161076	0.00161088	0.00110674	0.00144589	0.000457287	0.00147331	0.00117075	0.000839233	0.00133336	0.00111032	0.00195599	0.00137508	0.00150466	0.00125933	0.00165808	0.00192988	0.00338733	0.00161684	0.00160205	0.00157392	0.0036453	0.00304484	0.00337052	0.00507581	0.0047127	0.00481129	0.0053761	0.00628877
185	0.0023253	0.00484252	0.00297296	0.0015583	0.00199628	0.00304472	0.00103557	0.00531948	0.00329804	0.00271094	0.00282419	0.00433457	0.00423002	0.00362647	0.00262463	0.00509953	0.00251234	0.00156617	0.00145197	0.00154316	0.00303268	0.00259674	0.00278115	0.00147784	0.00164855	0.000935078	0.00165749	0.00261641	0.00100601	0.0011915	0.00156486	0.0011723	0.00130367	0.00169504	0.00129962	0.00122571	0.000882983	0.00226545	0.00271821	0.00214565	0.00219476	0.00315869	0.00231659	0.00587022	0.00272834	0.00679195	0.00584638	0.00729454	0.00644982
186	0.00210333	-0.000293791	0.00138569	-0.00121176	0.00341451	0.000718594	0.00223732	0.00304592	0.00606883	0.00306237	0.00437081	0.00249791	0.00572646	0.00364637	0.0030998	0.00416625	0.00450993	0.00380421	0.00111032	0.00273943	0.000473857	0.00137424	0.00221372	0.00267017	0.000715733	0.0010041	0.00197864	0.00141287	0.00666463	0.00174499	0.00199163	0.00126922	0.00104117	0.00109494	0.000892639	0.00175214	0.00349951	0.0011934	0.00122786	0.00253868	0.00266314	0.00244427	0.00249088	0.00343299	0.00346696	0.00523531	0.0050118	0.00508094	0.00796008
187	0.000355959	0.00320935	0.00338447	0.00329578	-0.00102043	0.00194442	0.00144374	0.00477731	0.00392663	0.0040791	0.00768232	0.00283253	0.00769925	0.00241053	0.00426531	0.00377715	0.00302887	0.00262797	0.00236821	0.00614619	0.000884056	0.00122821	0.00313509	0.00137711	0.00176096	0.00210881	0.00107348	0.00427568	4.07696e-05	0.00205636	0.00208926	0.00105262	0.00131738	0.00111628	0.000860095	0.00138617	0.00120604	0.00409079	0.00109684	0.0022068	0.00299048	0.00200593	0.00715506	0.00364578	0.00763094	0.00504839	0.0045234	0.00605726	0.00712168
188	0.000234127	0.00588465	0.00136375	-0.000230491	0.00193918	0.00987935	0.00365067	0.00339556	0.00285649	0.00237274	0.00663781	0.00219834	0.00247622	0.00247037	0.0035919	0.00490212	0.00318265	0.0038296	0.000892162	0.00210714	0.00300789	0.00247526	0.000774622	0.00257802	0.00195217	0.00143588	0.0022409	0.00155437	0.00117409	0.00221992	0.0014385	0.00157535	0.00186968	0.00138402	0.0010916	0.00211978	0.00185847	0.00197446	0.00178587	0.00205886	0.00182033	0.00201988	0.00398147	0.00354803	0.00400674	0.00414956	0.00587404	0.00632823	0.00823498
189	0.00047791	0.000750303	-0.00100315	0.000822186	0.01012	0.00429416	0.00210702	0.0032618	0.00402319	0.00266325	0.00242233	0.00122261	0.00269747	0.000315785	0.00246775	0.00252211	0.00173676	0.0011934	0.00124538	0.00240886	0.000697494	0.00156391	0.00263596	0.00290763	0.00149357	0.00204384	0.00122058	0.000993133	0.00143588	0.00420427	0.00272	0.00164533	0.000748038	0.00119925	0.00138688	0.00115776	0.00178373	0.00116277	0.00181341	0.00188458	0.001531	0.0030719	0.0030967	0.00404298	0.00310278	0.00444388	0.00597322	0.00684309	0.00785136
190	0.00235713	0.00365222	0.00584137	0.00758362	0.00615168	0.00479031	0.00272262	0.000796318	0.00335586	0.00408053	0.00164747	0.00308204	0.00255263	0.00125659	0.00268042	0.00131989	0.00192082	0.00263941	0.000306964	0.00135851	0.00281656	0.00145686	0.00173283	0.00150895	0.00216246	0.00165844	0.000618339	0.00199425	0.00179827	0.00261641	0.0016557	0.00152659	0.00106776	0.00131261	0.00210226	0.000791192	0.000928998	0.00207627	0.00158143	0.00149727	0.0028193	0.00246286	0.00208867	0.0028466	0.00371003	0.00377905	0.00496328	0.00658178	0.00856853
191	0.003649	0.00465071	0.00539744	0.00412834	0.00473404	0.00287282	0.00188959	0.00281107	0.00548613	0.00245869	0.00162125	0.00250673	0.0030998	0.00143182	0.00177538	0.0029639	0.00265265	0.00224233	0.00250053	0.00040257	0.000175595	0.00161147	0.00193143	0.00178158	0.00178742	0.00153291	0.00110245	0.000876904	0.00266087	0.00178409	0.00216758	0.00194871	0.00167227	0.00135076	0.00104737	0.00197256	0.00160241	0.00121641	0.0021559	0.00198507	0.0012759	0.00208604	0.00261545	0.00391626	0.00475311	0.00439501	0.00524139	0.00708854	0.00716341
192	0.00354385	0.00547934	0.00355816	0.00162649	0.00413895	0.00248551	0.00553179	0.00325632	0.00367105	0.00210345	0.00122261	0.0013212	0.00181735	0.00211132	0.000884652	0.00155449	0.00233901	0.000987172	4.60148e-05	0.0013001	0.000767231	0.000918865	0.000792027	0.000961781	0.000897884	0.000944853	0.000947475	0.00232065	0.00197196	0.00395775	0.000843167	0.00278997	0.000712991	0.000494719	0.000948787	0.000638008	0.000926137	0.00072825	0.00138628	0.00217259	0.00223374	0.00208604	0.00278723	0.00350618	0.00314069	0.00421441	0.0061456	0.00501502	0.00710702
193	0.0070008	0.00419378	0.0054698	0.00163782	0.0019511	0.00602663	0.00259387	0.00294518	0.000980139	0.000540376	0.0017972	0.00329018	0.00214195	0.0019933	0.00158346	0.00028944	0.00148416	0.000846982	0.00145495	-0.00183332	0.000285864	0.000890613	0.0013119	0.00164282	-2.64645e-05	0.00137568	0.00105464	0.00274408	0.00275314	0.00191462	0.00248432	0.00142431	0.000963569	0.00200593	0.00150228	0.00111139	0.00135732	0.00107181	0.00245845	0.00219274	0.00219357	0.00184417	0.00256932	0.00243831	0.00282085	0.00401092	0.00494218	0.00477397	0.00629449
194	0.00112617	0.00283813	0.00217521	0.00791645	0.00281775	0.0031687	0.00271261	0.00238383	0.00240707	0.00408781	0.00106275	0.00289142	0.00206411	0.00192928	0.00244474	0.000959992	0.0010705	0.000468373	0.00143933	0.00157833	-8.38041e-05	0.00162959	0.00160241	-7.00951e-05	-0.000190914	0.00128615	0.0014292	0.00153017	0.002092	0.00208688	0.00140953	0.00126278	0.00182998	0.00154042	0.00140786	0.00133061	0.00191247	0.00150836	0.000804663	0.000392079	0.00227404	0.00137985	0.00369835	0.00375772	0.00345302	0.00397944	0.00419021	0.00535369	0.0060277
195	0.0036273	0.0040797	0.0115749	0.00482774	0.00315368	0.000199199	0.0012399	0.000920296	0.00214374	0.00296235	0.00268447	0.00197828	0.000894308	0.000795364	0.00163639	0.0023787	0.000303984	0.00119781	0.000594735	0.000768542	0.00188625	0.00167036	0.00161552	0.00101209	-0.00110507	0.00123906	0.00211847	0.0013895	0.00358415	0.00184	0.00179851	0.0015713	0.000380516	0.00185859	0.0029496	0.000697851	0.00175047	0.00231433	0.000676274	0.00176978	0.00145757	0.00234902	0.00239563	0.00243831	0.00383449	0.00518894	0.00379062	0.00464511	0.0065701
196	0.0033704	0.00399065	0.00194204	0.00208867	0.00340235	0.00133061	0.0055356	-6.49691e-06	0.00224209	0.000869632	0.00156891	0.00114799	0.00149274	-0.00161737	0.00158346	0.00123858	0.0021044	0.000914216	0.00105298	5.8651e-05	0.00123966	0.000902057	-3.37958e-05	0.00121117	0.000476599	0.000561118	0.000966072	0.000949144	0.00245833	0.0017674	0.00179231	0.00288987	0.000847816	0.00194585	0.00234866	0.00100803	0.0011071	0.0011524	0.00112116	0.00136685	0.0028373	0.00179017	0.00388575	0.00315166	0.00449193	0.00296664	0.00536442	0.00560164	0.00562465
197	0.00134802	0.000892878	0.00135815	0.00260544	0.00193667	0.00117612	0.00306773	0.00158536	-0.000424922	0.00203085	0.000463486	-0.00056982	0.00328052	0.00146842	0.001037	0.00180781	0.0013448	0.000946879	0.000274539	5.71012e-05	0.00159669	0.000467181	0.00144267	0.00141203	0.000357866	0.000494719	0.00119364	0.0016309	0.00216639	0.00195801	0.00210893	0.00221145	0.00219584	0.00141716	0.00171983	-0.000109732	0.00104225	0.00169778	0.00114524	0.00178087	0.00244951	0.00277758	0.00300348	0.00323009	0.00361228	0.00376284	0.00463259	0.00477421	0.00703478
198	0.00223899	0.00279188	0.00369322	0.000361085	0.00300288	0.00359452	0.00155258	0.00276899	0.00430059	0.00216341	0.00199711	0.000683665	0.000537515	0.000970006	0.000368714	0.00171268	0.00131893	0.000595689	0.000267982	0.000129342	0.00218368	0.00174606	0.000975013	0.00208998	0.00109541	0.001194	0.00205994	0.000947714	0.00197029	0.00279748	0.00281858	0.00181651	0.00185013	0.000862479	0.00205326	0.00115132	0.00182545	0.00110149	0.00246119	0.0021193	0.00214624	0.00281262	0.00528431	0.00316596	0.00373816	0.00360286	0.00397754	0.00556064	0.00618792
199	-0.000353277	0.00104702	0.00263655	0.0028609	0.00130057	0.0019592	0.00299883	0.00330746	0.000236511	0.00156343	0.00198221	0.0024097	0.00165784	0.00215173	0.0016669	0.00220847	0.000584722	0.000901461	0.00181007	0.000688553	0.00102174	0.000144124	0.00108087	1.29938e-05	0.00166059	0.00179684	0.000501156	0.00249064	0.00219262	0.00479603	0.00256491	0.00429416	0.0027318	0.00110698	0.00170755	0.00225031	0.00106561	0.00106442	0.0018059	0.003034	0.00269222	0.00217843	0.0033586	0.00420916	0.00324297	0.00483394	0.00590873	0.00574875	0.00649416
200	0.000619292	0.00332963	0.00143695	-0.000224471	-0.00167263	-0.000293016	-0.00108987	0.00281775	0.00123143	0.00237393	0.000239491	0.00165892	0.000377655	0.00146127	0.000190139	0.00199962	0.00247538	0.000251412	0.00181711	0.000708222	0.00125945	0.000637174	0.00188649	0.000356197	-0.000346541	0.00110829	0.0006423	0.00441682	0.00266862	0.00184405	0.00229859	0.00279474	0.00443566	0.00213099	0.0025636	0.000720263	0.00172353	0.00249827	0.00605953	0.00141001	0.00203347	0.00250006	0.0049603	0.0044421	0.00357425	0.0060488	0.00538623	0.00691092	0.00598633
201	0.00262725	0.0010972	0.00221169	0.00116456	-0.00148952	0.00435185	0.00282693	0.00253117	0.000860572	0.00414836	0.000572085	0.00234556	0.00102961	0.000819683	0.000633001	0.000763893	0.00135338	0.000935555	0.000858545	-0.000302434	-0.000218272	0.00100613	3.8147e-06	0.00100815	0.000722408	0.00220776	0.00226605	0.00209057	0.00276351	0.00346029	0.00321031	0.00361168	0.00214708	0.00173044	0.001459	0.00202358	0.00443614	0.00222337	0.00350738	0.00207472	0.00255573	0.00395191	0.00355029	0.00292492	0.00577605	0.00453317	0.004583	0.00675511	0.00610495
202	0.00661588	0.00121713	-0.000235379	0.0012697	0.00173378	0.00278115	0.00125468	0.00176537	0.00129652	-0.00017482	-0.000204802	0.000359654	0.000689626	0.00110769	0.000576735	0.00277662	0.00135803	0.00143552	0.00141358	-0.00111002	0.000113487	0.000653505	0.00116658	-0.000509381	0.000889182	0.000290632	0.00144291	0.00439835	0.00318813	0.002406	0.00252199	0.00233293	0.00282919	0.00217259	0.0018307	0.001037	0.0015496	0.00180197	0.00362587	0.00319076	0.00222719	0.00146854	0.00265133	0.0032258	0.00397038	0.00379932	0.00560272	0.00468671	0.00623941
203	0.00174856	0.00162899	0.00456142	0.00141346	0.0015589	0.000820994	-0.00384003	-0.000222027	0.00199807	0.00102317	0.00199044	-0.000595152	0.00217807	0.00015521	0.00156677	0.00235689	0.000291228	-0.00154924	0.000270724	-6.69956e-05	0.000506997	0.000895619	0.00127876	0.000354052	0.00200438	0.000170588	0.00455475	0.000937223	0.00247133	0.00164497	0.00191522	0.00162292	0.000861526	0.0010426	0.00120223	0.00122416	0.00202537	0.00178742	0.00170815	0.00192845	0.00162458	0.00217843	0.00189972	0.00301576	0.00474811	0.00663638	0.0049895	0.00560427	0.00595164
204	0.00353682	0.00221181	0.00389051	0.00266922	0.00317407	0.00161052	-0.00121772	0.00175941	0.00140142	0.00192261	-0.000278354	0.00150788	0.000203371	0.000114083	0.00239599	0.00190377	0.00116813	0.000583053	0.00111258	-0.000278354	0.000258207	0.00231493	0.00239253	0.00154746	0.000792027	0.00133026	0.0019623	0.00296092	0.00323272	0.00289559	0.00124133	0.00222754	0.00244248	0.00178075	0.000875115	0.00099206	0.0012269	0.0018183	0.00222123	0.0028075	0.00267553	0.00243413	0.00324404	0.00360191	0.00386643	0.00502372	0.00469875	0.00579345	0.00554788
205	0.00282609	-0.000439286	0.000697494	0.00204682	0.00607908	0.00304568	0.00029397	0.00134563	0.00224328	0.00111496	0.00158179	0.000542641	0.00105846	0.00138652	0.000322938	0.00141358	0.00141096	0.00130224	0.000648022	0.00162852	0.000967264	0.000679493	3.89814e-05	0.00170863	0.00117671	0.00221241	0.00187123	0.000994444	0.00191677	0.00226259	0.000907779	0.00239289	0.00183928	0.00232816	0.00103593	0.000542402	0.00234795	0.00239575	0.00147843	0.00243652	0.00276124	0.00203335	0.00356972	0.00387788	0.00304115	0.00545621	0.00446844	0.00432956	0.00713801
206	0.000567794	0.00187135	0.000454426	0.0022893	0.00125527	0.000782847	0.00348163	0.000911236	0.00233877	0.00111508	0.00180197	0.000904083	-0.000369608	0.00125372	-0.00144672	-0.000270784	0.000920534	0.000197649	9.47714e-05	-0.000201225	0.000454783	0.00119996	0.00143802	0.000827074	-0.000109017	-0.00011754	0.00207973	0.00167048	0.00196683	0.000954628	0.00256085	0.00243902	0.00153291	0.00178123	0.00152087	0.00079906	0.00178576	0.00281775	0.00150824	0.00255084	0.00280011	0.0030694	0.00325084	0.0031395	0.00345075	0.00396037	0.00330997	0.00561237	0.00573993
207	0.00157404	0.000685692	0.000934601	0.000503898	-0.000677168	-0.00130284	0.00156105	0.00049448	0.000644207	9.67979e-05	0.000225902	-0.000120103	-0.000725448	-0.00115716	-0.000691354	0.000608563	0.00150943	0.000780463	0.00153947	-0.00236231	0.000375152	-0.000715375	-0.000454366	-0.00065726	6.38962e-05	-0.000689328	0.000222802	0.00192618	0.00124228	0.00118172	0.00194752	0.00181818	0.00170839	0.00183678	0.000962734	0.000825286	0.000407934	0.00167799	0.00288248	0.00191522	0.00253344	0.00146449	0.00466681	0.00374472	0.00334835	0.00510359	0.00569439	0.00537086	0.00648141
208	-0.00161183	0.00331581	7.09295e-05	0.000634193	0.00161958	0.00317061	0.00180745	0.00163305	0.00164235	0.00471365	-0.000408292	0.00045085	0.000606537	0.000201106	-0.000424802	-0.000405848	-0.000139654	0.000205278	7.90358e-05	0.000762224	0.000389576	0.0101641	-2.44379e-06	-0.000391424	0.000185847	0.000510335	0.000254631	-0.000525117	0.00202847	0.000593066	0.00122786	0.00236893	0.00164449	0.00055182	0.000582099	0.000236034	0.00210774	0.00266981	0.00182962	0.00184393	0.00324142	0.00171614	0.00329971	0.00415325	0.00370467	0.00340271	0.00472629	0.00485289	0.00558114
209	-0.00214404	0.000222445	-0.00067836	0.000461102	0.00242662	-8.18968e-05	0.000360131	0.000116825	0.0015626	0.000787497	0.00247467	-0.000607491	0.000597239	-0.000737131	-0.000595748	-0.000436127	-0.000151217	-0.000646055	-0.000222147	-0.000464797	-0.00128043	0.00138545	-0.00145036	2.26498e-06	0.000302911	7.62939e-06	0.000881672	0.00175476	0.00154078	0.000934124	0.00250626	0.000311613	0.000819325	0.00103021	0.000689745	0.000441909	0.00136578	0.002123	0.00199306	0.00170219	0.00206947	0.00188375	0.0029999	0.00416458	0.00255871	0.00440633	0.00431001	0.00713134	0.00596702
210	0.000893116	0.00616705	0.00217986	0.00220466	0.00315094	0.00171661	0.00366771	0.00360298	0.0030781	0.00222826	0.00120735	-0.000144064	0.000680327	0.000557065	0.000170469	-0.000266314	-0.00025022	0.000110269	0.000796914	0.00115156	-0.00174892	-0.0013634	-0.000598729	-0.000755668	-0.00174701	-0.000651717	0.000200868	-0.000215769	-4.72069e-05	0.00182104	0.00214863	0.000784159	0.000665426	0.000719309	9.53674e-06	-0.000400722	0.00195134	0.000783563	0.00252855	0.00146031	0.00216961	0.00224531	0.00207114	0.0032959	0.00353444	0.00402367	0.0042913	0.00572264	0.00540173
211	0.00165427	0.00552201	0.0038954	0.00275803	-0.00124043	0.00396836	0.000530839	0.00121367	-0.00082612	0.00200081	0.000109553	-0.000357389	-0.000347257	0.000386477	0.00101793	-0.000894904	0.000608921	-0.000564754	-0.000553429	-0.00178367	-0.000375211	-0.00059396	-0.000408173	-0.000413179	-0.00166702	0.000347376	-7.42078e-05	0.000269532	0.00023222	0.0015285	0.0018326	0.00278187	0.000884175	0.000298858	0.00062263	0.000328183	0.000910521	0.000893474	-7.9453e-05	0.00172961	0.000863314	0.00122011	0.00316143	0.0028336	0.00448978	0.00477827	0.00495613	0.00481522	0.00620925
212	0.00270545	-0.00124925	0.00148487	0.00294268	0.00195754	0.000622272	0.000884771	0.000603676	0.00142813	0.00121236	0.00205755	0.00166392	-0.000555754	0.000661254	-0.00136149	-0.00264019	-0.00113046	-0.000245333	-0.000874877	9.70364e-05	3.23057e-05	-0.00126988	-0.000894308	-0.00177681	-0.00125182	0.00108099	-0.00119549	0.00165343	0.000730991	0.00170231	0.00112414	0.00115788	0.00179744	0.000423551	0.000988007	-0.000137925	0.00123346	0.00143909	0.0016607	0.00030458	0.00231767	0.00229096	0.00241542	0.00393271	0.00491369	0.00438106	0.00453675	0.00484705	0.00534749
213	0.00176048	0.00307274	0.00382113	0.00199926	0.00154769	0.00298929	0.00212288	0.00169718	0.0012387	0.000776172	0.000627637	-0.00158662	-0.00207102	-0.000328243	-0.000392556	-0.00434047	-0.000608921	-0.00143123	-0.00136304	-0.000984728	-0.00120372	-0.00255358	-0.000956178	-0.000745118	-0.000954688	-0.000876129	-0.00121117	0.000834346	0.000479102	0.001248	0.00068593	0.0014497	0.00122833	0.000399947	0.00159466	-0.0010668	9.02414e-05	0.00102389	0.00128531	0.00240004	0.00159347	0.00373888	0.00220704	0.00349593	0.00585604	0.00395322	0.00463998	0.00555491	0.00547123
214	0.00126076	-0.0018394	0.00254118	0.000722528	0.00240743	0.000299811	0.00321472	-9.92417e-05	-0.000929952	0.00135279	-0.00170904	0.00165498	-0.0017637	-0.00038141	-0.00151598	-5.57303e-05	-0.00343239	-0.00111794	-0.000724375	-0.00112021	-0.00077045	-0.0013296	-0.000588536	-0.00142407	-0.00075233	-0.000768781	-0.000308394	-0.000227153	0.000305891	0.00136471	0.000131488	0.00153124	0.00121868	0.000676751	0.00208211	0.000363588	0.000223875	0.00139618	0.00106978	0.00161684	0.00152266	0.000811577	0.00166571	0.00311303	0.00411665	0.00303197	0.00685406	0.00403917	0.00513971
215	0.000813007	0.00133657	0.00279391	6.78301e-05	0.00035131	0.00116086	-0.000448883	0.000140071	0.00190902	-0.00232667	-0.00119162	-0.000365555	0.000141621	-9.32217e-05	-0.00124556	-0.00450629	-0.00185782	-0.000925779	-0.00210851	-0.00101799	-0.00110108	-0.00244272	-0.00081414	0.000195742	0.000368476	-0.000728011	-0.00145733	0.000739932	0.000507951	0.00170529	9.26256e-05	0.000179052	0.0016036	0.00253367	0.000769496	0.000561237	-0.00060451	0.000196815	0.00163746	0.00162399	0.00204718	0.00199378	0.00307262	0.00278568	0.00255251	0.00695848	0.00304294	0.005	0.00536752
216	0.00052011	-0.000370324	-3.20673e-05	0.00396621	0.000683784	-0.00206006	-0.000507832	-0.000310481	0.001688	0.000751376	0.000396729	0.000336766	-0.000472486	9.20296e-05	-0.00100893	-0.00173753	-0.00148469	-0.000701487	-0.00283164	-0.000528872	-0.00179404	-0.00132704	-0.00357533	0.00272989	-0.000753403	0.000190616	-0.00141335	0.00197959	-0.000497341	0.000118732	0.000968695	0.000445604	0.000698924	0.00335264	0.000338197	0.000145793	0.00105178	0.00090456	0.000491023	0.00311077	0.00189364	0.00136113	0.00232887	0.002442	0.00436342	0.00349915	0.00451088	0.00476217	0.00558341
217	0.00394893	0.00223613	0.00152695	0.00176263	0.000731468	0.00175607	0.00112915	-0.00138396	-5.62072e-05	0.00213325	0.00280464	0.00204217	0.000479937	-0.000629246	0.000738144	-0.001118	0.00131071	-0.000114739	-0.00166875	-0.00163394	-0.00137788	-0.00190943	-0.000999153	-0.00026077	-0.00125074	-0.00026077	-0.000875592	0.00154698	4.97103e-05	-0.000216663	0.000576615	0.000484586	0.000949144	0.00157952	0.000858545	0.001194	-0.000607789	0.0011816	0.00328636	0.00151443	0.00154197	0.0029968	0.00182843	0.00202453	0.00296879	0.00255251	0.00375974	0.00463641	0.00602174
218	0.0033499	0.00317585	0.000389934	-0.00289875	0.00248647	-0.000187039	9.29832e-06	-0.00222272	0.000988841	-0.00105393	0.00117731	0.000912309	0.000472069	-0.000107825	0.000592232	-0.0018996	-0.000309289	-0.00197333	0.000131607	-0.00266224	-0.00234491	-0.0010125	-0.000699878	0.00175917	0.00120771	-0.000292957	-0.000981867	0.00230062	0.000166535	0.00121796	0.00152087	0.0014863	0.0021019	0.00128305	9.41753e-06	5.59092e-05	-0.000294149	0.00010705	0.00168777	0.0025605	0.0021795	0.00312304	0.0025779	0.0010494	0.00227368	0.00636256	0.00346541	0.00403285	0.00401914
219	0.00155735	-0.000402451	-0.000156045	0.00370705	-0.00036788	0.00183725	0.00177729	0.000633597	0.00102484	-0.000558197	-0.00034219	-0.00138974	-0.00140005	-0.00102496	0.00154889	-7.54595e-05	-0.00103688	-0.00131094	-0.00191033	-0.00229681	-0.00120425	-0.00143224	-0.00136322	-0.000591397	-0.000843942	-0.0006513	0.000988722	0.000105739	0.000156879	0.000417709	-0.000329971	-0.000314415	0.00117922	0.0019604	0.000498414	-0.000104308	-0.000795543	0.000127316	0.000938416	0.000963569	0.000763535	0.00142753	0.00171387	0.00289226	0.00294292	0.00376546	0.00289404	0.00424111	0.00660205
220	-2.35438e-05	0.00202143	-0.0026902	0.000364065	-0.00120074	0.000860333	-0.00039506	0.000497341	-0.00125194	0.000917792	0.00185704	-0.0022794	-0.00170588	0.000108242	0.000426412	-0.00279176	-0.00227839	0.000345349	-0.00148422	-0.00102854	-0.00185758	-0.00114691	-0.000921011	0.000975847	-4.76837e-05	-0.000419021	0.000849247	0.000694275	-0.000184476	7.56979e-05	0.000437498	0.000998378	0.000313163	0.00235391	-4.13656e-05	-0.000634968	0.00133336	0.00121009	0.0012145	0.00127733	0.00111449	0.00138271	0.000847459	0.00375772	0.00233066	0.00272834	0.00370967	0.00472987	0.00485468
221	-0.000941575	0.00120056	-0.0030148	0.000507474	-0.00127238	-2.18749e-05	0.000820041	0.000239491	-0.000174642	0.00163579	0.00013721	0.000666022	0.00063777	-0.00123209	-0.000368714	-0.000870168	-0.000672162	-0.000749886	0.000588179	-0.00157028	-0.00223446	8.85725e-05	-0.000233889	0.000724792	-0.000734389	-0.00117457	-0.000101507	-0.000808537	-0.00079304	0.00109017	-0.000830054	-0.000131726	-0.000182867	-1.92523e-05	-7.08699e-05	0.000230193	0.000456095	0.00045526	0.000545263	0.000616431	0.0013808	0.00223696	0.00144815	0.00485575	0.00172555	0.00234115	0.0044837	0.00372362	0.00523782
222	-0.00179666	0.000316858	0.000191212	0.00337327	0.000204802	-0.00118816	0.00109673	-0.00215024	-0.00028187	-0.00045377	-0.000381649	0.00165617	-0.000686407	-0.000152171	-4.94719e-05	-0.00285214	-0.00253302	-0.00050211	-0.0034669	-0.00168419	-0.00139314	-0.00039494	0.000138283	0.000938177	-0.000836432	-0.000312448	0.000170231	-0.000443637	0.000297427	-0.00128675	0.00131929	0.0010438	0.00111961	0.00256693	0.000249386	-0.000882685	0.00185633	0.000535011	0.000913143	0.000758767	0.00218034	0.000914693	0.00119114	0.00087142	0.00275302	0.00292146	0.00515509	0.00296068	0.00404727
223	0.00462401	-0.000467122	0.00130701	-0.000715613	-0.0011127	0.00154161	-0.000913143	-0.000359237	0.00125802	-0.00437921	0.00127244	0.00058794	-0.000414073	0.0106827	-0.000160336	-0.000348687	-0.000875056	-0.0028373	-0.00131845	0.000458479	-0.00131845	0.000218749	-0.000910342	0.00156069	0.000578403	0.000639081	6.79493e-06	9.41753e-06	0.000258923	-0.000718236	-8.02279e-05	0.00228977	0.00170779	0.00108004	0.00083375	-0.000166476	0.000748038	-1.49608e-05	-0.000424623	0.0036037	0.000651598	0.00146949	0.00205731	0.00376487	0.00181615	0.00301039	0.00417161	0.00386178	0.00597513
224	0.00147176	-0.00289464	-0.000240445	0.000351548	-0.000197828	0.00228953	-0.00157863	0.000311613	-0.0014385	1.46627e-05	-0.00116837	0.00101304	-0.00124782	0.00109494	-0.00121272	-0.00249499	-0.00105929	-0.00100499	-0.000327885	0.000125766	0.000619054	-0.000303805	0.00510192	0.00235868	0.000337958	0.00186729	0.00260818	0.000352979	0.000527263	0.000319958	0.000773787	0.00196993	0.00109744	0.00172782	0.000558734	-0.000111043	-0.000153601	0.000306845	0.000225663	0.000950933	0.00159752	0.00024128	0.001315	0.00293064	0.00131428	0.00249922	0.0019381	0.00328982	0.00381339
225	-0.00148791	0.00193679	-0.00151294	0.0006423	0.00129747	0.00103247	0.000519156	-0.000200987	0.00114572	5.01871e-05	-0.0024429	0.000605941	-0.00211579	0.000618458	-0.000531495	-0.00085324	0.000211596	-0.000256658	-0.00129348	-0.00120819	1.84774e-05	-0.000281036	0.000920892	0.000584245	0.00192094	-1.508e-05	0.000108838	0.000590682	-0.000471056	0.0020771	0.00135493	0.00163627	0.000182867	0.00424099	0.0014677	0.000167608	0.000610471	-0.000361979	0.000950694	0.00123036	0.00186241	0.000278473	0.00377464	0.00322819	0.00164366	0.00313365	0.00411034	0.00387704	0.00494528
226	-0.000306666	0.00368452	0.000659823	0.000857949	-0.00127476	-0.00186181	1.93119e-05	-0.00144982	-0.000505865	-0.000394166	0.000249028	-0.00194293	0.000753522	-0.00144738	-0.000230968	-0.00216192	-0.00169182	0.000584841	-0.00115997	-0.0010168	-0.00076139	0.00164855	0.00489342	0.00138175	0.000315547	0.00115955	0.000533223	0.000379801	-0.00023526	0.000244498	0.00229049	0.00101221	-0.000632882	0.000574708	0.0015322	0.00204837	0.0010227	-0.00035876	-0.000129521	0.00103772	0.000803947	0.000109196	0.00139463	0.00270784	0.00388503	0.00322759	0.00252903	0.00390601	0.0039016
227	0.000117779	-0.000539124	0.00210226	-0.00118661	-0.000576377	1.41859e-05	-0.000700772	-0.000290334	-0.000393152	-0.00150985	-0.000999987	-0.00185782	-0.000359774	0.00112236	-0.00274158	-0.00200903	-0.000208259	0.000554681	-0.00159413	0.000245571	-0.00144374	-0.00117868	-6.36578e-05	0.000898361	-0.000292659	-0.000171244	-0.000329435	-7.60555e-05	-0.000530362	0.000974536	0.00177538	0.00343168	0.000152588	-1.60336e-05	0.000144362	0.000797868	-7.64728e-05	0.00210047	0.000604749	0.00310028	0.000811219	0.000284076	0.0014652	0.00152218	0.00258255	0.00157356	0.00302052	0.00569296	0.00558448
228	-0.000557005	0.00307047	-0.00297928	-0.00285405	-0.000615299	-0.000107467	0.000711203	0.000871539	-0.000225425	0.000449777	-0.00116783	-0.00176322	-0.000309825	-0.00195837	-0.00015223	-0.00231922	-0.00345629	7.99894e-05	-0.00158691	-0.00111783	-0.000380337	0.000166059	0.000414014	0.0017364	0.00118542	0.000914693	0.000812769	-3.42131e-05	0.00176799	0.00278175	0.000620365	0.000292897	0.000978231	3.33786e-06	0.00164127	0.00119066	-0.000474513	0.000157118	0.00339353	0.00249779	0.00148404	0.000934601	0.000544786	0.00136828	0.00197375	0.00387216	0.00314057	0.00444305	0.00326979
229	-0.00683701	0.0052526	0.000204206	0.00169587	0.00043714	0.000845551	-0.000721157	-1.69277e-05	-0.00214529	-0.00140125	-0.00249088	-0.00225407	-0.000229478	-0.00249332	-0.00118816	-7.00355e-05	3.02792e-05	0.000967026	-0.000705302	-0.000780046	-0.00022918	-0.000186622	0.000427723	0.000475883	0.000674605	0.000142097	0.000436425	6.22272e-05	0.000589609	0.00135672	-0.000173628	0.000768423	-0.000142157	-1.84774e-06	0.000325084	-0.000159025	0.00078392	0.00132442	0.000957251	0.003021	0.00184536	0.000938892	0.00201106	0.0015949	0.00173283	0.00227535	0.00243592	0.00300837	0.00390649
230	-0.0038029	-0.00209886	0.00237918	0.000341773	-0.00132787	-0.0013752	-0.00117409	-0.00221187	-0.000660241	-0.002581	-0.00254059	-0.00112879	-0.00179404	-0.00068748	0.000519633	-0.00143933	-0.000713408	-0.00126052	-0.00227386	-0.000884831	-0.000629425	-5.93662e-05	0.00116849	0.00114024	-8.19564e-05	7.87973e-05	-0.00114381	5.61476e-05	-0.000772297	0.000157714	-0.000415564	0.00110626	-8.75592e-05	0.0014149	0.000620127	0.00110257	0.000308871	0.000312448	0.000380635	0.00220275	0.00291765	0.00101602	0.00103831	0.00115097	0.00292218	0.00228477	0.00214219	0.0037787	0.00391817
231	-0.000700891	0.00406182	-0.00159687	-0.00143623	-0.00132328	-0.000525594	0.000379086	0.000451088	7.29561e-05	-0.00184852	0.000324488	-0.0022642	0.000786304	-0.00137317	-0.00220507	-0.00136828	-0.00132239	-0.000153899	0.000836968	-0.000499308	-0.000586331	-0.00121826	0.00600564	0.000346661	0.00201976	0.00149024	1.19209e-06	0.00105882	-0.000569403	0.000239611	0.00114489	0.000105739	0.00244856	0.00117648	0.00162148	-0.000303805	-0.000587106	0.000714779	0.000841856	-0.000276625	0.00208545	-2.49147e-05	0.000941277	0.000376105	0.00202024	0.00322425	0.00225568	0.00296998	0.00452471
232	5.91278e-05	0.00028944	-0.00177109	0.00130045	-0.0008322	-0.000488639	0.00097537	-0.000582635	-0.00269759	-0.000119388	-0.000976503	0.000370741	-0.000804424	-0.00130558	-0.00291455	-0.00223613	5.37634e-05	3.18289e-05	0.000419259	-0.00265354	0.000500679	0.00149441	-1.09673e-05	0.00357234	0.000771403	0.000143886	-0.000188351	0.00045073	-0.000830054	-0.000217199	-9.62615e-05	0.000781894	0.000132322	-0.00033325	0.00100219	0.00152302	-9.9659e-05	0.000722289	0.00124121	0.00154543	0.000218749	0.000821948	0.00134075	2.44379e-05	0.00109327	0.00210416	0.00263536	0.00324988	0.00309753
233	-0.000827134	0.00280654	-0.00293189	-0.00161761	-6.02007e-05	-0.0004251	0.0014689	-0.00203013	0.00018537	-0.000370741	0.000744343	-0.00140572	-0.00198549	-0.0010004	-0.00259268	-0.00108385	-0.00181556	-0.0015319	-0.000255287	-0.00024873	5.96046e-05	0.000322104	0.00129843	-0.000277281	0.00231981	0.00289071	0.000384092	-0.00132102	0.00147498	-0.000518322	-0.000237584	0.000439525	0.000566721	-0.000697076	0.00365448	0.000517011	0.000414371	0.00360096	-0.000938714	0.000703692	-0.000114143	0.000184655	0.00159943	0.0016036	0.00206923	0.00108624	0.00241661	0.00362992	0.00233221
234	-0.00109762	0.000774384	-0.00143605	-0.00145137	-0.00147313	0.00277865	-0.000571549	-0.00125927	-0.00162345	-0.00172031	0.000490785	-0.000882924	-0.000752211	-0.00209236	-0.00153631	-0.00245237	-0.00378597	-0.000243962	-0.000865102	0.000223994	-0.000339329	-0.000193	0.00228858	0.00120246	0.000798941	0.00135398	0.00126028	-0.00084126	-0.000522554	-0.00177908	-0.000548422	0.00145221	0.000837564	0.000335932	0.000707626	0.00115991	0.000891805	-0.00113833	0.000675321	0.000244975	-0.000267148	0.00148273	0.00105441	0.000935197	0.00262964	0.00159717	0.00415647	0.00265658	0.00620902
235	0.00164616	0.00496173	0.00316644	0.00159597	-0.000411272	0.000659823	-0.000176251	-0.00119787	-0.00231194	0.000474215	-0.000348628	1.34706e-05	-0.00271916	0.0010525	-0.00138056	-0.00184333	-0.000802636	-0.00168353	-0.000630379	0.00244498	0.000134468	0.00183356	0.00135946	-9.03606e-05	0.00311601	0.000880003	-0.000509977	-0.00176936	-9.82881e-05	9.70364e-05	-5.12004e-05	-0.000573099	0.000998497	0.000191569	0.000954151	0.00112963	7.43866e-05	0.00110614	0.00114155	0.0022161	-0.000299633	0.000513315	0.000633717	0.00132418	0.00141132	0.00182843	0.00171661	0.00227535	0.00333619
236	4.05312e-06	0.00161362	-0.00049305	0.000666261	0.00127685	-0.00506997	0.000345349	-0.00320292	0.00107551	-0.00139976	-0.000199854	-0.000616133	0.00204515	-0.00242698	-0.000835836	-0.00325334	-0.000803828	-0.00152642	-0.000203907	0.000171542	8.21352e-05	0.000639081	0.000434995	0.0019002	0.000920773	0.000533581	0.00216115	-0.000312269	0.000359535	-0.000443637	0.000189781	-0.00027591	0.0002321	0.00128448	0.000119209	0.000310898	5.81741e-05	0.00100052	0.000965476	-0.000329435	0.00064528	-0.000455081	0.000597477	0.000406384	-0.000521421	0.00129521	0.00049448	0.00196624	0.0017283
237	-0.00200528	-0.000935912	0.00267625	0.000919461	0.000919461	-0.00161606	-0.000641763	-0.0032863	-0.00146413	0.000420928	-0.000701666	-0.00145131	-0.00189346	-0.00219196	-0.000119269	-0.00216424	-0.000728667	-0.000582874	-0.0015927	0.0044235	-0.00100285	0.000877738	0.000445008	0.000571132	0.00232852	-0.000374436	0.000579834	0.000338316	0.000614405	-0.00041616	-0.000253856	-0.00148702	0.00113606	0.00137031	0.0011909	0.00178957	0.000427008	0.00123191	0.000656724	-0.000656188	0.000815153	0.000712395	0.000272393	0.000839472	0.000816226	0.000977874	0.00141287	0.0021596	0.00405383
238	0.000738502	-0.0045054	-0.00332844	0.000902891	0.00152636	-0.000441849	-0.00108248	-0.00232524	-0.000246108	-0.00243241	-0.00409698	-0.00358194	-0.00245798	-0.00276452	-0.000498533	-0.00136024	-0.00020349	-0.000885367	-0.000880897	-0.000372887	8.80957e-05	-3.59416e-05	0.000590205	0.000345945	0.00735784	0.00246418	0.00200057	-3.06368e-05	6.92606e-05	0.000291348	-0.00157958	0.00187659	0.000453472	0.00073266	0.00209653	-0.000648856	0.000584841	-0.000215113	0.000576496	-0.000130415	0.000238061	0.000779629	0.000546455	0.00060153	-0.000147581	0.00227451	0.00174165	0.00201094	0.00242245
239	-0.000918031	-0.00065136	-0.00310218	0.000334978	-0.00264996	-0.00124383	0.000149846	-0.00189763	-0.002662	-0.00333333	-0.00104475	-0.00309962	-0.00219226	-0.00239992	-0.00209653	-0.00218296	-0.00253868	-0.000772119	-0.00196362	-0.00149238	-0.000466406	-0.000174284	-0.00136369	0.00100708	0.00145352	0.000290513	-0.000227749	-0.0013606	-0.000686586	-2.08616e-05	-0.000924647	5.79357e-05	-1.49012e-06	-0.000687122	0.00124919	-0.000415266	0.000494599	-8.94666e-05	0.000462651	0.000960708	0.000804663	0.00127614	-0.000641704	-0.000191152	0.00200903	0.000943065	0.00134933	0.00219655	0.0018934
240	-0.00439054	-0.00157392	0.00138068	-0.00318271	-0.000527024	-0.00293446	-0.000979185	0.000398874	0.000394344	-0.000403881	-0.0016439	-0.00274915	-0.00252032	-0.00245082	-0.00145239	-9.36985e-05	-0.000344157	-0.00219148	0.00227964	-0.000984788	0.000822425	-0.00127143	-8.95262e-05	-0.000331283	0.000696063	0.00124836	0.000215054	-0.000231326	-2.61664e-05	0.00102985	0.000739455	0.000966311	0.000726104	-0.000553906	-0.00162053	-0.000387371	0.00194085	0.000526309	0.000670552	-0.000779748	0.000373602	0.000480413	0.00061965	0.00152636	0.000436664	0.00116861	0.00159776	0.000487566	0.00262785
241	-0.00172341	-0.000371993	-0.00427449	-0.00110191	-0.00260681	-0.000801444	-0.00318348	-0.00256366	-0.000870585	-0.000688732	-0.00242788	-0.00198013	-0.00143635	-0.00391096	-0.00170225	-0.0023275	-0.00180942	-0.000560999	-0.00192821	-0.0014807	-0.000769973	-0.00149184	-0.000508726	0.000107646	-0.000371933	0.00124991	0.00067699	-0.000154376	-0.000485241	-0.000166297	0.000726104	0.000754595	0.00165069	0.000983596	-0.00217581	-0.000689566	-0.000997066	-8.39829e-05	-0.000129759	-0.000193357	4.06504e-05	-0.00016278	-0.00104159	0.00031364	0.000545621	0.00184631	0.0013926	0.0033412	0.00178576
242	0.000224829	0.000484705	-0.00504947	0.000121593	-0.00341898	-0.00210112	-0.00174737	0.000941515	-0.0017029	-0.00279272	-0.00200462	-0.00321853	-0.00228131	-0.00235134	-0.00289762	-0.000243723	0.00144804	-0.00154811	-0.000292063	2.32458e-05	-0.000990212	-0.00149179	-0.000382125	0.000415802	0.00105166	0.000883102	0.00292516	0.00470316	0.00147629	0.00107503	0.00517833	0.00093317	0.000709534	0.00015533	-0.00130486	-0.00161433	-0.00148427	-0.000315487	-6.75321e-05	-0.000315666	-0.00118464	0.000941277	0.000193954	0.000731468	0.000232697	0.00250697	0.00218821	0.00237679	0.00155652
243	-0.003205	0.00361216	-0.00137037	-0.00229675	-0.00076431	-0.000940561	-0.00403339	-0.00147432	0.000456095	-0.00142902	-0.00125581	-0.00238395	-0.00228393	-0.00150579	-0.000368893	-0.000201166	-0.00144547	0.00061059	-0.000822842	-0.000277221	-0.000565886	-0.00126624	0.000290513	0.000866294	0.000633955	0.0010078	0.000450373	0.00056386	0.00125837	0.00264955	0.00238621	-0.00110853	-0.000500917	-0.000801802	-0.0003407	-0.0017572	-0.000680923	-3.09944e-05	-0.000358641	-0.000456035	0.000388741	0.000117421	-1.4782e-05	0.000228286	0.00101697	0.00152791	0.00192261	0.00159621	0.00337243
244	-0.000697255	-0.00286829	-0.00529951	-0.00319451	-0.00172406	-0.0026558	-0.00158274	0.000870705	-0.000922263	-0.00138938	-0.00299233	-0.00242501	-0.00218081	-0.000397325	-0.0020265	-0.00258768	-0.00257474	-0.00105214	-0.000762224	-0.000645041	-0.00109953	-4.60744e-05	0.000137806	0.00137007	0.00290108	0.000855207	0.000809312	0.00125444	0.00106001	-0.000923276	0.00336015	-0.00115246	0.000157714	-0.000788867	-0.00075084	-0.000756204	0.00127411	-0.00131691	-0.000540018	0.000540733	0.000513673	0.000853658	-0.000342131	-2.70605e-05	0.000435352	0.000118136	0.00484955	0.00219572	0.00227237
245	-0.00226885	-0.00314927	0.000378489	-0.000808477	-0.00249523	-0.00132096	0.000915885	-0.00168848	-0.00107449	-0.00531411	-0.000186205	0.00154865	-0.00278151	-0.00120068	-0.00140995	-0.000751436	-0.00154692	-0.000252366	-0.0020721	-0.00109124	-6.76513e-05	3.54052e-05	0.00024879	0.000642657	0.00175929	0.00136113	-0.00112015	0.000184655	0.00181329	0.000597477	0.00114775	0.0010035	0.000334263	0.000866652	-0.000408649	-0.000557303	0.000136971	0.000840783	-0.000875235	-0.000984311	0.000372052	0.00016439	0.000276566	0.000117302	0.00117874	0.00346231	0.00125647	0.0012244	0.00180483
246	-0.00385594	-0.00232756	-0.00285298	-0.00167495	-0.000177622	-0.00194263	-0.00148088	-0.00412929	-0.000773191	-0.0013665	-0.000847161	-0.00386047	-0.000101864	-0.00237262	-0.000454485	-0.000386238	-0.00179124	-0.00219101	-0.00160694	-0.000333726	-0.000538766	0.000343204	0.000157475	-0.000264108	0.00049901	-3.57628e-07	0.00739086	-0.000244379	-0.000613928	0.00050807	0.00030148	0.000236511	-0.000473917	-0.000751436	0.00166941	-0.00138742	0.000367761	-0.00156254	0.000353575	0.00250506	0.00339782	-0.000696123	0.000911593	-0.000907362	0.00217605	6.13928e-05	0.00242329	0.00114155	0.00139678
247	0.00224113	-0.00304109	0.000449657	-0.000494778	-0.00336033	-0.00268573	-0.00174135	-0.00204605	-0.0013454	-0.00095731	-0.000593662	-0.00240028	-0.00225806	-0.000200868	-0.000758231	-0.0010826	-0.00240195	-0.00226718	-0.00168794	-0.000945091	-0.00112259	0.000724077	-0.000216782	0.0065273	0.00214493	0.00265515	0.000630379	0.000678778	-0.000241041	0.000704527	0.000746131	-2.98023e-06	-0.00046742	-0.00053823	-0.000677407	-0.000255346	-0.00084281	-0.00203198	0.000212073	-0.000316024	-0.00113851	-0.000324488	-0.00109619	-0.00034076	-0.00075984	0.00368941	0.00343144	0.00127852	0.00133085
248	0.00142181	0.0030849	0.00234556	-0.00240463	-0.00349933	-0.000175595	-0.000325263	-0.000802338	-0.00117844	-0.0023095	-0.00252312	-0.00231063	-0.00183588	0.000203609	-0.00161344	-0.00079155	-0.00175196	-0.00313437	-0.00186312	-0.000588119	-0.000579715	-0.000824749	0.00203443	-0.0001387	0.00152183	0.00120473	-0.00150436	0.000340939	0.00164878	-0.000357866	0.000545263	0.000579596	-0.000819862	-0.00284445	-0.00030309	-0.000721395	-5.05447e-05	-0.000835299	-0.000151515	0.00053525	-0.00143838	-0.00198078	0.0012809	0.000251293	0.000882506	0.00200391	0.00217581	0.000892401	0.00183022
249	0.000833631	0.000667572	-0.00148284	-3.34382e-05	-0.00227827	-0.00220257	-0.00332987	-0.000289619	-0.00255531	-0.00270921	-0.00199628	-0.00305074	-0.000303328	-0.000929832	-0.000234544	-0.00217831	-0.00112319	-0.00116533	-0.00175887	0.00102568	-2.00272e-05	-0.000392079	0.001073	0.00196564	0.00508082	-0.00169408	-0.00282663	0.000642776	-0.000309289	7.67708e-05	-0.000445127	-0.0014165	-9.13143e-05	-0.00134695	-0.000834823	-0.000152588	-0.000167847	-0.00117546	0.00201941	0.000252008	-0.00210547	-0.000329494	0.000862002	-0.00119919	0.00119126	0.000759006	0.000210047	0.000256896	0.00157177
250	0.00161755	-0.00351465	-0.000690579	0.00118935	0.00304496	0.00104356	0.00148153	-0.00144529	-0.00157261	-0.00129569	-0.00179482	-0.000313222	-0.000685215	-0.00172645	-0.00225979	-0.00132167	-0.00244635	-0.00245333	-0.00229299	0.00125837	0.000602722	0.00105	0.00567329	0.00203073	0.00218987	-0.000260234	-0.000310421	-0.0016278	0.000200033	0.0012325	0.000305414	0.00219071	0.000727177	0.000142336	4.24385e-05	-0.00085032	-0.000806928	-0.000682831	-0.00167304	-5.06639e-05	-0.00054419	-0.000369549	0.000237107	-0.000100136	0.000418067	0.000653863	-0.000230968	0.00130558	0.000786304
251	-0.00187254	0.00193751	-0.00236142	-0.00201696	0.000823498	0.000346661	-0.00106281	0.00134659	-0.0014165	-0.0013271	-0.00399441	-0.00177324	-0.00209719	0.000795484	-0.00130856	-9.38177e-05	-0.000297427	-0.00211191	-0.00199509	-0.000354767	0.0011127	0.000256538	0.0016495	0.00214887	0.00501442	0.00086081	0.000102401	0.000342846	-0.000138462	0.00247729	-0.00137055	0.000661373	-0.00175202	-0.00066632	0.00158119	-0.00154829	-6.01411e-05	-0.001028	-0.00100601	-0.00084281	-0.00212115	-0.000724435	-0.000738323	-0.00189358	-0.000846207	-0.000791907	-0.000107825	0.000915885	0.00166059
252	-0.0015856	-0.00161111	-0.000554204	0.000682473	0.000659347	0.00056231	1.45435e-05	-0.002258	-0.00156558	-0.00124544	-0.00190538	-0.000874221	-0.00203151	-0.00227582	-0.00116068	0.000110388	-0.000222445	-0.00176394	-0.00116044	-0.00196332	-0.00133938	0.000644088	0.00135469	-0.00104505	9.60827e-05	0.000612497	-0.000986159	1.91927e-05	0.000184774	0.000111341	-0.000764668	0.000439167	-0.00118852	-0.000458896	-0.00072217	9.63211e-05	-0.00072062	-0.000740349	0.000883937	-0.000892043	-0.00223362	-0.000761211	-0.000765681	5.29289e-05	-0.000852168	-0.0011555	0.000537872	-0.000754178	0.00239503
253	-0.004453	-0.00141728	-0.00248122	0.002262	-0.0020752	-0.000751972	-0.0041101	0.000377655	-0.00316799	-0.000421405	-0.00195658	-0.00123477	-0.00107819	0.000205994	0.000459313	-0.000472248	-0.00158083	-0.000380218	-0.000804961	-0.0018158	-0.00144565	0.000302672	-0.000193238	0.000826955	-0.000253558	-0.00136822	-4.05312e-05	0.000388384	0.000506401	0.000214696	-0.00128806	0.000391245	-0.00108218	-0.000625491	1.27554e-05	-0.00168675	0.000398874	-0.000924706	-0.00155807	-0.00174987	-0.00122988	-0.00235045	-0.000977874	-0.00205415	-0.00149053	6.63996e-05	-0.000641525	0.000579715	0.000624061
254	0.00381064	0.0049324	0.00465786	0.00266862	-0.00151658	-0.00273854	-0.0017904	-0.0022682	-0.00124937	-0.000530005	-0.000679076	-0.00276923	-0.00237441	-0.0017736	-0.00130969	-0.00146973	-0.00132704	-0.00177503	-0.000739098	-0.00100231	-0.00137419	-0.00174654	-0.000409186	-0.000657856	0.000261664	4.39882e-05	0.0010556	-0.000230908	-0.00035584	0.00114572	0.0021354	0.00226653	0.000392556	0.00280523	-0.000628591	0.000421286	-0.0013656	0.00185335	-0.000351429	-0.000855863	-7.35521e-05	-0.000532269	-0.00153178	-0.00139171	0.000357985	-1.43647e-05	0.000203013	0.0028218	0.00135851
255	-0.00153273	-0.000958323	-0.00239706	-0.00170326	0.000321507	-0.00159431	0.000780702	-0.000796318	-0.000967562	-0.00103605	-0.00227785	-0.00152862	-0.0018099	-0.000907183	-0.00257826	-0.00107932	-0.000997901	-0.00197887	-0.00213915	-0.00113916	0.000779867	-0.000871181	-0.000771344	0.00826442	-0.000651598	-0.00088644	-0.00123304	-0.00035888	0.000585318	0.000253201	0.0005126	0.00184476	0.000971198	-0.00145704	0.00189602	-0.000906825	-0.000714839	-0.000995994	-0.000878811	0.000219584	-0.0010857	-0.00177604	-0.000423193	-0.000730455	-0.000459313	-0.000329196	0.00113595	0.000825644	0.000339627
256	-0.00102782	0.000495791	-0.00192428	-0.000883877	-0.00062722	-6.07371e-05	0.000933528	-0.000751376	-0.00235057	-0.00101876	-0.00174594	-0.000925064	-0.00170338	-0.000385702	-0.00124931	2.86102e-05	0.000818133	-0.000186205	-0.000745237	-0.00123358	-0.00116086	-0.00056231	0.000559807	0.000492334	0.00110579	-0.000424564	0.000646472	-0.000197113	-0.000855923	0.000319958	0.000588179	0.000372291	0.00196242	-0.000512898	-0.000198722	-0.000855088	-0.00157529	-0.00133204	-0.000449419	-0.00129473	-0.00242549	-0.000714064	-0.000600874	-0.00104421	0.00103605	-0.000300109	-0.000232041	0.000544071	0.00182426
257	-0.00131416	-0.00224119	-0.00075531	-0.00103569	-0.00262058	-0.00129658	-0.00314468	-0.00263917	-0.00336832	-0.0011214	-0.00241411	-0.00148982	0.000479102	-0.000334144	-0.000579715	-0.00139332	-0.000844121	-0.00156492	-0.00249809	-0.00106651	-0.000603795	-0.000874817	0.000240684	0.00117409	0.00101995	-0.000416398	0.000731349	-0.000122309	-0.000750661	-0.000140309	0.00137341	0.000305414	0.000531673	-0.000636637	0.00179124	-0.000297904	-0.00100797	-0.00200421	-0.00129908	-0.00138634	-0.000841558	-0.00100422	-0.00163978	-0.000750482	-0.000996113	-0.000326872	9.91821e-05	0.00118995	0.00112128
258	-0.0010736	-0.00289518	0.000609398	-0.00331306	0.00029397	-0.00113732	0.00225794	-0.00365257	-0.000818372	0.00122035	-0.0013355	0.00240028	-0.00195533	0.00119579	-0.00255793	-0.00246626	-0.00162327	-0.00138527	-0.000677526	-0.00065881	-0.000910103	-0.0020662	-0.00181049	-0.000815332	0.000583649	5.61476e-05	-0.000590622	0.000482559	0.00100768	-0.00132769	-0.000693977	-0.000271022	-0.000933647	-2.25306e-05	-0.000183463	-0.00150746	-0.00176829	-0.00207132	-0.00103551	-0.0012936	-0.000742435	-0.00233716	-0.00211835	-0.00153172	-0.000329792	-0.00015825	0.00054729	0.000968456	0.000286341
259	-0.000214159	-0.000639498	0.00151205	-0.00267386	-0.000744581	0.000920534	-0.00164598	-0.00191897	-0.000606239	-0.00220454	0.000534892	0.00040257	-0.00134182	-0.00270289	-0.00266767	0.00528109	-0.00130755	-0.000846088	-0.00111842	-0.00191081	-0.0019995	-0.000148833	-0.000156462	0.000388622	0.00583637	-0.000340402	0.000806332	0.000450492	0.000636101	-0.00045836	-0.00240624	8.36849e-05	0.000634909	-0.00171173	0.000624895	-0.000843108	-0.00119466	-0.00133657	6.11544e-05	-0.000310659	-0.000961721	-0.000191152	-0.00126147	-0.000134468	-0.00090158	5.4121e-05	0.000432611	0.00180674	0.00216711
260	0.000532031	0.000762939	-0.00155908	-0.00415039	-0.00285453	-0.00336039	-0.00193089	-0.00315386	-0.00275147	-0.000903964	-0.00430262	-7.09295e-05	-0.00148922	-0.000407398	-0.00226623	-0.00151962	-0.00204378	-0.000824869	-0.0026921	-0.000581205	-0.00136268	0.00125635	-0.000276566	-0.00100642	0.00158036	0.00114214	-0.000963569	-0.000538409	0.00024724	0.000918865	-0.00197905	-0.00137264	0.000233889	-0.000101566	4.39882e-05	-0.00119555	-0.00233281	-0.00324428	-0.00169259	-0.000787556	0.00333536	-0.000110269	-0.000692189	-0.000562251	0.000496507	0.000306606	-0.000347435	-0.000492096	0.000725389
261	-0.000425041	-0.00283116	0.000298858	-9.43542e-05	-0.00129443	-0.00143582	-0.00175107	-0.00150365	0.000296235	-0.00423956	0.00210738	-0.000600576	-0.000931978	-0.000186086	-0.000890672	-0.000971854	-0.000771999	-0.000284672	-0.000572324	-0.000590026	0.000226378	-0.00160897	0.000437737	0.00145781	0.000437498	-0.00239819	-0.000570357	-0.00130099	-0.00238222	-0.00032711	-0.00108856	-0.00155276	-0.00152236	-0.000658572	-0.000922143	-0.000634074	-0.000852585	-0.000891626	-0.00173128	-0.000395894	-0.00129277	-0.00103277	-0.0005669	-0.000297964	-0.000414729	-0.000215113	0.000644326	0.00102603	0.00242424
262	-0.00165004	-0.00236958	-0.00130045	-0.000170887	-0.00149709	-0.00286496	-0.000728965	-0.00282311	0.00093019	-0.00258142	-0.000214398	-0.000790894	-0.000643969	-0.00270158	-0.00111979	0.000460625	-0.000846028	-0.000815094	-0.000889838	-0.00231737	-0.0018754	-0.000186205	0.000254512	-0.000498891	0.0010699	-0.000359356	0.000205994	0.000706911	-0.000228584	-1.60933e-06	0.000126362	-0.000765264	-0.000928879	-0.000177741	0.000112653	0.000156283	-0.00040102	-0.00072068	-0.000325501	0.000314951	-0.000604391	-0.0016287	-0.000586271	-0.00132018	-0.000138164	-0.000563502	0.000314951	0.00134158	0.000639796
263	0.000601411	-0.000518918	-0.0016607	-0.00074178	-0.00266379	-0.00021106	0.00167966	-0.000327587	0.00274563	-0.000834644	0.000866652	0.00021553	-0.000146806	-0.00122565	-0.000547886	0.000395656	-5.64456e-05	0.000108361	-0.00100052	-0.00185031	-0.000628948	-0.00109088	0.00105798	0.000132918	0.00077188	0.0015347	1.16825e-05	-0.00090605	-0.000420272	0.00114882	-0.00170952	-0.00134289	-0.000277817	0.000179172	-0.000177443	-0.000810504	0.000318646	-0.000141621	0.000684977	0.000334501	0.000824213	-0.00105864	3.3021e-05	-0.00116235	-0.000412047	-0.000321567	0.000166297	0.00175357	0.00223291
264	-0.00219256	-0.000904143	-0.00144142	-0.000906408	-0.00471276	0.00388789	-0.00220078	0.00209785	-0.000952065	0.00258636	1.46627e-05	0.00225043	-0.00211662	-0.00174826	0.00225258	-0.00128293	-0.00158095	-0.000202119	-0.00171167	-0.00060147	-0.00165552	0.000251651	-0.000484288	-0.000433087	-0.00134832	0.000325322	-0.00069648	0.000995636	0.00104272	0.000593901	-0.000694513	0.000240207	9.05991e-05	-0.000675321	-0.000136673	0.000133276	0.000264525	-0.000201285	-0.000132084	0.000455737	0.000319958	-0.000782967	-0.000838339	-0.000223696	-3.74913e-05	0.000631928	0.000918865	0.00114226	0.0012008
265	-0.00158328	-0.00198507	-0.0035516	0.00311422	-0.00227171	-0.00378066	-0.00084585	-0.00153017	0.000733376	-0.00133944	0.000716448	0.00110245	-0.00282878	-0.000872195	-0.00165892	-1.75238e-05	-0.000309467	-4.69685e-05	-0.00141543	-7.20024e-05	-0.000729024	-0.00103325	1.69277e-05	-0.000404179	-0.000827849	9.41753e-06	0.000730634	0.000674486	0.00114095	0.00110686	0.00046289	-0.000540853	-0.000943482	-0.00029248	1.29938e-05	0.000481248	-0.000370145	0.000718951	8.88109e-05	0.000564933	0.000426173	-0.000746608	-0.000203848	-0.000899434	0.000169396	-0.000524938	0.0010972	-5.84126e-06	0.00209844
266	-0.000293791	-0.000126421	-0.00434893	-0.00195682	-0.00132012	-0.00175261	0.000100493	-0.000531673	-0.000362515	-0.000475824	-0.00089097	-0.000699937	-0.000909209	0.000274897	-0.000356019	8.29697e-05	-0.00202388	-0.000129938	-0.000417113	-0.00125641	-0.00107455	0.00129735	-0.000105083	-0.00126743	0.000204206	-0.00023663	0.000232697	0.00034368	0.000582218	0.00115895	-0.000114262	0.000341773	-0.000949264	-0.000479043	-0.00051403	-0.000292599	-0.000284731	0.00111735	0.000372291	-0.000241816	-0.000672698	-0.000465274	0.000145078	0.000759244	5.37634e-05	0.000265837	0.00114632	0.00173712	0.00143731
267	0.00233817	-0.00463116	0.00178814	-0.0012728	-0.00249231	0.000994921	-0.000941455	-0.000534534	0.000236034	0.000604749	0.000803113	-0.000381827	-0.000507712	-0.000164866	-0.000294626	0.000899911	6.77109e-05	-0.000546575	-0.00115454	-0.00105804	-0.000106275	-0.000230193	-0.00018388	0.00196838	-0.000480592	0.00159454	0.000570178	0.00168204	0.00153148	-0.00092274	-0.000592172	0.000276566	0.000842333	0.000315428	6.33001e-05	0.000408053	0.000849605	-0.000203013	-2.27094e-05	-0.000671685	0.00150681	0.000407815	-0.000362575	0.000270605	0.000300169	0.000555873	0.000653267	0.0010438	0.000873446
268	-0.00466305	0.000691056	-0.00256026	-0.00409049	-0.00186867	-0.000391483	-0.000636458	0.000457168	-0.00180036	9.98974e-05	-0.00120211	-0.000135124	-0.000389814	-0.00053966	-0.00069797	0.000248194	-0.00010705	-0.00082469	-0.000132501	-0.00158399	-0.000784576	0.000112534	3.24249e-05	-0.000174224	0.00174928	9.40561e-05	0.0013361	0.00140893	0.000899673	-0.000767648	0.00165081	0.000766754	-0.000328064	0.000539064	0.000351429	-0.00150353	0.00102568	0.000500321	0.00122499	-0.000502229	-0.000172257	0.000806689	-0.000787377	6.52075e-05	-0.000534236	0.00113642	0.000381827	0.00128329	0.00247157
269	-0.00185132	0.000878215	-0.000578582	-0.00199527	-0.000635207	-0.00359583	-0.00146317	-0.0013113	-0.00273556	-0.00107539	-0.000138521	0.000334024	-0.000597239	-0.00151086	-0.000732124	-0.000349998	-0.000508368	-0.000690937	-0.000315368	0.000113726	0.00130641	-0.000915647	0.000414491	0.000335932	0.00148511	0.0011884	0.000548005	0.00122511	0.000201583	0.000373602	-6.87838e-05	0.0019623	0.00101221	-0.00101489	-0.000459075	-0.00103247	0.000803947	0.000403643	0.000986457	-0.000281751	-0.000460923	0.000240445	0.000743508	-0.000220478	-0.000290871	0.00047183	0.000294089	0.000466108	0.00123894
270	-0.00351948	-0.0014534	-0.00548398	-0.00234747	0.000210524	-0.00110614	-0.000305176	-0.00114942	-4.11272e-06	-0.00047487	-0.00239116	-0.00173545	-0.00139832	-0.000901759	-2.71797e-05	-0.00133371	-3.22461e-05	-0.00179392	-0.000857174	-0.000398159	-0.00075382	-0.000697017	2.15769e-05	0.000326276	-5.76973e-05	0.000506163	0.000276685	5.00679e-06	4.18425e-05	0.000213742	0.000193954	0.00123966	0.0006181	6.00815e-05	0.000256658	-5.10812e-05	0.00058949	0.000446558	0.00103927	-0.000315249	-0.000399232	8.51154e-05	0.000736952	0.00122452	-0.000154376	0.00199366	0.00170016	0.000584841	0.000219941
271	0.00232244	-0.00118983	-0.00122386	-0.00139409	0.00159276	6.55651e-06	0.000192642	-0.0005669	0.00013423	-0.00167263	-0.00102848	-0.00198019	0.00100672	-0.00103837	0.000132918	0.000614762	-0.000649989	-0.000978947	-0.000240147	-0.00101227	-0.00135636	0.000112057	-0.000676572	-0.00162411	0.000312448	-0.00068742	1.21593e-05	0.000125051	-0.000399709	-0.000219584	0.000950217	0.00170743	0.000531316	0.000818968	-0.00011903	-0.000512898	0.000633121	0.00145686	0.00211132	-0.000642359	0.000353456	0.00218081	0.000204563	0.000271797	0.00112474	0.000177145	0.000765562	-0.000363111	0.00167
272	-0.00323904	-0.00233066	0.0013622	-0.000294566	-4.88758e-06	-0.00080657	-0.00127441	-0.000862718	-0.00195116	-0.00117832	-0.00202495	0.0004251	-0.00172639	-0.000462532	-0.00168842	-0.000162065	-0.00144041	-0.000181019	-0.000850797	-0.00106591	-0.000490427	-0.00196886	-7.08103e-05	0.000461221	0.000501513	-0.000171065	0.000441313	3.11136e-05	0.000340581	0.000192285	0.000951886	0.00328267	0.000276566	0.000710249	1.06096e-05	-0.00091058	0.000265598	0.0016551	0.00113416	0.000269055	0.00102603	0.000905752	-3.18885e-05	0.000429153	0.000920534	0.00228	0.000802636	-0.00122142	-0.000260592
273	-0.000994325	-0.00196189	0.000723481	0.000343919	0.00136006	-0.00120181	-0.00225466	0.000441313	-0.00108296	-0.0013805	7.34329e-05	-0.00159603	0.000867248	-0.00275064	-0.000599146	0.000706792	-0.000791371	-0.00114143	0.000758886	-0.000418961	0.00181389	-0.000994802	-0.000444233	0.000503063	0.000755787	0.000486732	0.0003438	0.000627518	-4.63724e-05	0.000522137	0.00194764	0.00106621	0.00136375	0.000627756	2.25306e-05	0.000316143	0.00086987	0.000616074	0.00142562	0.000516891	0.000423789	0.00152957	0.000522137	0.00200295	0.00126338	0.000706315	0.000382423	0.00162828	0.00019908
274	-0.00240695	0.00204241	-0.00178224	-0.000734627	-0.00133348	-0.00133002	-0.000519514	-0.00165492	0.000624299	-0.000632286	-0.00253224	-0.000261784	-0.000230968	-0.00056833	0.000697732	0.000167131	-0.00157976	-0.000663579	-0.000193775	0.0010041	-0.000269592	0.000691414	0.000163555	0.000354052	-0.00113267	-0.000187635	-0.00111443	-0.0012517	0.00131035	0.00096035	0.000661492	0.0019114	0.000962615	0.00257945	2.563e-05	0.000400782	0.000643373	0.00122416	0.000447512	-0.000155568	0.00135744	0.00115967	0.00163674	0.00078094	0.000861406	0.000620723	0.000947714	0.000182629	0.00146759
275	-0.000273347	-0.00334632	-0.00156188	0.000146747	-0.00171131	0.000621319	0.0011636	-0.000251174	-0.00165004	0.00115228	-0.000850618	0.000490069	-0.00122762	5.99623e-05	-0.00178707	0.00118637	-0.00151265	0.00105	0.00146496	-0.000341833	0.000100613	-0.00307208	-0.000781238	-0.000243425	0.00126159	0.00060463	-0.00031811	-5.8651e-05	0.00111699	0.00023973	0.000957251	0.00167465	0.00134289	0.000445008	0.000199914	0.000523329	0.00185931	0.00171387	0.000514269	0.00184298	0.000937462	0.00106931	0.000567198	0.000570178	0.000450492	0.000321627	0.000809431	0.00159025	0.000462413
276	-0.0002684	-0.000457644	-0.00247914	-0.000568151	0.00335622	0.000862956	-0.00121683	0.000129819	-0.000886917	-0.00200158	0.00111639	-0.000850499	-0.00050801	0.000661135	0.000324845	0.00047183	-0.000727952	-0.00067687	-0.00060147	-0.000410676	-0.000626028	0.000573874	0.000883818	0.00103652	0.000334859	-0.00103676	-0.000968039	-0.000393152	-0.00068897	0.0011915	0.00125182	0.000762939	0.00156081	-0.000364244	0.00200117	0.00141644	0.00120068	0.000542283	0.000804543	0.000818133	-0.000457942	0.00145876	0.00104749	0.000880837	0.00146818	0.00030005	-8.83937e-05	0.000654697	0.000463963
277	0.00183415	0.00423837	0.00189888	0.00497401	0.00161362	0.000597596	0.000971675	-0.00221521	0.000897527	0.00131798	0.000922918	0.000468016	-0.00109488	0.000599742	0.00117993	-0.00206834	-0.00100482	0.000685334	0.000420094	-0.000403881	-0.000712752	0.000438333	-0.000596166	0.000382304	0.00100029	-0.000497997	0.00103188	0.000543594	0.000734329	0.00230467	0.000185013	0.00257063	0.000692844	-0.000180483	-2.72989e-05	0.00104904	0.00154698	0.00217438	-0.000271618	0.00183475	0.000616312	0.0024277	0.00208688	0.000252128	0.000207543	0.00020504	0.000607133	0.000478625	0.000517488
278	-0.000792027	0.000976086	-0.00273311	0.00137568	-0.0015021	-0.00128931	-0.000800073	-0.000333846	-2.22921e-05	0.000519037	-0.000579953	-0.000249147	-0.000191987	-0.00115144	0.00141847	-0.000904322	0.000177145	-0.000164151	0.000992894	-0.00022012	0.000177622	0.000477672	0.000285864	0.00242817	-0.000693142	0.000207305	0.000531554	0.00108325	0.00169384	-6.05583e-05	0.000948071	0.00171494	0.000888824	0.000174761	0.000688791	0.000398159	0.00260568	0.000594497	0.000993729	-0.00033015	0.000123024	0.000837445	0.00139785	0.000987411	0.00116944	-0.000528395	-0.000563741	0.000127435	0.00166953
279	-0.000815928	-0.00236434	0.000749707	-0.00029999	-0.000528634	0.000573039	0.000863194	-0.00276375	-0.000228643	-0.000432491	0.000137329	8.02279e-05	-0.000354171	0.000102639	0.00113332	-0.00117052	-0.00107348	0.0011704	-0.000773191	0.00114942	-0.000744998	0.00074923	0.0015043	-0.000847936	0.000103712	-0.000279963	0.000976801	0.000708938	0.000282884	0.00107598	0.000818253	0.00217056	0.000405312	0.000378609	-0.000139832	0.00170946	0.00137949	0.000805497	0.00115812	0.000655174	0.000818133	0.000103235	0.000752211	0.0012908	0.00049603	0.00135481	0.00137174	0.000659823	0.000484705
280	6.16312e-05	-0.00204664	-0.00176805	-0.00067395	0.000699401	-0.00103754	-0.000903308	-0.000640452	0.00123894	-0.000365138	-0.00144762	-0.00176615	-8.36253e-05	0.00115085	0.000556111	-0.0014329	-0.00055486	-0.00131869	0.000765443	-0.00137985	-2.73585e-05	0.000472426	0.00103235	0.00230825	-0.00145251	0.00183094	0.000796437	0.00109553	0.00147665	2.71797e-05	0.000823379	0.000942826	0.000607133	-0.000278115	0.00101161	-0.00066489	0.000800014	-0.000331521	0.00102115	-0.000169277	0.00120616	0.0012641	-0.000365615	0.000749588	0.00137985	0.000777006	0.000305414	0.000880837	0.000374079
281	-0.00135386	-0.00289398	-0.000559449	-0.00020057	-0.00115538	5.43594e-05	0.00122917	0.00110769	-0.000498116	-1.23382e-05	-0.000522077	-0.000411689	-0.000218153	-0.000599504	0.000922203	-8.64267e-06	-0.000842035	0.000474334	-0.00163645	0.00131249	-0.00105453	-0.00016278	-0.000746727	-0.00118208	0.00101197	-0.000403166	-0.000158489	0.00301754	0.000273585	0.00100374	0.00203145	0.00158131	4.29153e-05	0.000497222	0.0004493	0.000950336	0.00123549	0.000582933	0.000271797	0.00197613	0.00136173	-0.00110686	0.000908375	0.000239968	-0.000273705	0.00150752	0.000447392	0.000550628	2.45571e-05
282	-0.000409424	0.000340819	-0.00131297	0.000109076	-0.000887632	-0.00162876	-0.000396371	-0.000270307	0.000287294	-0.0016523	-0.000574768	-0.000409842	0.000549912	0.000422716	-0.00079459	-0.00122845	-0.00177473	-0.00160193	0.00110734	-0.000636578	0.000315547	0.000644922	0.0018748	0.000746727	-0.000499368	-0.00174439	0.00195563	0.000141263	0.000542283	-0.000111461	0.00046277	0.00119233	-0.000332177	0.00093329	0.000341773	-0.000189543	-0.000247359	-0.000204504	0.000370145	-0.000530005	4.33922e-05	0.000308752	0.00107002	0.000972986	0.00102675	0.00120437	-7.62939e-05	0.00123549	0.00052011
283	-0.000622571	-0.0005337	0.000809908	-0.000481486	-0.00023365	1.35899e-05	0.00217211	-0.000194252	-0.00177902	-0.000127316	5.99623e-05	9.20296e-05	-0.00134373	0.0001055	-0.000690937	-0.00180507	-0.00066942	0.000140786	0.000495195	-0.000285268	-0.0007177	0.00110948	-0.000574112	-8.83937e-05	-0.00075686	-1.34706e-05	0.00153613	0.00194597	0.00185752	0.000155449	0.000706077	0.000604272	0.0012939	-0.000432432	-0.000181258	0.000865936	0.000555754	-9.18508e-05	-0.000131845	0.000858426	0.000130892	-0.000286043	0.00190651	-1.99676e-05	0.000843525	-0.000190198	0.000285029	0.00024116	0.000553846
284	-0.00128114	0.000476956	0.000639796	-0.00082159	-0.000533462	-0.00101727	-0.000865757	-0.00105333	-0.00103104	-8.85725e-05	-0.000316262	-0.00124079	-0.000170112	0.000865817	-0.000350654	-0.00119883	-2.74777e-05	-0.000569105	0.000291586	0.000491142	-0.00104064	0.000129819	0.00158381	-0.00015372	-0.00122941	0.00132346	0.000264168	2.72989e-05	-0.000706196	0.000777125	-0.00046736	-0.000325263	0.000126362	0.000460267	0.000563502	0.000576854	0.00043416	-0.000924647	0.000340104	0.00134385	0.000369668	0.00092113	0.000393629	0.00099349	0.00114202	0.000212669	-0.000437319	0.000758171	0.00104523
285	-0.000145733	-0.000336587	0.000736237	0.00468206	-0.00241858	-0.000774741	-0.000247657	-0.00037533	-0.000101388	-0.00128323	-0.000710011	-0.00118089	-0.00177348	-0.00013876	-0.000656366	-0.00164753	-0.0013808	0.000495791	-0.000422716	0.0006603	0.000176311	0.00117874	0.000295639	0.000413418	-0.000222504	-0.000426412	0.00180364	0.00236416	0.000507593	-0.000782967	-0.000845373	0.00150073	0.00182676	0.00036633	-0.000765741	-0.000399292	0.00060153	0.000472069	-2.20537e-06	0.00144923	0.000712633	-0.000979483	0.00100911	0.000261307	-0.000139117	0.000724435	0.000335932	0.00120783	0.000256777
286	0.000739098	0.000382304	0.00182283	-0.00309986	-0.000748277	-0.000335276	-0.00139791	-0.000490725	-0.0018819	0.000745177	-0.000421166	-0.00146282	-0.0011251	0.000792623	0.000401616	-7.79629e-05	-0.000486076	-0.000898063	0.000314474	-0.00103062	-0.000313759	0.000820518	0.000796676	-0.000513136	-0.000277698	0.000717998	0.00033474	0.0012747	-0.000438154	8.51154e-05	-0.001697	-0.000285864	-0.000411808	0.00124633	0.00119066	0.00180399	-0.000182271	0.000715017	0.000694156	0.000543237	3.05176e-05	0.000180602	0.000883937	0.000627875	-7.95126e-05	0.000440359	0.000501037	0.000752687	0.000740886
287	-0.00130445	-0.00510579	-0.0004794	-0.00258827	4.39882e-05	0.003703	-0.000453591	-0.00088495	0.000596046	-0.000470698	-0.000637949	-0.00113046	-0.00122023	-0.000574231	-0.000992537	0.000169754	0.000426412	-0.000446677	-0.000692785	0.000117779	1.19209e-06	0.000249505	-0.00179279	-0.000575781	0.00077188	0.000462055	0.000940323	0.000115275	0.000221848	0.00110614	-0.000744581	0.00109041	-0.00017494	0.000697136	0.00103438	0.000935555	0.000401378	0.000928521	0.000920177	0.00106478	0.000684857	0.00125504	0.000926256	0.001472	-0.000537753	5.45979e-05	-0.000308216	0.000450253	0.00120282
288	-0.00154972	0.00087285	-0.00123155	-0.0006603	-0.000484347	0.000479698	-4.47035e-06	-0.00159252	8.2016e-05	-0.000565708	-0.0014239	-0.000141501	0.00124276	2.24113e-05	-0.00139469	0.00138164	-0.000528574	-0.00042057	-0.000178277	-0.000718713	-0.000385284	0.000673652	0.00119984	2.82526e-05	0.000307083	-0.000399351	0.000481963	-0.000473797	0.000275731	-0.000183344	-0.000727594	-6.04987e-05	0.000894904	0.000267148	0.00112641	0.000319958	0.000482082	0.000696063	0.00026536	0.000455379	0.000159264	0.00069809	0.000143409	-0.000433743	-6.59227e-05	9.2268e-05	0.00145936	0.00114596	0.00146627
289	-0.00117528	-3.3021e-05	-0.00320411	-0.000399411	-0.000549912	-0.000627577	-0.000600576	-1.34706e-05	-0.00273067	-0.000227034	-0.00204468	-0.000294268	0.00136638	-0.00143617	-0.000735283	9.2864e-05	-0.00103384	8.10623e-05	-0.00067395	0.000489354	0.000516891	-0.000675261	7.236e-05	-0.000533879	0.000896931	0.000747323	-8.20756e-05	-0.000249982	-0.00113529	-0.00130391	0.00064373	0.00122976	0.000402927	0.00141418	0.000795245	-5.36442e-06	0.000859022	0.000660539	0.00113344	0.000420094	0.000317574	0.00188148	0.000506282	0.000105023	0.000887394	0.00179839	0.000452161	0.00113535	0.000477672
290	-0.00420874	0.00410986	-0.000685394	-0.00105006	-0.00118345	-0.000966251	-0.000110567	-0.00257266	0.000219107	-0.00060761	-0.000281096	-0.000627637	-0.000300825	-0.0005548	4.06504e-05	0.000466108	-0.000599623	-0.00100392	-0.00146484	-0.000982702	0.00024426	0.00136089	0.000157714	0.000672817	0.000216007	-0.000362277	0.00014925	3.69549e-06	-0.00163084	0.000357151	-0.00134319	0.000906944	0.0015192	0.00154626	0.00190473	0.0010519	-0.000607491	0.000556231	0.000297666	0.00145304	-0.00140703	0.0013988	0.000880361	-0.000735462	0.000435472	0.000243545	0.000390172	0.000820279	-0.000158906
291	0.000155687	-0.00077796	-0.00113684	0.000150442	-3.09348e-05	-0.00215197	0.00135005	-0.000999868	-0.000647545	-0.000741065	-0.00110173	0.00147831	0.00211132	-0.00103253	-0.000889182	-0.000757813	-0.000889897	-0.000961125	-0.000198841	0.000839949	0.0011822	0.000277638	0.000397325	0.00289118	-0.000715256	0.00166345	-6.90222e-05	-0.000688255	0.000373721	-0.000535309	0.000571847	0.00106251	0.000757933	0.000994802	9.17912e-05	0.0014956	0.00135505	0.000664949	-5.59688e-05	6.25849e-05	0.000651956	0.00047648	0.000118017	-0.000245512	0.000345707	-0.000167608	7.15256e-05	0.000794291	-0.000140727
292	-0.00341266	0.00111198	-0.00117022	-0.00108069	-0.00207639	-0.000477314	-0.000833452	-0.000332236	-0.000110805	-0.000486016	-0.000290513	-0.000229895	-0.000311911	-0.000650585	-0.000565052	0.00030458	-0.00068444	-0.000913918	-0.000395	-0.000721335	0.00184166	-0.000133216	-0.000373423	0.000627398	0.000353098	-0.000612497	-0.000878215	-0.000114202	-0.000898123	0.000322461	0.000188351	0.000760913	0.00117874	0.00204551	0.00194478	0.000164747	0.000966549	0.00106132	-0.000344813	0.000493765	0.000638127	-0.0012787	0.00153685	-0.000118136	0.000315189	0.000714779	8.02279e-05	0.000103831	0.000700712
293	0.00206625	0.000951052	-0.0010547	-0.00206792	0.000325918	3.15905e-05	0.000719905	-0.000969887	-0.000827312	-0.00205714	0.000154853	-0.000353158	0.00108075	-0.000815511	-0.000467122	-0.000516832	-7.40886e-05	-0.00117701	-0.000344217	0.00200772	-1.78218e-05	2.34842e-05	-0.000452995	0.00216997	0.00102127	0.000290513	-0.000300288	-0.000613868	-0.000565529	-0.000331163	0.000142813	0.000618458	-0.000175416	0.000472665	0.00162971	0.0010072	0.000995159	0.000491381	-0.00041312	-0.000224829	0.00106752	0.00110185	0.00125253	-0.000330329	0.000671625	-0.0004614	-4.17233e-05	0.000219584	-0.00100291
294	-0.00112051	-0.00292468	-0.00285292	0.000612736	-0.000632107	0.000957966	-0.00174737	-0.000644922	-0.00216562	-0.000712097	-0.000999928	0.000218987	-0.00104678	8.46386e-06	-0.000468135	0.000126481	-0.000562489	-0.00106847	-0.000655293	0.00206029	-0.000764668	-0.000363469	0.00150466	-0.000169277	-0.00145298	-0.000437558	-0.00130135	0.0016309	0.000211596	-6.68764e-05	0.000759244	0.000464678	0.000478983	0.0019685	0.000256181	0.000980258	6.04391e-05	-0.0003106	0.000356555	0.000406861	0.000769258	0.000636578	-7.64728e-05	0.000334859	-9.59039e-05	-0.000282407	0.000106096	0.000716925	0.00013268
295	-0.00287586	0.000811815	-0.000401735	0.00076437	-0.000795066	-0.000457406	-0.000858963	-0.00197536	-0.000397027	-0.000166833	-0.000397265	0.000116825	-0.00169301	0.000472426	-0.00248075	-0.000689864	-0.00127095	-0.000690818	0.00106764	-0.000407279	2.38419e-07	-0.000904143	0.000148058	0.00106847	0.000553012	-0.000928283	0.000508547	-0.000246763	0.000472546	-0.000143051	-0.000390172	0.0014447	0.00124395	0.000345111	0.000801682	-0.000127673	0.000282288	-0.000464261	-0.000869632	0.000236273	0.000622034	0.000203371	0.00034225	0.00134254	-0.000350833	-0.000860631	-0.000488222	-0.000397384	0.00057745
296	-0.00149119	-0.00215584	-0.000121951	-0.000664651	0.000329614	-0.00227016	-0.00161022	-0.0013088	-0.00182533	-0.00136578	-0.000433743	-0.00120169	-0.000448227	-0.00118393	-0.000356615	-0.000154436	-0.000285268	0.000569344	0.00154769	0.000186443	-0.000603616	-0.000558734	0.000330091	-0.000143826	-6.05583e-05	-0.000711918	0.000215411	0.000158787	0.000547767	0.00109601	3.83854e-05	0.00142634	-0.000440896	-0.00131291	0.00030303	-0.000374675	-2.44975e-05	-0.000394404	-0.000361025	-0.00101638	0.00107956	0.000375628	0.000143766	-0.000246346	-0.000380695	8.69036e-05	-0.000866652	-0.000251055	2.58684e-05
297	-0.00128841	6.03199e-05	-0.0010832	0.00120866	-0.000309646	-0.00153518	-0.00240308	-0.000401258	-0.000654995	-0.000630379	-0.000809789	0.000229239	-0.000423908	-0.00104427	-0.000362515	0.00147271	0.000691772	-0.000267267	-0.000684619	-0.000509262	-0.00150281	0.000461578	-0.00141281	-6.56247e-05	-0.000295103	-0.000392497	-0.000113308	0.000758767	-0.00069356	-0.00101048	6.36578e-05	0.00142741	0.000688314	0.000744462	3.45707e-05	-0.000953496	-1.63317e-05	-0.000598371	0.000338793	1.54972e-05	0.000367284	-0.000776649	-0.000717223	-0.000601709	0.000250697	0.000217915	0.000593543	-7.7188e-05	-0.000415564
298	-0.00042361	0.000112414	-0.00106639	8.47578e-05	-8.52942e-05	-0.00199473	-0.00174218	-0.00211054	-0.0010879	-0.000552952	-0.00181299	-0.000655949	-0.000967383	-0.000652611	0.000415802	-0.00106269	-0.000995696	-0.00154865	0.000658035	0.00010407	-0.00131035	-0.000357866	-0.000985265	0.00140977	-0.000411391	-0.000792027	-0.000816345	2.83718e-05	0.000843287	-0.000956237	-0.000111759	-0.00123578	-0.000361323	-0.000977278	0.000827551	0.00122678	0.000203133	0.000141263	-0.000399411	-9.87649e-05	-0.000317574	-6.81281e-05	0.000161767	-0.000228465	-0.000220299	0.000341058	-0.000607789	-0.000390232	-0.000493348
299	-0.000489354	-0.00152528	0.000656843	-0.00291699	-0.00130397	-0.00149667	-0.000962377	-0.00130135	-0.00143725	-0.000280082	-0.000133216	-6.64592e-05	-0.000735998	-0.000899374	-0.00113875	-0.000919521	0.00106382	-0.00132859	0.00134158	-0.0012815	-0.0013907	1.54972e-06	0.0001899	0.000191331	0.000418544	-0.000530362	0.000510335	0.00248694	-0.00100428	0.000102639	0.000252962	-0.000742197	-0.000178874	0.00138235	0.000213623	0.000607729	-0.000290036	0.000347376	0.000662804	-0.000410259	0.00140786	-0.000694752	3.96967e-05	-0.000628471	0.00037539	0.00121772	0.00110757	-0.000742614	-0.000324607
300	0.00114727	-0.000181019	-0.00190115	8.21352e-05	-0.00142115	-0.00257403	-0.00313395	-0.00111431	0.000854611	0.000244379	-6.95586e-05	-0.000570655	-0.00188577	0.000429749	-0.000493109	-0.00111568	-0.000884533	0.000989199	-0.00098592	-0.000398695	0.000861168	0.000264168	-0.00168222	0.000778675	-0.000441432	0.000219107	-0.00100565	-0.000986338	-0.000170946	-0.000602961	-0.000167191	-0.00015831	-0.00118393	0.00111544	0.000598788	-0.000880778	-0.000167251	-0.00057584	-0.000258446	-0.000283122	0.00085032	-0.000154018	-0.000724494	-0.000156641	-0.000368953	-0.000285089	-2.57492e-05	-0.000270486	-0.000128925
301	-0.00288695	-0.000518322	0.000443935	-0.000600994	-0.00165576	-0.00248945	-0.00208598	9.72748e-05	-2.15173e-05	-0.00139892	-0.000353336	0.000488162	-6.34789e-05	-0.00160581	-0.00178015	-0.000164449	-0.00219852	-0.00125325	0.000850439	-0.00120825	0.00119817	-0.000602841	-7.7486e-05	-0.00046891	-0.000202298	-0.000893354	0.000635743	0.000361919	-0.00148374	-0.000338376	-0.000217259	0.000298738	-0.00066191	0.000154853	0.000272155	-8.83937e-05	-0.000161529	0.000109911	-0.000681162	-0.000748158	-0.000954688	-0.000390708	-0.000189006	0.000239253	-0.000687897	-0.000387013	-0.000239313	-0.000890553	5.06639e-05
302	-0.00111747	-0.000518441	-0.000353992	-0.00117594	-0.00174189	-0.000546932	-0.000172377	0.00433171	-0.00149536	0.00131655	0.000212908	-0.00121814	0.00171733	0.00103617	-0.000332832	-0.000325918	-0.000641823	-0.00028199	0.000184894	0.00361443	0.000309706	-0.000255048	-0.000730574	-0.000466228	-2.0504e-05	-0.000920713	0.000162005	-0.00107491	-0.000180244	0.00158715	7.34329e-05	-0.000713229	-0.000213325	-0.000167668	-0.000300705	0.000573277	0.000189304	-0.000138104	-0.000734329	-0.00062114	-0.000297904	-0.000452459	-0.000875115	-0.000361443	-0.000505507	-0.000102401	-0.000533342	-0.000219643	-0.000511825
303	-0.000679791	0.00190032	-0.00296545	-0.000298023	-0.000699222	-0.000512242	-0.00155193	-0.00062114	-0.00118715	-0.0019632	0.00185549	0.000382304	-0.00184131	-0.00119734	-0.000518322	-0.00185192	0.000361323	-0.000814438	0.000976443	0.000650048	0.000205874	-0.00046289	-0.000384271	-0.000419021	3.60012e-05	0.00121844	-0.000888109	-6.19888e-05	0.000717998	-0.00112444	-3.52263e-05	-0.00091213	-0.00100547	-0.000176907	-0.00036782	0.00054884	-0.000467658	-0.000567675	-0.000911653	0.000664949	-0.000928402	-0.000373662	-0.000357926	-0.00104779	-0.000364065	-5.84126e-05	-0.00132614	-0.000212312	0.000515342
304	-0.000245929	-0.000595331	-0.000418603	-0.00117922	0.000233531	7.39098e-05	0.000233412	-0.000873983	0.000432372	0.00186539	-5.85914e-05	-0.000486493	-0.0013206	-0.000466347	-0.00170541	-0.0014686	0.0004071	-0.000773966	-8.24332e-05	0.00186968	-0.000250995	-0.00127083	-0.00104791	-0.000618935	0.000829697	0.000324368	-0.000984609	0.000380039	0.00124526	0.00133145	-0.000226021	-0.00123644	-0.000320435	0.0014168	0.000897408	-0.00015825	0.000188231	-0.000458896	-0.00058645	0.000686288	-0.00093478	-0.00129086	-2.64049e-05	-0.00111842	0.000393391	-7.42078e-05	-0.000379503	-0.000355959	-0.000883579
305	-0.000995755	0.00130057	-0.000514388	-0.000968039	0.000693083	0.00195312	-0.00133443	-0.00138611	6.09159e-05	-0.000725925	-0.00156468	0.00142252	-0.00134331	-0.000742793	0.000306845	-0.000916064	-0.000452518	-0.000292838	0.000578046	-0.000795722	-0.000340521	-0.00131029	0.000295401	-0.00094521	-0.000436366	-0.00103301	-0.00066489	-0.000749707	4.73261e-05	0.000542521	0.000263929	-0.00144792	0.000439167	-0.000828385	5.01871e-05	-0.000440359	-0.000357866	-0.000267029	-0.000586271	-1.10865e-05	0.000569344	-0.000619292	-0.000467718	1.29938e-05	-0.00154835	-0.000564873	3.42131e-05	-0.00056839	0.000772595
306	0.00249815	-0.000404894	0.000788093	0.00169289	-0.000593603	-0.0010286	0.000409126	-0.00182444	-0.000372529	0.000333309	0.00129318	-0.000525355	-0.000698626	-0.000519454	-0.00110227	-0.00163645	-0.00143999	0.000999928	0.00133932	-0.000898302	-0.00023526	-0.00134689	-0.00146985	-0.000608802	0.00196195	-0.000189185	-0.000890315	0.000317812	-0.00051254	-0.000541568	0.00034976	-0.00107706	2.5034e-06	-0.000852942	-0.000463784	-8.84533e-05	-0.00040108	-0.00044024	-0.000329077	-0.000743687	-0.000163078	-0.00103778	-0.000781059	-0.00141287	9.75132e-05	-0.00075078	-0.000769258	-0.00189841	-0.000812113
307	-0.000179887	0.000968695	-0.0021317	0.000300527	-0.000142276	9.36985e-05	-0.000901639	1.19209e-07	-0.000714183	-0.000671864	0.00034678	0.000440121	-0.000738204	-0.00127059	7.18832e-05	0.000404954	-0.000532329	0.000546217	0.000932455	-0.000311434	-0.00186574	0.00156641	-0.00156623	2.94447e-05	-0.00116038	-0.000486076	-0.00165308	0.00121999	0.000519514	-0.000343978	-0.00147033	-0.000681877	0.000552416	-0.000551522	-0.000250638	-0.00023216	-9.36389e-05	0.000354767	-0.000659823	-0.00011456	-0.000369251	-0.000187576	0.000581503	-1.91927e-05	-0.000641346	-0.000542104	-6.75321e-05	1.89543e-05	-0.000996351
308	0.00158811	-0.0014289	0.000289798	0.00112951	-0.000806093	-0.000323176	0.000465512	-0.00162065	0.000823379	0.00553811	0.00248694	2.3365e-05	-0.000928044	-0.00094527	-0.00138116	-0.000523388	-0.00151485	0.000530601	-0.00080955	-0.000696659	0.000614762	-0.000657141	-0.000825703	0.0015347	-0.000409365	-0.000652611	0.00015223	-0.000927031	3.55244e-05	-6.634e-05	-0.000294685	-0.00163776	-0.000107229	-0.000251889	-0.000234962	-0.000957549	0.000126004	0.000255227	-0.00151092	-0.000593901	-0.000742316	-0.000601411	-0.000134766	-0.000931978	-0.00115252	-0.000194788	-0.000373244	-0.00225317	-0.00109601
309	-0.000659108	0.000735283	0.000157952	-0.00258374	-0.000786006	-0.000642598	0.000573993	0.000967145	0.00457537	-0.00066632	1.0848e-05	-0.00140172	-0.000789881	-0.00078845	-0.0025031	-0.00050962	-0.00143999	-0.000150383	0.00251472	0.000197887	-0.000308216	-0.00136322	-0.00129068	-0.00101089	0.000530601	-0.00050658	0.00105083	-0.000487566	0.000176787	-0.000395417	-0.00148696	0.00151193	-0.00154334	0.000419021	0.000149369	0.000158429	-0.000196278	-0.000556707	0.000311613	0.000607133	0.000213385	0.000739098	-0.000259817	-0.000523508	-0.000369847	-0.000905454	-0.000706136	-0.00100946	-0.000968456
310	-0.00150263	-0.00377297	0.000623345	-0.00044769	0.000641227	-0.00177032	0.00124884	-0.00134003	0.000398159	0.00163198	-0.00131166	-0.00129813	-0.00063622	-0.00139278	-0.00161153	-0.000590861	-0.00145328	-0.00078088	0.00163329	-2.34246e-05	0.000968695	-0.00109971	-0.000739753	0.00246155	0.000238776	-0.000243247	0.000341058	-0.000231564	-0.00156134	-0.00116795	-0.0013715	-0.000101089	-0.00208962	-0.000376821	-3.18289e-05	-0.000375867	-0.000835001	-0.000221908	-0.000534773	-0.000231683	-0.000589252	-0.000100672	-0.000100195	-0.000584304	-0.000497758	-0.000505686	-0.000582695	-0.00143844	-0.00127459
311	-7.2062e-05	0.00107789	-0.000481725	-0.000902653	-0.0003528	-1.0252e-05	0.00039494	0.000285268	-0.000258923	-0.000528693	-5.63264e-05	-0.000286698	-0.00241691	-0.00307661	-0.00146598	-0.000934839	-0.00105393	0.0029645	0.00223291	0.000231504	-0.000436246	-0.0013485	-0.000238299	-0.000594199	0.00131571	-0.0019455	0.000762105	-8.50558e-05	-0.00134081	-0.000472128	0.000513434	-0.00117916	-0.000598192	-0.000368118	-0.000741541	0.000376701	-0.00156873	-0.000436068	-0.000603914	0.000278234	0.00120783	-0.000581741	1.66893e-05	-0.000291944	0.000817418	-0.000288308	0.000262022	-0.00101024	8.49962e-05
312	0.000184298	-0.000609696	0.00031209	7.79629e-05	-0.000755906	-0.000537395	-0.00124127	-0.0022639	0.000476718	0.00365961	-0.00283569	-0.00178897	-0.00184876	-0.00129634	-0.00173426	-0.000276566	0.0048852	-0.000828326	0.00240183	0.000154614	-0.000208139	0.0010047	0.00225377	0.00619006	-0.000907481	0.0026195	-0.00125414	-0.000504792	-0.000896931	-0.00129294	-0.000563979	-0.000827789	-0.00113368	0.000566125	-0.000388265	-0.00125992	-0.000946164	0.000367403	0.000381351	-0.00115138	-0.000325322	-0.000661552	-0.00121671	-0.000365734	0.00178504	-0.000940263	2.13385e-05	-0.000655174	-1.88351e-05
313	0.000475168	0.000865102	0.000842571	-0.000750542	-0.00140309	0.00423694	0.00157773	-0.000260532	-0.000542402	-0.00071615	-0.000304639	-0.00114024	-0.000950992	-0.0018599	3.44515e-05	-0.000379443	-0.00148976	-0.000586271	0.000666142	0.000607967	-0.000238597	-0.00124365	-0.000591099	0.0013535	0.00122356	-0.00116879	-0.000196218	-0.000718415	-0.00102651	-0.000976562	0.00176358	-0.000475287	-0.000347793	-0.00105089	-0.000514269	-0.000130534	0.00052917	-0.00101995	-0.00111699	-0.000886559	0.00203943	-0.000947475	-0.00200421	-4.22597e-05	-0.000175714	-0.000567555	2.22921e-05	-2.5928e-05	-0.00126052
314	0.000476718	0.000277638	-0.000819564	0.000935435	0.000395298	-0.000737071	-0.00059545	0.000417471	0.00086391	0.00445342	-0.00116056	-0.000476956	0.00111806	-0.000505447	-0.00110751	0.00096786	-0.000411034	-0.000392735	0.00131178	0.00528395	-0.000854969	0.001634	0.00159705	0.00195527	-1.93119e-05	0.000812531	4.75645e-05	-0.00270283	2.12193e-05	0.000638127	-0.00153798	-0.000770688	-0.000421822	-0.000852287	0.000250578	-0.00116885	0.00179708	-0.000159264	-0.000174522	-0.000912011	-0.000825942	-0.000219882	-0.000291765	-0.000862598	-0.000403285	0.000484467	-0.000251293	0.000332475	-0.000517368
315	-0.000587165	-4.05312e-06	0.000516534	0.00209856	-0.000749111	0.000801206	0.000973821	0.0048207	-0.00217491	8.97646e-05	-0.00160259	-0.00152373	-0.00128955	-0.00108087	-0.000628591	-0.00152206	-0.000153303	-0.000488758	-0.000149131	0.000352502	0.000365615	-0.000182629	-0.00108457	0.00164998	-0.00048703	-0.00128752	0.00160873	-0.00151938	4.92334e-05	-0.00130838	-0.000912905	-0.00122488	-0.000770867	-0.000393987	-0.00203371	0.00153613	-4.08292e-05	-8.10623e-05	-0.00121868	0.000137329	0.00189829	-0.000630498	-0.00132328	-0.000156045	0.00247979	0.000231981	-5.73993e-05	-5.87702e-05	-0.00048852
316	0.000383496	-0.000714064	-0.000829577	-0.000461996	-2.06828e-05	-0.00211763	-0.00195181	0.00210547	7.9155e-05	-0.000853658	-0.000577092	0.00020957	0.00134647	0.00191724	-0.00092864	0.000389695	0.00139725	-0.00149256	-0.000130832	0.00319028	0.000754237	0.000864744	0.00275815	-0.000193298	-0.00103068	0.00171125	-0.0017882	-0.000690281	0.00509965	-0.00120068	-0.000892043	-0.000512123	-0.00125581	-3.85046e-05	-0.00086832	-0.000456154	0.000655651	-0.00107878	0.00031805	0.000546932	-0.000463486	-0.0011093	-0.000840366	0.000208259	0.00178134	-0.000657082	-0.000877798	-0.00092423	0.000626445
317	7.73668e-05	-0.000817537	0.000793815	-0.00134677	-0.00127971	0.000564575	0.00228572	0.000279546	-0.000264704	-6.57439e-05	-0.00169474	-0.000503242	-0.000983655	0.000546098	-0.000915825	-0.00183779	-0.000756919	-0.000172794	-0.000806391	-0.000202596	-0.00090766	0.000414252	0.00401974	0.000167727	-8.10623e-06	-0.00179762	-0.00183153	-0.00106192	0.000487208	-0.00083822	-0.00133753	-0.00156409	0.000158548	0.000151992	0.000695825	-9.21488e-05	-0.000269294	-0.00165135	0.000342011	-0.000544965	-0.000683665	0.0032388	-0.000465691	-0.000263333	0.000107646	-0.00131255	-0.000415623	-0.000850499	0.000280261
[truncated: 101 more columns]

## Sheet: panel_c_frame_25.0_ms
	0	1	2	3	4	5	6	7	8	9	10	11	12	13	14	15	16	17	18	19	20	21	22	23	24	25	26	27	28	29	30	31	32	33	34	35	36	37	38	39	40	41	42	43	44	45	46	47	48
0
1
2
3
4
5
6
7
8
9
10
11
12
13
14
15
16
17
18
19
20
21
22
23
24
25
26
27
28
29
30
31
32
33
34
35
36
37
38
39
40
41
42																																						0.00753748
43																																							0.00753844
44																																																0.000729799
45																										-0.000136971						0.0222366							0.00754142									0.000732303
46													9.04799e-05	9.05991e-05		9.05991e-05	9.46522e-05	9.46522e-05					-0.000136852						-0.00013566	0.000399709			0.000399709					0.000468969	-0.000109971	0.000469089				-0.000115931	-0.00287968	-0.000443459	0.00122511	-0.0012182	-0.00171953
47														0.00017488	0.000311017	0.000208616	9.46522e-05							-0.000136673		-0.000136852		-0.000135481				0.0222422			0.00156653	0.0004071			0.0075469	0.00137091	0.000956774	-0.000725031	0.000137806		-0.00176364	-0.00245869	-0.000632823	-0.00204891	0.00129187
48															0.000313759	0.000308871			0.000895023					-0.000136077		-0.000136256	-0.000134587				0.000400186		0.00125504		0.000408173			0.000472665	0.00454092	0.00161946	0.000400424	0.000961423	-0.000956893		-0.00234193	-0.000659347	0.000759125	-0.00172508	0.000432253
49														9.20296e-05		0.000380754						0.000915885		-0.00239688		-0.00234395	-0.00234395		0.0014739	0.00147402	0.000402808	0.0142534	0.00084424	0.000411391	0.0034821	0.00152576		-9.21488e-05	0.00454962	7.15256e-06	0.000167727	0.000331283	0.000159979	-0.000575006	-0.0016818	-0.000214517	-0.000365078	-0.00128359	-7.45654e-05
50															0.000245214	0.000198841	0.000897169		0.000897288		0.000918269			-0.00133693		-0.00124311	0.000145674		0.0014869	0.000364065	0.00274384	-0.000702322	0.00197077		0.00316381	-0.000652432	-0.0184664	-0.00761139	-0.00125194	-0.00193226	0.00017345	0.000472069		-0.000454843	0.00817013	-0.00268078	-0.00181681		0.000542164
51												0.000203252		9.36985e-05		0.000320554	0.000903606		0.000744104	0.000926495					-0.000134289	-0.000131786	0.000384688		0.000375152	0.000735641	0.000987887	0.00105584	0.00670004	-0.0115746	0.0020268	0.00130105	-0.0184653	-0.0184712	0.000620723	-0.00337785	0.00230801	0.00263536		0.000626683	0.00102913	-0.0142598	0.00213444	-0.00297856	-0.00106698
52													0.00203907		-0.000370979	-0.00147867		-0.00113189	0.00857127	-0.0207229	0.00165737	0.00264657		0.00152814	-0.00150132	-0.00237006	0.00118005	0.0038954	-0.000202358	0.00482368	0.00988615	0.00271964	0.00270283	0.00257683	0.00807178	-0.00152314	-0.00171059	0.0132886	0.00392878	0.00259423	0.00199938	-0.00321788	0.00513208	-0.00276619	-0.00247753	0.00079155	0.00198627	-0.000412285	0.0104811
53							0.00893593				8.15392e-05	0.000617027	0.00921345	0.000638366	0.000402808	-0.00141674	0.000260115	-0.00127667	0.00219226	-0.0118513	-0.0046159	-0.019443	0.000507116	-0.00161046	-0.000155985	-0.000755131	-0.000587106	-0.00106061	0.00671208	-0.0030269	-0.000395775	-0.00383067	1.10865e-05	0.00180745	0.00333035	0.000373483	-0.000744224	0.000519037	0.000997782	0.000742555	0.000425816	-0.0014205	-0.00280267	0.000116229	0.000135779	-0.00441849	0.000124454	-0.00400001	0.00141084
54	0.00151598			-0.00557798	-0.00651658	-0.00358194	-0.000903487	-0.00748205	0.00166011	0.000391364	-0.00228393	0.00694895	0.00240552	0.00169301	0.000254989	-0.00227374	-0.00172001	0.000169516	-0.000862718	0.00107539	0.000751138	-0.00438219	-0.00281632	0.00198019	-0.00170529	-0.000860214	0.000357509	-0.00031656	-0.000916302	-0.000224113	0.00181031	-0.000286102	0.000944138	0.000528097	0.00162029	-9.25064e-05	-0.00222665	-0.000418663	-0.00111735	-2.92063e-06	-0.000942409	-0.00150448	-0.000635564	-0.0027402	-0.00120223	-0.00410318	-0.00208455	-0.0017826	-0.000883639
55	-0.000510991	0.00172973	-6.75321e-05	-0.00547427	-0.00549871	-0.00236589	0.00240839	-0.00119382	-0.000382423	-0.00180745	-0.00225478	0.00470662	0.00147486	0.00120568	0.00132143	-0.00147575	-0.00225765	-0.000247717	-0.000379682	-0.00134152	-0.000351071	-0.00139457	-0.0006814	-0.00168884	-0.000869691	-0.00210059	-0.000891984	-0.00111634	-0.00162768	0.000695586	-0.000596583	-0.000872135	-0.00124407	-0.0012958	0.000590801	-0.00118941	-0.00101101	-0.00109732	-0.00111932	0.00132096	0.000429511	-0.000175238	-0.000246704	-0.00221783	-0.00161201	-0.00102139	-8.19564e-05	-0.00172538	0.00091815
56	-0.000131607	-0.00281119	0.00344014	-0.00304002	-0.00125533	0.000580192	-0.000276327	-0.00145555	-0.000251591	-9.43542e-05	0.000876307	-0.000261366	-0.000609279	0.000344396	-0.000600755	-0.000220954	-0.000562847	-0.0010094	0.00206363	-0.001908	-0.00262451	-0.00251889	-0.00164127	-0.000507057	-0.0010348	-0.000987351	-0.00182825	-0.000630081	-0.000326931	-0.000717521	-0.000708878	-0.000789642	-0.00185597	-0.0013935	-0.001329	-0.00122678	-0.00162232	-0.000902891	-0.000677407	-0.000831246	-0.000656784	-0.000520289	-0.000737846	-0.00227761	-0.00111926	-0.00011909	-0.00034976	-0.00017935	-0.000341237
57	-0.00270033	-0.000397861	0.00190926	-5.1856e-05	0.00105977	-0.00314069	-0.00154692	-0.00112963	-0.00123495	-0.000263929	-0.000375748	-0.0015406	-0.000722587	-0.00062722	-8.64267e-05	-0.000545919	-0.00097841	-0.00120884	-0.000123143	-0.000805616	-0.000446141	0.000155807	-0.00150293	-0.000450969	-0.00131679	0.000334382	-0.00132596	-0.000630021	-0.000760734	-0.000417948	-0.00100136	-0.00137734	-0.000870764	-0.00112498	-0.000600398	-0.000633419	-0.00112337	-0.000839293	-0.000751495	-0.00121987	-0.000496328	-0.000660002	-0.000854433	-0.00058955	0.00055337	-4.28557e-05	-0.00071305	0.000299931	-0.000466526
58	0.00034833	-0.000195444	-0.00108749	-0.000338495	0.000285029	0.0017482	-0.000808299	-0.00264925	-0.00106567	-0.00167143	-0.00022167	0.000255823	-0.000992656	-0.000727654	-0.000795782	-0.000799239	-0.00052911	-0.00033778	-0.000428081	-3.20673e-05	-0.00101954	-0.000508368	-0.000571907	-0.00124454	-0.000411689	-0.000580013	-0.000975549	-0.00123435	-0.00148004	-0.0012297	-0.00117999	-0.000824869	-0.00164932	-0.001688	-0.000937819	-0.00104398	-0.00141394	-0.000901282	-0.00102669	-0.000703692	-0.00125575	-0.000710547	-0.000375986	-0.000272989	-0.000474453	-0.000295043	9.7394e-05	-0.000758231	3.05176e-05
59	-0.000525951	0.000246286	0.000869989	0.00110567	-0.00282055	-5.3525e-05	-0.00146389	-0.0019486	-0.00090456	-0.000702083	-0.000315309	-0.00101638	-0.000253737	-0.000943542	-0.000493407	-0.000327229	-0.00128531	-0.000324368	-0.000725389	4.20809e-05	-0.000282526	-0.000106573	-0.00122517	-0.000910521	-0.000812352	-0.000961959	-0.0012331	-0.00103074	-0.000676453	-0.0016185	-0.000986218	-0.000938773	-0.0017212	-0.00139183	-0.00052315	-0.00127429	-0.000977933	-0.00117224	-0.000595808	-0.000385523	-0.000986636	9.41753e-06	-0.000249147	-0.000870585	-0.00021708	-0.000316679	-0.00103843	0.000431776	-0.000312984
60	0.00117612	7.49826e-05	0.000203609	0.000462055	0.00051403	6.83069e-05	-8.66055e-05	-0.00102323	-0.000744581	-0.00074327	-0.00112641	-0.00035125	-0.000493944	-0.00152498	-0.000111759	-0.000307143	-0.000504255	-0.000540614	-0.00122815	-0.000592172	-0.000409007	-8.33273e-05	-0.000646949	-0.000987351	-0.00137633	-0.0011394	-0.000994444	-0.00104433	-0.00136894	-0.00151062	-0.00150585	-0.0013665	-0.00184685	-0.00114536	-0.000549376	-0.000881255	-0.000462532	-0.000901043	-0.000492513	-0.000817835	-0.000847936	-0.000405431	-0.000629544	-0.000618517	0.000126481	-0.000746846	-0.000374317	-0.000356317	0.000258088
61	-0.000133991	0.000419736	-6.92606e-05	0.0012753	-0.000763297	0.000165701	-0.000584424	-0.00035131	-0.000931263	-0.000903726	-0.000712335	-0.000291228	-0.00131017	-0.00129962	-0.000861406	-0.000495851	-0.00065136	0.000679016	-0.000428975	-0.000866532	-0.00105947	-0.00102192	-0.000793874	-0.000497401	-0.00130993	-0.00095278	-0.001598	-0.000727654	-0.00154316	-0.00163484	-0.0016132	-0.000844419	-0.00169438	-0.000984251	-0.00114316	-0.00126809	-0.00121021	-0.000837922	-0.000914454	-0.00042516	-0.000458419	-0.000289202	-0.00138974	-0.00105071	-0.000270963	-0.00058192	-0.000407577	0.000109434	-0.000143647
62	-0.00107569	-0.00117499	-5.78761e-05	-0.00042665	0.000463605	-8.66652e-05	-0.000564396	-0.000495195	-0.000991285	-0.000461042	-0.000625491	-0.000605464	-0.000401497	5.19753e-05	-0.000505924	-0.000900447	0.000275135	-4.91142e-05	-0.00119507	6.04391e-05	-0.000955284	-0.00018245	-0.000858486	-0.00106609	-0.00065887	-0.0014596	-0.0011425	-0.0013805	-0.00135523	-0.00144613	-0.000862598	-0.0013535	-0.00118548	-0.00152022	-0.000763059	-0.00132912	-0.000825286	-0.0008986	-0.00079453	-0.000907242	-0.000953317	-0.00109494	-0.000828028	-0.000739276	-0.000675678	-0.000328541	-1.60336e-05	4.8995e-05	-7.19428e-05
63	-0.000310481	-0.00087589	1.78814e-06	-0.000813305	0.000847697	-0.000323772	-6.92606e-05	2.563e-05	-9.2268e-05	-5.30481e-05	-0.00107521	-0.000571012	-0.000958443	-0.00031805	-0.000507712	-0.00104642	-0.000478566	-0.00102001	-0.00103778	-0.000239372	-0.000430882	-0.000716567	-0.000533402	-0.000494242	-0.00143993	-0.000662088	-0.00141525	-0.00116134	-0.00122881	-0.00164598	-0.00123036	-0.00177759	-0.00127804	-0.00103551	-0.00109464	-0.00101018	-0.000972152	-0.000606239	-0.000848114	-0.000767767	-0.000635326	-0.00104785	-0.000809014	-0.000548244	-0.000431597	-0.000304937	-0.000431359	-0.00027293	-0.000152528
64	0.000577569	-6.55651e-06	-0.000200689	-9.11355e-05	0.000750065	-0.000776291	0.000172257	-0.000500381	0.000372648	-0.000508785	-6.31809e-05	-0.000629783	-0.00105697	-0.000201821	-2.00868e-05	-0.000707626	-0.00109202	-0.00133628	-0.000290453	-0.000374377	-0.0006181	-0.000210464	-0.000870585	-0.000623703	-0.000754297	-0.00120604	-0.00113034	-0.00152719	-0.0015223	-0.00152493	-0.00143671	-0.00126398	-0.00191861	-0.00124604	-0.00129849	-0.00105268	-0.000966251	-0.00130993	-0.000618756	-0.000798583	-0.000760198	-0.000504911	-0.00114399	-0.000680923	-0.00093466	-0.000386119	-0.000306904	-0.000331342	-0.000311077
65	3.50475e-05	0.000215173	0.000114679	-0.00028795	0.000596046	6.19888e-05	-0.000526667	-0.000529051	0.000261307	-0.000535786	-0.000807643	-0.00023824	-0.000734031	-0.000751793	-0.00044024	-0.00123531	-0.00094837	-0.0014562	-0.00102806	-0.00118893	-0.00084734	-0.00125021	-0.000884175	-0.000568032	-0.00069207	-0.000829101	-0.00117242	-0.00105363	-0.00138128	-0.00131238	-0.00128168	-0.0012722	-0.00137651	-0.00150681	-0.00207269	-0.000758111	-0.0014379	-0.0010184	-0.000965118	-0.000540018	-0.000833333	-0.000831723	-0.00045073	-0.000596106	-0.000779331	-0.000172496	-0.000434697	-0.000134766	-0.000271976
66	0.000660658	-0.000224769	0.000432491	-0.000154674	0.000130773	-0.000352204	0.000451326	-0.000593901	-0.000175714	-0.000736296	7.65324e-05	-0.00121915	-0.000921071	-0.000300825	-0.000274181	-0.00107056	-0.000471294	-0.000821233	-0.00101674	-0.000819325	-0.000947773	-0.000675023	-0.00105995	-0.000782609	-0.00117481	-0.0011633	-0.00121576	-0.00099659	-0.00124079	-0.000958323	-0.00157058	-0.00150955	-0.00144345	-0.00169748	-0.00119209	-0.000932932	-0.0010944	-0.000759542	-0.00101835	-0.000775993	-0.000923932	-0.000733018	-0.000568509	-0.000534773	-0.000635028	-0.000385046	-3.59416e-05	4.99487e-05	-0.000511646
67	0.00160539	8.58307e-05	0.000683427	0.000109076	-0.000305891	0.000648737	4.13656e-05	0.000537753	-0.000323832	0.000305057	-0.000526428	0.000175834	-0.000783682	-9.08971e-05	-0.000953317	-0.000564814	-0.000348806	-0.000651419	-0.000831008	-0.000970364	-0.000729442	-0.000898242	-0.000625789	-0.000916719	-0.000810027	-0.000960052	-0.00137049	-0.00129741	-0.00146335	-0.00113785	-0.00164884	-0.00164241	-0.00180966	-0.00155234	-0.00127369	-0.00132483	-0.00138605	-0.000804961	-0.000727952	-0.000979722	-0.000775337	-0.000617743	-0.000674367	-0.000792503	-0.000494421	-0.00036186	3.18289e-05	-2.79546e-05	-0.000767589
68	0.00103426	0.00160062	-0.000409782	0.00115514	-0.000406802	6.23465e-05	-0.00057888	0.000143766	9.93013e-05	-0.000193655	0.000712872	-0.000970185	-0.000727773	-0.00125164	-0.000773489	-0.000852704	-0.00102311	-0.000580847	-0.000759304	-0.000720382	-0.000718117	-0.00107515	-0.000638068	-0.0011276	-0.00113958	-0.000927866	-0.00139111	-0.00123024	-0.00130826	-0.00126082	-0.00147772	-0.0015955	-0.00194359	-0.00129718	-0.00096482	-0.000930488	-0.00115079	-0.000829935	-0.000941336	-0.000713229	-0.000749826	-0.000592053	-0.000635266	-0.000737667	-0.000587642	-0.000401497	-0.000243485	-0.000373423	-0.000416756
69	0.000247121	-0.000148535	0.000502229	-0.000736475	8.11815e-05	-0.000976861	-0.00105	0.000361323	-0.000193775	0.000635624	-0.000109971	-0.00040859	-0.000274837	-0.000402987	-0.000101626	-0.0010184	-0.000495017	-0.000608265	-0.000891566	-0.000810802	-0.00112683	-0.000968218	-0.00077045	-0.000596881	-0.000886738	-0.000952303	-0.00110263	-0.00144267	-0.00136244	-0.00139827	-0.00138831	-0.00153178	-0.00156879	-0.00151807	-0.00118548	-0.00107217	-0.00125784	-0.000770688	-0.000383139	-0.00102818	-0.000916183	-0.000807345	-0.000799954	-0.000771344	-0.000710309	-0.000225246	-0.000506222	-0.000172794	-0.00072068
70	-0.000387967	0.00107312	0.000638723	-0.000526309	0.00113046	-0.00026685	-0.00083673	-0.000608504	-0.000134587	0.000465274	-0.00041002	-0.00053364	-0.000639081	-0.000644863	-0.00137639	-0.000131667	-0.000858068	-0.00103354	-0.000620306	-0.000669718	-0.000154197	-0.00133204	-0.000852168	-0.000997841	-0.00113291	-0.00110304	-0.00111932	-0.00142914	-0.000996232	-0.00160587	-0.00125128	-0.00152969	-0.00131214	-0.00161141	-0.000857472	-0.000809133	-0.000927985	-0.000849128	-0.000790894	-0.00052458	-0.000500262	-0.000643969	-0.000616312	-0.000617623	-0.000988483	-0.000503361	-0.000436306	-0.000469506	-0.00041008
71	-0.000490904	-0.000294507	-0.000231326	-0.000759542	-0.000358164	-0.00104135	-0.000163317	-0.000616014	-0.000514209	-0.00109905	-0.000170588	-0.000904441	-0.000793636	-0.000584006	-0.00029695	0.000125289	-0.00044024	-6.42538e-05	-0.00108522	-0.000356019	-0.00102592	-0.000727832	-0.000676036	-0.000374615	-0.00126725	-0.00112122	-0.000874579	-0.000722766	-0.00142717	-0.00130928	-0.00121242	-0.00138456	-0.0015232	-0.00116938	-0.00131404	-0.0010556	-0.00100756	-0.000501871	-0.000538468	-0.000776947	-3.3915e-05	-0.000546813	-0.000611126	-0.000461519	-0.000515938	-0.000545919	-0.000341952	-0.000458002	-3.15905e-06
72	0.000585914	0.000164866	-0.000883222	0.000329614	-0.000643909	0.000418186	-0.000517249	-0.00104606	-0.00141722	0.000647902	-0.000754654	-1.44839e-05	2.75373e-05	-0.000304461	2.59876e-05	-0.000312567	-0.000124097	-0.000640333	-0.000184953	-0.00115383	-0.000355899	-0.00134701	-0.000591457	-0.000739455	-0.000313222	-0.00105244	-0.000647724	-0.00105399	-0.00101262	-0.00139308	-0.00132138	-0.00153625	-0.00145614	-0.0012511	-0.000920415	-0.000920951	-0.000956655	-0.000853956	-0.000923097	-0.000484526	-0.000587463	-0.000791371	-0.000213683	-0.000561655	-0.000913382	-0.000520051	-0.000749707	-0.000472903	-0.000384748
73	0.00187385	-0.000167847	-0.000571251	0.000988364	9.42945e-05	-9.93013e-05	-6.73532e-06	-0.000960946	-0.000558019	-0.000244558	-0.000446439	-0.000156045	-0.000303388	-0.000641763	-0.000239253	0.000455141	-0.00116026	-0.000427365	-0.000496566	-0.000409722	-0.000770867	-0.000225127	-0.000613451	-0.000378966	-0.000623763	-0.000402272	-0.000773966	-0.000947952	-0.0011462	-0.00122952	-0.00100851	-0.001782	-0.00121719	-0.00134373	-0.00104803	-0.000979304	-0.000787973	-0.000913858	-0.000496387	-0.00096941	-0.000154674	-0.00072062	-0.000730217	-0.000863612	-0.000401795	-0.000586927	-0.000584722	-0.000271499	-0.000394464
74	-6.45518e-05	0.00125349	0.000240207	-0.000349879	-0.000197768	1.88351e-05	3.25441e-05	-0.000305176	-0.00016433	-0.00132877	-6.03199e-05	-0.000171363	0.000920177	0.000289798	0.00132239	-0.000692725	-0.00104403	-0.000373423	-0.00137782	-0.000828385	-0.000544906	-0.00073576	-0.000568867	-0.000170767	-0.000482559	-1.37687e-05	-0.000723124	-0.000939906	-0.000899851	-0.00156391	-0.00150824	-0.00142956	-0.00152582	-0.00133598	-0.00141615	-0.00132406	-0.00145632	-0.000697911	-0.00129497	-0.000843346	-0.000761807	-0.000859678	-0.000555634	-0.000552714	-0.000822842	-0.000542879	-0.000503838	-0.00052458	-0.0006271
75	0.000648379	0.00029099	0.000483871	0.000348806	0.000579357	-0.000781357	0.000179768	-0.000845253	-0.000629723	-0.00106305	-4.58956e-05	0.000115395	4.86374e-05	-1.19209e-06	0.00110948	0.00105703	-0.000822783	-0.00091356	-0.00123489	-0.000602543	-0.000823855	-0.00087136	-0.000685573	-0.000977874	-0.00048548	-0.000261724	-0.000634313	9.41753e-05	-0.0013172	-0.00136769	-0.0013805	-0.00161839	-0.00166333	-0.00152934	-0.00107521	-0.00126833	-0.00188607	-0.00107151	-0.00112158	-0.000694811	-0.00023669	-0.000880718	-0.000783384	-0.000968277	-0.000900686	-0.00099206	-0.000641286	-0.000340819	-0.000500202
76	-0.000284731	0.000826955	0.000509262	-0.00116944	0.00044179	-0.000410676	-0.000263691	-0.000158787	0.000228882	6.97374e-05	-0.000260532	8.14199e-05	-0.000333846	0.000941515	-0.000984251	-0.000388324	-0.000199854	-0.00089097	-0.00147283	-0.000690997	-0.0014416	-0.000289619	-0.000124276	6.6638e-05	-0.00107378	-0.000194192	-0.000409901	-0.00121135	-0.000503838	-0.001333	-0.00126988	-0.00141519	-0.00144219	-0.00163209	-0.0014236	-0.00144768	-0.00143933	-0.0013181	-0.00102836	-0.000872314	-0.00093472	-0.00140351	-0.00140053	-0.000945926	-0.00123817	-0.00088346	-0.000802755	-0.00039506	-0.000407934
77	0.000702262	0.000772357	0.000698209	0.000165343	7.9155e-05	-0.000267029	0.00138175	-0.000663459	-0.000360966	-0.000639617	0.000844359	0.00049901	-0.000536919	0.00265992	0.00793827	0.000276327	-0.000712931	-0.00096637	-0.00136369	-0.00172043	-0.000687957	-0.00072217	-0.000754774	-0.000767112	-0.00123781	-0.00049746	-0.000545382	-0.000657022	-0.00110006	-0.000576258	-0.00132644	-0.00161135	-0.00121725	-0.00151229	-0.00115299	-0.00131148	-0.00100374	-0.00129116	-0.0011915	-0.00114101	-0.000464737	-0.00106013	-0.000626385	-0.000871599	-0.000637889	-0.000609696	-0.000438988	-0.000935793	-0.000996113
78	-0.000445127	0.00119495	0.00138164	-0.000189602	-0.000223637	-0.000484049	0.000756264	-0.000248849	-0.000210762	0.000385404	-0.000449061	-0.00037986	0.000960827	0.000939608	0.00156033	0.00036025	0.000320792	-0.000610352	-0.0010798	-0.00176018	-0.000574291	-0.00115246	-0.000476837	-0.00123805	-7.09891e-05	-0.000769794	-0.000996351	-0.00110495	-0.000945032	-0.000424206	-0.001634	-0.00141025	-0.00118595	-0.00145304	-0.00232691	-0.00167769	-0.00185859	-0.00119275	-0.000792444	-0.000887334	-0.00130123	-0.000926614	-0.00105435	-0.00092566	-0.000681162	-0.00142747	-0.000943899	-0.000489175	-0.00104803
79	-0.000174582	0.000779629	0.000132203	0.000716567	-0.000172913	0.000647068	0.000543594	0.000873089	-0.00130266	0.000105023	0.000632167	0.000231981	-0.00101882	0.00027132	0.000905752	0.0012846	-0.000508189	-0.00107038	-0.000656545	-0.000742972	-0.00124341	-0.000374973	-0.000535309	-0.00106758	-0.00112545	-0.00134361	-0.000895858	-0.000856876	-0.00128341	-0.000705421	-0.00146705	-0.00134164	-0.00131673	-0.00167465	-0.00223786	-0.00157577	-0.00229681	-0.0020892	-0.00186306	-0.00149721	-0.00129819	-0.00141001	-0.00111777	-0.000746787	-0.000432193	-0.000496566	-0.000656724	-0.000710905	-0.000586867
80	-2.68817e-05	0.000404835	0.000786424	0.00029695	-0.000350833	-0.000168622	-0.00115097	0.000209451	-0.000517368	-9.98378e-05	-0.0006302	-0.000324368	-0.000106752	0.000141501	0.000236988	5.09024e-05	0.00224149	-0.000595927	-0.00166476	-0.000994086	-0.000735462	-0.000272512	-0.000904202	-0.000859022	-0.0011937	-2.09808e-05	-0.00125563	-0.00134617	-0.00117874	-0.000774205	-0.0019955	-0.0014149	-0.000744939	-0.00163537	-0.00160533	-0.00207466	-0.00204444	-0.00124007	-0.00152218	-0.00151217	-0.000507951	-0.00136739	-0.000526607	-0.00134957	-0.000316322	-0.000724792	-0.000990868	-0.000979781	-0.000752926
81	-0.000703096	0.00104094	0.00152445	0.00226295	-0.000158131	-0.000584602	-7.4029e-05	-0.00145775	0.00062573	-0.00117111	0.00055778	0.0013684	0.00029707	0.000897646	-0.000535369	-0.000372291	0.000835419	-0.000674665	-0.000811338	-0.00121331	-0.000723004	-0.000887036	-0.00101346	-0.00107706	-0.000489593	-0.00170249	-0.00148815	-0.000976026	-0.000639319	-0.000446677	-0.00123727	-0.00177312	0.000101686	-0.00153571	-0.00155813	-0.00203073	-0.00169176	-0.00226897	-0.00162226	-0.00131363	-0.00130695	-0.00155509	-0.00162679	-0.00119132	-0.000308275	-0.000980794	-0.000610471	-0.000856042	-0.00134361
82	-0.000472844	0.000723839	-0.000248075	-1.93715e-05	-0.00154227	-0.00142163	0.00173247	0.000746131	-0.000264645	0.000190854	0.000658274	0.00155663	0.000609875	0.000578523	-0.000326514	0.000771403	0.00128388	-0.000880063	-0.00118518	-0.00147694	-0.00119013	-0.000479698	-0.000626743	-0.00110972	-0.00140154	-0.000710428	-0.00108218	-0.00171572	-0.00170398	-0.000605345	-0.00119561	-0.000959575	-0.00173491	-0.000937045	-0.00107855	-0.00133169	-0.00164157	-0.00155002	-0.00111926	-0.000865996	-0.00121778	-0.0011878	-0.000667632	-0.000854373	-0.00105399	0.00205362	-0.000658393	-0.000353992	-0.000805676
83	0.00148892	-0.000563681	0.00036788	-0.00164014	0.000467181	-0.00127494	-0.000307381	0.000554085	-0.000805438	-0.00107092	-0.000547886	-0.000153363	0.000493526	0.000876904	-0.000769615	-0.00091517	0.000918031	0.000615478	-0.00113535	-0.000124812	-0.000809014	-0.00222832	-0.000911832	-0.00196898	-0.000818968	-0.000592291	-0.00102991	-0.00157529	-0.00158137	-0.00159585	-0.00126708	-0.00224918	-0.00116676	-0.00153857	-0.00169599	-0.00142896	-0.00182772	-0.00190413	-0.00190139	-0.000855744	-0.00131756	-0.00143045	-0.00134552	-0.000883579	-0.000394821	-0.000840068	-0.00170779	-0.0003497	-0.00105178
84	0.00238872	0.000219226	0.00166821	0.000592232	0.00087297	0.000566125	-7.85589e-05	0.00139618	-0.000748813	0.00188816	0.00080204	0.00156629	0.00209463	3.25441e-05	0.000535965	0.000310183	-0.000208855	0.00111067	-0.000978708	-0.00187016	-0.000606	-0.00131696	-0.0016939	-0.000429451	-0.00144547	-0.000500619	-0.00086695	-0.000398815	-0.00182539	-0.000888586	-0.00124836	-0.000698566	-0.00166559	-0.000856459	-0.00187075	-0.00160742	-0.00206476	-0.00136834	-0.00212574	-0.000641525	-0.00127089	-0.00145566	0.000550747	-0.00102711	-0.000975311	-0.000464797	1.94311e-05	-0.00104165	-0.00109118
85	-0.000593901	-0.000691116	0.000623226	-0.000167191	-0.00163519	0.000169158	-0.00118411	-0.000268042	0.00101614	-0.00174338	-0.000750661	0.000564933	-0.000113904	7.9155e-05	-6.00815e-05	0.000148773	0.00186312	0.00181174	-0.000162244	-0.000393808	-0.000222087	-0.000496805	-0.00153548	-0.00134313	-0.00184947	-0.000893414	-0.000701308	-0.00114864	-0.000944614	-0.00202757	-0.000789225	-0.00144148	-0.000833094	-0.00150114	-0.00127786	-0.00195473	-0.00188518	-0.00184792	-0.00133014	-0.00113589	-0.00194895	-0.00180203	-0.00132704	-0.00119567	-0.000147521	-0.00042206	-0.00111318	-0.00150627	-0.000310838
86	0.00109541	0.00137663	-0.000399172	-0.000531554	0.00113785	-0.000719965	0.000683784	0.00154424	0.000414729	0.000941157	-0.00126964	0.000944734	0.000499964	0.0012368	-9.25064e-05	0.00124848	0.000423789	0.000111341	0.000133395	-0.000513256	-0.000693798	-0.00125593	-0.00126541	-0.00188535	-0.000947714	-0.00180721	-0.00109565	-0.00126028	-0.00166398	-0.00198358	-0.00131285	-0.00158906	-0.00159872	-0.000485301	-0.0011794	-0.00184691	-0.00161779	-0.00196934	-0.00153816	-0.00156683	-0.0010581	-0.00143605	-0.000940204	-0.000840247	-0.000723243	-0.000105798	8.51154e-05	0.000226974	-0.00075078
87	0.00327277	-0.00210494	0.00263381	0.00127757	-0.00303173	-0.000960827	0.00221658	-0.000897706	0.000301123	-0.0011813	-0.000117302	-0.000833511	6.53267e-05	-0.000158966	-0.000528157	0.00106466	-0.000407934	-0.000566185	0.00045085	-0.00143391	-0.000641465	-0.00111783	-0.00186098	-0.00114226	-0.00029707	-0.00137663	-0.000626445	-8.01086e-05	-0.000899255	-0.00176615	-0.000861049	-0.00107163	-0.000916541	-0.00117517	-0.00124824	-0.0017789	-0.00181454	-0.00188899	-0.00160128	-0.0014106	-0.000959158	-0.00176293	-0.00158834	-0.000740111	-3.65376e-05	0.00029695	-0.000902057	-0.00057447	-3.08156e-05
88	-0.00189114	-9.18508e-05	0.000607491	0.00140953	0.00126314	0.0014385	-0.000825703	0.00271463	-0.000701725	0.000402927	-0.00135607	0.000442028	0.00093925	0.00100768	0.0018338	0.000100613	-0.000867605	-0.00112122	-0.00072968	0.000343442	-0.000652432	-0.00121784	-0.0010975	-0.001531	-0.0013718	-0.000450194	-0.000949383	-0.00120586	-0.001607	-0.000747859	-0.00109726	-0.000942767	-0.00117427	-0.00118321	-0.00121593	-0.000885069	-0.00187194	-0.00219226	-0.00218618	-0.0014919	-0.00178725	-0.00142038	-0.00157857	-0.0009197	-0.00132668	-0.000326574	-0.000653327	0.000311017	-0.000551879
89	0.00763059	-0.00119472	0.00291717	0.000211	-0.000724614	0.000381827	0.0014317	-0.000930667	0.000314116	-0.00110704	-0.000915647	0.000613451	0.000210643	-0.000343859	0.00103033	0.000332355	-0.000517249	-5.31673e-05	-4.76837e-05	-0.000458479	-0.0012486	-0.000593841	-0.000697911	-0.000730872	-0.00132519	-0.0012778	-0.000391424	0.000576615	-0.000606477	-0.000779212	-0.00163275	-0.00130051	-0.00165659	-0.00128061	-0.00148082	-0.00201041	-0.00200045	-0.00185335	-0.00244492	-0.00119328	-0.00126016	-0.00198817	-0.00183231	-0.00138563	-0.000754952	-0.000250101	-0.00111991	-0.00100297	0.000299573
90	-0.000913203	-0.00152934	-0.000292718	0.000331879	7.35521e-05	0.000664234	3.82662e-05	0.00442994	-0.000240982	0.00158167	0.000879645	0.000111461	0.0025773	0.000865936	-0.000342429	0.00163937	4.05312e-06	-0.000241458	-0.000265718	-0.0021646	-0.00119716	-0.000870109	-0.000113547	-0.00213289	-0.00122392	-0.000272632	-0.00101382	-0.000360191	-0.000753641	-0.00127834	-0.001454	-0.00183994	-0.00139499	-0.00146145	-0.00121218	-0.00159186	-0.00163507	-0.00213921	-0.00232917	-0.00153017	-0.00123453	-0.00205046	-0.00174373	-0.00144422	-0.000493646	-0.00125539	-0.00119013	-0.000120223	0.000807524
91	-0.000968218	0.00206697	0.00525451	0.000970721	0.000876904	0.00136828	0.000409722	-0.000715852	0.000953555	-0.00142527	-0.000986993	0.00068903	0.00248218	0.000775337	0.000338316	0.000867009	0.000217557	0.00109243	-0.00105846	-0.000124931	-0.000516176	-0.00110221	-0.00104707	-0.00166678	-0.00121456	-0.00108171	-0.000257611	-0.00110769	-0.000340939	-0.000753939	-0.00160348	-0.00145423	-0.00145042	-8.88705e-05	-0.00181824	-0.00162524	-0.00187087	-0.00130045	-0.00193787	-0.00136775	-0.00135785	-0.00259	-0.00181335	-0.00165588	-0.000620902	-0.00108701	-0.000534892	-0.000761271	0.000179172
92	-0.000571311	0.000697732	-0.00118291	0.00543177	0.00141275	0.000126719	0.000638962	0.000282288	0.00139868	0.00016129	0.00191331	-0.000141621	0.0021466	0.000721574	0.00196671	0.000379086	-0.000379443	-9.13143e-05	-0.000713348	-0.000578523	-0.00130022	9.09567e-05	-0.00116938	-0.00151247	-0.00106764	-0.000129223	-0.000875592	-0.000688612	-0.00113785	-0.000145733	-0.00114542	-0.00145233	-0.00137532	-0.000388205	-0.00107831	-0.000848353	-0.00227737	-0.00187862	-0.00199151	-0.0017584	-0.0013212	-0.00167656	-0.00142419	-0.00184214	-0.00049901	-0.00140089	-0.000678062	1.97887e-05	-8.58903e-05
93	0.00143564	0.000461459	0.000560403	-0.00110799	0.00166929	0.00228357	0.000827551	0.000432849	0.00241721	0.00148845	-0.00180614	-0.00091362	-0.000623465	0.00123811	0.00188196	0.00230038	-0.000360668	-0.00116783	9.34601e-05	0.000261307	0.000706911	-0.000756741	-0.00175291	-0.000597477	-0.00216651	-0.000225723	-0.000813425	-0.000801027	-0.00089407	-0.000754058	-0.0014655	-0.000963151	-0.000823617	-0.00138247	-0.00131255	-0.00216031	-0.00250345	-0.00171459	-0.00128233	-0.00188464	-0.00160426	-0.0019846	-0.00117058	-0.00092864	-0.000288486	-0.000805914	-0.00118047	-0.000968277	-0.000247777
94	-0.00589526	0.00168252	-0.000365794	0.00138104	0.000329971	-0.00197113	-0.000114202	0.00142896	0.000883102	0.00113893	0.00213194	0.000290871	0.00142825	0.0017662	0.000929594	0.000136971	0.0025661	-0.000350714	-0.00169516	-0.00204611	0.000124097	-8.63671e-05	-0.000871599	-0.00060457	-0.00122797	-0.000568986	-0.000695944	0.000352383	-1.54972e-06	-0.00096643	-0.000170112	-0.000727475	-0.00082314	-0.00153899	-0.00141358	-0.00114548	-0.00165451	-0.00180948	-0.00198096	-0.00142235	-0.0017246	-0.00157553	-0.00190443	-0.00161052	-0.00156164	-0.00158465	-0.000978708	-4.29153e-06	6.02007e-05
95	0.0255065	0.00237274	0.00101268	-0.00192231	-0.000112653	0.000939131	0.000113726	-0.00101763	0.00151038	-0.00102293	0.00069499	0.000470996	0.00120652	0.00160146	0.00179613	0.00118029	0.000443935	-8.41618e-05	-0.000549853	-0.0012719	-0.00129747	-0.000875413	-0.0018872	-0.000869513	-0.0015521	-0.000631034	-0.00090152	-0.000861228	-0.000985444	-0.00169384	-0.000302374	-0.00167298	-7.37309e-05	-0.000634789	-0.0016228	-0.001885	-0.00182003	-0.00161237	-0.00105929	-0.00155568	-0.00188953	-0.0018577	-0.00213188	-0.000250101	-0.000971973	-0.000967026	-0.00153083	-0.000270605	-0.00109065
96	0.00143075	-0.00136977	0.00574374	0.00493646	0.00593698	0.000688314	0.00124884	0.00297427	0.000413537	0.00187826	0.00221694	0.000823379	0.00176859	0.000830889	0.00147176	0.000198603	0.000667095	-1.38283e-05	-0.000639021	-0.000485837	-0.000430107	-0.00130183	-0.00154513	-0.000287294	-0.000972629	-0.000143826	-0.0010525	0.00101113	0.000434995	-0.00119537	-0.000282705	-0.000403881	-0.000760615	-0.00128001	-0.00141233	-0.00152075	-0.000901163	-0.00213265	-0.00173968	-0.0008201	-0.00154769	-0.00196975	-0.00140148	-0.00176078	-0.00155568	-0.00142145	-0.000836611	-0.000711441	-0.000271678
97	-0.00241113	0.0144075	-0.00249124	0.0026468	0.0025351	0.00141275	0.00266838	0.000350833	0.00148916	-0.00131607	0.000507951	-0.000176132	0.00164413	0.0015465	0.000998855	0.00132942	0.00014782	-0.000460267	-0.00122136	-0.00115693	-0.000723779	-0.00223124	-0.00117415	-0.00192314	-0.00020349	-0.000773489	-0.00125784	1.66893e-05	-0.00112855	-0.000638425	-0.000968218	-0.000757277	-0.00149626	-0.000256538	-0.00153619	-0.00169206	-0.00158674	-0.00143075	-0.0014568	-0.000880063	-0.00173819	-0.00153714	-0.00280195	-0.00157619	-0.000584364	-0.00115865	-0.00120741	-0.000266731	-0.00050652
98	-0.00227928	0.00541937	-0.00096947	0.000139475	0.00190592	-0.000591636	-0.000266075	0.00181472	0.00128818	0.000946283	0.00173795	-0.000532627	0.001531	0.000132442	0.000977516	-0.000673473	-0.00131047	-0.00031811	-0.0016585	0.000705719	-0.000918746	-0.000511825	-0.0015316	-0.000418127	-0.000715971	-6.13928e-05	-0.000614464	-0.00131655	0.000457525	-0.00056994	-0.0012328	-0.000773251	-0.00075382	-0.000918329	-0.00121194	-0.00234121	-0.00118613	-0.00267404	-0.00153935	-0.000883996	-0.00127238	-0.00170135	-0.00140494	-0.00173122	-0.0023784	-0.00133246	-0.000806034	-0.000703096	0.000184178
99	-0.000155568	0.0153656	0.000896573	-0.00265509	-0.00213456	0.00187016	0.000318527	0.000905156	-0.000674546	-0.00264049	0.000788927	0.00294244	0.0022608	0.00347269	0.00102866	0.00100505	-0.00118947	-0.000294685	0.000990629	-0.00026834	-0.00161088	-0.000655651	-0.00163448	-0.00151634	-0.000859678	-0.000679851	-0.00174141	-0.00100237	-0.000251889	-0.00172794	-0.000638962	-0.000969052	-0.00195026	0.000855684	-0.00120807	-0.00131929	-0.00185645	-0.00118482	-0.00138623	-0.00178558	-0.00169259	-0.00188798	-0.00163746	-0.00128335	-0.00109488	-0.00107503	-0.00173289	-0.000352561	-0.000198543
100	-0.0121832	0.000897288	-0.00220013	-0.000615418	0.000920534	-0.00318253	-0.000912309	0.00042963	0.00187612	0.000381708	0.00241005	0.00139081	0.00137722	-0.00017339	0.00136316	-0.000223219	-0.00136214	-0.000806808	-0.00066179	-0.00106341	-0.00153184	-0.00177342	-0.00154859	-0.00119197	-0.00178802	-0.00148219	-0.0010196	-0.00121194	-9.87053e-05	-0.000307322	-0.00121647	-0.00042665	-0.00114781	-0.00137359	-0.0014084	-0.000986874	-0.00119525	-0.00151843	-0.00194025	-0.00169408	-0.00157338	-0.00159228	-0.000625014	-0.00250083	-0.00135851	-0.00103819	-0.000426829	-0.00165039	-9.08375e-05
101	-0.00455666	0.000414252	0.0127242	-0.00130504	0.000824928	-0.000109196	0.00165415	0.000947595	0.000270247	0.000564218	-0.000253558	0.00055337	0.0010556	0.00108528	0.0019362	-0.00132793	-0.000478685	-0.00158858	-0.000270784	-0.00127941	-0.000533581	-0.00167221	-0.00178176	-0.00218314	-0.000520229	-0.00145	-0.00201595	-0.00156701	-0.00172544	-0.00104994	-0.000874817	-0.00190878	-0.00140905	-0.00160414	-0.00156862	-0.0023399	-0.00266379	-0.00233614	-0.000335693	-0.00165826	-0.00174063	-0.00192285	-0.00209302	-0.001647	3.43323e-05	-0.0026319	-0.00078398	-0.000138462	-0.00101811
102	-0.00404096	-0.00214094	-0.0039565	-0.000814378	0.00147605	0.00286496	-0.00273448	0.000944376	0.0032239	0.00317144	0.00187933	0.00207973	0.000164151	-0.00131136	0.000440121	-0.00174659	-0.00179118	-0.000873268	-0.00203657	-0.000639617	-0.00132412	-0.00167739	-0.0013873	-0.00125933	-0.00215769	-0.00112808	-0.00169069	-0.00160199	-0.00146085	-0.00117362	-0.00170785	-0.0015325	-0.000335872	-0.00130707	-0.00213099	-0.00107276	-0.0017364	-0.00212681	-0.00116581	-0.000825524	-0.0020147	-0.00118268	-0.0013507	-0.00234574	-0.00167239	-0.00119162	-0.000629187	-0.0012058	0.000751138
103	0.00149477	-0.000688374	0.0187995	0.000534177	0.00401378	0.000153661	-9.86457e-05	-0.000436068	0.00134623	-0.00192463	0.000539899	0.000576019	-0.000422716	-0.000799954	0.000304103	-0.00185066	0.000746131	-0.0027861	-0.000722885	-0.00173551	-0.00136411	-0.00102764	-0.00217497	-0.00134659	-0.00112242	-0.00111777	-0.00220531	-0.00146747	-0.0017975	-0.0029124	-0.00188714	-0.00178504	-0.00139308	-0.00165671	-0.00143856	-0.00180906	-0.00236011	-0.00175852	-0.00136006	-0.00240749	-0.00200593	-0.00162697	-0.0017274	8.03471e-05	-0.00121248	-0.001625	-0.00119758	0.000349522	-0.000342906
104	-0.00523913	0.0038023	-0.000459015	-6.86646e-05	-0.00192732	0.000468135	-0.00185645	-0.00267708	0.000835776	0.000390649	-9.42349e-05	-0.000330448	5.40018e-05	-0.00237614	0.00144386	-0.00113493	-0.00131285	-0.00176597	-0.00081557	-0.00103825	-0.000807881	-0.00121993	-0.00206113	-0.00212848	-0.00177515	-0.00202686	-0.00206178	-0.00190353	-0.0014925	-0.00178808	-0.00214416	-0.00248575	-0.001441	-0.0018338	-0.00241488	-0.00204718	-0.00213015	-0.0023641	-0.000894725	-0.00158244	-0.00157702	-0.00131142	-0.00170106	-0.00162661	-0.00077039	-0.00146776	-0.000681221	-0.000506043	0.00101233
105	0.00248098	0.0015955	0.000422716	0.0143681	0.000880837	0.00319624	-0.00333929	-0.000282586	0.000741601	-0.00427598	0.00167334	3.24249e-05	-0.000383615	0.000538826	-0.00124151	-0.000620484	-0.00115883	-0.000932574	-0.000198185	-0.00114185	-0.00265229	-0.00308263	-0.00284564	-0.00137734	-0.00165147	-0.00154918	-0.00211918	-0.00267977	-0.00218403	-0.00241196	-0.00197244	-0.00135177	-0.00220728	-0.00116211	-0.000683844	-0.00187916	-0.00153327	-0.00188899	-0.00177324	-0.00164402	-0.0015648	-0.00204051	-0.00134653	-0.000452518	-0.00148261	-0.00176138	-0.00130981	-0.000562966	0.000321507
106	0.00381613	-0.00359929	0.00347543	0.0156628	-0.000143826	-0.00197983	-0.00184327	-0.000965536	-0.00139654	-0.000251949	0.00287712	0.00107849	-0.000803947	-0.000492394	0.00128877	9.2864e-05	-0.00143009	-0.0033192	-0.00168818	-0.00167257	-0.00124878	-0.00189191	-0.00364184	-0.00240803	-0.00307763	-0.00189126	-0.00190604	-0.00284666	-0.00180602	-0.000856221	-0.0029521	-0.00165194	-0.00117314	-0.00193805	-0.00219971	-0.00134844	-0.00195497	-0.0019483	-0.00119001	-0.0017736	-0.00139141	-0.00114739	-0.00188655	-0.00172877	-0.00125861	-0.00123048	-0.0003016	-0.000777662	0.000908613
107	-0.000976086	-0.00200319	-0.00219184	-3.25441e-05	0.00159705	0.00225139	-0.000708222	-0.00256026	0.000472188	-0.00414783	-0.00048238	0.00253379	0.00126135	0.00135839	0.00036478	-0.00328153	-0.00216341	-0.00170678	-0.00207967	-0.00263321	-0.0019086	-0.00261849	-0.00338888	-0.00254631	-0.00240129	-0.00289774	-0.00343573	-0.00275552	-0.00120187	-0.00277472	-0.00250304	-0.00170708	-0.00213861	-0.001064	-0.00171095	-0.00181913	-0.00179625	-0.00127691	-0.00115305	-0.00177318	-0.00230193	-0.00169998	-0.00108182	-0.000789523	-0.00135869	-0.000989914	-0.00147843	-0.000693977	-0.00118595
108	-0.00762248	-0.00487906	-0.00496906	0.00137246	0.00989914	0.00162542	0.000371575	-0.00174987	-0.00155967	-5.14984e-05	0.0038898	-0.000555813	-0.000191271	-0.00135475	0.00072813	-0.00177956	-0.00180435	-0.00232327	-0.00328511	-0.00470293	-0.00225908	-0.00331765	-0.00310552	-0.00334311	-0.00201434	-0.00183117	-0.00216848	-0.00318861	-0.00181836	-0.00246763	-0.00155795	-0.00164032	-0.00169355	-0.00257254	-0.00256318	-0.00249338	-0.00211388	-0.003003	-0.00144851	-0.00223827	-0.00114745	-2.83122e-05	-0.00128603	-0.00165319	-0.00121999	-0.00163281	0.000460863	-0.000878751	0.00108266
109	-0.00162357	-0.000610709	-0.00108916	-0.00109398	-0.00171566	-0.000288963	-0.00240058	-0.000707209	-0.00180113	-0.00133389	-0.00261074	5.126e-06	0.00114417	-0.00021404	-0.00177485	-0.00158197	-0.00389117	-0.00286835	-0.00247329	-0.00201142	-0.00136101	-0.00180805	-0.00290948	-0.00168121	-0.00208575	-0.00270116	-0.00275272	-0.00307643	-0.00288254	-0.000563443	0.000482321	-0.00135678	-0.00185806	-0.00144964	-0.00209069	-0.00325596	-0.00275362	-0.00277162	-0.00113541	-0.00254637	-0.000555038	-0.00200027	-0.00220031	-0.00100374	-0.000958264	-0.00110811	-0.000655055	0.000537038	-0.00058794
110	-0.00158501	-0.00395983	-0.00526953	3.91006e-05	-0.00272304	0.00809896	-0.00314826	-0.00207561	-0.00231659	-0.000518858	0.00084269	-0.00172961	-0.00116259	-0.00233227	-0.000829756	-0.00166345	-0.00443524	-0.00278294	-0.00234711	-0.00339252	-0.00231314	-0.00170976	-0.00231308	-0.00285894	-0.00155753	-0.00355572	-0.00101525	-0.00289857	-0.00193095	-0.00159049	-0.00139791	-0.00188833	-0.00208753	-0.0037111	-0.00110757	-0.00230354	-0.00187737	-0.00262356	-0.00263822	-0.00201654	-0.00193411	-0.00045228	0.000290275	-0.00232488	-0.00111026	-0.00152504	0.000549316	-0.000325739	0.000872493
111	-0.0049966	-0.00106496	-0.000932872	-0.0038588	0.000550151	0.0011065	-0.000532806	-0.00180501	-0.000930548	-0.00224203	-0.00241786	-0.00133038	-0.000629365	0.000785947	-0.000885785	-0.00123715	-0.00395268	-0.00354713	-0.00395799	-0.00364661	-0.00118464	-0.00156635	-0.00300467	-0.00252879	-0.00138801	-0.00160336	-0.0031243	-0.00142193	-0.0027746	-0.00105143	-0.00105852	-0.00174218	-0.00239682	-0.00271714	-0.00311685	-0.00215679	-0.00222719	-0.00113785	-0.00130832	-0.000348568	-0.00195569	-0.00268394	-0.00107741	-5.26905e-05	-0.000678539	-0.00188148	0.000556707	-0.000690877	0.000736713
112	-0.00630742	-0.000427902	-0.00540262	-0.00172907	-0.00140262	0.00748801	-0.000787556	-0.00290424	-0.00148314	-0.00134116	0.000251532	-0.00250459	-0.00176978	-0.00148022	-0.00135267	-0.00171065	-0.00345629	-0.00303638	-0.0029276	-0.00263131	-0.00345689	-0.00280976	-0.00354189	-0.00339037	-0.00270849	-0.00245655	-0.00381583	-0.00374705	-0.00336522	-0.00268435	-0.00129497	-0.000552297	-0.00173753	-0.00231093	-0.00140154	-0.00158894	-0.00235879	-0.00145948	-0.00305343	-0.00191486	-0.00202447	-0.00148016	-0.00114578	-0.00123239	-0.00109339	-0.000651896	-0.000962973	-0.000156879	-0.000495315
113	-0.0022974	-0.00382102	-0.00255239	-0.00284982	-0.00365222	0.00114751	-0.000328124	-0.00135708	-0.00144124	-0.00335842	-0.0014348	-0.00176919	-0.00134104	-0.00243384	-0.00207931	-0.00182879	-0.00391626	-0.0017457	-0.00308585	-0.00216514	-0.0017063	-0.00299788	-0.00185269	-0.00265384	-0.00294858	-0.00172979	-0.00347352	-0.0029664	-0.00220168	-0.00152045	-0.00229263	-0.001854	-0.00219297	-0.00145698	-0.00269502	-0.00230485	-0.0014993	-0.00221515	-0.00228095	-0.0025847	-0.00166863	-0.00238848	-0.00168121	-0.000579774	-0.000411272	0.00134826	-0.000296056	-0.000524998	-0.00126237
114	-0.00190395	-0.000140429	-0.00153536	-0.00194907	-0.00106752	0.00711191	-0.000583529	-0.00238359	-0.00280589	-0.00225222	-0.00185245	-0.00230032	-0.00129443	-0.000271022	-0.00129199	-0.00171387	-0.0024786	-0.00333059	-0.00294709	-0.00317234	-0.00297362	-0.00242096	-0.00213295	-0.00251263	-0.00216109	-0.00203055	-0.00174522	-0.00244242	-0.00302702	-0.00230891	-0.00191307	-0.00324851	-0.00169438	-0.00285798	-0.00283778	-0.00238544	-0.00276846	-0.00169355	-0.00259835	-0.00216788	-0.00208437	-0.00110734	-0.00202572	-0.00129527	-0.000393808	-0.000913501	-0.000741541	-0.000143766	-0.0007177
115	0.000439405	-0.00325543	-0.00283331	-0.00142419	-0.00196362	-0.00317103	-0.0017789	-0.000839472	-0.000885665	-0.00274426	-0.00151139	-0.001818	-0.00110489	-0.00227863	-0.00150543	-0.00207293	-0.00338501	-0.00182921	-0.00287563	-0.00229454	-0.00138396	-0.00152767	-0.00330961	-0.00224018	-0.00180131	-0.00199556	-0.0031215	-0.00259405	-0.0037452	-0.0018068	-0.0025177	-0.00239348	-0.00161982	-0.00203323	-0.00138628	-0.00220633	-0.00236881	-0.00219232	-0.00152564	-0.00296801	-0.00265032	-0.00199723	-0.00107336	-0.00109577	-0.000100613	-0.00141376	-0.000216722	0.000230193	-0.000840306
116	-0.00281912	-0.00187922	-0.0050267	-0.00229609	-0.00438124	-0.0024454	0.00447202	-0.00214249	-0.00141782	-0.00211328	-0.00204515	-0.00234932	-0.00023967	0.000727654	-0.00358933	-0.00146794	-0.00166065	-0.000120759	-0.00366616	-0.00277698	-0.000977635	-0.0033437	-0.00251055	-0.00234842	-0.00324613	-0.00242084	0.000850201	-0.00304872	-0.00174123	-0.00324857	-0.00177902	-0.002226	-0.00204831	-0.00115019	-0.0018127	-0.00158256	-0.00221044	-0.00105631	-0.00195062	-0.0013243	-0.00179827	-0.00105673	-0.000865817	-0.000997126	-0.000787914	-0.000743449	-0.000697792	0.000552654	0.000896573
117	-0.000336707	-0.0033012	-0.00164455	-0.00273544	-0.00121886	-0.00254977	-0.00315332	-0.00196105	-0.00265324	-0.00296837	-0.00141943	-0.00189507	-0.00269312	-0.00134182	-0.00236231	-0.00111693	-0.0025152	-0.000911593	-0.000769496	-0.00198215	-0.00233954	-0.00147843	-0.00253546	-0.00265157	-0.00245005	-0.0036723	-0.0028289	-0.00343406	-0.00154573	-0.00220168	-0.00227958	-0.00176257	-0.00221062	-0.00125539	3.33786e-05	-0.00188023	-0.000939965	-0.000328958	-0.00133228	-0.00163108	-0.00213242	-0.00203818	-0.00163805	-0.000869215	0.000754595	-0.00150651	0.000381351	-0.000386894	-0.000427604
118	-0.00305861	-0.00110465	-0.00275731	-0.00202686	-0.00147563	-0.00165725	-0.00183737	0.00311327	-0.00260693	6.40154e-05	-0.00328833	-0.00240558	0.000256062	-0.00220025	-0.00108713	-0.00228047	-0.00206733	-0.00308955	-0.00214314	-0.00293499	-0.00189191	-0.00285804	-0.00192827	-0.00106531	-0.00177997	-0.00305796	-0.00223762	-0.0025177	-0.00200713	-0.0025177	-0.00213486	-0.00159854	-0.00116807	-0.00106049	-0.00185484	-0.0017041	-0.00138164	-0.00181931	-0.00243986	-0.00157481	-0.00142014	0.00034833	-0.000847757	4.25577e-05	-0.000837386	-0.00091213	-0.000422955	7.64132e-05	0.000762701
119	-0.00248426	-0.00400478	-0.00351131	-0.00456929	-0.00256991	-0.000250876	-0.00301301	-0.00167471	-0.0024597	-0.00229704	-0.000385046	-0.0015887	-0.00217825	-0.00174105	-0.00245714	-0.00100625	-0.00200891	0.00470674	-0.00338399	-0.00348574	-0.00140655	-0.00252426	-0.00288153	-0.00208008	-0.00256401	-0.00281626	-0.00326699	-0.0024479	-0.00299215	-0.00127912	-0.000925004	-0.00122374	-0.00140226	-0.0014472	-0.000697792	-0.00234735	-0.00125164	-0.00222629	-0.00159508	-0.00168771	-0.00172192	-0.0013231	-0.000782907	-0.000321209	0.000284314	-0.000255585	-0.000473678	-0.000984848	-0.000154257
120	-0.00306123	-0.00461549	-0.00244361	-0.00154239	-0.00416875	-0.0030396	-0.00143003	-0.00141734	0.00222945	-0.00353014	-0.00340647	-0.00291878	-0.00148487	-0.00197369	-0.0010314	-0.00306773	-0.00161541	-0.00183839	-0.00360227	-0.00314111	-0.00144053	-0.00272387	-0.00267678	-0.00161719	-0.00276744	-0.00331569	-0.0016647	-0.00239539	-0.0020417	-0.00248188	-0.00260931	-0.000890732	-0.00145227	-0.00172961	-1.07288e-06	-0.00143075	-0.00164062	-0.00133753	-0.00137818	-0.00185859	-0.00226653	-0.00163513	-0.000936508	0.000254989	-0.000562727	-0.000698209	-0.000575006	-0.000756621	0.00134075
121	-0.000578463	-0.0037812	-0.000261784	-0.00326514	-0.00207669	-0.00276059	-0.00140893	-0.000813544	-0.000886381	0.00159073	-6.53863e-05	-0.0029645	-0.00127697	-0.00174582	-0.00190228	-0.00174469	-0.00204754	-0.00147605	-0.00250745	-0.0023222	-0.00219816	-0.0021162	-0.00295442	-0.00249064	-0.00216484	-0.0027824	-0.00236243	-0.00188845	-0.00296479	-0.00163364	-0.00266904	-0.00187266	-0.00204033	-0.00146174	-0.000612676	-0.00195497	-0.00107282	-0.00139636	-0.00222117	-0.00138944	-0.00182801	-0.00178111	-0.00104356	-0.000696599	0.0024302	-0.00129282	-0.000866711	-0.000784934	-0.000335574
122	-0.00190085	-0.00026083	-0.000641942	-0.00149953	-0.0024758	-0.00049895	-0.000807941	-0.00202805	-0.0013752	-0.00225842	-0.00232315	-0.0020538	-0.000696242	-0.00243217	-0.00178123	-0.00279284	0.000619292	-0.00173986	-0.00314152	-0.00212306	-0.00224227	-0.00291604	-0.00301701	-0.00253201	-0.00322878	-0.000696599	-0.0019421	-0.00177914	-0.00150257	-0.00190049	-0.00247037	-0.00126082	-0.00156331	-0.00191599	-0.000989974	-0.0013997	-0.00177395	-0.00178599	-0.00149298	-0.00171101	-0.00173587	-0.00147313	-0.000716269	-0.000146985	-0.000554562	-0.0004614	-0.000899017	-0.00045836	0.000206709
123	-0.00324017	0.000450492	-0.00437063	-0.000132561	-0.000767946	-0.00193572	-0.00218439	-0.00114053	-0.00310993	-0.00220317	0.000382781	-0.00345224	-0.00164622	-0.00220561	-0.00184482	-0.00163168	-0.00242901	-0.00177783	-0.00329947	-0.00290573	-0.00397569	-0.00254637	-0.00212044	-0.00208771	-0.00248599	-0.00234538	-0.00248015	-0.00168407	-0.00183988	-0.00178856	-0.00153756	-0.0013054	-0.00163484	-0.00230712	-0.000538409	-0.00172907	-0.00160968	-0.00180006	-0.00185263	-0.00190288	-0.00116324	-0.00118881	-0.000918448	-0.00097549	-0.000103235	-0.000198245	-0.00103474	0.000368357	-0.00012511
124	0.0035069	-0.000438929	0.00138319	-0.00182325	-0.0016796	-0.000955045	-0.00218028	-0.000640035	-0.0017153	-0.00234175	-0.00349438	-0.00349844	-0.0014838	-0.00269705	-0.00198251	-0.00203753	-0.00217265	-0.00197297	-0.00297463	-0.00263667	-0.00294864	-0.00249875	-0.00361192	-0.00195199	-0.00177908	-0.00164282	-0.00161332	-0.00283062	-0.00120932	-0.00123537	-0.00143862	-0.00180477	-0.000139058	-0.00100285	-0.00124174	-0.000259399	-0.00125825	-0.00140476	-0.00088948	-8.84533e-05	-0.00106061	-0.00204796	-0.000896156	-0.000324607	-0.000756204	-0.000277221	0.000339389	-0.000344515	2.32458e-05
125	-0.00124443	-0.00011754	-0.00047946	-0.00172269	-0.00136626	-0.00233132	-0.000274837	-0.00160581	-0.00205797	-0.0029487	0.00053823	-0.00207692	-0.00262666	-0.00170946	-0.000854552	-0.00147903	-0.00278133	-0.00186849	-0.00230187	-0.00274932	-0.00236183	-0.00197762	-0.00212449	-0.00242472	-0.00193769	-0.00236833	-0.00200146	-0.00204784	-0.0015893	-0.00172389	-0.00173903	-0.00157601	-0.00181502	-0.000847757	-0.00124538	-0.00126106	-0.0016278	-0.000897408	-0.00115806	-0.00121409	-0.00115114	-0.00154459	-0.000681162	-0.000642717	-2.86102e-05	-0.000154078	-0.000256658	0.000195146	-0.000288069
126	-0.00330508	-0.000127792	-0.0014345	0.00127983	-0.00201344	-0.00097698	-0.00172389	-0.00101	-0.00229496	-0.00231481	-0.00304681	-0.00279719	-0.00162864	-0.00322151	-0.00182849	-0.00202954	-0.00258762	-0.00113904	-0.0027498	-0.00343531	-0.00284612	-0.00213963	-0.00217795	-0.00165808	-0.00151819	-0.00156844	-0.00169528	-0.00245786	-0.0015021	-0.00119019	-0.00185955	-0.0013898	-0.00119841	-0.00054419	-0.00140709	-0.00136554	-0.00136685	-0.00063926	-0.000574112	0.000538588	-0.000863791	-0.000959516	-0.00101382	-0.000453889	0.000112772	0.000651002	0.000429988	0.000451446	0.000838876
127	-0.000229001	-0.00156605	-0.00229764	-0.000949562	-0.00184655	-0.000796139	-0.000326931	-6.39558e-05	-0.000465095	-0.00118428	-0.00104833	0.000154495	-0.00186044	-0.00199747	-0.00170738	-0.00195014	-0.00361729	-0.00193089	-0.00241095	-0.0026046	-0.0023551	-0.00191438	-0.0021565	-0.00156623	-0.00106853	-0.00174326	-0.00167179	-0.00165308	-0.0019986	-0.00172317	-0.00196326	-0.00120217	-0.000902295	-0.000757515	-0.00106502	-0.00103265	-0.00152791	-0.000959575	-0.00102741	-0.000451744	-0.000979483	-0.000830293	0.00116658	0.000648141	-0.00052911	0.00097084	0.000336766	0.00103045	0.000384688
128	-0.0011611	-0.00228065	-0.00227821	-9.87053e-05	-0.000776529	-0.000285387	-0.00242597	-0.00133508	-0.000369251	-0.000708878	-0.00190306	-0.00190067	-0.000920117	-0.00156748	-0.00141448	-0.0019688	-0.00349993	-0.0033775	-0.00287551	-0.00194329	-0.00194955	-0.00190151	-0.00151151	-0.00136596	-0.0023042	-0.00234675	-0.0024761	-0.00177675	-0.00201845	-0.00203812	-0.000889003	-0.000815213	-0.000336528	-0.000584602	-0.00123698	-0.00121731	-0.00116229	-0.00118715	-0.00103074	-2.77758e-05	-0.000406265	-0.000393152	6.24657e-05	-0.00032562	0.000294089	0.000322104	0.000892878	0.00155056	0.00131822
129	-0.000463843	0.00138676	0.00105345	0.000158072	-0.000783443	-0.000948727	0.00134099	-0.00063473	-4.33922e-05	0.000297546	0.000346065	-0.00212848	-0.000262201	-0.00238335	-0.00226498	-0.00233084	0.000147104	-0.00277537	-0.00153595	-0.00261915	-0.00239038	-0.00182235	-0.00263393	-0.00149822	-0.000923991	-0.00206566	-0.00233585	-0.00174367	-0.00192446	-0.000670791	-0.00100034	-0.000423551	-0.00094372	-0.000744581	-0.000788867	-0.00144976	-0.00139487	-0.000841439	-0.000292718	-0.000463068	-0.000226915	0.000100851	0.000137687	0.000264525	0.000447869	0.000810981	0.000757575	0.00100362	0.00239551
130	0.000206113	-8.41618e-05	-0.000424325	0.000805616	0.000357032	-0.000268757	-0.000156343	-0.000925839	-0.000401497	0.000868201	-3.08752e-05	-0.00167853	-0.000323355	-0.000546932	-0.00166494	-0.00273126	-0.00281388	-0.0021503	-0.00232929	-0.00189024	-0.00140607	-0.00182575	-0.00182903	-0.00163931	-0.00151974	-0.00219053	-0.00199223	-0.00217801	-0.00114381	-0.00178951	-0.000665307	-0.0011189	-0.00073868	-0.00122982	-5.34654e-05	-0.000944853	-0.000909328	-0.000862122	-0.000301242	0.000610113	0.00047648	3.85046e-05	0.000115156	0.000154018	0.00086987	0.000571132	0.00149798	0.0031867	0.00181031
131	0.000131369	-0.00175285	0.000771046	-0.00204033	-0.00121993	-0.00101084	-0.00067389	-0.00056386	-0.00153267	-0.000316203	-0.000589252	-0.00131226	-0.000513196	-0.00160611	-0.00147337	-0.00150776	-0.00103801	-0.00203544	-0.00204229	-0.00162852	-0.00193989	-0.00147766	-0.00271672	-0.00118273	-0.00166404	-0.00174361	-0.00197697	-0.00014925	-0.00131136	-0.00117493	-0.000599384	-0.000694215	-0.000703633	-0.00108629	-0.000370264	-0.000442326	-0.000808179	-0.000624776	-0.00080508	-0.000298858	-9.83477e-06	0.000338912	0.000666022	0.000874639	0.00161731	0.00234318	0.00218689	0.00250781	0.00264597
132	0.00436151	-0.000966012	0.00185609	0.000443935	-0.00212872	-0.000723779	-0.00211436	-0.00111681	-0.00132197	0.000638604	7.15256e-06	-0.000940561	-0.000628889	-1.88947e-05	-0.00227094	-0.00287479	-0.00237435	-0.00236672	-0.00138468	-0.00234008	-0.0018273	-0.00131035	-0.00160128	-0.00156039	-0.00185746	-0.00158352	-0.00203717	-0.000869215	-0.0013721	-0.00113785	0.00025332	-0.000505865	-0.000757515	-0.00117993	-0.000264943	-0.00139022	-0.000475287	-5.93662e-05	-2.21133e-05	0.000709534	0.000949383	0.000724792	0.000661254	0.00158179	0.00301313	0.00209713	0.00291288	0.00316012	0.00302184
133	0.00123322	6.44922e-05	0.000710845	-0.000230789	0.000991583	-0.00224626	-0.000890315	-0.00169826	-0.00123245	-0.00102526	-0.0007689	-0.00131047	-0.00117612	-0.000453472	-0.00138289	-0.0025264	-0.001517	-0.00130701	-0.00173724	-0.00216049	-0.001441	-0.00135434	-0.00112057	-0.00129741	-0.00150859	-0.000768304	-0.00048095	-0.000929713	-0.00123858	-3.93391e-05	-7.24792e-05	0.000728488	-0.000920355	-0.000768125	-0.00045681	0.00041604	0.000352025	-0.000596762	0.00047338	3.89814e-05	0.00054121	0.000449061	0.000626326	0.00132442	0.0032748	0.00308442	0.00365126	0.00292277	0.00244057
134	0.000499725	0.000640512	0.000447512	-0.00181717	-0.000570178	9.46522e-05	-0.00177997	-0.00192767	-0.00296038	-0.00118959	0.000637889	-0.00186312	-0.000161648	-0.00180817	-0.000393748	-0.000956476	-0.00244385	-0.00196218	-0.00102186	-0.00143313	-0.00114369	-0.0019033	-0.00121194	-0.000492752	-0.00115955	-0.00114423	-0.000593245	-0.000507176	-0.000681221	-0.000134587	5.57899e-05	-4.08888e-05	-0.000202298	-0.000923455	-0.000713468	-0.000704408	9.81092e-05	0.000484705	0.000512123	0.00072968	0.00163138	0.00111985	0.00286841	0.00191164	0.00269449	0.00259626	0.00247157	0.00369477	0.0031873
135	0.000798702	0.000319481	-0.00202245	-0.000980139	-0.000985205	-0.00247759	-0.00172323	-0.000634193	-0.000791132	-0.000926971	-0.00106633	-0.00177228	-0.000836849	-0.000523269	-0.00217974	-0.00126112	-0.00148702	-0.00104582	-0.00185943	-0.00138581	-0.00241137	-0.00212419	-0.0019002	-0.00132644	-0.000758588	-0.00150603	-0.000509083	-0.000605047	-0.0010196	-0.000914216	-0.000722528	0.000285268	-0.000308037	-0.000594318	-5.96046e-07	0.000113845	0.00161231	0.000668645	0.000534177	0.000748396	0.00173318	0.00108182	0.00141025	0.00188649	0.00323534	0.00221848	0.00265157	0.0035131	0.00383222
136	-0.00105286	-0.000940502	0.000410914	-0.0011729	0.00112844	0.000391364	-0.000113547	-0.000711322	-0.000309527	-0.00116503	0.000527382	-0.00185406	-0.00156438	-0.00215256	-0.00122273	-0.00213063	-0.00192106	-0.00158316	-0.00188625	-0.0019083	-0.00151122	-0.0021016	-0.00121915	-0.00119907	-0.00111884	-0.00108445	-0.000965953	-0.000422716	-0.000822544	-2.80738e-05	-0.000138223	-0.000840187	-8.17776e-05	0.000486255	-0.000471532	-0.00013113	0.000653744	0.0013026	0.000824332	0.00112534	0.00135922	0.00183547	0.00240088	0.00245893	0.0026468	0.00251436	0.00294793	0.00373185	0.00457251
137	-0.000701725	-0.00187171	-0.00108808	-0.000243783	0.00161183	0.000585437	-0.000857174	0.00118721	-0.00131625	5.126e-05	-0.000166774	-0.00120395	0.000406265	-0.00123632	-0.00154048	-0.00182116	-0.00181937	-0.00102943	-0.00110954	-0.00138152	-0.00175875	-0.00112832	-0.00122428	-0.00169379	-0.000569701	-0.00133574	-0.00065124	-0.000205338	0.00229561	-0.000637293	-3.62992e-05	0.000127316	-0.00038898	4.3869e-05	-4.8399e-05	0.00114977	0.000828147	0.00153613	0.00073421	0.000502944	0.00229073	0.00118434	0.00158417	0.00159729	0.00284803	0.00303149	0.00373304	0.0034138	0.00483215
138	0.000365615	0.000775695	-0.000344396	4.47035e-05	-0.00136209	-0.000404298	-0.0003075	-0.0010305	-0.00049144	-0.000537097	-0.000189841	-8.09431e-05	-0.00105172	-0.00144953	-0.000787497	-0.000677645	-0.000856519	-0.00188935	-0.00212938	-0.00224715	-0.00142199	-0.00176024	-0.000812173	-0.000899732	-0.000347435	-0.00135559	-0.00020051	4.56572e-05	-8.61287e-05	-0.000591278	-0.000106156	0.000323772	0.000817537	0.000581384	0.000405669	0.000466347	0.000547767	0.00117433	0.0015285	0.00238991	0.0013926	0.00112665	0.0037266	0.00253189	0.0035212	0.00313532	0.00323033	0.00611579	0.00378418
139	0.000893235	-0.00085324	-0.00165009	-0.00157505	-9.88245e-05	-0.000489831	-0.000360847	-0.0016039	-0.000151098	0.000309706	-0.000292242	-0.000896454	-0.000382125	-0.000233233	-0.00113338	-0.00168049	-0.00162733	-0.00115794	-0.00197065	-0.00111395	-0.00125229	-0.00147688	-0.0010407	-0.00194615	-0.000629783	-0.000690818	-0.00114626	-0.000300229	-0.000219047	-0.000745654	-0.000474513	0.000312328	-1.63317e-05	0.000502229	-3.98755e-05	0.000493169	0.00186765	0.00324059	0.00179839	0.00131905	0.00227535	0.00177896	0.00200582	0.00335765	0.00463438	0.00416064	0.00345111	0.00383222	0.00499225
140	-0.000172198	-0.000184894	-0.000189126	0.000485659	-0.000682235	-0.000498235	0.000496745	-0.000444114	7.72476e-05	-0.000295579	0.00038898	0.000344992	-0.00148231	-0.00165445	-0.000720739	-0.00181001	-0.00155056	-0.00194573	-0.0017432	-0.0017184	-0.00145936	-0.000950456	-0.000972569	-0.00111002	-0.00129557	-0.000582516	-0.000517249	-0.000133395	-0.000104785	-0.000591278	-0.000400543	-3.33786e-05	-0.000814378	0.000314236	4.98295e-05	-0.000112355	0.000973701	0.00104177	0.000961065	0.00251114	0.0012176	0.00198257	0.00264418	0.00322092	0.00304568	0.00335193	0.00443149	0.00455558	0.00609183
141	-0.000196755	0.00117254	-0.000603497	0.000895858	-0.000788748	-0.000682235	-0.00110126	-0.000299156	-0.000648558	-0.000265658	-0.000741661	-0.000669062	-0.00137591	-0.00022614	-0.00189871	-0.00141454	-0.0031231	-0.000999749	-0.000680625	-0.000943899	-0.000728548	-0.000843704	-0.00198251	-0.0015589	-0.000369489	-0.000801146	-0.000963449	-0.000587702	-0.000575721	-0.000257492	0.000119805	-0.000417709	-0.000730813	0.000314236	-0.000545144	0.000168204	0.00108397	0.000910997	0.00127566	0.000769019	0.00158799	0.00180197	0.00170839	0.00249374	0.00283885	0.00392711	0.00359523	0.00441945	0.00536728
142	-0.000101864	-0.000348806	-0.000123501	-0.00167447	-0.000615597	-0.000305533	-0.00130951	-0.000837326	-0.000196457	-0.00171047	-0.000564575	3.98159e-05	-0.00120121	-0.000764668	-0.0010705	-0.000936747	-0.00160789	-0.00163895	-0.00039041	-0.00192851	-0.00125819	-0.000704646	-0.00100195	-0.0010246	-0.00136167	-0.000965178	-0.000820398	-0.000614166	-0.000664115	-0.000722945	-0.000871122	-7.35521e-05	-0.00026679	6.13928e-05	0.00016427	0.000301003	0.00037086	0.000934124	0.00166404	0.00170302	0.0011245	0.0016135	0.00149894	0.002913	0.00326705	0.00355089	0.00403488	0.0043546	0.00509071
143	-0.000627637	0.00123656	-0.000354648	-0.000892997	-0.000517786	-0.00136781	-0.000448406	-0.000873685	-0.00050509	-0.00126445	-0.00167072	-0.00141066	-0.000518858	-0.000604928	-7.72476e-05	-0.00145197	-0.00127363	-0.00132054	-0.00147706	-0.00142235	-0.00114566	-0.000711739	-0.001342	-0.00145543	-0.00102586	-0.00134575	-0.000835896	-1.40667e-05	-0.000191569	-9.95994e-05	-9.24468e-05	-0.000140667	0.000162363	-0.000442624	0.000494719	-0.000561655	0.000715137	0.00156534	0.00101197	0.0010916	0.00163519	0.00171649	0.00245786	0.00208104	0.00326514	0.00343776	0.00425565	0.00474	0.00547671
144	-0.0010646	-0.000428557	-0.00114071	0.000367165	0.000228286	-0.000320852	-0.000539839	-0.000598073	-0.00131565	-0.00162309	-1.22786e-05	-0.000706673	-0.000213921	-0.00201392	-0.00118214	-0.000863135	-0.00181508	-0.00126666	-0.00137883	-0.000997543	-0.00160372	-0.00203764	-0.000617504	-0.000975966	-0.000727654	-0.000992179	-0.000583827	-0.000295162	-0.000745416	-0.000662267	-0.00052619	0.00154638	-0.000276148	0.000250697	-9.04202e-05	4.02927e-05	0.000687003	0.00100136	0.00119627	0.00138879	0.00207436	0.00183022	0.00285423	0.0026437	0.00295329	0.0043962	0.0044291	0.00446844	0.00608981
145	-0.000467658	-0.000514925	0.000468016	-0.00159866	0.000156403	0.000550032	8.38041e-05	-0.000795484	0.000305533	-0.000660539	-0.000503838	0.000189781	-0.00142181	-0.0011003	-0.00016284	-0.00159562	-0.00084424	-0.000782132	-0.0012607	-0.00126451	-0.000477731	-0.000762582	-0.000620902	-0.00194216	-0.000590026	-8.37445e-05	-0.000293612	-0.00073719	-0.000898182	-0.000755966	-0.000464022	-0.000439763	-0.000167847	-0.000147641	-0.000171006	0.000250697	0.000416398	0.00127697	0.00188088	0.00106537	0.00123763	0.00184381	0.00252318	0.00239003	0.00346112	0.00482249	0.00541162	0.00523579	0.00644755
146	-0.000575125	0.00202584	7.20024e-05	0.00180781	0.0014416	0.00189948	0.000307202	-0.000193655	-0.00155348	-0.00126231	0.000213265	0.000213265	0.000108957	-0.000662029	8.45194e-05	-0.00138819	-0.000637591	-0.00104421	-0.00152445	-0.00158525	-0.000602543	-0.000977635	-0.00118268	-0.00119334	-0.00112927	-8.88109e-05	-0.000243545	-0.000263214	-0.000423789	-0.00028491	-0.000603378	0.000700235	-0.000564039	0.000457287	0.00128579	0.000672817	0.0010494	0.00130284	0.00145054	0.00242853	0.0011214	0.00224555	0.00241411	0.00326788	0.00337982	0.00496578	0.00507855	0.00653565	0.00549579
147	0.00251102	0.000780225	0.00393045	0.000724554	0.000784516	-0.00040096	0.000275612	0.000252962	-0.000383437	0.000607729	-0.000332355	0.000234485	-0.000308096	-0.000928104	-0.000665009	-0.000134647	-0.00140864	-0.000133872	-0.00088352	-0.000818431	-0.000463545	-0.000515521	-0.00138271	-0.00137722	-0.000859916	-0.000636399	0.000485539	-0.000303447	-0.000532269	0.000129342	-0.00108403	-0.000274181	0.00054121	-0.000232577	7.48634e-05	0.000785232	0.000474572	0.000742674	0.00243533	0.00182199	0.00218093	0.00251043	0.00289738	0.00270426	0.00456011	0.00595903	0.00538695	0.00627589	0.00581169
148	0.000322104	-0.00038892	-0.000241339	0.000756264	0.00114477	0.000148177	0.000578761	0.000599623	-0.000325263	0.000209451	-0.000472367	-0.000253737	-0.00131702	-0.00111115	-0.0004071	-0.000952482	-0.000445247	-0.000977337	-0.0019533	-0.000693977	-0.000227571	-0.000706792	-0.000613213	-0.00132465	-0.000929236	0.000423431	-0.00065738	2.24113e-05	2.64645e-05	4.87566e-05	-0.000603557	2.92063e-05	0.000199437	-0.000247657	0.000226617	0.000524998	0.00107515	0.00127435	0.00125277	0.0018239	0.00229001	0.00246048	0.00356972	0.00378561	0.00481653	0.00529873	0.0064404	0.00734019	0.00741172
149	-0.00048852	-5.79953e-05	-0.00113809	-7.90358e-05	0.000502944	-0.00108504	-0.000978649	-0.000406563	0.000319481	-0.000299871	-0.000184178	0.000266433	-0.000165582	0.000313282	-0.000323474	-0.000632644	-0.00100273	-0.00094986	-0.00118947	-0.0011366	-9.88245e-05	-0.001041	-0.000826001	-0.000804842	-0.00075978	-0.000108659	-6.4075e-05	-0.00041455	-0.000623822	-0.000351965	0.000475883	6.6638e-05	0.000577807	5.80549e-05	0.000885129	0.000768542	0.00141573	0.00117826	0.00211203	0.00229347	0.0015384	0.00329196	0.003672	0.00386655	0.00529015	0.00620949	0.00668132	0.00658703	0.00699627
150	-0.000199258	-0.000964701	0.000777721	-0.000393212	-0.000135362	0.000410795	-0.00110334	0.000235677	-9.14931e-05	-0.000133634	-0.000279784	-0.000272393	-0.000606418	0.000377893	8.74996e-05	0.000507474	-0.00112563	-0.00125539	-0.00130177	-0.000352681	-0.000391066	-0.00191855	-0.00101596	-0.000440598	1.81198e-05	0.000127554	0.00017643	-0.000407934	0.000156522	-0.000240445	4.8995e-05	0.00025034	9.29832e-05	0.000431418	-0.000329137	0.000593305	0.00152886	0.0019505	0.00217974	0.00233245	0.00264585	0.00302255	0.00357747	0.00442338	0.00478065	0.00571752	0.00632763	0.0104092	0.00716543
151	0.00260901	0.00257099	-0.00187242	-0.0017252	-0.00113052	-0.00115341	-0.000513196	0.000386715	0.00072825	0.00110209	0.00124168	0.00138843	-5.42998e-05	0.000377297	-0.000147104	0.000291944	-0.00126362	-0.000366747	-0.000157654	0.000296474	-0.00104076	-0.000764072	-0.000349224	-0.000813901	-0.000559509	-0.000334263	-0.000586748	0.000256777	-0.000232339	-4.1306e-05	0.000258923	0.000614405	8.09431e-05	0.000887513	0.00100172	0.000715017	0.00099647	0.00184584	0.00262547	0.00223351	0.00224447	0.00323176	0.0035733	0.00343227	0.00458705	0.00742996	0.00806534	0.008394	0.00893188
152	0.00172865	0.00180244	0.00638008	0.0010643	0.00256324	0.000928402	0.000765681	-8.35061e-05	-0.00103861	0.000860929	-4.61936e-05	0.000131369	0.000770688	-0.000687182	1.52588e-05	0.000209093	-0.000353694	-0.00100029	0.000237107	-0.000591695	-0.000286698	-0.000878155	-0.0010792	-0.000195682	-0.000159919	0.000493765	0.000366926	0.000158668	0.000280619	0.000712037	-0.00049299	0.000792623	0.00166404	0.000361085	0.000480175	0.000862122	0.00151062	0.00118494	0.00203788	0.00337636	0.00342572	0.00319886	0.00376105	0.00510013	0.00455689	0.00586724	0.00738275	0.00781631	0.00900745
153	0.00161505	-0.000478029	0.00173497	0.00187492	0.000892162	0.00191975	0.00307047	0.000391722	0.000879169	0.000820041	0.000575185	0.000571489	0.000726461	0.000782371	0.00124836	0.000256062	-0.000770509	0.000395298	0.000490904	0.000471354	-0.000114799	-0.000688136	-0.000145316	7.64132e-05	0.000686884	0.000100017	0.000499129	-0.000764012	-0.000441432	0.000489354	0.000584006	0.000492096	0.000990748	0.00127208	0.000940442	0.000614882	0.00186193	0.00237203	0.00222611	0.00325501	0.00318563	0.00384176	0.00405848	0.00483382	0.00641954	0.0075078	0.0083617	0.00913727	0.00903845
154	0.00062871	0.001472	0.000727534	-8.2016e-05	0.000661492	0.000732064	0.000677466	0.0011692	-0.000340402	0.000776291	-0.000389397	0.000299454	5.93662e-05	2.94447e-05	0.00121927	0.000847697	0.000807047	-8.74996e-05	0.000712156	-0.000356257	0.000392795	-0.000350595	0.000304461	-0.000290751	0.000374317	0.000420928	0.00318503	0.000903368	0.00062263	2.15769e-05	0.000739336	0.000822902	0.00166142	0.00075984	0.00116169	0.00162137	0.00239241	0.00268865	0.00320315	0.0034169	0.00576353	0.00436318	0.0042628	0.00526762	0.00662124	0.00693691	0.00733137	0.00873601	0.00914204
155	0.0117124	0.00388312	0.00481915	0.00514686	0.000342131	0.00251496	0.0015229	0.00283194	0.00109923	0.000927567	-0.000415623	-5.00679e-06	0.00165248	0.00121009	0.000323296	0.000932217	-0.000864148	-5.14984e-05	0.000566602	0.000764608	0.000463128	0.000864744	0.000383139	-3.21269e-05	0.000448823	0.00117815	0.000292897	0.00113964	0.000625372	0.000719905	0.00123763	0.000855088	0.00128067	0.0017544	0.00152278	0.00133085	0.00201941	0.00292778	0.00256479	0.0035609	0.00387526	0.00478339	0.00562429	0.00647604	0.00584376	0.00931764	0.00928295	0.00984025	0.00993907
156	0.00180948	0.0020833	0.00655997	0.00230682	0.00248289	0.00181055	0.0010612	0.00220084	0.000673294	-4.60148e-05	0.000572562	0.000603199	-0.000603676	0.000448108	0.00132513	0.0010941	0.000846624	0.000253081	3.03984e-05	9.10759e-05	0.000177622	0.000514865	0.000336647	0.000171661	-0.000368416	0.000969887	0.00179744	0.00164187	0.00133896	0.000772715	0.00154305	0.00104535	0.00201368	0.00134063	0.00227559	0.00256324	0.0022099	0.00352943	0.00387299	0.00407565	0.00519216	0.00561631	0.00575149	0.00640869	0.00845182	0.00823843	0.0103449	0.0106851	0.0109732
157	0.00369	0.00192761	0.00188315	0.00247347	0.00267267	0.0026207	0.00138772	0.00232553	0.00206792	0.00158322	0.00191152	0.000461221	0.00187063	0.000631809	0.0011816	0.000645399	0.000778079	0.000911832	0.000212193	0.000146031	0.00132811	0.000727654	0.000907302	0.000736117	0.000606537	0.00148249	0.000524044	0.00117457	0.000484824	0.000601411	0.00114298	0.000841498	0.00227213	0.00199878	0.00217998	0.00214314	0.00216138	0.00264502	0.00402331	0.00413692	0.00525022	0.00558197	0.00671601	0.00794244	0.00865912	0.00877774	0.010193	0.0106174	0.0109859
158	0.00639975	0.00632036	0.00163651	0.00473511	0.000564337	0.00173557	0.00179434	0.00105536	0.00183022	0.00332773	0.00083518	0.00115013	0.00191259	0.00272191	0.000826955	0.00104988	0.00144517	-0.000428319	0.000808716	0.00143802	0.000275373	0.00118709	0.000700831	0.000260234	0.000884295	0.00110602	0.00109351	0.0011121	0.00126529	0.00139034	0.00142133	0.00153577	0.00256038	0.0016799	0.00215673	0.00241256	0.00295925	0.00319815	0.00412476	0.00456321	0.00553119	0.00578964	0.00664806	0.00750983	0.00747585	0.00941086	0.0107481	0.0106691	0.0118573
159	0.0043664	0.001701	0.000542879	0.00113797	-4.20213e-05	0.000222921	0.00253999	0.00115144	0.00124061	0.00276279	0.00195801	0.00123799	0.000994802	0.0010736	0.00231862	0.00178361	0.000152588	0.000193834	0.000327229	0.00143433	0.000699878	0.00137579	0.00117922	0.00138581	0.00178957	0.00166106	0.00301301	0.0016731	0.00230372	0.00246489	0.0033772	0.00187457	0.00157106	0.00179505	0.00258827	0.00249374	0.00301409	0.00458205	0.00471985	0.00422549	0.00523496	0.00605106	0.0086453	0.00869739	0.00917089	0.00868309	0.0121642	0.0132173	0.0149348
160	0.000472069	0.00461745	0.00201404	0.00169182	0.0019263	0.00163388	0.000768304	0.00278306	0.00229025	0.00210047	0.00205243	0.000331998	0.00113368	0.00109839	0.00146079	0.000992179	0.00120425	0.00137913	0.00109911	0.00114453	0.000939727	0.000337124	0.00170016	0.00175154	0.00186193	0.00241148	0.00171983	0.00226915	0.00218141	0.00197768	0.00232577	0.00233114	0.00310278	0.00196981	0.00220716	0.00354934	0.00324261	0.00466442	0.00546515	0.00576258	0.00710189	0.00667679	0.00917447	0.00879121	0.0102373	0.0121666	0.0132891	0.0137253	0.0150102
161	-0.000127912	0.0120804	0.000506997	0.0016582	0.00280297	-0.000511587	0.00238049	0.00225699	0.00131559	0.000465393	0.00218749	0.00109673	0.00220633	0.000749826	0.00134969	0.000791311	0.000329018	0.000652313	0.000848413	0.000905633	0.00130665	0.00179994	0.00141144	0.0015626	0.00270033	0.00185978	0.00165081	0.00263143	0.00257313	0.00282514	0.00191987	0.00265002	0.00263107	0.00290942	0.00239825	0.00351894	0.00364661	0.00461864	0.00520492	0.00576365	0.00735307	0.00747693	0.0092392	0.010059	0.0121672	0.0116965	0.0134995	0.0168968	0.0160325
162	0.00370455	0.00131238	0.00815606	-0.000296712	0.00244987	0.00255406	0.00155866	0.00152469	0.00317574	0.0023694	0.00174785	0.00201952	0.00153995	0.00202286	0.0016191	0.00163579	0.0016216	0.00184917	0.00137317	0.000169635	0.000897646	0.00135314	0.00220656	0.00189817	0.00213909	0.00378633	0.00168788	0.00139558	0.00245345	0.00223708	0.00326765	0.00302088	0.00337195	0.00274527	0.00360751	0.00346851	0.00403786	0.00478756	0.00546074	0.00639057	0.00984299	0.00857472	0.00919616	0.00953126	0.0136964	0.0135016	0.0198015	0.0179176	0.0160719
163	-0.000662386	1.23978e-05	0.000594974	0.00184929	0.00560701	0.0019635	0.0037334	-0.000113666	0.00234008	0.00275266	0.00187016	0.00127733	0.00139296	0.00222051	0.00299048	0.00107241	0.0022366	0.00187445	0.000813961	0.0019685	0.00153852	0.00192201	0.00170028	0.00225103	0.00198269	0.0026381	0.00281036	0.00401211	0.00230932	0.00345945	0.00181973	0.00371099	0.00399637	0.00386858	0.00371897	0.00438952	0.00442433	0.00475085	0.00661373	0.00674891	0.00780702	0.00792992	0.0107388	0.0110507	0.0130866	0.0148757	0.0163567	0.0183344	0.0170364
164	0.00366569	0.000502348	0.00238132	0.00220704	0.00242531	0.00215375	0.00295842	0.00198627	0.00341356	0.00232458	0.00149	0.000727773	0.00150001	0.000888228	0.00206828	0.00136316	0.00156486	0.00124335	0.000562668	0.000448227	0.00140059	0.00202024	0.0024116	0.00185251	0.00289774	0.00352907	0.00308466	0.00355279	0.00428414	0.00265706	0.0039928	0.00351894	0.00284493	0.0036397	0.00404751	0.00423598	0.00428843	0.00607514	0.00674593	0.00777161	0.00975335	0.00965595	0.0106235	0.0119225	0.0132668	0.0170113	0.0191079	0.0180869	0.0177367
165	0.00154686	0.00139642	0.00206554	0.00222933	0.00199389	0.001526	0.00140679	0.00140405	0.00102091	7.87973e-05	0.00302279	0.000859976	0.00152397	0.00120068	0.00202894	-0.000178516	0.00241196	0.000529051	0.00118196	0.00192571	0.00146019	0.00242639	0.00185227	0.0029031	0.00283587	0.00243819	0.00366998	0.00269353	0.00303054	0.00438142	0.00392365	0.00383592	0.00410354	0.00369215	0.00391769	0.00692844	0.00520587	0.00656116	0.00681794	0.0083648	0.00885797	0.00997257	0.0110077	0.0121489	0.0140738	0.0146528	0.0172075	0.0167112	0.0223495
166	0.00378096	0.00246346	0.0032208	0.0012809	0.0045296	0.00264251	0.00192332	0.00159276	0.00143778	0.00193703	0.00166285	0.00219238	0.0018183	0.00214314	0.00261879	0.00214183	0.000831246	0.00134802	0.00249338	0.00316942	0.00285697	0.00213301	0.0026598	0.00248253	0.00277448	0.00321794	0.00315571	0.00366962	0.00404942	0.00315118	0.00462234	0.00605392	0.00434828	0.00524986	0.0050205	0.00559735	0.00596035	0.00688326	0.00744402	0.00825143	0.00898373	0.0113394	0.0117236	0.0152322	0.0152959	0.0154992	0.0171974	0.0197101	0.0210278
167	0.00245583	0.00375497	0.00431383	0.00209117	0.00157011	0.000561237	0.00183177	0.00105548	0.0027082	0.000332952	0.00351131	0.00120068	0.00159085	0.00203538	0.00237024	0.00186479	0.00184321	0.00177813	0.00137436	0.00256479	0.0029062	0.00374031	0.00251031	0.00348234	0.00358284	0.00241971	0.00351846	0.00384116	0.00446033	0.0037595	0.0041908	0.00486243	0.00486803	0.00471318	0.00594568	0.0058192	0.00774693	0.00706041	0.0084126	0.00951445	0.0103167	0.0111558	0.013185	0.0144317	0.0149968	0.0157312	0.0186932	0.0197458	0.0214248
168	0.000795603	0.00268173	0.00327861	0.0016222	0.00158405	0.00280297	0.000380397	0.00182712	0.00173736	0.00185549	0.00171185	0.00296891	0.00227058	0.00238419	0.00223076	0.00132751	0.00162649	0.00242007	0.00208819	0.00292683	0.00288093	0.00184917	0.00305462	0.00323713	0.00417542	0.00437927	0.00407481	0.00421286	0.00355351	0.00456226	0.00472093	0.00580037	0.00512671	0.00501192	0.00513768	0.00586236	0.00783408	0.00753701	0.00769174	0.0102751	0.0126712	0.011232	0.0132504	0.0144911	0.0147697	0.0161529	0.0186547	0.0205271	0.0238347
169	0.00526178	0.00461221	0.00385618	0.00138187	0.00138378	0.00110078	0.00038445	0.00322628	0.00250864	0.00287306	0.00282037	0.00340116	0.00182688	0.0023663	0.00171769	0.00172734	0.00286984	0.00193453	0.00240195	0.00300419	0.00286365	0.00398898	0.00215304	0.00397682	0.00250089	0.00350499	0.00402999	0.00423717	0.00423741	0.00468671	0.00415647	0.00583112	0.00547063	0.00540006	0.00653827	0.00584865	0.00622964	0.00798273	0.0102006	0.0101718	0.0114752	0.0121871	0.0142874	0.0154492	0.0160288	0.0168887	0.0208067	0.0219531	0.0222217
170	0.00582838	0.00391877	0.00607085	0.0091809	0.00549889	0.00319743	0.00574327	0.00193179	0.0035491	0.00086534	0.000635028	0.0023005	0.00322092	0.00437927	0.00277007	0.00257361	0.00187778	0.00320566	0.00218797	0.00239885	0.00211084	0.00205457	0.00282633	0.00296378	0.0049932	0.00390458	0.00412321	0.00436461	0.00336051	0.00405967	0.00456178	0.00469339	0.00554442	0.00729144	0.00600839	0.00703156	0.00844944	0.00748503	0.00889993	0.0115391	0.0124623	0.0138924	0.01545	0.0150574	0.0176342	0.0187063	0.0182537	0.0231006	0.0234224
171	0.00332355	0.00431895	0.0043453	0.00222456	0.00584221	0.00222361	0.00267828	0.00290489	0.00245535	0.00395763	0.00417078	0.00355864	0.00362957	0.00286829	0.00166726	0.00305641	0.0025754	0.00359178	0.00228536	0.00212216	0.00383687	0.00423169	0.00365114	0.00353765	0.00411022	0.00342202	0.00460994	0.00551307	0.00532115	0.00492108	0.00471663	0.00515902	0.0059787	0.00612271	0.00665879	0.00610805	0.00811565	0.00949323	0.00966811	0.0117803	0.0134463	0.0140957	0.0171547	0.0160227	0.0195962	0.0207444	0.0222492	0.0231761	0.0237163
172	0.00265431	0.00142062	0.00806558	0.00759554	0.00206447	0.00172627	0.0022248	0.00207448	0.0022136	0.00126398	0.00233984	0.00275874	0.00241518	0.00312042	0.00455999	0.00201869	0.00242794	0.0036099	0.00296485	0.00320864	0.00296593	0.0055635	0.00284076	0.00281262	0.00364351	0.00416386	0.00323474	0.0042522	0.00480354	0.00493455	0.0070256	0.00506294	0.00617337	0.00671589	0.00700974	0.00823498	0.00817835	0.00941253	0.0100061	0.0106833	0.0146399	0.0141418	0.0165603	0.0167087	0.0197899	0.0183022	0.0219243	0.0254042	0.0248326
173	0.00222182	0.0044297	0.00202537	0.000357866	0.00702989	0.00194538	0.00235844	0.00137937	0.00341451	0.00362611	0.00447178	0.00318885	0.00356114	0.00288665	0.00292671	0.00255311	0.00302064	0.0022043	0.00216782	0.00216115	0.00361919	0.00375116	0.00390828	0.00425839	0.0041045	0.00357771	0.00690711	0.00456667	0.00461245	0.00948274	0.00544024	0.00558078	0.0063262	0.00794053	0.00774312	0.00754905	0.0072763	0.00951672	0.0102785	0.011215	0.0142421	0.0150572	0.0151247	0.0174586	0.0184045	0.020473	0.0208063	0.0227846	0.0235546
174	0.0124488	-0.000891864	0.00656819	0.00191629	0.00145757	0.00320196	0.00269508	0.00309026	0.00207615	0.00378859	0.00406516	0.00408864	0.00372267	0.00376093	0.00448084	0.00318396	0.00196922	0.00380826	0.00332344	0.0031507	0.00175786	0.00375211	0.00368929	0.00485182	0.00298476	0.0061034	0.00344193	0.00469112	0.00478697	0.00469959	0.00748992	0.00650167	0.00715494	0.0066942	0.00629592	0.00774121	0.00865388	0.00883543	0.0101728	0.0107989	0.0141716	0.0149393	0.016898	0.0170461	0.0186533	0.0201211	0.0205003	0.0248404	0.0223469
175	0.00140524	0.00205791	0.000933647	0.00709677	0.00205314	0.00158906	0.00124598	0.00288558	0.00166261	0.0030911	0.00344193	0.00374484	0.0035466	0.00248659	0.0039295	0.00358474	0.00271034	0.00397277	0.00199175	0.00379419	0.00288463	0.00343752	0.00382102	0.00420213	0.00461757	0.00579739	0.00518489	0.00517249	0.00538874	0.00464487	0.00714815	0.00648153	0.00675893	0.0103458	0.00688183	0.00828099	0.00803304	0.010905	0.0112414	0.0125962	0.0133091	0.0173939	0.0153311	0.0183481	0.0183781	0.0190403	0.0200936	0.0246099	0.0240017
176	0.0024116	0.000929475	0.000243545	0.000974894	0.00283825	-0.000526547	0.00339222	0.00305152	0.00344861	0.00256968	0.00233305	0.0027051	0.00280941	0.0027473	0.00286186	0.00309789	0.00484788	0.00377643	0.0032258	0.00236714	0.0022831	0.00363684	0.00400269	0.00335121	0.00344551	0.00403035	0.00542057	0.00475156	0.00615156	0.00540578	0.0060184	0.00555301	0.00746357	0.00780332	0.00787926	0.00764704	0.00890982	0.00932825	0.0116198	0.0125099	0.0150223	0.0143938	0.0200615	0.0175092	0.019226	0.0207944	0.0227636	0.0221891	0.0271928
177	0.00206769	0.00242519	0.00145328	0.00376356	0.000532269	0.00495052	0.00153959	0.00342309	0.0026772	0.00324082	0.0031004	0.00458372	0.00298274	0.0042187	0.00444686	0.00211215	0.00383127	0.00255001	0.00181758	0.0026865	0.00324261	0.00417101	0.00347495	0.00447071	0.00584781	0.00541592	0.00627851	0.00513029	0.00566602	0.00521278	0.00633073	0.00714362	0.00687361	0.00818586	0.00765204	0.00772655	0.00974405	0.00868332	0.0106421	0.0109656	0.01437	0.0167227	0.0173899	0.0178975	0.0193294	0.0213298	0.0261718	0.0327126	0.0250736
178	0.00253415	0.0019033	0.00220895	0.00618458	0.00328183	0.00235415	0.00306129	0.00202417	0.00217819	0.00282693	0.00157928	0.00358069	0.0016849	0.00200033	0.00279272	0.00337172	0.00240636	0.00347424	0.00241947	0.00266957	0.00297594	0.0031935	0.00443387	0.0029875	0.00970447	0.00478256	0.00528443	0.00556314	0.00437689	0.00556219	0.00598848	0.00663424	0.00741017	0.00662959	0.00820363	0.00744641	0.00872743	0.00968921	0.0114546	0.012725	0.0171676	0.015818	0.019263	0.0184911	0.0183606	0.0218728	0.0252082	0.0243863	0.0285957
179	0.00265598	0.000548244	0.000661016	0.0028969	0.000187635	-0.000347614	0.00185084	0.00165176	0.00173771	0.0019244	0.00329483	0.00411701	0.00199509	0.00343919	0.0040102	0.00334835	0.00247204	0.00273633	0.0022316	0.00188148	0.00398982	0.00426173	0.00462103	0.00355518	0.0037998	0.00586116	0.00589299	0.00579703	0.00531328	0.00425494	0.00521076	0.00701737	0.00697708	0.00772762	0.00897527	0.0088563	0.00949919	0.0105535	0.0109148	0.0131496	0.0160583	0.0139749	0.0182574	0.018458	0.0223604	0.0241394	0.023488	0.0253041	0.0265323
180	0.00404906	0.00289524	0.00258899	0.00249958	0.0023787	0.00176954	0.00308251	0.00270021	0.00312281	0.00346577	0.00184512	0.00410879	0.00337625	0.00288248	0.00317848	0.00376594	0.00563395	0.00358963	0.00346005	0.00294542	0.00346255	0.00389326	0.00381804	0.00477552	0.00501764	0.00539327	0.00629258	0.00517058	0.00541115	0.00629032	0.0108185	0.00668883	0.00901246	0.00790691	0.00852048	0.00860775	0.00951421	0.012985	0.0120776	0.0130548	0.016184	0.0174196	0.0196692	0.0197027	0.0222645	0.022298	0.0249096	0.0253041	0.0251912
181	0.00253844	0.000641584	0.00400364	0.00461137	0.00383663	0.00402832	0.00305986	0.00338447	0.00298142	0.00256371	0.00414968	0.00435901	0.00315762	0.00415814	0.00252867	0.00320363	0.00382566	0.00311697	0.00243783	0.00237846	0.00553393	0.00449181	0.00438607	0.00502396	0.00696743	0.00573564	0.00714862	0.00593996	0.00575411	0.00580502	0.00725508	0.00804496	0.00823188	0.00696933	0.00889671	0.00845098	0.00943506	0.0116866	0.0135512	0.0147111	0.0151486	0.0158288	0.0169882	0.0220046	0.0222367	0.021704	0.0223972	0.0251567	0.0260643
182	0.00279129	0.00336087	0.00312293	0.00294936	0.00357306	0.00476933	0.0020653	0.00403047	0.00324368	0.00442708	0.00294566	0.00434744	0.00490141	0.00428736	0.00446594	0.00391412	0.00401545	0.00236988	0.00305986	0.00500715	0.00394046	0.00350845	0.00437248	0.0044632	0.00531828	0.00523031	0.00788724	0.00642347	0.00603545	0.00608706	0.00607324	0.00718582	0.00770223	0.0110047	0.0125628	0.00884128	0.00940728	0.0106733	0.0154537	0.0141529	0.0170144	0.0166551	0.0189397	0.0230045	0.0228481	0.0227443	0.0286137	0.0294387	0.0255246
183	0.00467932	0.00334668	0.00159693	0.00522363	0.00313687	0.00315309	0.0026356	0.00324893	0.00407135	0.00342715	0.00354004	0.00372982	0.00245583	0.00343883	0.00236118	0.00326085	0.00534201	0.00289595	0.00300932	0.00138962	0.00471091	0.00412738	0.00344265	0.00425088	0.00455737	0.0045383	0.0050323	0.00682592	0.00582194	0.00757861	0.00706077	0.0065316	0.00968695	0.00883782	0.0078609	0.00943387	0.0124584	0.0137537	0.0128143	0.0129433	0.0216664	0.0169399	0.0175817	0.0194141	0.0229363	0.0246886	0.0257015	0.0278202	0.0271829
184	0.00347614	0.00152934	0.00563335	0.000411153	0.00492465	0.00146317	0.00570345	0.00443697	0.0026592	0.00260282	0.00458217	0.00530565	0.00432372	0.00400543	0.00278509	0.00406301	0.00251615	0.00349343	0.0038414	0.00432503	0.00190902	0.00304258	0.00400412	0.00395167	0.00401068	0.00527465	0.00794137	0.00553954	0.00412536	0.00667822	0.00739682	0.00878406	0.0114999	0.00862801	0.00882018	0.0144818	0.0109828	0.0102797	0.0122169	0.0145005	0.017728	0.019161	0.0245414	0.0218983	0.0214494	0.0256726	0.0251814	0.0268642	0.0254728
185	0.00269294	0.00385201	0.00313306	0.00233495	0.00279689	0.00300038	0.00223315	0.00476801	0.00401902	0.00409424	0.00358474	0.00573087	0.0034548	0.00370908	0.00370419	0.00402868	0.0051254	0.0036912	0.00265288	0.00283504	0.00748849	0.0044378	0.0048945	0.00472033	0.00497687	0.00537848	0.00527835	0.00592577	0.00592661	0.00618982	0.0075649	0.0081811	0.00833023	0.00955081	0.0105522	0.0106106	0.0123094	0.0136797	0.0128301	0.0138284	0.0162803	0.0166728	0.0225077	0.0227937	0.0273466	0.0243347	0.0270371	0.0287654	0.0258082
186	0.00113142	0.000844598	0.00155985	-0.000181675	0.00400853	0.00151515	0.00363278	0.00457501	0.00364268	0.00305605	0.00411212	0.00447989	0.00506759	0.00412631	0.002859	0.00423682	0.0044297	0.0036937	0.00337529	0.00370347	0.00182641	0.00265205	0.00411355	0.00610471	0.00484395	0.00393999	0.0051434	0.00509048	0.00634766	0.00717533	0.00727117	0.00768661	0.00948906	0.00936496	0.00939631	0.0106465	0.0107939	0.015362	0.0107647	0.0143625	0.0194483	0.021471	0.0179015	0.0202723	0.0243946	0.0240018	0.0263088	0.0258383	0.026377
187	0.000899076	0.00398719	0.00460815	0.0019393	0.00191605	0.0021553	0.00176728	0.00284004	0.00356007	0.00613832	0.0046773	0.00511432	0.008003	0.00451493	0.00493073	0.00198627	0.00328743	0.00462008	0.00241315	0.00275457	0.00297403	0.00311041	0.00539219	0.00377095	0.00445521	0.0059731	0.00518966	0.00696003	0.00483382	0.0068723	0.00794113	0.00728989	0.00794256	0.008389	0.0103716	0.00967729	0.00991511	0.0110414	0.0117745	0.0153248	0.0175505	0.0192789	0.0209392	0.0253857	0.0228139	0.0272776	0.0253905	0.0271112	0.0272689
188	0.00327945	0.00621414	0.00233006	0.002635	0.00183833	0.00402558	0.00488758	0.00305176	0.0044117	0.00228691	0.00668478	0.00477874	0.00537395	0.00517249	0.00421119	0.00328934	0.00382566	0.00482786	0.000864029	0.0042814	0.00240004	0.0039345	0.0023756	0.00574923	0.00407302	0.00507283	0.00476897	0.00550365	0.00505698	0.00597787	0.00655544	0.0080663	0.00846958	0.0102292	0.0103744	0.0121479	0.011174	0.0123758	0.0128232	0.0146785	0.0172715	0.0185399	0.019421	0.0259115	0.0272971	0.0266722	0.0296941	0.0294385	0.0279737
189	0.000581384	0.00271392	-0.00120944	0.00230277	0.0035429	0.00537217	0.00435758	0.00557327	0.00553548	0.00500989	0.00562513	0.00337613	0.00565338	0.00171411	0.00325966	0.00303566	0.00279093	0.00283396	0.00399625	0.00216639	0.00218153	0.00341237	0.00416231	0.00501788	0.00516844	0.0065912	0.00481296	0.00591433	0.00517845	0.00666761	0.0093894	0.00783396	0.00853157	0.00807416	0.009763	0.0107397	0.01012	0.0102465	0.0110525	0.0162698	0.0153407	0.0187775	0.0222782	0.0219266	0.0242954	0.027153	0.0286177	0.0262688	0.0281174
190	0.000224948	0.00590742	0.00147974	0.00593567	0.00713074	0.00466883	0.00512528	0.00251687	0.0035218	0.00253797	0.00315094	0.00438035	0.0034492	0.00389159	0.00281084	0.00171125	0.00292802	0.00403738	0.00252068	0.00385106	0.00541103	0.00217783	0.00492871	0.00491321	0.00529087	0.00555992	0.00446546	0.00518036	0.00392342	0.00757098	0.00795484	0.00906777	0.010013	0.00851572	0.00986052	0.00928473	0.00992513	0.0129697	0.0144833	0.013	0.0207747	0.0153968	0.017311	0.0245224	0.0252731	0.0209643	0.0250912	0.0249912	0.0270417
191	0.00411725	0.00252008	0.00562596	0.00437772	0.00496209	0.00413752	0.00374711	0.00425518	0.00487351	0.00398254	0.00288248	0.00285494	0.00534999	0.0046525	0.00528753	0.00310338	0.0037111	0.00413525	0.00335836	0.00140893	0.00152469	0.00336826	0.00368321	0.00483048	0.00445497	0.00513625	0.00478899	0.00579798	0.00671792	0.006616	0.00833833	0.00948226	0.00757301	0.00890207	0.00943041	0.0100467	0.0119753	0.0121756	0.0142652	0.0141416	0.0174707	0.0169678	0.017952	0.0237759	0.023049	0.0274922	0.0258075	0.0227251	0.0309905
192	0.00366533	0.00803566	0.00573266	0.00487566	0.00642371	0.00525749	0.00200701	0.00568378	0.00558829	0.00427258	0.00359631	0.00324225	0.00117671	0.00244713	0.0031774	0.0117184	0.00413227	0.00346637	0.002666	0.00955212	0.00264823	0.00381422	0.00424194	0.00445271	0.00577724	0.00509882	0.00558579	0.00784206	0.00659227	0.00732327	0.0079459	0.00942314	0.00830328	0.00911808	0.00919855	0.00896442	0.0100946	0.0110303	0.0128416	0.0182403	0.0153414	0.0169836	0.0186857	0.0269569	0.0230097	0.0212648	0.0228456	0.0267434	0.0299736
193	0.00779831	0.00406611	0.00425744	0.00226986	0.00317657	0.00133741	0.00536287	0.00283694	0.00327003	0.00194752	0.00437164	0.00440395	0.00358164	0.00337875	0.00432158	0.00210476	0.0033747	0.00298882	0.00420499	0.000284791	0.000376463	0.00167692	0.00375473	0.00406802	0.00318491	0.00509858	0.00583124	0.00849009	0.00735331	0.00751472	0.0116414	0.00809705	0.00784469	0.00984025	0.0109835	0.00988591	0.0112052	0.0116725	0.0141875	0.0144809	0.0155596	0.0169013	0.019117	0.0194547	0.0210403	0.0246609	0.0279239	0.0247318	0.0274407
194	0.000870347	0.00341547	0.00257695	0.00229788	0.00590837	0.00537872	0.00414515	0.00446165	0.00104201	0.00571573	0.00339139	0.0046494	0.00382769	0.0030359	0.00375891	0.00201583	0.0031209	0.00290918	0.0039556	0.0047375	0.00393832	0.00365913	0.00371754	0.00253296	0.00254989	0.00500882	0.00453734	0.00662231	0.00816751	0.00738907	0.00907874	0.00817871	0.00843453	0.00983167	0.00976181	0.00938773	0.00957012	0.010928	0.0140008	0.0132316	0.0155716	0.0160227	0.0174558	0.0211726	0.0221781	0.0227612	0.0238003	0.0277958	0.0266622
195	0.00727689	0.00329697	0.00844061	0.00839531	0.00549877	0.00155509	0.0026437	0.0010879	0.00392497	0.00206196	0.00346839	0.00263095	0.00410688	0.00384545	0.00282478	0.00328219	0.00242162	0.00377917	0.00235045	0.00222051	0.00324249	0.00345778	0.00420392	0.00405276	0.00380099	0.0055126	0.00688338	0.00738955	0.0107421	0.00633621	0.0085597	0.00862634	0.0102673	0.0118848	0.00947714	0.00966263	0.0110669	0.0120696	0.0133165	0.0133882	0.0152599	0.0186285	0.0180514	0.0191776	0.0222559	0.0254052	0.0238253	0.026529	0.0263369
196	0.00497055	0.00731945	0.00536489	0.00170064	0.00224197	0.00162506	0.0059166	0.00138426	0.00363469	0.0021497	0.00291026	0.00321603	0.003757	-0.00144273	0.00364363	0.0032028	0.00429583	0.00328529	0.00528824	-0.000362813	0.00365353	0.0025202	0.00230896	0.00381625	0.00436628	0.0052458	0.00529552	0.00628626	0.00782704	0.00672626	0.00946617	0.0107005	0.00975204	0.0120918	0.0101079	0.00910532	0.0105786	0.0120877	0.0119122	0.0145127	0.0160221	0.0152987	0.0200673	0.0188428	0.0263509	0.0241905	0.0285931	0.0269282	0.0263236
197	0.00300121	0.00108147	0.000861526	0.00487423	0.00365269	0.00283241	0.00748634	0.00358546	0.00151491	0.00363135	0.0013808	0.000871301	0.00545287	0.00288212	0.00470793	0.00328577	0.0042603	0.00260532	0.00142682	0.00195849	0.00314736	0.00267243	0.0024879	0.00422454	0.00456607	0.0053091	0.00570369	0.00662303	0.0111942	0.00793791	0.00796831	0.00803673	0.010067	0.0124772	0.01439	0.0120586	0.0113606	0.0114794	0.0137633	0.0161374	0.0153854	0.0168103	0.0176026	0.0206556	0.0197525	0.0232252	0.021801	0.0264136	0.0282956
198	-0.000510037	0.00249362	0.00363898	0.000734806	0.00294816	0.00440478	0.000852704	0.00451458	0.00378346	0.00300562	0.00324667	0.0031327	0.00319099	0.00330448	0.00219202	0.00517023	0.00298238	0.00338912	0.00254107	0.0020045	0.00323689	0.0039674	0.00390816	0.00465131	0.0041641	0.00666857	0.00568485	0.00625944	0.00644445	0.00892949	0.00916827	0.0106027	0.0145699	0.00967443	0.0105884	0.00935161	0.0114902	0.0118645	0.0133389	0.0148759	0.0153372	0.0175711	0.0190595	0.0187231	0.0214745	0.0195341	0.0239017	0.0260227	0.0253305
199	0.00114024	0.00152314	0.00344634	0.00333786	0.00198114	0.0032928	0.00395954	0.00268376	0.00214005	0.00225997	0.00204217	0.00436676	0.00427616	0.00442183	0.00445509	0.0038079	0.00259137	0.00339043	0.00170624	0.00347531	0.00354671	0.00182045	0.00408196	0.00413787	0.00481021	0.00501227	0.00572312	0.00861537	0.00795233	0.0136529	0.0103931	0.0108758	0.00915921	0.0105838	0.0100042	0.0103377	0.0109273	0.0108624	0.0101696	0.015343	0.0158416	0.016548	0.0162961	0.0191976	0.0235304	0.0219312	0.0226564	0.025599	0.0273921
200	0.00337493	0.00268555	0.00381398	0.00151098	0.000404954	0.00125527	0.000795841	0.0029434	0.00371301	0.00257659	0.00388384	0.00250995	0.00337255	0.00191414	0.00258768	0.00488806	0.00178039	0.0035857	0.00459218	0.00264227	0.00407958	0.0037545	0.00547397	0.00337279	0.00451982	0.00669777	0.00571263	0.00741029	0.00890374	0.0093472	0.00824416	0.010673	0.0112967	0.0101415	0.00992453	0.0088917	0.0093931	0.0125351	0.0125065	0.0129796	0.0149881	0.0154532	0.0185877	0.0205477	0.0201967	0.0225616	0.0225084	0.0258628	0.0275109
201	0.00280678	-0.000860155	0.00288439	0.000651598	-0.000110924	0.00491345	0.00415075	0.00269675	0.000799775	0.0055567	0.00299585	0.00245404	0.00333464	0.00280142	0.00233507	0.00241542	0.0038228	0.0040952	0.00244176	0.00220287	0.00210655	0.00366354	0.00384665	0.00449049	0.00438344	0.00776911	0.00622904	0.00618744	0.0082401	0.00858259	0.0134565	0.0104259	0.0106061	0.00909662	0.0116092	0.0119815	0.0118952	0.0136926	0.0129907	0.0136185	0.0148667	0.0178466	0.0178632	0.0187799	0.0201374	0.0196583	0.0256344	0.026553	0.0259696
202	0.00571465	0.0020957	-0.000311077	0.00460279	0.00348639	0.00601983	0.00153065	0.0028969	0.00320208	0.00152314	0.000981688	0.00348818	0.0030961	0.00379431	0.0030843	0.0046308	0.00287771	0.0035305	0.00474858	0.0012089	0.00352335	0.00309372	0.00526202	0.00343287	0.00624514	0.00785625	0.0060128	0.00919282	0.00844646	0.00951636	0.00976479	0.01294	0.0140536	0.013297	0.0120451	0.0143566	0.00892127	0.0114868	0.0140655	0.0135554	0.0158317	0.0174464	0.018877	0.018193	0.0219848	0.0217121	0.0259612	0.0253165	0.0265477
203	0.00399184	0.00482488	0.0111362	0.00220549	0.00138879	0.00246882	-0.00376391	0.00266159	0.00522304	0.00273609	0.00700438	0.000564694	0.00322199	0.00365913	0.00374913	0.00537717	0.00372255	0.00292134	0.00231445	0.00376213	0.00437117	0.00448155	0.00601935	0.00458348	0.00645053	0.0052911	0.00471807	0.00674391	0.00965214	0.00875032	0.00800323	0.00927782	0.0137912	0.0106022	0.00913393	0.0100278	0.010613	0.0116436	0.0127075	0.0141658	0.0123377	0.0157385	0.0153433	0.0173752	0.0210294	0.0224068	0.0226395	0.0228025	0.0249478
204	0.00857782	0.00350165	0.00995827	0.00579023	0.00515354	0.00745988	0.0025512	0.00440311	0.00475991	0.00467563	0.00125527	0.00413716	0.00469208	0.0029906	0.00644433	0.00506759	0.00380981	0.00436175	0.0107373	0.00250101	0.00381017	0.00564432	0.00576675	0.00603485	0.00647891	0.00459492	0.00914371	0.00926185	0.00904298	0.0085212	0.0102625	0.00870132	0.0103754	0.0111214	0.00925255	0.0119938	0.0109557	0.0131581	0.0113403	0.0151777	0.0183691	0.0164609	0.0182551	0.0199988	0.0212767	0.0205487	0.0217913	0.0250523	0.025859
205	0.00664246	0.00109327	0.00525951	0.00350094	0.00639701	0.00768209	0.000486016	0.00259888	0.00412333	0.00363779	0.00462234	0.00214088	0.00301147	0.00370753	0.00422323	0.00335491	0.00468779	0.00442934	0.0039432	0.00394797	0.00512195	0.00631845	0.00535738	0.00740016	0.00546646	0.00593054	0.00470006	0.00739777	0.00953603	0.0077213	0.00892723	0.0104178	0.0101129	0.0144168	0.00950992	0.00933385	0.0100961	0.015461	0.0129707	0.015433	0.0145628	0.0166799	0.0175455	0.0176122	0.0209386	0.0209248	0.0212291	0.0221882	0.0261493
206	0.00335753	0.00355947	-0.000912249	0.00457942	0.00549138	0.00471056	0.00709546	0.00440919	0.00604987	0.00391269	0.00308669	0.00581825	0.00244212	0.0049156	0.000743628	0.00177956	0.00351906	0.00370669	0.00148654	0.00530136	0.00311971	0.00406098	0.00555849	0.00354147	0.0051409	0.00439274	0.00918591	0.00880778	0.00779164	0.00987768	0.0119797	0.0107228	0.00922155	0.0117303	0.00986743	0.00989366	0.0123291	0.0149304	0.0105572	0.0133229	0.0180398	0.0161883	0.0162083	0.0198731	0.018785	0.0235697	0.0191629	0.0224392	0.0246154
207	0.00308347	0.00282741	0.00128031	0.00151539	0.000452757	-0.000912309	0.00688231	0.00221395	0.00318718	0.00464582	0.00396407	0.00222957	0.00133002	0.00239646	0.00102782	0.0036515	0.00279653	0.00351298	0.00486088	0.00152373	0.00278986	0.00535643	0.00306237	0.00343823	0.00641131	0.00457287	0.00377882	0.00848079	0.00885034	0.00672328	0.00970972	0.00864255	0.0102714	0.010668	0.00994825	0.00978148	0.0106337	0.0138724	0.0148453	0.0140181	0.0150979	0.0167927	0.0166171	0.0168725	0.0178275	0.0205302	0.0219703	0.0252676	0.0239365
208	0.000941396	0.00324667	0.0011642	0.00158906	0.00516677	0.00372553	0.00599205	0.00575829	0.0049696	0.00606728	0.00497377	0.0026238	0.00614238	0.00329041	0.00252485	0.00411344	0.00317252	0.00365019	0.0033083	0.00481772	0.00314498	0.00427389	0.00320816	0.00460482	0.00630319	0.00454855	0.00550032	0.00688827	0.00914037	0.00832558	0.00893223	0.0102601	0.00997722	0.00955069	0.00921917	0.00904274	0.0120715	0.0128527	0.0135385	0.012643	0.0146347	0.0148108	0.0178889	0.0167254	0.0164665	0.0226076	0.01994	0.023164	0.0245239
209	-0.000565886	0.00141668	0.00392413	0.00399435	0.00582945	0.00236571	0.00481546	0.00288796	0.00514174	0.00491691	0.00472033	0.00369585	0.00321507	0.00289512	0.00257528	-0.00182945	0.00683808	0.00265539	0.0043354	0.00358546	0.00251698	0.00255907	0.00317276	0.00364387	0.00605249	0.00491369	0.00754416	0.00961685	0.00823891	0.00838947	0.00792241	0.00725532	0.0104189	0.00967443	0.00854266	0.00903094	0.0127907	0.0152799	0.0118226	0.0110869	0.0135133	0.0159426	0.0170588	0.0184282	0.0174384	0.0254407	0.0178689	0.0210706	0.0229614
210	0.00197577	0.00659192	0.00424063	0.00913656	0.0106117	0.00579977	0.00626159	0.00418401	0.00440359	0.0042001	0.00385892	0.00314212	0.00278091	0.00411773	0.00248885	0.00262582	0.00166523	0.00282109	0.0037241	0.00330794	0.00217378	0.00167072	0.00328219	0.00248051	0.00448966	0.00599325	0.00428748	0.00687146	0.00654459	0.00856555	0.0106457	0.0114073	0.00855172	0.00911772	0.00736773	0.0090071	0.0119574	0.0131209	0.0133896	0.0124766	0.0134368	0.0145836	0.0190197	0.0176481	0.0173533	0.0186175	0.019236	0.0233408	0.0208985
211	0.00176191	0.00460219	0.00669467	0.00363255	0.000308633	0.00458443	0.00207305	0.00198209	0.000644803	0.00466824	0.00242984	0.00253224	0.0030998	0.00401223	0.00374651	0.00232542	0.00403512	0.00272965	0.0024395	0.000786543	0.003335	0.0032382	0.00322688	0.00430405	0.00365353	0.00460422	0.00916815	0.00566471	0.00813615	0.00803161	0.00965989	0.0149556	0.00744998	0.0095942	0.0112476	0.0100577	0.0105	0.0127997	0.0102192	0.0120318	0.0129746	0.0138057	0.0186298	0.0184423	0.0170442	0.0167645	0.0175798	0.0199671	0.0220481
212	0.00263369	0.000829816	0.00468278	0.00482106	0.00280106	0.00189221	0.00442183	0.0026679	0.00419617	0.00307357	0.00466216	0.00559592	0.00196075	0.00210476	0.00191748	0.000181198	0.0019418	0.00151467	0.00282025	0.00421798	0.00297308	0.00322175	0.00543034	0.0048722	0.00438511	0.00535178	0.00539398	0.00700104	0.00802076	0.0124277	0.0106803	0.00973344	0.0120423	0.0150381	0.0129052	0.0105215	0.0110878	0.0145702	0.0107883	0.0122581	0.0142175	0.0140017	0.013863	0.01851	0.0181657	0.0200858	0.0179794	0.0195379	0.019904
213	0.00356603	0.00707877	0.00216973	0.000948071	0.00388885	0.00361621	0.00424862	0.00369179	0.00425982	0.00356328	0.00464439	0.00163543	0.00052762	0.00247753	0.00289583	0.000751734	0.00172234	0.00172639	0.00547099	0.00353038	0.00330269	0.00279319	0.00590587	0.00749648	0.00330698	0.00514078	0.00399899	0.00748932	0.00722492	0.00722241	0.0076077	0.0095737	0.0110111	0.0131449	0.00859416	0.00819445	0.0106834	0.0105804	0.0103599	0.013626	0.0138637	0.0155362	0.0149528	0.0170522	0.0139332	0.0185359	0.0195254	0.0199699	0.020061
214	0.00141597	0.000323296	0.00770378	0.00840592	0.00240386	0.00834644	0.00829029	0.00312531	0.00446463	0.00479579	0.00225937	0.00476587	0.00287306	0.00164354	0.00109696	0.00279164	-0.000206947	0.00201523	0.00349975	0.000814199	0.00137305	0.00202382	0.00797045	0.00368738	0.0040971	0.00389755	0.00490797	0.00757217	0.00638878	0.00661862	0.00678527	0.0084815	0.00903499	0.0108404	0.0109019	0.00852394	0.0100665	0.0133601	0.0153015	0.0130612	0.012952	0.0117491	0.015879	0.0179403	0.02011	0.0165355	0.0193143	0.0187526	0.0187308
215	-0.00552607	0.00104427	0.00682163	0.0048821	0.003497	0.00286198	0.00489867	-0.000118017	0.00502348	-0.000639439	0.00444007	0.00240004	0.00242698	0.00286162	0.00111961	0.00105143	-0.00265491	0.00162542	0.000565171	0.00160551	0.00192785	0.00165427	0.00279045	0.0048306	0.00402141	0.00477946	0.00577021	0.00701535	0.00725305	0.00725722	0.00780332	0.00616658	0.0106399	0.0102583	0.00792527	0.0107013	0.0090729	0.0103617	0.00994718	0.0116633	0.0124493	0.0125519	0.0134802	0.0169046	0.0148535	0.0178107	0.0166827	0.0190434	0.0208187
216	0.00325871	0.00325799	0.00181603	0.00106466	0.00426733	0.000713468	0.00208843	0.00366461	0.00479436	0.00309181	0.00328565	0.00259054	0.0017215	0.00232792	0.000299573	0.00232208	0.000786543	0.00134325	0.000423193	0.00282705	0.00179589	0.00442672	0.000516176	0.000900269	0.00428057	0.00575805	0.00438178	0.00950873	0.00653994	0.00797033	0.00840867	0.00847709	0.00931883	0.0122672	0.0100596	0.00945365	0.00874007	0.00851822	0.0104992	0.0111543	0.0152771	0.013366	0.0153921	0.0145401	0.015691	0.0138221	0.0166765	0.0166256	0.0203811
217	0.00800896	0.00496173	0.0012902	0.00220275	0.00414026	0.00478876	0.00276244	0.00133038	0.00603449	0.00480628	0.00490534	0.00264502	0.00126529	0.00427949	0.00285077	0.00130761	0.00122547	0.00123096	0.00170696	0.00369334	0.00142491	0.00198936	0.00207603	0.00358772	0.00525117	0.00496745	0.00624144	0.00777912	0.00696623	0.00662243	0.00809193	0.00748813	0.0148909	0.0113865	0.00884008	0.00797486	0.00884271	0.0106274	0.0131763	0.0138121	0.0117533	0.0147376	0.0153086	0.0108188	0.0136982	0.0142229	0.0204115	0.0189713	0.0196521
218	0.00702763	0.00922465	0.00237882	-0.000167608	0.00563896	0.00208819	0.000681043	0.00120163	0.00184321	0.00141573	0.00453651	0.00355279	0.00451195	0.00145435	0.00221348	0.00196826	0.00155091	0.00243187	0.0033257	0.000712037	0.00273538	0.00285304	0.00156593	0.0041678	0.0040077	0.00646734	0.00388408	0.0073601	0.0139427	0.0129973	0.00768781	0.00748229	0.0117621	0.00854957	0.010741	0.00799739	0.00679183	0.00800085	0.0120403	0.00945055	0.0120041	0.0161077	0.0141573	0.0111808	0.0148593	0.0153865	0.0173818	0.0182447	0.0166113
219	0.00147355	0.00130165	0.000192165	0.0052532	-0.000861883	0.00271809	0.00394022	0.00403047	0.00190389	0.00131309	0.00275588	0.00206125	0.00178969	0.00284946	0.00762439	0.00133574	0.00166988	0.00274765	0.00786638	0.00373268	0.00305116	0.00337768	0.00260961	0.00271964	0.00495327	0.005288	0.00602508	0.00779366	0.00550985	0.00820303	0.00684333	0.00619519	0.00956261	0.00938308	0.0075258	0.00899601	0.00757647	0.00763106	0.00976348	0.0123148	0.010861	0.012313	0.0124891	0.014392	0.0142736	0.0131768	0.0144777	0.0185915	0.0211235
220	0.000861764	0.00253081	-0.000403583	0.00244951	0.00135708	0.00396287	0.00194108	0.00517213	0.00215662	0.00331402	0.004336	-0.000391841	0.00113678	0.00272334	0.00335538	-0.000359952	-6.4075e-05	0.00330949	0.000754356	0.00373673	0.00204289	0.00138044	0.0029006	0.00346375	0.00319612	0.00419414	0.00544262	0.00605059	0.00562978	0.00625658	0.00731874	0.00805306	0.00704229	0.0096488	0.0101297	0.00659275	0.00843358	0.0085125	0.0105615	0.0105158	0.00964236	0.0115981	0.0118046	0.0147171	0.0143582	0.0148255	0.0192386	0.0223365	0.0197192
221	0.00378036	0.00390875	-0.00179636	0.00350654	-0.00174272	0.000889301	0.00111961	0.00461042	0.00434697	0.00400186	0.00299168	0.0044384	0.00353682	0.0015285	0.000502586	0.000517726	0.00160956	0.00252461	0.0035584	0.00365031	0.000777245	0.00242686	0.00287819	0.00254691	0.00164318	0.00443208	0.00784194	0.00588286	0.00570726	0.00829077	0.00610042	0.00615263	0.00779796	0.00629783	0.00762105	0.00741172	0.00756288	0.00828564	0.0086453	0.0108757	0.0112725	0.0108095	0.0117232	0.0125028	0.0124066	0.0164022	0.0163379	0.0184963	0.0157695
222	-0.00196171	-0.000138998	0.00223732	0.00479484	0.00114739	0.00565505	0.00450981	0.000934243	0.00204611	0.00218475	0.0012306	0.00344062	0.000960588	0.0012567	0.0093435	-0.000356913	-7.89762e-05	0.000931501	-0.0023213	0.00170469	0.00111771	0.0021112	0.00185084	0.00305402	0.00335526	0.00439227	0.00510371	0.00435472	0.00768685	0.0045104	0.0072757	0.00811493	0.0123533	0.00613391	0.00667691	0.00682819	0.00700176	0.00794816	0.00853932	0.009552	0.00963354	0.00887537	0.0115901	0.0123307	0.0131283	0.0123181	0.0147997	0.0152471	0.0210929
223	0.00536108	0.00142848	0.00363278	0.000295997	0.0025326	0.00563455	-6.42538e-05	0.000730753	0.00168717	-0.002437	0.0043627	0.0032618	0.00139093	-0.00423104	0.00251257	0.000368953	0.00182891	-0.00103509	0.000610113	0.00301504	0.00141978	0.00356221	0.0036428	0.00388992	0.00388205	0.00548577	0.00518847	0.0062654	0.00707543	0.00822997	0.00628901	0.00793111	0.00746226	0.0107416	0.00785053	0.00665176	0.00811875	0.00713491	0.00639784	0.00927651	0.00876045	0.00945711	0.0107658	0.0144461	0.0149748	0.0123633	0.0162379	0.0157448	0.0178354
224	0.00142574	-0.00222987	-0.000446916	-0.00117528	0.00222063	0.000850916	-0.00019443	0.000696898	0.00140584	0.00311351	0.00126719	0.00304163	0.000548482	0.00167763	0.000185847	-6.97374e-06	0.000726819	0.000877261	0.00182569	0.00207961	0.00256157	0.00215971	0.00454044	0.00379705	0.00441277	0.00392759	0.00639868	0.00664783	0.00769114	0.00587869	0.00608265	0.00824225	0.00606287	0.00782764	0.00551867	0.00914943	0.00605559	0.00633729	0.00732362	0.00866473	0.0111883	0.0101405	0.012036	0.0151628	0.0116962	0.01274	0.0135789	0.0147614	0.0158801
225	0.000372291	0.00594318	0.00033927	0.00220191	0.00248313	0.00183952	0.00396717	0.00150764	0.00632811	0.000278592	-0.0013696	0.00203586	0.000225544	0.00126147	0.00352156	0.0024147	-0.000116467	0.0016166	0.000699162	0.00214362	0.00224912	0.00815141	0.00467825	0.00459158	0.00615859	0.00586498	0.00474024	0.00354528	0.00649631	0.00508273	0.00523758	0.00690818	0.00656295	0.0062238	0.00580525	0.00681901	0.00740123	0.00605869	0.00725555	0.00836015	0.00878799	0.00984645	0.0111685	0.0120165	0.0122705	0.0125391	0.0165113	0.0146978	0.0169833
226	0.00621819	0.00894189	-0.00134701	0.00294197	-5.04851e-05	-0.000678539	0.00320363	0.00107217	0.00139582	0.000787735	0.00121212	0.000485659	0.00221908	-0.000781	0.00216258	0.000146985	0.00182903	0.0012213	0.000834465	0.00306237	0.00238252	0.00295758	0.00202882	0.003474	0.00402677	0.00408614	0.00979114	0.0109396	0.00705028	0.00686443	0.00693488	0.00658607	0.00647032	0.00655305	0.00670552	0.00761867	0.00637829	0.0071919	0.00667477	0.0071609	0.00832129	0.010594	0.0129173	0.0137576	0.0106553	0.0164729	0.0123715	0.0158859	0.0142826
227	0.000295758	0.000380158	0.00317812	0.000766397	0.000724792	0.00467396	0.000714421	0.00188088	0.00057137	-0.000118911	0.00318277	-0.00111413	0.00171721	-0.000319064	-0.000480175	0.000243306	0.00308585	0.0010463	0.000942111	0.00315976	0.000743866	0.00129294	0.00237453	0.00513005	0.00326836	0.00401998	0.00389361	0.00502694	0.0144348	0.00500464	0.00675809	0.00926685	0.00765061	0.00804162	0.00592482	0.00885963	0.0058099	0.00630784	0.00815809	0.00973094	0.00900662	0.0118999	0.0125611	0.0108806	0.0108563	0.013747	0.0146555	0.0156769	0.0164815
228	0.00258398	0.000648499	0.000729442	0.000203013	0.00322807	0.000378489	0.00239551	0.00338256	0.00194788	0.0032419	-0.000977516	-0.000810683	0.000559688	0.000982285	0.00144982	0.000822783	-0.00119519	0.00105	-0.000193834	0.00166583	0.00350034	0.0026145	0.00433147	0.00479972	0.00305414	0.00442469	0.00704312	0.0030638	0.00598729	0.00783288	0.00662303	0.00469959	0.00632334	0.0059427	0.00747156	0.00627387	0.0071789	0.00579083	0.00881076	0.00834155	0.00900614	0.00902152	0.0109762	0.0113395	0.0124618	0.0120277	0.0134332	0.0156024	0.0159178
229	-0.000243008	0.000676036	0.00225782	0.00285172	0.00415432	0.00119352	0.00240266	0.0018276	0.000874162	0.00194514	-0.00197738	0.000975728	-0.000290334	-0.00192809	0.000641108	0.000530124	0.00190413	0.00306582	0.00245297	0.00219262	0.00283945	0.00157559	0.00141168	0.00315368	0.00400424	0.00440729	0.00516176	0.0054791	0.00714099	0.00736952	0.00468433	0.00714171	0.0083251	0.0081439	0.00569808	0.00551784	0.00637674	0.00808883	0.00753832	0.00867164	0.0114698	0.0101076	0.0103308	0.0107169	0.0165854	0.011921	0.014339	0.0160993	0.0164951
230	-0.00345558	-0.00097084	0.0037328	0.000875711	0.000182271	0.00307071	0.000784755	0.00114441	0.00378907	-0.000934005	0.000411868	0.000794768	0.00167775	0.000710487	0.000907183	0.000582933	0.00240314	-0.00144649	0.00116968	0.0013659	0.00182152	0.00472105	0.00266171	0.0046438	0.00316107	0.00360096	0.00409389	0.0058248	0.00619793	0.00469923	0.00630558	0.00576377	0.00668621	0.00737703	0.00632977	0.00716114	0.00722063	0.00707316	0.00964105	0.00710654	0.00985026	0.00943565	0.0164813	0.0100044	0.0120785	0.0105468	0.0130106	0.0141269	0.016565
231	-0.00086689	0.00204289	-0.00155908	-0.000363588	-0.00154841	0.00164199	0.000515938	0.00497139	0.00312948	0.000333667	0.00450242	-0.000729561	0.00174093	0.00052464	-0.00102776	0.000111818	0.00115681	-0.000573695	0.00266993	2.09808e-05	0.00241101	0.000855565	-0.000460923	0.00452709	0.00448751	0.00563693	0.00435853	0.0025506	0.00685084	0.00335956	0.00614893	0.00632691	0.00514781	0.00693381	0.00614047	0.00549567	0.00504184	0.0108026	0.00769854	0.00640285	0.0085758	0.0109367	0.0117372	0.0120742	0.0160522	0.0120476	0.0144849	0.0165206	0.0199113
232	-0.00137633	-0.000851512	-0.00130939	0.00316298	0.00153923	0.000669479	0.00243723	0.00131953	-0.000681996	0.00107217	1.70469e-05	0.00118876	0.00021553	-8.08239e-05	-0.00270504	0.00163984	0.000234842	0.00045681	0.000826478	-0.000871778	0.00268972	0.00396919	0.00246334	0.0028137	0.00823677	0.00348282	0.00401151	0.00471997	0.00433159	0.00433528	0.00789893	0.00604236	0.00437021	0.00477707	0.00596106	0.0071553	0.0050683	0.00668776	0.00723624	0.00853384	0.00714624	0.0102679	0.0130807	0.00919831	0.00867403	0.0114422	0.015462	0.0165082	0.0138472
233	-0.00222373	0.00441074	-0.00180453	0.00113368	0.000702977	0.000332355	0.00324392	-0.00209117	0.00246298	0.0001688	0.000830173	0.00141799	-0.0010218	0.00140941	-0.00161844	0.000326037	6.27041e-05	-7.56383e-05	0.00534415	0.00282574	0.00184095	0.00265014	0.00212383	0.00332797	0.00422597	0.0135041	0.00448072	0.00212419	0.00617754	0.00498796	0.00460041	0.00651181	0.00629687	0.00652826	0.00575447	0.00548899	0.00529432	0.00882256	0.00728583	0.00682724	0.00606191	0.00939214	0.0118634	0.0130934	0.011059	0.0109578	0.0155467	0.0170265	0.0167773
234	-0.000996232	0.00128949	-0.000544786	9.94205e-05	0.000179172	0.00368547	0.000956416	0.000212312	0.0019052	-0.000578105	0.00265789	-0.000256896	0.0019635	-0.000342429	0.00203013	0.000503659	-0.00174981	0.000766277	0.000190735	0.00312018	0.00257635	0.00336361	0.00285208	0.002437	0.00641346	0.00206947	0.00555539	0.00284672	0.00419271	0.00416791	0.00459492	0.00508571	0.00706291	0.00655127	0.00600219	0.00714052	0.0122937	0.00492716	0.00998783	0.00707161	0.00812578	0.0119457	0.0113889	0.00948966	0.00918615	0.0101569	0.0127513	0.0153947	0.0150614
235	0.00791013	0.00125515	0.00484967	0.000355482	0.0024749	0.00209868	0.00402617	-0.000535369	0.00108755	0.00300288	0.000475764	0.00011003	-0.000858068	0.000910997	-0.00116712	0.00443137	0.000485063	0.000236273	-0.000660479	0.00199378	0.000439882	0.00144958	0.00122166	0.000757217	0.00485432	0.00572896	0.00458741	0.00198591	0.00376964	0.0064292	0.0038656	0.00534344	0.0119331	0.00709522	0.00561655	0.00650394	0.00714982	0.0074439	0.00929701	0.00738609	0.00836742	0.00976086	0.0100015	0.00937164	0.0103023	0.0101429	0.0116495	0.0144478	0.0183287
236	-0.00032419	0.00304425	-0.000297248	0.00210905	0.000920057	-0.00291806	0.0014888	0.000928879	0.00261283	0.0017817	0.00331402	0.00113106	0.000656366	-0.000133991	0.00139809	-0.000719905	0.000604987	-0.000641644	0.000380278	0.00133896	0.00208199	0.00193918	0.0018872	0.00334823	0.00308287	0.00490785	0.00586784	0.00370598	0.00351429	0.00434041	0.00537729	0.00408864	0.00549293	0.00490499	0.00860679	0.00585258	0.00548196	0.00669086	0.00825429	0.00717235	0.00857389	0.00849938	0.00846589	0.00929129	0.00772059	0.0109767	0.010446	0.0143578	0.0148544
237	-0.00168335	0.000884295	0.00662351	0.00153708	0.00244856	0.00205004	0.000496745	0.00147653	0.000371933	0.00269055	0.00298834	-0.00139165	0.000816226	-0.00124025	0.000666261	0.00100648	0.00125134	-0.0012064	-0.000299037	-0.000561059	-0.000255227	0.00118923	0.00151181	0.00307405	0.00462055	0.00746155	0.00424016	0.00196064	0.00455606	0.00441933	0.00419533	0.00449276	0.00597227	0.00580943	0.00668991	0.00479043	0.00614703	0.00823879	0.00719106	0.00600052	0.00749516	0.00973868	0.0078913	0.0100547	0.0107054	0.0119869	0.0129573	0.015177	0.0167007
238	0.00248218	-0.00447553	-0.00250924	0.00248182	0.00553608	0.000464201	-0.00151229	-0.000717461	0.00113642	0.000748992	-0.00219315	-0.000827193	-0.000441611	-0.00107527	0.00104833	0.00108886	-0.000109911	-0.000787079	0.000239134	0.000474691	0.00124872	0.00122392	0.00354791	0.00250316	0.0046587	0.00580287	0.00572348	0.0100172	0.00397837	0.00395024	0.00319171	0.00429678	0.00617242	0.00530887	0.0048933	0.00450051	0.00571251	0.00887394	0.00689733	0.00646031	0.00996864	0.00805843	0.00915134	0.00980377	0.00896347	0.0123827	0.0136191	0.0148667	0.0157778
239	0.000136971	-0.0011307	0.000612617	-0.000487745	-0.00110757	0.0049603	0.00292015	-0.000867605	-0.00199229	-0.00130492	0.000695586	-0.00119597	-0.00139171	-0.000222385	2.6226e-05	-5.93066e-05	-0.000582397	-0.0010944	-0.00132096	7.03335e-06	0.00317335	0.00185812	0.000653386	0.00409532	0.00518489	0.0029006	0.00335729	0.00385356	0.00390434	0.00251961	0.00459516	0.00529397	0.00956917	0.00507295	0.0046804	0.00414419	0.00518906	0.00568867	0.00609291	0.00444293	0.00756586	0.00976825	0.00867677	0.00776279	0.00990534	0.0111728	0.0103859	0.0144404	0.0128204
240	-0.0045352	0.000522256	-0.000355959	-0.000916064	0.00337934	0.00014925	0.00158143	0.000392079	0.000742912	-0.000523865	0.000258803	0.000900149	-0.000962853	-0.0012055	0.00127208	0.00641918	-0.000347853	-0.000370204	-0.000972807	0.000887632	-0.000114799	0.00170863	0.00159276	0.00411654	0.00207829	0.00627828	0.00221455	0.00340486	0.00527191	0.00580716	0.00376785	0.00675166	0.00868845	0.00737858	0.00404561	0.00317192	0.00640643	0.00772691	0.00738406	0.00435543	0.00665259	0.00714409	0.00698125	0.00952697	0.010208	0.011425	0.0114403	0.0126741	0.0174698
241	0.000250578	0.000770569	-0.00289279	0.000999331	-0.000990927	0.00113773	-0.00251293	0.0015533	0.000401616	0.00296247	0.000326395	-0.00125331	0.00140893	-0.00243694	0.000880837	0.000106335	-0.00144851	0.000106573	-0.00135744	0.000805616	0.000955462	0.000541687	0.00123668	0.00311089	0.0030632	0.00366056	0.00399327	0.00369954	0.00277996	0.00607359	0.00510871	0.00487685	0.0102285	0.00509119	0.00401878	0.00436556	0.00377655	0.00507915	0.00818729	0.00919127	0.00803161	0.00780201	0.00692296	0.00900531	0.00987768	0.011948	0.0122575	0.0142518	0.0120604
242	0.00183201	-0.000784874	0.00020647	0.000874996	-0.00235182	-0.000133574	-0.000307679	0.00166202	-0.000200152	-0.000317633	-0.000848174	0.000353932	-0.00136477	0.000344038	-0.00149524	0.00069654	-0.000502944	0.000134826	-0.000338137	0.000107527	-0.000187457	0.000341058	0.00062871	0.00295424	0.00410271	0.0069325	0.00336456	0.00349987	0.0061655	0.00480819	0.00392962	0.00412023	0.0073545	0.00657523	0.00499725	0.0028497	0.00470638	0.00782275	0.00831985	0.00496674	0.00637865	0.00737286	0.00944567	0.00982475	0.00980437	0.0109204	0.0154772	0.0123407	0.0172395
243	-0.00121212	0.00193655	0.000278831	-0.000581205	0.000241399	0.00120461	1.62125e-05	0.00110805	0.000367522	0.00214696	0.00153053	-0.000641942	0.002285	7.54595e-05	0.0010128	-0.000651062	-0.00157601	0.000304937	-0.00281674	0.000424743	0.0014149	0.000581384	0.00187731	0.00229728	0.00201952	0.00434661	0.00453436	0.00381327	0.00260437	0.0103737	0.00665116	0.00383425	0.00490606	0.0042901	0.00531769	0.00505269	0.00545073	0.00733459	0.00645399	0.0056932	0.00643885	0.00715864	0.00709236	0.0088948	0.0123514	0.0115322	0.0110999	0.0121512	0.0132416
244	-9.76324e-05	-0.0018996	-0.00250882	-0.00104237	-0.00103003	-7.53999e-05	-0.00138021	0.00100827	-0.000267982	-0.000296712	-0.00275505	-0.000610411	-0.00022316	0.00234103	-0.000596881	-0.00257605	-0.00166881	-0.00303882	0.000557423	0.000400543	0.00105369	0.00207639	0.00223899	0.00369561	0.00342345	0.00367701	0.00391793	0.00395048	0.00400293	0.00330043	0.00594974	0.00298977	0.00525963	0.00412977	0.00652993	0.00499022	0.00913358	0.00389171	0.00633872	0.0072546	0.00461435	0.00732017	0.00810456	0.00901055	0.00831807	0.0121559	0.0105299	0.0128716	0.0135027
245	-0.00119531	-0.00139785	0.00271571	0.000460267	-0.00160813	-0.000717044	0.000485659	0.000281811	0.000273108	-0.00132519	0.00203443	0.000785708	-0.0012117	0.000682592	-0.000828028	-0.000936091	-0.00148582	0.000232816	-0.00145459	0.0013355	0.000198126	0.00254178	0.00200689	0.00347495	0.00308609	0.00300252	0.00299776	0.00298882	0.00438976	0.00574434	0.00629747	0.00796127	0.00630724	0.00568271	0.00574839	0.00471044	0.00554037	0.00769198	0.00454032	0.00593269	0.00766456	0.00743687	0.00687468	0.00857008	0.00956321	0.0101662	0.0126392	0.0148467	0.0156753
246	-0.00189537	-0.000917733	-0.00154215	0.000310898	0.000185728	-0.00135064	-0.0006513	-0.00330991	0.00237262	-0.000611067	0.00290287	-0.00108892	0.00155127	0.00168478	0.000408292	0.00097549	0.000473142	-0.000359714	0.000996709	-0.000884771	0.00159383	0.001881	0.00213289	0.00432622	0.00300562	0.00406265	0.00396049	0.00311065	0.00233161	0.00441933	0.00361621	0.00330758	0.00466037	0.0053581	0.00443959	0.00552893	0.00574434	0.00425041	0.0082736	0.00541162	0.00643373	0.0061692	0.00926149	0.00857508	0.00903702	0.0100744	0.0127805	0.0114332	0.0136998
247	0.00444794	-0.0065183	0.00243437	-0.00158131	-0.00293893	-0.00219017	-0.00191337	-0.00216329	0.000152946	-0.0010249	-0.000281513	-0.000330031	0.00110281	0.000397921	-0.000105917	-0.000256836	-0.000907838	-0.000849485	0.000609994	0.00230992	0.00250161	0.00147605	0.00113249	0.00224864	0.00382316	0.003842	0.00382566	0.00358665	0.00337112	0.00348604	0.0045861	0.00403666	0.00373375	0.00540257	0.00741434	0.00857174	0.00596595	0.00488555	0.00712383	0.00726354	0.00501871	0.00676489	0.00819755	0.00904489	0.00778818	0.0102031	0.0119308	0.0122485	0.0122337
248	0.00335193	0.00222754	0.00133479	-0.00300735	-0.00336277	1.78814e-06	-0.000263989	0.00147164	0.000191808	-0.00189531	-0.00102401	-0.00141925	0.000896811	0.00410926	2.72989e-05	0.00209713	-0.000932813	-0.00079	0.000753999	0.00122571	0.0102944	0.00258493	0.00268888	0.00293493	0.00354373	0.00342381	0.00119829	0.00394607	0.00329185	0.00429952	0.00690734	0.00346947	0.00272894	0.00248694	0.00389147	0.00775766	0.00522161	0.00503528	0.00620258	0.00545144	0.00634956	0.00626385	0.0081079	0.00764167	0.011019	0.0120152	0.0137135	0.0146146	0.0185062
249	0.000770807	0.000177622	0.00136113	-0.000725389	-0.00227076	-0.00234741	-0.00130379	0.00195968	-0.000912905	-0.000788391	-0.00100678	-0.00203288	0.000921965	-0.00148338	0.00164437	-0.00115818	0.00172102	0.00132322	0.00198603	0.0019021	0.00475621	0.00259972	0.00372684	0.00428247	0.0047785	0.000554919	0.00292099	0.00393116	0.00201476	0.00515115	0.00427043	0.0021764	0.00428116	0.00503814	0.00517631	0.00562203	0.00647366	0.00380957	0.00596499	0.00493753	0.00526464	0.00785983	0.0104802	0.00944245	0.00939274	0.0103633	0.0127851	0.0136403	0.0139202
250	-0.000442147	-0.00298721	0.00021112	0.00181592	0.00117981	0.00254011	0.000547409	-0.000465512	-0.00303984	0.000340343	0.00012207	0.00337672	0.00102615	-0.00134885	0.000494242	0.0101339	-0.00065887	0.000289798	0.00100505	0.00250912	0.00219405	0.00513077	0.00260711	0.00329375	0.00363708	0.00237286	0.00256264	0.00258756	0.00385237	0.00510013	0.0101584	0.00566828	0.0063194	0.00766838	0.0036478	0.00505149	0.00639451	0.0106293	0.00465357	0.00599957	0.00721192	0.0109353	0.00686955	0.00962269	0.0106496	0.0107403	0.00988102	0.0125886	0.0139215
251	-0.0013774	0.0070616	-0.00101203	-0.000595927	0.000491977	0.00204468	0.000805855	0.00183427	0.000939727	0.00150216	2.51532e-05	0.000497341	-0.00136697	0.00217986	0.00115681	0.00516033	0.00309038	0.000989676	0.00058651	0.0032742	0.00876951	0.00280249	0.00330794	0.00442111	0.00308931	0.00474381	0.00436985	0.00492668	0.00437415	0.00605273	0.00509739	0.00514555	0.00328207	0.00495219	0.00408447	0.00372827	0.00717568	0.00841606	0.00653732	0.00534332	0.00599658	0.00687563	0.00877142	0.00923252	0.0130006	0.010329	0.0113406	0.0115596	0.0116749
252	-0.00104505	-3.54052e-05	0.00112545	0.00179017	0.00340414	0.000647664	0.00211346	0.000568986	-0.00121051	0.000812292	0.000815392	0.000935674	2.44379e-05	0.00060463	0.00306201	0.00362456	0.0031724	0.000424027	0.00293362	0.00138366	0.000651121	0.0039084	0.00262594	0.00197399	0.00224829	0.00265598	0.0047611	0.00856793	0.00389409	0.00528491	0.00460243	0.00487041	0.00343239	0.00556386	0.0101579	0.00459576	0.00473988	0.00744104	0.00940871	0.00737262	0.00473058	0.00807178	0.00656164	0.0134032	0.00910747	0.015363	0.0148485	0.0111771	0.0123119
253	-0.00279635	-0.000522017	-0.00107539	0.00155604	-0.000344813	-0.000577152	-0.00269336	0.000876665	-0.00030607	0.00153375	0.00116861	0.00103426	0.00195408	-0.00019151	0.00287914	0.0020653	0.0016824	0.00512803	0.00173688	0.00170791	0.0028367	0.00182271	0.00235343	0.00597072	0.00427616	0.00873685	0.00511217	0.00451875	0.00649774	0.00574613	0.00504267	0.00466275	0.00491905	0.00731242	0.00816894	0.0062145	0.00498044	0.00523973	0.00498235	0.00739849	0.00740111	0.0101024	0.0102509	0.00867474	0.0104702	0.0127888	0.0124718	0.0131903	0.0136849
254	0.00399733	0.00548422	0.00476336	0.00262463	0.000951648	-0.00179547	-0.000289679	-0.00287545	0.00046289	0.000834465	0.00231314	0.00103438	0.00178313	0.00158179	0.00202477	0.000969768	0.00193751	-0.000526845	0.00236142	0.00160682	0.0022583	0.00218844	0.00343156	0.00145376	0.00281525	0.00403738	0.00537097	0.00474906	0.00552058	0.0072546	0.00506973	0.00428283	0.00628829	0.0117131	0.0044874	0.00630951	0.00556505	0.00460696	0.00633776	0.00602174	0.00568736	0.0122795	0.0111988	0.00978827	0.0103594	0.00915897	0.0119292	0.016078	0.0146532
255	-0.00107294	0.00389397	-0.000113308	-0.000336766	0.00200224	0.000449061	0.00288939	0.00249588	0.00286222	0.0016067	-0.000797749	-0.00106615	-0.00166446	-0.000120044	0.00104737	0.00265026	0.000479221	0.00133908	0.00155342	0.00209892	-0.000451148	0.00249326	0.000693321	0.00787973	0.00271487	0.00451803	0.00522661	0.00429678	0.00435185	0.00478208	0.00806594	0.00618839	0.00460219	0.00452614	0.00213099	0.00686002	0.00617898	0.00671494	0.00428212	0.00638354	0.00844288	0.00763679	0.00925303	0.0109125	0.00933778	0.0138394	0.013019	0.0180075	0.0127625
256	-0.00105274	0.000853777	-0.00207305	0.00307798	-9.46522e-05	0.00319469	0.00206792	9.88245e-05	-0.00125051	-9.0003e-06	-0.000767648	0.000108123	0.0001719	0.00122178	-0.00141877	0.00105917	0.0044539	0.00253499	0.0014298	0.00169361	0.000797749	0.00286114	0.000706077	0.00287998	0.00977206	0.00271523	0.0044651	0.00490272	0.00445271	0.00627553	0.00679493	0.00436604	0.00428188	0.00453532	0.00469387	0.00506258	0.00858569	0.00592303	0.00568449	0.00901461	0.00683177	0.00709045	0.0102412	0.00840533	0.010699	0.0113021	0.0126468	0.0118501	0.0141109
257	0.000190139	-0.00127393	0.000541568	0.00342023	-0.00162244	9.34601e-05	-0.00164008	-0.00143856	-0.00246811	8.7142e-05	0.000658751	0.000490546	0.000249028	-0.00118697	0.000280142	0.000525594	-0.000764012	0.00076592	0.00163364	0.000822783	0.0025537	0.00156784	0.0014776	0.00477779	0.00629604	0.0053364	0.00491989	0.00345182	0.00444067	0.00598919	0.00595176	0.00534189	0.00547719	0.00684333	0.00626826	0.00821459	0.00746	0.00602198	0.00521958	0.00982118	0.00936997	0.008865	0.00801122	0.0112822	0.00894082	0.016207	0.0143517	0.0155916	0.0142528
258	0.000988126	-0.00217944	0.00502169	-0.00282711	0.00237739	-0.000530243	0.00115633	-0.00354534	-0.00048697	0.00311887	-0.000642419	0.000732064	0.000565529	0.00386441	0.00116527	0.0010637	0.000431776	7.236e-05	0.00263453	0.0017978	0.00162733	0.0058471	0.00542188	0.00440061	0.00358987	0.0049206	0.0037533	0.00356305	0.00493169	0.0144808	0.00551105	0.00530052	0.00379848	0.00332582	0.00601363	0.0094502	0.00694823	0.00508511	0.0107154	0.0110691	0.00561106	0.0072372	0.00605285	0.0101502	0.0087049	0.0152529	0.0130074	0.0135568	0.0155829
259	0.00316119	0.000807762	0.00365865	-0.0014025	0.00108588	0.00148642	-0.00292003	0.00235415	-0.000904322	0.000170588	-0.00110221	0.000981569	0.000622511	-0.00145108	-0.000976861	-0.00151092	-0.000281096	0.0011574	0.00191939	0.000464916	0.00130975	0.00301647	0.00244915	0.0036999	0.00379932	0.0028193	0.00499415	0.00404048	0.00535429	0.00409341	0.00369477	0.00615442	0.00532472	0.00452876	0.00373614	0.00477314	0.00493979	0.00761676	0.00552809	0.00545299	0.0049367	0.00686276	0.00848544	0.00696325	0.014859	0.0116992	0.0186279	0.0131601	0.0172225
260	0.0011971	0.000736952	0.00075388	-0.00334913	-0.000241458	-0.00297081	0.00217116	-0.00269622	-0.000384927	0.00080061	-0.00338471	0.000195384	0.000521302	0.00137269	0.000527024	6.87838e-05	-0.000406027	0.000479341	-0.000723898	-0.000374794	0.000688791	0.0031811	0.00248349	0.00378335	0.00435603	0.00595093	0.00624323	0.00378466	0.0080719	0.00723183	0.00597227	0.0100223	0.00601435	0.00636876	0.00631535	0.00807524	0.00379145	0.00449812	0.00432968	0.00592995	0.00582576	0.0104537	0.0100509	0.00940669	0.0153837	0.01503	0.0114408	0.0171434	0.0129945
261	0.00200772	-0.00181872	0.0023855	0.000842452	0.00358951	-0.00162494	0.000818729	-0.000622272	0.00285542	-0.00132996	7.96318e-05	0.00209343	0.00349486	-0.00184721	-0.000823915	-0.000621915	0.00022006	0.0018028	0.00250781	0.000624418	0.00241423	0.00383425	0.00349557	0.00151992	0.00469613	0.0098722	0.00507998	0.00304663	0.00469804	0.00909412	0.00699461	0.00788236	0.00480831	0.00890589	0.00608957	0.00850213	0.00602245	0.0041486	0.0135663	0.0100151	0.00845563	0.00687146	0.0073365	0.009179	0.0129212	0.0108439	0.0136399	0.0128471	0.0166357
262	-0.00127333	-0.0004915	0.00271893	-9.80496e-05	0.000114083	-0.000863433	0.00241315	-0.00250918	0.00145638	-0.00275141	0.00245988	-0.000534832	0.00107539	-0.00129741	-0.000738621	0.00138152	-4.72069e-05	0.00197387	0.00134194	0.000352025	0.00191677	0.0042696	0.00397813	0.00271678	0.00546241	0.00228572	0.00435054	0.0076803	0.00647974	0.00738382	0.00560772	0.0057534	0.00637746	0.00614882	0.00487387	0.0047859	0.00570393	0.00523698	0.00742841	0.00722766	0.0121027	0.00772643	0.00775814	0.0100324	0.0108796	0.014056	0.0115867	0.0147892	0.0125995
263	0.00393021	0.000241637	-0.000685453	9.87053e-05	-0.00177926	0.00075984	-0.000848591	0.000187993	0.0012542	0.00171649	-0.000916421	0.00196695	-0.00258279	0.00119281	0.00134945	0.00250518	0.00113606	0.00334358	0.000785828	0.000540495	0.0027734	0.00309205	0.00263095	0.00323033	0.00331748	0.00703859	0.00401306	0.00628853	0.00462389	0.00705147	0.00550354	0.00538993	0.00480306	0.00336027	0.00626624	0.00645745	0.0061475	0.0072087	0.00710034	0.00665259	0.00753248	0.00799954	0.00962985	0.0107223	0.00952983	0.0101267	0.0129044	0.0143919	0.014794
264	-0.00154716	-0.000701964	-0.000959277	0.000367761	-0.00452894	-0.000438571	-9.14335e-05	-0.000380158	4.57764e-05	-0.000206709	0.00151074	0.00147367	-0.000855982	-0.00098604	0.000541687	6.11544e-05	0.00141501	0.00147843	-0.000142574	0.00155962	0.00299549	0.00422788	0.00118506	0.00343978	0.00178075	0.00308132	0.00404835	0.00744474	0.00573933	0.00510907	0.004053	0.0044322	0.00321198	0.00425673	0.00455987	0.00834954	0.00728798	0.00745487	0.00425851	0.0112704	0.00769961	0.00950861	0.00876546	0.0105356	0.012745	0.0116258	0.0151576	0.0168018	0.0143188
265	-0.00156468	-0.000604987	-0.00285602	-0.00273401	-0.00139499	-0.00218308	0.00094378	-0.000768483	0.00013721	0.000132203	-2.38419e-05	0.00123501	-0.00117427	0.000124097	0.000122905	0.00332952	0.00180626	0.00202215	0.00232792	0.00370705	0.00190651	0.00199676	0.00387871	0.00158143	0.00296402	0.00439787	0.00539005	0.00552166	0.0082947	0.00572717	0.00489616	0.00407994	0.00258434	0.0062114	0.00529099	0.00678146	0.00427938	0.00833893	0.00584888	0.00773931	0.00686443	0.00764394	0.0109814	0.0118022	0.0102267	0.00984013	0.013055	0.0118932	0.0145026
266	-0.000260115	0.00413644	-0.00230002	-0.00104725	-0.000552297	-0.000249445	-0.000363767	-0.000666022	0.000937462	-0.000640035	0.000764012	-1.19209e-07	0.000457406	0.000368118	0.0030117	0.00073576	0.000588417	0.0017637	0.000732422	0.000209689	0.00153434	0.00334156	0.00247204	0.000301361	0.00338221	0.00645673	0.00503373	0.00502062	0.00368416	0.00672853	0.00443399	0.00418377	0.00387847	0.00374174	0.00689149	0.00534928	0.007231	0.00732315	0.00830662	0.00722742	0.00605071	0.00792444	0.00950837	0.0116453	0.0086906	0.0122352	0.0113337	0.0127139	0.0149887
267	-0.00234485	-0.00455731	-0.0021525	-0.00114429	-0.00102049	0.00117075	0.000522494	-0.000772297	0.000748515	0.00146139	0.00291514	-0.000559628	-0.000139832	0.00106812	0.00177217	0.00301576	0.00251889	0.00420225	0.00148344	0.00206351	0.00180173	0.00284564	0.00372243	0.00281394	0.0027163	0.00554657	0.00587952	0.00541973	0.00516868	0.00118124	0.00521421	0.00493467	0.00559914	0.00580037	0.00714242	0.00564361	0.00784743	0.00660038	0.00629532	0.00799918	0.00679111	0.0105088	0.0103232	0.0086813	0.0112507	0.00969028	0.0107765	0.0134672	0.013953
268	-0.00359178	-0.000837266	0.000132322	-0.000821233	2.74181e-06	-0.000290453	-0.0011757	0.00280511	0.00190949	0.00222254	0.00109291	0.00163877	0.00175261	0.00466251	0.00351667	0.00226319	0.00182271	0.000499487	-0.000129044	-0.000266969	0.0010891	0.00202858	0.00331306	0.00334811	0.00411355	0.00330663	0.00583243	0.00483787	0.00505888	0.00314057	0.00543606	0.00562418	0.00478935	0.00384867	0.00527859	0.00381565	0.00733423	0.00597799	0.00824142	0.00702929	0.00790882	0.0088563	0.00886583	0.010314	0.00930512	0.0105262	0.0120211	0.0135703	0.0153449
269	-0.000353873	0.0045898	0.00186539	-0.00143242	-0.000738919	-0.00300425	0.000483751	0.001315	-0.000494719	0.00103712	0.00242352	0.00253773	0.00215948	-0.00088352	0.00188863	0.00451553	-0.000406682	0.000717282	0.00323725	0.00196326	0.00191271	0.00375998	0.00174439	0.00367188	0.00275862	0.00310528	0.00449979	0.00403821	0.00355208	0.00456822	0.00444996	0.00639629	0.00565243	0.00318122	0.00478721	0.00438356	0.00820017	0.00696313	0.00795746	0.00638878	0.00830936	0.00953209	0.00786197	0.00867975	0.0103024	0.010646	0.0103066	0.0118079	0.0144881
270	-0.00349057	-0.000623524	-0.00365156	0.000380278	0.00159836	0.00262797	0.000617266	0.000589609	0.00134456	0.00133705	0.00122666	-0.000433266	5.20945e-05	0.00296915	0.000330806	0.00122154	0.00106573	0.00193083	0.00187504	0.000595808	0.00259149	0.00390959	0.00398505	0.00168896	0.00318325	0.00650859	0.00498092	0.00323474	0.00660682	0.00593472	0.00374639	0.00441241	0.00512469	0.00256991	0.00489414	0.00649202	0.00614083	0.00602257	0.00836682	0.00589788	0.00607646	0.00914013	0.00983477	0.00983739	0.00978255	0.01212	0.0119079	0.0109241	0.0142944
271	0.00262737	0.00116563	-0.00065732	-0.000473917	0.00255489	0.00128889	0.000258327	0.00070262	0.00378144	-0.000853598	0.000229239	-0.000928402	0.0008775	0.00171924	0.00185835	0.00509751	-5.94258e-05	-0.000108242	0.000660419	0.00165474	0.00228918	0.00269878	0.00130594	0.000931382	0.00245202	0.00167835	0.00305414	0.00295424	0.00342727	0.00442946	0.00597012	0.00481617	0.00363135	0.00354278	0.00506389	0.00536335	0.006024	0.00484991	0.00681019	0.00406253	0.00647807	0.00825381	0.00861764	0.00794137	0.0109999	0.0112388	0.012759	0.0127376	0.0111606
272	-0.00277901	-0.00142598	0.00244188	-0.000297248	0.00150418	-0.000241637	-0.000688314	0.000215173	-0.00118989	-0.000449419	-0.00155014	0.00146019	0.00033927	-0.000207067	0.000982285	0.00201046	-0.000315249	0.00232208	0.00211596	0.00119281	0.00048399	0.00150549	0.00254512	0.00250363	0.00413644	0.0050211	0.0043956	0.00355005	0.00433278	0.00354552	0.00464153	0.00529921	0.0048995	0.00728989	0.00439358	0.00353575	0.00588596	0.00822222	0.0063014	0.00389886	0.00531781	0.00686562	0.00735676	0.00907171	0.00958419	0.010976	0.0124106	0.00949144	0.010469
273	-0.00111151	-0.000483811	0.00176537	0.000710487	0.000802994	-0.000736833	-0.000853181	0.00353801	-0.00140315	-0.00186855	0.00198472	0.000162125	0.000678301	-0.00230539	0.00262237	0.00210738	0.00206411	0.000437498	0.00173354	0.00288343	0.00395608	0.0015049	0.00229025	0.00309646	0.00253487	0.00203776	0.00513339	0.0042876	0.00448704	0.00357831	0.00499856	0.00393236	0.00379896	0.00341797	0.00412619	0.00530124	0.00675654	0.00808358	0.00579298	0.00553262	0.00567889	0.00749171	0.00849092	0.00725782	0.0111276	0.00955677	0.00987875	0.0113515	0.00988066
274	-0.00227815	0.00247705	-0.00149244	0.000937939	-0.00145221	-0.0013991	0.00553739	-0.000494421	0.000713587	0.000255823	-0.00103277	0.00153971	0.000185609	0.00256681	0.000786185	0.000285625	0.0030123	0.000275135	0.00371087	0.00291061	0.00139129	0.00493491	0.00228691	0.00230694	0.000107169	0.00431049	0.00310707	0.00241172	0.00352275	0.0040797	0.00377119	0.00375152	0.00505185	0.00494623	0.00548184	0.00457716	0.00570488	0.00587666	0.00568461	0.00542021	0.00641966	0.00723767	0.00935793	0.00759327	0.00943351	0.00942504	0.0107912	0.0111388	0.0129527
275	0.00139678	-0.00130618	-0.000624537	0.000645041	0.000136614	0.00298262	0.000595093	0.00108278	-0.000574291	0.00254655	0.000905752	0.000300288	-0.000499368	0.00321281	-0.000559509	0.00260162	-0.000730574	0.00285542	0.00126791	0.000739694	0.0041436	-0.000718534	0.00148284	0.00188935	0.00380981	0.00193262	0.00411201	0.00446856	0.00373518	0.00454426	0.00284564	0.00350368	0.00434983	0.00376749	0.00432312	0.00417578	0.00719941	0.00690222	0.00427401	0.00593579	0.00517511	0.00620437	0.006845	0.00631893	0.00930309	0.00914073	0.0103314	0.0121195	0.0103447
276	0.000936627	0.00186503	-0.000533879	0.00261259	0.00386357	0.00372934	-0.00105077	0.00106144	-0.000336885	-0.00194979	1.90735e-05	-0.000943303	-0.000111043	0.000253081	0.000478029	0.00114381	0.00246596	0.00142479	0.0009799	0.00210333	0.00118792	0.00153542	0.00281847	0.00341308	0.00356174	0.00127828	0.00256228	0.00256848	0.00448728	0.00346446	0.00541139	0.00485837	0.00383794	0.00415003	0.00407267	0.00542796	0.0046767	0.00636113	0.00402629	0.00475538	0.0031966	0.00665462	0.00752378	0.00744116	0.00887895	0.0100348	0.00898814	0.0106734	0.01055
277	0.00678194	-0.00057441	0.00518286	0.00271237	0.00160551	0.000409961	0.00132334	-0.00172555	0.000794411	0.00158393	0.00172877	0.000482678	0.00207043	0.000442743	0.00248897	-0.00215805	0.00131762	0.00259197	0.00198591	0.000481606	0.00151742	0.00161731	0.00194752	0.00220895	0.00204563	8.35657e-05	0.00314379	0.00420153	0.00269949	0.00603426	0.00228357	0.00393748	0.00302386	0.00366032	0.00460553	0.0041995	0.00591719	0.00592101	0.00497532	0.0065887	0.00413942	0.00759172	0.00902748	0.0063597	0.00790501	0.00808012	0.00895047	0.0111527	0.0104629
278	0.00100362	0.000179648	-0.00288385	0.00153089	-0.000589311	-0.000725687	-0.000773847	0.000303268	0.000772119	0.0013423	-0.000652492	0.00131536	-0.00057596	0.000796676	0.00239468	0.000168562	0.00571334	0.00136256	0.00119197	0.000962138	0.00161242	0.00172806	0.00206864	0.00382781	0.000692606	0.00277138	0.0017674	0.0032841	0.00381076	0.00312674	0.00361168	0.00509274	0.00404871	0.00431681	0.00455797	0.00317812	0.00785482	0.00683415	0.00442588	0.00293851	0.00382328	0.00509369	0.0071373	0.00731242	0.00911689	0.00652909	0.00698841	0.00899589	0.0124501
279	-0.00120604	-0.00165737	0.00131547	-0.000120938	-0.000692844	0.000625968	0.000133276	-0.00170118	-2.13981e-05	-0.00111288	-0.00128901	-2.55704e-05	0.000921369	0.00133967	0.00167334	-0.000351667	0.000532508	0.00218678	0.000579953	0.00151706	-0.000310421	0.00208187	0.00115156	0.00177538	0.00165689	0.00169075	0.0023154	0.00385606	0.00336242	0.00417602	0.00360668	0.00446463	0.00383639	0.00208294	0.00316703	0.00345039	0.00644135	0.00531924	0.00278044	0.00525963	0.00564075	0.00417471	0.00626361	0.00830019	0.00756359	0.00884724	0.00934553	0.00889945	0.00865805
280	0.00104499	-0.000914395	-0.00131589	-0.000708103	-0.000610173	-0.000554919	-0.00246191	-0.000167668	-0.00154626	0.000134587	-0.00115114	0.000818729	0.00117624	0.00240576	0.00170195	0.00140142	0.000366449	0.00198865	0.00253665	-0.000504494	0.00173867	0.00150406	0.00225663	0.00128615	0.00354302	0.00300109	0.00208247	0.00222385	0.00308645	0.0021708	0.00470436	0.00372636	0.00352859	0.00284517	0.00381577	0.00432253	0.00681531	0.00265551	0.00451732	0.00311399	0.00442553	0.00735855	0.00504279	0.00728905	0.0110115	0.00574601	0.00812495	0.00804412	0.00956273
281	-0.000909746	-0.00234926	-0.000409782	-0.000725269	-0.000972629	-8.46386e-06	0.000972509	0.000692964	-0.000433326	0.00127196	0.0012877	0.00777304	0.00205147	0.00341904	0.00351501	3.21865e-05	0.000314355	0.00223315	2.52724e-05	0.00177026	0.000502706	0.0004251	0.00107694	0.000927806	0.00258231	0.00134027	0.00145698	0.00368893	0.00418842	0.00550663	0.00523877	0.00549889	0.00155079	0.00300181	0.00260818	0.00555098	0.00520432	0.00334513	0.00359547	0.00545311	0.00623417	0.00379729	0.00678396	0.00683928	0.0065968	0.00911951	0.0075115	0.00778925	0.00844765
282	0.00126684	-3.57628e-07	-0.00134861	0.000706911	0.000339389	-0.00165641	0.000191569	0.000414491	0.000472069	-0.00116134	0.00460517	2.83718e-05	0.00173128	0.00250757	0.0001055	0.000226021	-0.000962615	0.00153589	0.00228333	-0.000185192	0.00058198	0.00176537	0.00216246	0.00323999	0.00225937	0.00111616	0.00324094	0.00289249	0.000976086	0.00306511	0.00375366	0.00445211	0.00168121	0.00360024	0.00395489	0.00273478	0.00345755	0.00341094	0.00349677	0.00362337	0.00297594	0.00521493	0.0076462	0.00733411	0.00735581	0.00649726	0.00658715	0.00733137	0.00843239
283	0.000366807	5.22137e-05	0.00154829	-0.000226378	-0.00121039	0.000206947	0.00217104	0.000281811	-0.00111872	0.00103772	9.11951e-05	0.00243354	-0.00104928	0.000581503	-0.000440478	-0.000767052	-0.00024581	0.000780225	0.00212097	0.00138021	-0.000445366	0.00179291	0.00123763	0.00188005	0.00169969	0.00185943	0.0028038	0.00165761	0.00510633	0.00243056	0.00533056	0.00425339	0.0033772	0.00175571	0.00276637	0.00501978	0.0046376	0.00339818	0.00258791	0.00412273	0.00615442	0.0061866	0.00530493	0.00459707	0.0068078	0.00506115	0.00999367	0.00697958	0.00806689
284	-0.00296593	-0.000735343	2.5034e-05	-0.00144529	-0.000324249	0.000393629	0.000886798	-0.00189263	0.00791252	-0.000105619	0.000961661	-0.000827968	0.00032115	0.0010258	0.00179386	-0.00028944	0.000315785	-0.000513673	0.00231636	0.00150466	-0.000334024	0.000871301	0.00192046	0.00378072	0.000438333	0.00127065	0.00121057	0.00194812	0.000742793	0.00303674	0.0023278	0.0029217	0.00269592	0.00420046	0.00236499	0.00342786	0.00457835	0.00386846	0.00360572	0.00321555	0.00528789	0.0060029	0.00476921	0.00698078	0.00715804	0.00494242	0.00682318	0.00750375	0.00669289
285	0.00142932	0.000505805	0.000810504	0.00113392	-0.00220799	0.00056994	-0.000561416	0.0107501	0.000373483	-0.000837564	0.000561357	-0.00111014	-0.00163734	-0.000674784	0.000157595	-0.00077796	-0.000511825	0.00178707	-0.000146031	0.00104904	0.000796437	0.00248981	0.00182474	0.00112867	0.00197768	0.000578761	0.00287116	0.00293195	0.00465035	0.000891447	0.00294149	0.00296915	0.0032227	0.00287604	0.00263977	0.00166011	0.00326157	0.00361407	0.00336277	0.00377977	0.00465393	0.00384748	0.00294983	0.00396919	0.00374067	0.00698864	0.00725305	0.00601518	0.00690043
286	0.00127208	0.000760555	0.00104105	-0.00143296	-0.00108081	0.0148313	-0.00107592	-0.00029403	-0.00122958	0.00163937	-0.000397205	-0.00174999	-0.000948012	0.00164366	0.00271499	8.90493e-05	-0.000611901	-0.000597656	0.00244319	0.000666142	0.00149071	0.00149107	0.00187898	0.000202894	0.00019896	0.00108337	0.00145197	0.00310183	0.001104	0.00327027	-0.000615239	0.00154781	0.00228858	0.00312889	0.00285411	0.00314593	0.00166488	0.00362349	0.00259018	0.00306678	0.00292158	0.00421095	0.00642729	0.00499868	0.00390363	0.00699246	0.00541902	0.00724125	0.007357
287	-0.000780165	-0.00539923	0.000732064	0.0153303	0.000649929	-0.000365555	1.49012e-05	-0.000416279	0.000327349	-4.51803e-05	3.70741e-05	-0.000456691	-0.00138718	0.000692487	0.00150537	-0.000509143	0.00129986	0.00269294	-0.000473917	0.000954509	0.00177145	0.000316381	-5.69224e-05	0.00103068	0.00230026	0.00197947	0.001315	0.00165665	0.00253546	0.00236475	0.00331163	0.00276792	0.00127375	0.00397539	0.00251973	0.00287282	0.00233722	0.00324833	0.00284255	0.00423157	0.00257051	0.00394988	0.005198	0.00468338	0.00426424	0.00477791	0.00545394	0.00972891	0.00761902
288	-0.00164306	-0.000218987	0.0136658	-0.0004372	0.000680566	0.000716448	-3.00407e-05	-0.00116396	0.000831842	4.18425e-05	-0.00118124	-0.000501871	0.000939488	0.00110602	-0.000541925	0.00286376	0.00171268	0.00139582	0.000866294	0.00158572	-0.0008775	0.00260782	0.000797749	0.000545382	0.00144243	-0.000352085	0.00347567	0.00146902	0.00231373	0.00347579	0.0010879	0.00136578	0.00285137	0.00248921	0.00173891	0.00137603	0.00271821	0.00181413	0.002689	0.00251818	0.00269175	0.00438428	0.0031575	0.00269175	0.00546861	0.00516796	0.00737238	0.00775075	0.00489044
289	0.00833893	0.00161397	-0.00279242	0.00311697	-0.000432134	-0.000589788	-0.000536263	0.000776291	-0.00262141	0.000304341	-0.00190312	-0.000662506	0.0020858	-0.00131267	0.00138474	0.00158548	0.00114357	0.000760555	0.00031662	6.7234e-05	0.00125468	-0.000782847	0.000646114	0.000704765	0.00114214	0.000838876	0.00192213	0.000880957	0.00208938	0.000429153	0.00228119	0.00233233	0.00202763	0.00336146	0.00258017	0.00253642	0.00273597	0.00231969	0.00278986	0.00280368	0.00439095	0.0045197	0.00353348	0.00439584	0.0064218	0.00519633	0.00732553	0.00723541	0.0082866
290	-0.00395966	0.00285029	-0.00162989	-0.000302494	-0.000572264	-0.000765502	-0.000142813	-0.00236523	0.000974298	-8.78572e-05	0.000703454	0.000231743	0.000157833	-0.000105858	0.00112057	0.00225365	0.000311136	-0.000335455	-0.00190443	-0.00157428	0.00102293	0.0022198	-0.00019294	0.00116587	0.00236332	0.00162077	0.00203598	0.00415111	0.000392199	0.00195932	0.00102615	0.00194407	0.0029403	0.00298643	0.0030508	0.00230217	0.00052321	0.00266945	0.00291824	0.00333238	0.0019623	0.00412905	0.0041976	0.0025723	0.00254381	0.00660789	0.00460243	0.00807548	0.0039984
291	0.000316858	-0.0022763	-0.000641346	0.000465631	-3.0458e-05	-0.000851214	0.00164413	-0.000639617	-0.000691533	-0.000708818	-0.000492275	0.00112152	0.0028553	0.00103283	0.000659943	-0.000803828	0.000545621	-0.00144124	0.000668883	0.000887513	0.0011673	0.00263393	0.00274396	0.00190568	0.000635505	0.00291967	0.00172317	0.00238037	0.00214636	0.000828862	0.00132525	0.00214338	0.00215673	0.00314748	0.00111496	0.00264609	0.00404644	0.003021	0.00261879	0.00173235	0.00204492	0.00392127	0.00191545	0.00323021	0.00461257	0.00231636	0.00565529	0.00761628	0.00431895
292	-0.0030545	-0.000268161	-0.0010075	-0.000606418	-0.0017218	-0.000399351	-0.000909925	0.000148058	-0.000109851	0.00097239	-0.00027293	0.000346661	-0.00075376	0.0012697	-0.000574231	0.00190747	-0.000566185	-0.0016852	-0.000513494	-0.000944495	0.00312579	0.000212193	0.000592113	0.00169539	0.000644445	0.00253141	0.00232244	0.00204504	-0.000591755	0.00166583	0.00135231	0.00147688	0.0029552	0.00494206	0.00302386	0.00172877	0.00281847	0.00309455	0.000837803	0.00374651	0.00265026	0.00141418	0.00547206	0.00498343	0.00505781	0.00393176	0.00427401	0.00417137	0.00696909
293	0.00163758	-0.00163448	-0.000430226	-0.00189286	0.00024426	0.000513911	0.000821948	-0.000194013	-0.000189424	-0.000864387	0.000923991	0.00039506	0.00147641	-0.000401616	-0.000472665	0.000456572	-0.000261605	-0.000772297	-0.000300586	0.00168765	0.000232935	0.00102401	0.000204682	0.00209641	0.000704646	0.00261366	0.00121617	0.000312567	0.000103474	0.00109184	0.00154352	0.00136888	0.00145662	0.00172615	0.0028547	0.00173807	0.00250351	0.00245535	0.00154614	0.00224209	0.00311363	0.00433278	0.00311494	0.00392497	0.00305486	0.00186586	0.0054673	0.00303483	0.00288081
294	-0.000901878	-0.00252163	-0.00260127	0.000790834	-0.000443876	0.00108385	-0.00171143	-0.000653625	-0.00205135	-0.0011512	-0.000870049	0.00060904	-0.000527501	9.84669e-05	-0.000148237	0.000497818	-0.000455737	-0.000934482	-0.00141412	0.00128603	4.70877e-05	-0.000178337	0.00158846	-2.98023e-05	-0.00084269	0.000617266	0.000951886	0.0023818	0.00152051	0.002231	0.00171041	0.00146723	0.00171661	0.00339472	0.00149465	0.00182652	0.00132143	0.0020417	0.00212395	0.003739	0.00421536	0.00464201	0.00160646	0.00438333	0.00258648	0.00315797	0.00344789	0.00348556	0.00420487
295	-0.00284809	-0.000536144	-0.00123328	0.00110221	-0.000834405	0.000215888	-0.000811398	-0.00202417	-0.000448406	0.00252831	0.000105739	0.000779629	-0.00127578	0.000756621	-0.00162876	-4.40478e-05	-0.000806987	-0.000366032	-0.00017488	7.24792e-05	0.000615239	-0.00103873	0.000250459	0.00166416	0.00162721	-9.25064e-05	0.0016222	0.000708222	0.00121629	0.00072825	0.000833392	0.0024823	0.00262511	0.001647	0.00184906	0.00126004	0.00297165	0.000912547	0.000773787	0.00445795	0.00218856	0.0023936	0.00201964	0.00445509	0.00176883	0.00159025	0.00497127	0.0019598	0.00406528
296	0.00530994	-0.00190389	4.70877e-05	-0.000321567	0.000699162	-0.0021767	-0.00147176	-0.00207573	-0.00154912	0.000101447	0.000824451	-0.00110722	-1.97291e-05	-0.000663579	0.000344396	0.000164509	-8.9705e-05	0.000611782	0.000838399	-0.000700176	-0.000261784	0.000937223	0.00134432	0.000332355	0.000288367	0.00156283	0.00147247	0.000785351	0.00223267	0.00152028	0.00102377	0.00212514	0.00010097	-0.000542581	0.00129318	0.00191617	0.00129938	0.00191987	0.00309527	0.00153017	0.00152624	0.00249445	0.00175846	0.0013144	0.00213552	0.00238931	0.00237298	0.00604582	0.00374949
297	-0.00128376	0.000227213	0.00312936	0.00145483	0.00488961	-0.00163949	-0.00214916	-0.000299931	7.25985e-05	0.00148106	-0.000530005	0.000446796	0.000107527	-0.000308096	-0.000500739	0.00124764	0.00100863	0.000128388	-0.000455856	-0.000261962	0.000664949	4.95911e-05	-0.0011484	0.00107872	0.000822306	6.31809e-05	0.000147104	0.00141847	0.000345707	-0.000196397	0.000787139	0.00210655	0.00102139	0.00189829	0.00119817	-0.000452638	0.0017513	0.000820398	0.00159538	0.00139546	0.00228488	0.000414371	0.00151336	0.000915289	0.00285769	0.00323379	0.00209618	0.0021348	0.00274789
298	-0.000123084	0.000213027	-0.00088501	0.000538111	-0.000388086	-0.00178295	0.00194609	-0.00388974	0.002527	0.000225782	0.000210881	-0.00034976	0.000466824	-0.000743389	0.00109816	-0.000742435	-0.000662804	-0.000901997	-0.000116765	0.000570416	-0.000741065	0.000193596	-0.000702202	0.00142694	0.001616	0.000635743	0.00016892	0.000780702	0.00111043	0.000750303	0.000202656	-0.000801563	0.00110221	-0.000116527	0.00155914	0.00141895	0.000788093	0.0023216	0.00102067	0.00107276	0.00103354	8.34465e-07	0.00351632	0.00228655	0.00260484	0.00268114	0.00382006	0.0031271	0.0032059
299	-0.000340998	-0.000986457	0.0011133	-0.00249517	-0.00120139	-0.0010733	-0.000721395	-0.00108844	-0.00146508	0.000257015	-2.18153e-05	-8.04067e-05	-0.000464976	-0.000532448	-0.00108361	-0.000986516	0.00217056	-0.00094974	0.00156522	0.00033474	-0.000876784	5.74589e-05	0.000478864	0.00301635	0.00101042	-4.1008e-05	0.0018326	0.00222254	-0.000868559	0.00199461	0.00019455	0.000351906	0.000767827	0.00248408	0.00170016	0.00116146	0.00111008	0.00143373	0.00233328	0.000933409	0.00242913	0.000645638	0.00160003	0.000603795	0.000676274	0.00251436	0.00342131	0.00149512	0.00170624
300	0.000315547	-0.00012815	-0.000977576	9.97782e-05	-0.00135219	-0.0023517	-0.00326806	-0.000270784	0.000964642	0.000662684	0.000208974	-0.000406921	-0.00164652	-0.000119507	-0.000353634	-0.000420213	-0.000653446	0.00101972	0.00283456	-0.00153226	0.000187755	0.00211179	-0.00134462	0.00130498	0.000505686	0.0013361	-0.000285506	-0.000444591	0.000846863	0.000498772	8.27312e-05	0.000850916	-0.000668526	0.00171351	0.00176263	8.69036e-05	0.00163162	0.000660181	0.000403047	0.000722289	0.00173461	0.000881672	0.00156355	0.00121331	0.000832081	0.00250959	0.00507772	0.00250006	0.00258136
301	-0.00238353	-6.99162e-05	0.000367522	-0.000564635	-0.0012843	-0.00230217	-0.00187171	0.000706077	0.00154674	-0.000941217	-0.00028944	0.000649333	-0.00032419	-0.00093317	-0.00155157	7.09295e-05	-0.00145036	-0.000756085	-0.000564933	0.000680804	0.00101602	-0.000379741	0.000496626	0.000195742	0.000336528	-0.000111878	0.000487566	0.000643849	0.000297785	0.00103676	-0.000822902	0.00126243	-3.15905e-06	0.00271273	0.000616431	0.00131345	0.000495911	0.00130868	0.00023365	0.000866652	0.000805616	0.000922561	0.00102496	0.00178504	0.00121915	0.00170052	0.00335157	0.000738382	0.00212288
302	-0.00141072	-0.000807583	-0.000289142	-0.00109315	-0.00174052	-0.000365078	1.28746e-05	0.000894189	-0.000942767	-1.98483e-05	0.000603437	-0.000977457	-0.000298798	-0.000141263	-0.000987113	0.000283837	0.00198984	0.000382066	0.000630498	-0.000216007	-0.000231504	-0.000119686	-0.000793457	-0.000421882	0.0015626	-0.000627398	0.000784039	-0.000934541	0.000157475	0.00103712	0.000435352	0.000401616	0.000401616	0.000512838	0.000515103	0.00150621	0.00097692	0.000454664	-3.1352e-05	0.000118256	0.000964165	0.000201702	0.000976801	0.00172281	0.00220621	0.00195754	0.00349677	0.00279284	0.00205994
303	-0.000746965	0.00177336	-0.0022319	-0.00017041	-0.000585198	-0.000433803	-0.00128168	0.00117922	-0.0010699	-0.00162792	0.000571966	0.000191569	-0.00181532	-0.00103527	0.000266552	0.000679731	-5.6386e-05	-0.000592887	-8.76188e-05	0.00122666	0.000434637	5.79357e-05	3.67165e-05	0.000244975	0.000851631	0.00113261	-0.000447154	0.000400782	0.00279784	-0.000125766	0.000274777	-0.000760615	-0.000249267	0.00155258	0.00115514	0.00115299	0.000793219	0.000327706	0.000387788	0.00176167	0.000462055	0.000250936	0.00120175	0.00111496	0.00276363	0.00145757	0.0030365	0.00153339	0.0014137
304	0.000695825	-0.000602305	-0.00023675	-0.000937879	0.000257373	8.79765e-05	0.00079608	-0.000926912	0.000423431	0.00195599	-0.000375688	-0.000849664	-0.000456452	-0.000523627	-0.00134534	-0.00110698	0.000882268	0.000350356	-0.000166655	0.000891089	-0.000757337	-0.000957012	-0.00025034	-0.000210404	0.00157642	0.000602484	-0.00104791	0.0037154	0.000774622	0.00116885	-9.83477e-05	-0.000251412	0.0011518	0.0021596	0.00160623	0.00149894	0.00142419	0.000686526	-0.000378728	0.00175393	-0.000391603	0.000601053	0.00145721	0.000609875	0.00155962	0.00266469	0.0005759	0.00161397	0.00251782
305	-0.00115967	0.00116801	-0.000530005	-0.000880718	0.00147057	0.00185513	-0.000662327	-9.69172e-05	0.000402808	-0.000588238	-0.001279	0.00110734	-0.000999212	-0.000868142	0.00422287	-0.000847876	-0.000164807	0.000107169	0.0011642	-0.000611007	-0.000287294	-0.000520527	0.000606656	-0.000606775	0.000290871	-1.69277e-05	-0.000586808	-0.000640154	-3.8445e-05	0.00191569	0.000370383	-0.00117469	0.00047183	6.23465e-05	0.00106096	-0.000135183	0.000596166	0.00109267	-1.66893e-06	0.000645518	0.0010165	0.00143409	0.000336289	0.00193965	-0.000499427	0.00351822	0.00149059	0.000417113	0.00293422
306	0.00193119	-0.000323534	0.000596046	0.00230229	-9.97782e-05	-0.00080651	0.00100362	-0.000730395	0.000260472	0.000252843	0.000541449	0.000607014	-0.000585139	0.00269043	-0.000361145	-0.00124913	-0.000911951	0.00142038	0.000107646	-0.000596941	-0.00119495	-0.000959098	-0.00101537	9.85861e-05	0.00142395	5.65052e-05	0.00040102	0.000169635	0.000573635	-0.000469148	0.00125265	-0.000841916	0.00104845	-0.000279307	0.000424385	-1.09076e-05	0.000993013	0.000169039	0.000366926	-0.000379801	0.000890732	-0.000191867	0.000723124	0.000596762	0.00178349	0.000612497	0.00146031	-6.44326e-05	0.000439644
307	-0.000454187	0.000930548	-0.00208819	0.000285506	2.87294e-05	0.000351787	-0.000834465	0.00033915	-0.00056684	-0.000271618	0.000934839	0.000216842	-0.000742972	-0.000228822	0.000240564	0.000539064	-0.000434637	0.00110447	0.000120044	-0.000568449	-0.00133586	0.0020144	-0.00118393	5.96046e-07	-0.00107801	0.00115001	-0.000777781	0.00372112	0.000317693	0.000350833	-0.0011307	0.000365853	0.000664473	-0.000199616	0.000791073	0.000501513	0.000254273	0.00088644	-0.000150442	0.00120449	0.000107527	0.00184453	0.00137651	0.00122046	0.000821352	0.00012517	0.000940919	0.00176561	-0.000226378
308	0.00160408	-0.00160336	0.000500441	0.000879884	-6.03199e-05	-0.000138938	0.00224984	-0.00147361	0.000255227	0.00381792	0.00185788	0.00118911	-0.000766516	-0.000900388	-0.00117821	-0.000492275	-0.000932693	0.00108957	-0.00053215	-0.000436723	0.000269055	-0.000248969	-0.000920415	0.00110495	-0.000330329	-0.00014317	0.00378299	0.000505447	0.00202632	0.00203061	0.000545144	-0.000554502	0.000596762	0.000258446	0.000189424	-0.000570357	0.000300646	0.00122094	-0.000992239	0.00012958	-4.44055e-05	0.000329852	0.00116742	0.000366449	-0.000158668	0.000873089	0.00109136	-0.000389934	0.000491619
309	-0.000509739	0.000689149	3.51667e-05	-0.00211358	-0.000642955	-0.000793338	0.00054884	0.000972509	0.00400615	0.000416517	0.00148761	-0.00127769	-0.000666857	-0.000661194	-0.00192738	0.000158787	-0.00114512	0.000405788	0.000683784	0.000188351	-0.000138998	-0.000838995	-0.00106412	-0.000819087	0.00320733	0.00123835	0.00270045	0.000860929	0.00164974	-0.000166535	-0.000962734	0.0016948	-0.00116503	0.000754237	0.00115728	0.000257134	1.19209e-05	0.000234246	0.000908136	0.0013504	0.000665784	0.00234199	0.00012207	-0.000321448	0.000456929	-0.000334501	0.000641346	-3.09348e-05	8.66652e-05
310	-0.00164539	-0.0038482	0.000418782	0.000177503	0.000744224	4.74453e-05	0.00143147	9.77516e-05	0.000135541	0.00103426	-0.00121212	-0.00113487	-0.000440359	-0.000881553	-0.00143802	-0.000154197	-0.00121146	-0.00090903	0.000497103	0.000730038	-0.000156462	-0.000786841	-0.000608802	0.00226283	0.00160384	0.00199354	2.03848e-05	0.00310302	-0.000900686	0.000223875	-0.000917137	0.000583768	-0.00179666	0.000287175	0.000524402	0.000364065	-0.000916779	0.000168204	0.000255585	0.000269413	0.00123072	0.000132799	0.00012219	0.000972152	0.00152278	0.000145912	-0.000135124	-0.000642121	0.000323296
311	-0.000255108	0.00094521	-0.000290573	-0.000973761	-0.000132382	0.00126076	0.000329018	2.81334e-05	-0.000240266	-0.000359893	0.0010047	0.000313282	-0.00239921	-0.00283223	-0.0012157	-0.000193536	-0.000929892	0.00169921	0.000875711	0.000668883	-0.000277519	-0.000753224	0.000393391	0.000813842	0.00629222	-0.0014872	0.0004704	-0.000362396	-0.000556529	-0.000297666	0.000347614	-0.000650525	0.000120163	-2.85506e-05	0.00102985	0.000720501	-0.00114471	-3.39746e-06	0.000424504	0.00129199	0.0016861	0.00135922	4.39882e-05	0.00187957	0.00338149	0.000116467	0.00237679	-0.000326455	0.00195789
312	0.000126004	-0.000690758	0.000549436	0.00123715	-0.000548124	0.00140166	-0.000963271	-0.00190133	0.000589848	0.00272775	-0.00241148	-0.00166124	-0.00167793	-0.00112462	-0.00169832	-0.000254095	0.00207162	-0.000770509	0.00148642	0.000597835	-2.563e-05	6.48499e-05	0.00336123	0.00511813	-0.000520468	0.00208664	0.000561833	-0.000780046	0.000290632	0.00153899	0.000107169	-0.000512004	-0.00114232	0.000701904	5.38826e-05	-0.000669479	-0.000686049	0.00100112	0.000750303	0.000671625	0.000179648	-0.00051105	4.86374e-05	0.00179958	0.00265741	-0.000154495	0.000263333	0.00125515	0.00216806
313	0.000542402	0.00108862	0.00308657	-0.000584304	-0.00102669	0.00355232	0.000902534	-0.000515759	-0.00039351	0.000158548	-0.000251114	-0.00101423	-0.00080657	-0.00186735	0.00048244	-9.76324e-05	-0.00142545	0.000312567	0.000565052	0.00105381	-0.000123143	-0.00110489	-0.000208318	0.00416386	0.00437355	-0.000500917	8.72612e-05	0.000109792	-0.000163019	0.00184059	0.00161254	7.49826e-05	-0.000228882	-0.000965595	-0.000249863	0.000316858	0.000479221	-0.000154138	0.000335217	-0.00012207	0.00133181	-0.000124037	-0.000249505	0.000396729	0.000398755	-0.000263751	0.00080061	0.000791192	1.15633e-05
314	0.00221956	0.000276685	-0.000719965	0.001104	0.000244021	0.00124204	-0.00054729	0.000506639	0.000588536	0.00491166	-0.00114244	-0.000266373	0.00165296	-0.000153422	-0.000916064	0.00159025	-0.000138104	-0.000325918	0.00160789	0.00299025	0.000518918	0.000365853	0.00677228	0.00938964	-0.000348151	0.00221324	0.0006603	-0.00284064	0.000578523	-0.000118017	-0.000951827	-0.000843346	-0.000384927	-0.000901997	0.000704646	-0.000762999	0.00220513	-1.31726e-05	0.00106466	-0.000573933	-0.000703037	-0.000342429	0.00098002	-0.000175595	-0.000114679	0.00236225	0.000282884	0.000517845	3.48091e-05
315	-0.000592947	0.000184894	0.000576496	0.00182581	-0.00170511	0.000875831	0.000475287	0.00272238	-0.00199902	0.00102973	-0.00139153	-0.00108254	-0.000553489	-0.00104344	-0.000456214	-0.00130469	0.000286698	0.000442982	8.69036e-05	0.000774622	0.000427127	0.00196826	-0.00090605	0.00135219	0.000742674	0.000460267	0.00112486	-0.000261784	2.32458e-05	-0.0010041	0.00351882	-0.00131738	-0.00106359	-7.86185e-05	-0.00184917	0.00134802	0.000145674	0.00146866	-0.000693083	0.00101006	0.00074017	0.000786304	0.000131488	-9.40561e-05	0.00212371	0.000964284	0.000408649	0.000382781	0.000496268
316	0.000586033	-0.000585556	-0.00107211	-0.000794649	2.24113e-05	-0.00220424	0.000638604	0.00174272	0.000221491	-0.000818312	-0.000320256	0.000219941	0.00272429	0.00670445	-0.000759363	0.00310206	0.0037657	-0.00124556	0.00198388	0.0014708	0.00589418	0.00609863	0.0040307	0.000364661	-0.000286698	0.00232112	5.45979e-05	-0.000504017	0.00301778	-0.000707805	-0.000453889	-0.000400364	-0.0010308	-0.00026381	-0.000489175	-0.000430346	0.00119853	-0.000513315	0.0016098	0.000822663	-1.74642e-05	-0.000563383	0.00212646	0.000585675	0.00142062	0.00138283	-0.000136971	-0.000488341	0.000917315
317	0.000251293	-0.000649989	0.000766158	-0.00134099	-0.00136858	0.000292659	0.00218201	0.000457644	0.000102878	0.000304699	-0.00145465	-8.80361e-05	-0.000860095	0.00108266	-0.000929177	-0.00138009	0.000793934	-5.27501e-05	-0.000556111	-7.1764e-05	-0.000656009	0.000542402	0.00671256	0.00124228	0.000847578	-0.00161856	-0.000321031	-0.000847995	-0.000202775	-0.00067538	-0.00121498	0.00139308	0.000440836	0.000127435	0.000326872	0.000529408	-3.3021e-05	-0.000783324	0.00097549	-0.000136554	-0.000530362	0.00245798	0.000839472	0.00047946	0.000340462	-0.00106138	0.000159025	-0.000681639	0.00114596
[truncated: 101 more columns]

## Sheet: panel_c_frame_30.0_ms
	0	1	2	3	4	5	6	7	8	9	10	11	12	13	14	15	16	17	18	19	20	21	22	23	24	25	26	27	28	29	30	31	32	33	34	35	36	37	38	39	40	41	42	43	44	45	46	47	48
0
1
2
3
4
5
6
7
8
9
10
11
12
13
14
15
16
17
18
19
20
21
22
23
24
25
26
27
28
29
30
31
32
33
34
35
36
37
38
39
40
41
42																																						0.008623
43																																							0.0086242
44																																																-0.00583822
45																										-0.000126362						0.0191003							0.00862801									-0.00586778
46													8.83341e-05	8.85725e-05		8.84533e-05	9.29832e-05	9.29832e-05					-0.000126064						-0.000125647	0.000355482			0.000355601					0.00163126	-0.000342906	0.00163138				-0.000365615	-0.00285268	-0.000356793	0.00146055	-0.000989914	-0.0014658
47														0.000161648	0.000280857	0.000191927	9.32217e-05							-0.000126123		-0.000126362		-0.000125587				0.0190976			0.00158107	0.0003618			0.00863445	0.00182295	0.00192714	-0.00031215	0.00066781		-0.00150323	-0.00215852	0.000608683	-0.00177199	-0.00234658
48															0.000282407	0.000279307			0.000874639					-0.000125527		-0.000125766	-0.000124693				0.000355959		0.0016731		0.000362635			0.00164092	0.00443459	0.00272298	0.00138998	0.00193715	-0.000410616		-0.00249368	-0.000602663	0.0012511	-0.0014708	0.000563622
49														9.08375e-05		0.000372887						0.000894904		-0.00224233		-0.00218552	-0.0021854		0.00145686	0.00145698	0.000358105	0.0124803	0.000801563	0.000365257	0.0038625	0.00151455		0.00044775	0.00483811	0.00036931	0.0011692	0.000650048	0.00113332	-0.000640333	-0.00180203	-3.93391e-05	-0.000109434	-0.000852227	-0.00368726
50															0.000223041	0.000184894	0.000876784		0.000877023		0.000897408			-0.00125045		-0.00115877	0.000179887		0.00147784	0.000395179	0.00272572	-0.000598848	0.00247896		0.00350261	-0.00059849	-0.0174001	-0.00789666	-0.00118691	-0.00179517	0.000808239	0.00123048		-0.000514388	0.00814354	-0.00257081	-0.00155073		0.000766516
51												0.000220299		9.36985e-05		0.000285625	0.000882983		0.000734091	0.000905514					-0.000123918	-0.000122249	0.000386715		0.000377774	0.0007658	0.000961185	0.00118744	0.0061698		0.00201607	0.00132728	-0.0174015	-0.0173916	0.000974536	-0.00332159	0.00242329	0.00400054		0.000602603	0.00101304	-0.0108528	0.00246966	-0.00247091	-0.000788212
52													0.00264251		-0.000528455	-0.00193489		0.00143456	0.00802982	-0.0131792	0.00154674	0.00335729		0.00173271	-0.00139982	-0.00221306	0.00145829	0.00450718	1.90735e-05	0.00611317	0.00807106	-0.0149594	0.00181842	0.00328434	0.000788093	-0.00505537	9.16719e-05	-0.00322694	0.00485075	0.00765502	0.00136554	-0.00256509	-0.0066672	-0.00330478	-0.00234449	0.000462174	-0.0103591	-0.000272572	-0.0128199
53							0.00892699				0.000505924	0.000600457	0.00920951	0.000763774	0.000388503	-0.00195724	0.000852942	0.00153303	0.00205505	-0.0112705	-0.00370383	-0.0159765	0.000559926	-0.00175399	-2.94447e-05	-0.000957787	-0.000275135	-0.00128466	-0.00225514	-0.0120041	-0.00405198	-0.00506467	-3.71933e-05	0.00163305	0.00113297	-0.0030871	0.00653994	0.00951409	0.00275338	0.00559735	-0.00134641	-0.00146878	-0.00249642	0.00014317	-0.0041219	-0.00425768	-0.00288343	-0.00402743	-0.00894868
54	0.000888586			-0.00520647	-0.00647855	-0.000315905	-0.00152141	-0.00667256	0.00176084	-0.000442386	-0.00253463	0.00495732	0.00179529	0.0017029	0.000373721	-0.00224519	0.00543535	-0.00018245	-0.000782073	-0.00377762	-0.00391597	-0.000742316	-0.0028618	0.00285912	-0.001737	0.000226259	0.000704288	0.000186443	0.00117481	0.00135458	0.00204861	-0.000501812	-0.000213385	0.00109303	-0.000406086	0.00290155	0.000617385	0.00115263	0.000243902	0.0012641	0.00135171	-0.00132352	-0.00138825	-0.00201279	-0.0020889	-0.00347215	-0.00146288	-0.00104243	-0.00357431
55	-0.000556886	0.00177836	-0.000345349	-0.00541991	-0.00517154	-0.00195312	0.00223696	-0.00153637	-0.000284553	-0.00221092	-0.000984609	0.00745118	0.00109518	0.00190163	0.00110793	-0.00177103	-0.00107175	3.92199e-05	-0.000796616	-0.00119269	-1.03712e-05	-0.00250661	-0.000464797	-0.00171041	-0.00105965	0.000381708	-0.000766039	-0.000875413	-0.00136328	0.00128734	-0.00104338	-0.00103438	-0.00136387	-0.00134057	-2.12789e-05	-0.00163579	-0.00117165	0.00123119	0.000465751	0.000180006	0.00031054	0.0024538	2.7895e-05	-0.00210476	-0.0010078	-0.0002774	0.00142288	-0.00161916	0.000151396
56	0.00103259	-0.0027765	0.00351059	-0.00331259	0.00773203	0.000562787	-0.000312507	-0.00146157	-0.00027591	-7.34329e-05	0.000742316	-0.000301123	-0.000454187	0.00228953	-0.000574112	0.000632286	-0.000466943	-0.000503302	0.00176144	-0.00152898	-0.00192577	-0.00239247	-0.00210822	3.67165e-05	-0.00147092	-0.000671268	-0.000308454	-0.000642955	-0.000163078	-0.000553906	-0.000196397	-0.000735521	-0.00146788	-0.00147933	-0.00110072	-0.00105947	-0.0015524	-0.0002473	0.00432098	-0.000780642	1.12057e-05	0.000926495	0.000707507	-0.00164437	-0.000368357	0.000680685	0.000384688	-3.37958e-05	-6.46114e-05
57	-0.00257337	-0.00104773	0.00158525	0.000158787	0.000519633	-0.00316304	0.00261819	-0.000724375	-0.000892639	-0.000323951	-0.000550985	-0.00194293	0.000480533	-0.000517964	-0.000101089	-0.000513554	-0.000936985	0.000850081	0.000208378	-0.000104129	-6.13332e-05	-0.00065273	-0.00151813	-0.0023371	-0.0012297	0.000472784	-0.00110602	-0.000362992	-0.000230432	-0.000141203	-0.00074023	-0.00128484	-0.000668287	-0.000698864	-0.000625193	-9.17315e-05	-0.00101352	-0.000316322	0.00114024	0.000135422	0.000524759	-0.000953615	-5.56707e-05	-0.000263155	-0.000829041	-0.000307739	-0.000948668	0.000846744	0.000172019
58	0.000564694	0.000176549	-0.00122058	-0.000133157	-1.90139e-05	0.00135076	-0.000865102	-0.000693023	-0.000445902	-0.000244617	-0.000179887	0.000517964	-0.000350296	-0.000312388	-0.000727594	-0.000630319	-0.000488758	0.000300646	-0.0001055	0.000451088	1.28746e-05	-0.000566661	-0.00112635	-0.00170696	-0.000261366	-0.000336409	-0.000896633	-0.0012055	-0.0014618	-0.00123817	-0.000902236	-0.0007146	-0.00171465	-0.0017249	-0.00070411	-0.000380516	-0.000745416	-0.000222683	0.000329137	0.000328064	0.00058949	0.000534534	-2.79546e-05	-5.0962e-05	0.000245452	0.000531554	0.000272036	-0.000769556	0.000812769
59	-0.000834584	0.000187397	0.000967264	0.00144386	-0.00260121	-0.000111461	-0.00150341	-0.00226367	-0.000601292	-0.000684977	0.000757813	-2.21729e-05	-0.000317514	-0.000938177	-0.000552416	-0.000232756	-0.000334799	-0.000583172	-0.000500679	0.000662088	6.10352e-05	0.000134706	-0.0013786	-0.001113	-0.000733197	-0.000268519	-0.000972569	-0.000822008	-0.000758827	-0.00161523	-0.00106251	-0.00119787	-0.00152671	-0.00102586	-0.000617206	-0.00143331	-0.000150084	-0.000329316	0.000286937	0.000427842	0.00020206	-4.28557e-05	-0.000371277	-0.00033927	0.000108123	-0.000241697	-5.08428e-05	0.000200629	-9.19104e-05
60	0.000782728	-0.000135839	0.000310063	0.000776529	0.00121236	0.000617981	-2.27094e-05	-0.000835657	-0.00038141	-0.000685036	-0.000873923	0.000192404	3.61204e-05	-0.00157791	1.14441e-05	-0.000259936	-0.000735641	-0.000468969	-0.000689566	-0.00011909	-0.00052774	0.000667572	-0.000858128	-0.000890851	-0.00130033	-0.000302851	-0.000876844	-0.000465691	-0.00107861	-0.0016343	-0.00136697	-0.00171393	-0.00191653	-0.0016036	-0.000252187	-0.000644088	0.000141025	-0.000763834	0.00179517	0.000283241	0.000110269	0.000123143	5.71012e-05	0.000216961	0.00104356	-0.000104666	-0.000103772	0.000229955	0.000375509
61	-7.53999e-05	0.00017488	-0.000113547	0.0011853	-0.000786006	0.000863314	-0.000511527	-0.000553608	-0.00100797	-0.000673175	0.000278711	0.000485301	-0.00127286	-0.000938892	-0.000926256	-0.000129163	-0.000765264	-0.00024116	-0.000269115	-0.000482678	-0.000582397	-0.00100273	2.51532e-05	-0.000548124	-0.00107539	-0.000518978	-0.00133806	-0.000634968	-0.00147134	-0.00131428	-0.00160122	-0.000792325	-0.00150901	-0.00136596	-0.00125378	-0.000972629	-0.000458121	-0.000243068	0.000631452	0.000831366	-0.000269234	0.000588775	-0.000895798	-0.000327528	0.000715971	0.000195026	0.000286937	0.000643134	0.000778317
62	-0.00137377	-0.000105858	-0.000187397	-0.000182092	0.000377655	-1.67489e-05	-0.000723541	-7.59363e-05	-0.000860035	-2.44975e-05	-0.000100076	-0.000525475	0.000184894	-5.37038e-05	-0.000390887	-0.000792801	-0.000157118	0.000199795	-0.00117368	0.000574827	-0.000706434	-0.000167906	-0.000692189	-0.000899673	-0.000630438	-0.00121087	-0.000592291	-0.00124782	-0.00127912	-0.00120521	-0.000626624	-0.00104254	-0.000997365	-0.00129294	-0.000726044	-0.000716984	-0.000406981	-7.16448e-05	-9.23872e-05	-0.000116944	5.44786e-05	2.71797e-05	0.000253677	1.94311e-05	0.000779033	0.000382066	0.000374317	0.000903606	0.00108695
63	-0.000705659	-0.00079155	-0.000176072	-0.00108129	0.00122297	0.000146031	0.000618339	0.000767589	6.07967e-06	-0.000170887	-0.000560641	-0.000201046	-0.000517964	0.000159264	-0.000661731	-0.000923276	-0.000416696	-0.000811279	-0.000553846	0.000225782	6.6638e-05	-0.000216722	-0.000267386	-0.000286281	-0.00127608	-0.000405908	-0.00139904	-0.000949144	-0.00110561	-0.00112575	-0.000940144	-0.00153995	-0.000889659	-0.000425637	-0.000797987	-0.000478566	-0.000654399	0.000205755	-0.000118732	0.00014472	0.000139952	-8.08835e-05	6.83069e-05	0.000349522	0.000902057	0.000556231	5.97239e-05	-0.000124753	0.000804067
64	1.90735e-06	0.000113964	-7.13468e-05	-0.000223041	0.000576854	-0.000445545	0.000237465	-0.000361979	0.00129712	-0.000549793	-0.000182331	-0.000194728	-0.000991702	-0.000155628	0.00019753	-0.00037396	-0.000511646	-0.00110048	-0.000175297	0.000107169	-0.000331104	2.38419e-07	-0.00074625	-0.000650108	-0.00067848	-0.00107855	-0.000824749	-0.00145239	-0.00141186	-0.00114965	-0.000872374	-0.000982225	-0.0014196	-0.000700772	-0.0011704	-0.000655115	-0.000649393	-0.000644207	-2.68817e-05	-0.000287592	-8.72016e-05	0.000246763	-0.00041467	0.000258923	0.000225067	0.000562668	0.000314832	0.000288963	0.000414252
65	9.7394e-05	-0.000217617	0.000354528	-0.000404775	0.0009197	0.00017035	0.000419259	-2.21729e-05	0.000535965	-0.00047791	-0.000813603	-8.61883e-05	-0.000131726	-0.000774443	-0.000386536	-0.00114149	-0.00110751	-0.00137746	-0.000742674	-0.000866711	-0.000415206	-0.000582814	-0.000830889	-0.000263333	-0.00066179	-0.000332475	-0.000875533	-0.000913918	-0.0011422	-0.00103074	-0.000820756	-0.00100243	-0.00134736	-0.00119632	-0.00164455	-0.00022614	-0.000996113	-0.000639498	-0.000338018	-0.000123084	0.000106454	-0.000314355	0.000301719	6.90222e-05	5.1856e-05	0.00103176	0.000260353	0.000725746	0.000301003
66	0.000482917	-0.000563025	0.000597477	0.0002321	6.8903e-05	-0.000111818	0.000543118	-0.000398755	-0.000422895	-0.0005759	-8.14795e-05	-0.00114518	-0.000766098	1.56164e-05	5.62668e-05	-0.000531375	0.000158429	-0.000375211	-0.000597239	-0.000279546	-0.000532806	1.38283e-05	-0.00088948	-0.00044018	-0.000940323	-0.0010702	-0.000440419	-0.000300646	-0.000878811	-0.000953376	-0.0010851	-0.00138181	-0.00126952	-0.00124156	-0.000916362	-0.000810504	-0.000643909	-0.000752628	-0.000176549	-0.000333786	-0.000111163	-0.000230551	-9.26852e-05	-2.56896e-05	0.000310898	0.000540614	0.0007236	0.00105953	0.00027442
67	0.00178707	3.42131e-05	0.000329494	-8.46386e-06	0.000569701	0.000689149	0.000933409	0.00116348	-0.000347674	0.000534654	-0.000475764	-0.000135958	-0.000272155	0.000284195	-0.000132143	-0.00062722	-0.000280023	-0.000540137	-0.000688136	-0.000390887	-0.000368893	-0.000393629	-0.000295341	-0.000685334	-0.000589073	-0.000497162	-0.00105548	-0.000570476	-0.00122923	-0.000762939	-0.00103438	-0.00135922	-0.00174803	-0.0014782	-0.000898659	-0.000901818	-0.000804007	-0.000376582	-0.00045526	-0.000350416	4.22001e-05	0.000277877	0.00020659	0.000227928	0.00037241	0.000688791	0.000980258	0.000788689	0.000216961
68	0.000967503	0.00094986	-0.000366271	0.00126112	-0.000116467	4.04119e-05	-0.000142992	0.000227571	0.000695944	-0.000445068	0.000703931	-0.000913441	-0.000736713	-0.000834286	-0.000961423	-0.000309289	0.000822425	-0.000388741	-0.00062263	-0.00036025	-0.000466764	-0.000749409	0.000596404	-0.000899792	-0.000799894	-0.000640154	-0.00111014	-0.000344038	-0.00102913	-0.00106901	-0.00138885	-0.00163394	-0.00178629	-0.00110686	-0.000966311	-0.000665843	-0.000616848	-0.000573874	-0.000292122	-0.000260711	-8.08239e-05	-0.000259876	1.96695e-05	0.000100613	0.000511527	0.000773907	0.000567079	0.000497103	0.00025022
69	0.00172293	-0.000424445	-3.78489e-05	-0.000689805	-0.000108182	-8.66055e-05	-0.000837445	0.00164449	0.000231266	0.000718951	-0.000299037	-0.000121891	0.000101447	4.63724e-05	0.00103712	-0.000736773	-0.000314295	-0.000683784	-0.000773251	-0.000675678	-0.000346601	-0.000574768	-0.000747025	-0.000302017	-0.000706494	-0.000479102	-0.000245571	-0.0011459	-0.00130314	-0.00126183	-0.000865042	-0.00127393	-0.00162727	-0.00148159	-0.000882804	-0.000892401	-0.00105453	-0.000387788	-0.000166476	-0.000570476	-0.000281453	0.000110507	-0.000218034	-0.000139773	0.000107408	0.000885725	0.000211716	0.000841379	0.0001477
70	-4.75645e-05	0.00111341	0.000971913	-0.000619292	0.00300586	0.000297427	-0.0001508	0.000866175	0.000295281	-3.31998e-05	-0.000671625	-0.000505209	-0.000619948	0.000193596	-0.00106007	-3.97563e-05	-0.000338495	-0.00067699	-0.000460446	-0.000483692	9.01222e-05	-0.000788033	9.70364e-05	-0.000630438	-0.000682175	-0.000810385	-0.000854433	-0.000785112	-0.000680864	-0.00148797	-0.00128102	-0.00140506	-0.00147158	-0.00141352	-0.00122029	-0.000510454	-0.00105768	-0.000695288	-0.000436485	4.88758e-06	0.000179768	-0.000189006	-0.000115454	0.000323296	0.000176549	0.000634551	0.000390172	0.00043726	0.000383854
71	-0.000643075	0.000867963	-0.000482261	-0.00047332	-0.000424206	-0.000815928	0.000196457	0.000894547	-0.000221908	-0.00117993	-0.000419915	-0.00096488	-0.000426233	-5.36442e-06	0.00033772	-0.000291824	0.000567794	4.92334e-05	-0.00106281	0.000359774	-0.000364363	-8.73208e-05	-0.000664353	-9.85861e-05	-0.000951231	0.000540853	-0.000439644	-0.000353575	-0.00146145	-0.0012356	-0.00104332	-0.00121689	-0.00169271	-0.00108701	-0.00116813	-0.00110793	-0.000585258	-0.000245929	-0.000400126	-0.00043714	-7.79033e-05	0.000262856	4.64916e-06	0.000227928	8.64267e-05	0.000318408	0.000487208	0.000136018	0.000925541
72	0.000946879	0.000543237	-0.00124675	0.000202179	0.000179887	0.000682473	0.000232339	-0.000656903	-0.000843167	0.000892878	-0.000460148	-0.00076586	-0.000351429	-8.04663e-06	0.000620604	-6.03795e-05	0.000210762	0.000252128	-0.00019902	-0.00107759	-0.000129998	-0.000330985	2.11e-05	-0.000125587	0.000240326	-0.000927329	-0.000548065	-0.000505686	-0.000788808	-0.00154763	-0.00151455	-0.00144976	-0.00137728	-0.00106204	-0.000720441	-0.00109214	-0.000919104	-0.000544429	-0.000373125	-5.3525e-05	-0.00022465	-0.000588357	0.00012362	0.000670791	0.000151157	6.04391e-05	8.98838e-05	0.000186563	0.00025022
73	0.00174463	0.000518322	-0.000756681	0.000668287	-0.000114441	-0.000361085	-2.06828e-05	0.000254989	0.00169587	-0.000170887	-0.000587702	0.00021255	-0.000691533	-0.00033617	-0.000232518	0.000851274	-0.000749588	0.000365853	-0.000276744	-0.000365078	-0.000814378	-8.67248e-05	-0.000744402	-0.000284851	-0.000585198	-0.000188291	-0.000515342	-0.000877321	-0.000920296	-0.0016005	-0.000753462	-0.00190336	-0.00107408	-0.00138032	-0.000917733	-0.000856876	-0.000805914	-0.000430942	-0.000264704	-0.000584483	-7.7188e-05	-0.000280082	-0.000240743	-0.000196636	0.000279665	2.14577e-05	0.000534773	0.000595808	0.000199795
74	0.00341153	0.00159645	0.000154734	0.000359774	0.000246406	9.65595e-05	-0.000183225	-0.000389755	-0.000245512	-0.0016101	0.000205398	0.000472546	0.00169873	2.64645e-05	0.00139427	-0.000537336	-0.000421345	-0.000267625	-0.00143522	-0.000731587	-0.00045377	-0.000120103	-2.40803e-05	0.000121355	8.65459e-05	0.000256062	-0.000813305	-0.000556588	-0.000414193	-0.00154793	-0.00153464	-0.00130165	-0.00155354	-0.00118393	-0.00176501	-0.00150442	-0.00130951	-0.00036186	-0.000553846	-0.000317991	-0.000338554	-0.000381649	0.000137448	0.000196457	-0.000109136	0.000274897	0.000450611	0.000245571	0.000367999
75	0.000854373	0.00143898	0.00171876	0.000951648	0.00115824	0.000172615	0.00154376	-5.56111e-05	-0.000378013	-0.000871301	-0.000300944	0.000402451	0.00064981	-2.93851e-05	0.000453234	-9.54866e-05	0.00261939	-0.00020957	-0.00107628	-0.0006935	-0.000503957	0.000898361	-0.00101763	-0.000835717	-0.000403345	-0.000200808	-0.000226378	0.000180602	-0.00125629	-0.00145108	-0.000976443	-0.00161469	-0.00117457	-0.00127214	-0.00109684	-0.00129324	-0.00180835	-0.000835776	-0.00105894	-0.000260174	0.000469804	-0.000723183	-0.000340402	6.27041e-05	6.05583e-05	-0.000235558	0.000149965	0.000688672	0.00029397
76	-0.000427723	0.00128269	0.00104439	-0.00108212	0.000398517	-0.000120819	-0.000204325	0.00411916	0.000538588	0.00122881	-0.000541925	-8.41022e-05	-0.000252903	0.000457406	0.000287056	-9.21488e-05	0.000386834	-0.000727236	-0.0011968	-0.000658453	-0.00139832	0.000381947	0.000885606	0.000317454	-0.00118065	0.000120759	-5.1856e-05	-0.000981867	-0.000533104	-0.000795484	-0.000992656	-0.00119674	-0.0011214	-0.00126159	-0.000940382	-0.00152355	-0.00128841	-0.00114459	-0.000744224	-0.000255942	-0.00081104	-0.00110853	-0.000805855	-8.58903e-05	-0.000506103	-0.00027889	0.000197291	0.000506878	0.00063169
77	8.84533e-05	0.00109673	0.000840306	0.000609398	0.000620723	0.000105977	0.00245154	-0.000674069	-0.000490904	-0.000643194	0.00061512	0.000255346	0.000304818	-0.000301063	-0.000330925	0.000156522	0.00140846	0.00115979	-0.0014748	-0.00173634	-9.08375e-05	0.00103879	-0.000491142	-0.000988722	-0.0012908	0.000105739	-0.00027132	-0.000686169	-0.001059	-0.000607491	0.000484228	-0.00124866	-0.00113064	-0.00163442	-0.00146955	-0.00149989	-0.00154924	-0.000897944	-0.000886321	-0.000527918	-0.000469923	-0.000924647	-0.000265718	0.000103712	-0.000156701	0.000242233	0.000208974	0.000376821	0.000241041
78	-0.000925779	0.000862479	0.000782132	0.000708342	0.000332952	-0.000472128	0.00135958	0.000980854	0.00225103	0.000385284	0.000864029	-5.08428e-05	0.000427723	0.000380993	0.00100017	0.00124693	-0.000520349	0.000609159	-0.0012762	-0.00177717	6.28233e-05	-0.000424504	0.0011065	-0.000733614	0.000282407	-9.78708e-05	-0.000517726	-0.000733972	-0.00127012	-0.000666022	-0.000893712	-0.000963986	-0.00109327	-0.000962377	-0.00202024	-0.00189859	-0.00179148	-0.00117737	-0.000869095	-0.000370622	-0.000619948	-0.000752687	-0.000516176	8.11815e-05	2.53916e-05	-0.00095284	0.000228882	0.00065136	8.34465e-06
79	0.000423431	0.00157237	0.00015378	0.000660062	0.000349045	0.000779748	2.41995e-05	0.000540137	-0.000996828	0.00164866	-0.000586629	-0.000888348	0.000240803	0.000127912	0.000201464	0.00175858	-0.00022763	-0.000803351	-0.000590384	-0.00126702	-0.000699162	-0.000588238	0.000784993	-0.000902593	-0.00143564	-0.000743806	0.000106573	-0.000360847	-0.00124544	-0.000485063	-0.00161344	-0.000615656	-0.000745177	-0.00194621	-0.00202984	-0.00191295	-0.00238228	-0.0014782	-0.00138545	-0.00136781	-0.000643253	-0.00101084	-0.000892282	-0.000316858	0.000258923	-0.00012511	0.00050354	0.000107765	0.00167716
80	-0.000451982	0.000832438	0.000180006	0.000196576	-0.00117481	3.48091e-05	-0.000923991	0.00011766	0.000452995	-0.000522375	-0.000763476	0.000502825	0.00142741	-0.000314653	-0.000822127	-9.12547e-05	0.00122666	-0.00111645	-0.00113243	-0.00060147	-0.000851691	2.11e-05	0.000221133	-0.000156343	-0.000183702	0.000507832	-0.00055021	-0.000683904	-0.00114381	-0.000946581	-0.00186777	-0.00131434	-0.00132209	-0.00131524	-0.00212592	-0.00228924	-0.00138122	-0.00164771	-0.00156426	-0.000615001	-0.000688493	-0.000728369	-0.000630856	-0.000322461	-5.48363e-06	6.19888e-05	2.16961e-05	-1.88351e-05	0.000714183
81	-0.000751376	0.000640035	0.00128794	-0.000400662	-4.44651e-05	-0.000470579	0.000489593	-0.00122517	0.000696778	0.00122368	-0.000566661	0.000369906	0.00278068	-0.000193894	-0.000335336	-0.000594616	0.000248075	0.000616431	-0.00107664	-0.000519097	-0.00057286	-0.000675976	-0.000585437	-0.00112295	-0.000319362	-0.000430226	-9.51886e-05	-0.000288308	-0.000917673	-0.000273287	-0.00160468	-0.00179213	-0.000845611	-0.00149018	-0.00158548	-0.00211412	-0.0014596	-0.00168723	-0.00103396	-0.001059	-0.000719965	-0.00108647	-0.00118172	-0.000387549	-0.000421047	-0.000484645	0.000546217	0.000656605	0.000894904
82	-0.000137985	0.000358224	0.000544906	-0.000626028	-0.00194854	-0.00157058	0.000997663	0.00182736	0.00103199	-0.000511467	-0.000264108	0.000667095	-0.000933826	0.000539303	-0.00054878	-0.00140095	0.000366926	0.00140774	-0.000659585	-0.0012697	-0.000356495	-0.00135869	-0.000312448	-0.000200987	-0.000283539	0.000303507	-0.00048542	-0.000580907	-0.00117558	-0.000393927	-0.000711024	-0.00104016	-0.00195962	-0.000322878	-0.000996888	-0.00113147	-0.00149924	-0.000802755	-0.00120872	-0.000668585	-0.00111067	-0.000585318	-0.000271082	0.000190377	0.00138474	-0.000298679	0.000381112	0.000764728	0.000808358
83	0.000356793	-2.5034e-06	0.000507593	0.00106943	0.000451326	-0.000483871	-0.000693798	0.000899196	-0.001297	-0.000341177	0.00179124	-0.000161588	0.000514865	0.00105858	-0.00146371	0.000178337	-0.000555158	0.00045979	0.00100017	-0.000850797	5.4121e-05	-0.00121969	-0.00058347	-0.00116062	-0.000133157	0.000307798	0.00065887	-0.000212491	-0.000510752	-9.10759e-05	-0.00086838	-0.00171906	-0.00121319	-0.00218135	-0.00172549	-0.0015474	-0.00182396	-0.00183135	-0.00125933	-0.00107086	-0.00073266	-0.00112522	-0.00160086	-0.000649989	-0.000310361	-0.000711739	-0.000431001	0.000593781	6.58035e-05
84	0.00230348	-0.000683725	0.00223792	0.000344634	0.00260746	0.000342011	-0.000742435	0.00121951	0.000119567	-0.000592768	-0.00125659	0.000259161	0.000372648	-0.000535727	0.00139475	0.000637531	-0.000348032	0.00125873	0.00108528	-0.00133526	-0.000142515	-0.00140899	-0.000930786	-0.000240684	0.000101447	-0.000176191	0.000347137	0.0019846	0.000349998	-0.000573635	0.00149441	-0.000116408	-0.00170028	0.000313044	-0.00223202	-0.00182933	-0.00160903	-0.001068	-0.00175387	-0.000738919	-0.000869989	-0.00123608	-0.000292957	0.000585079	0.000205278	-0.000136435	0.00130451	-0.000276566	0.000325561
85	-0.000216186	-0.000268996	-0.000490665	-0.00143433	7.58171e-05	0.000101328	-0.00112432	-3.95775e-05	0.000255108	-0.0014658	0.00399327	0.000101328	0.000715494	0.00109124	-0.000134706	-0.00118661	0.000837684	0.00148177	-0.000110745	0.000785351	0.000367284	-0.000489473	-0.000216365	-0.000613332	-0.000820935	0.000501394	0.000775218	0.000319719	0.00277853	-1.23382e-05	0.000647545	-0.000837266	-0.0005337	-0.00141537	-0.00106758	-0.00173599	-0.00164622	-0.00192267	-0.00116867	-0.00067538	-0.00147909	-0.000819445	-0.00111943	-0.000470638	8.9407e-06	0.00122023	0.000496745	0.000176787	-0.000230253
86	0.000109553	0.0015198	0.00412834	-0.000633299	0.00247669	-0.000948727	0.00126803	0.00167477	-0.000797808	0.000476003	-0.00153077	0.000336647	0.000658035	0.000776768	0.000596166	0.00172842	0.000484347	-0.000154436	0.00145733	0.000798821	0.000716805	-0.000478268	-0.000849187	-0.00193208	0.000321984	-0.00128371	0.000731826	0.00063765	0.00054419	-0.000933826	0.000321984	-0.000292003	-0.00114006	0.00040555	-0.000803053	-0.00187838	-0.00128061	-0.00158185	-0.00102425	-0.00112844	-0.000600159	-0.000643432	-0.00101775	-0.000153184	0.000707865	-2.26498e-06	0.00115514	0.00172007	0.0010128
87	0.00216258	-0.00213033	0.00273621	0.0013665	-0.000672996	-0.000894368	0.00245297	-0.00252849	-0.000706315	-0.0011642	-5.12004e-05	0.00257945	-0.000151336	-0.000410914	-0.000268936	0.000587344	-0.000535488	-0.000306666	0.000235081	6.99759e-05	-0.000496149	-0.000238538	-0.00154871	-0.00071919	-0.000545681	-0.000500143	0.000981688	0.00119567	0.000882864	-0.000633538	0.000542521	-0.000833273	-0.000708342	-0.00109619	-0.000903249	-0.00115097	-0.00134623	-0.00140321	-0.00115579	-0.000798285	-0.000307083	-0.00143886	-0.000831127	-0.000300825	0.000636697	0.00164175	0.000980854	0.000338554	0.000920534
88	-0.00214362	0.000413418	0.000456691	-0.00101972	0.000580668	-0.000136852	-0.000370502	0.00347817	-0.0003739	-0.00123769	-0.001908	0.000208259	0.00186193	0.000817418	0.000717163	0.00160348	-0.000695765	-0.000664413	-6.76513e-05	0.00172603	0.000317693	0.000747919	-0.00111371	-0.00122118	-0.00087589	0.000478148	0.0013206	-0.000321567	0.00122428	0.000555158	0.00028038	-3.46303e-05	-0.000326335	-0.000298083	-0.00116664	-0.000372827	-0.00140458	-0.00155252	-0.00164783	-0.00201827	-0.00129902	-0.000186384	-0.000928819	0.000307679	-0.000501812	0.00119936	0.000919104	0.00103235	0.00150752
89	0.00147295	-0.00107473	0.000705957	-0.00122529	-0.000556529	0.00147855	2.68221e-05	-0.000849545	0.000797033	-0.000809908	-0.00112092	0.00394905	1.52588e-05	-0.00160646	-0.000100017	-0.000880361	9.47714e-05	-0.000600994	-0.000449598	-0.000114083	0.000959873	-0.00076443	-0.000449359	0.000230908	-0.000890851	-0.00103581	0.000319242	0.00186861	0.000865698	0.000917673	0.0014894	-0.00109833	-0.00182366	-0.000608444	-0.000827312	-0.00151837	-0.00151372	-0.00111181	-0.00147873	-0.000550151	0.0002774	-0.00127804	-0.00119734	-0.00011754	6.16312e-05	0.000657558	0.000639796	0.000428438	0.0018661
90	-0.00158131	-0.00157142	-0.000757039	-0.000448942	-8.05259e-05	0.000510931	0.00197983	0.00338209	0.000258207	0.000490546	-0.000501037	-0.000685871	0.00388443	-0.000345349	-0.000225067	0.000219464	0.000954747	-0.000489771	-0.00136805	-0.000489175	0.000947952	0.000962377	-0.000168741	-0.00199652	-0.000414729	0.000950217	0.000136256	0.000514627	0.000320315	0.000946164	-0.000146866	5.9247e-05	-0.000681639	-0.00066489	-0.000530422	-0.000755429	-0.00116122	-0.00110316	-0.00184315	-0.000781238	-0.000828385	-0.00126272	-0.000330389	-0.00072664	-0.000128269	0.00149274	0.00038147	0.00165677	0.0017947
91	-0.00108629	0.00132418	0.0050602	0.000555396	0.000990391	0.0011785	-0.000465333	-0.00143456	0.00161052	-0.00144285	-0.00139028	-0.00152904	0.0040096	0.000129223	2.5034e-05	0.00041151	8.01086e-05	0.00184977	-0.00150973	0.000141978	-0.000458241	-0.000361741	-5.11408e-05	-0.00144249	-0.000555038	-0.00130016	0.000193834	3.88622e-05	0.000898838	-0.000427008	0.00058949	-0.00104725	-0.000645816	0.000520587	-0.000451624	-0.000907958	-0.00151402	-4.67896e-05	-0.00148779	-0.000225782	-0.000567079	-0.00173867	-0.00128019	-0.000250697	0.000280857	0.00046289	0.00093019	0.00100482	0.00180292
92	-0.000538886	0.00048697	-0.00118524	0.00441909	0.00158715	-0.00146818	0.00227392	0.00153375	0.00151765	-5.65052e-05	-0.00141543	-0.00184542	0.00494754	-0.000455856	0.00129652	1.06096e-05	-0.00180203	-0.000234485	-0.000631034	-0.000424206	-0.000376046	0.000716805	-0.000677764	-0.00108451	-0.000764489	0.000722528	0.00128579	-7.61151e-05	0.000384092	0.000702381	0.00112987	0.000395656	-0.000608861	0.000884533	-0.00024426	-0.000616193	-0.0013206	-0.00081414	-0.00141859	-0.000388145	-0.000878155	-0.000298321	-0.00043875	-0.000727117	0.000333309	0.00125957	0.000526905	0.00150728	0.00180411
93	0.00106525	0.000200748	0.000611305	-0.00104332	0.0040046	0.00222564	0.000245929	-0.000391781	0.00226343	9.05991e-06	-0.00154644	-0.000952661	-0.000962615	0.00172234	-0.000151932	0.000282526	-0.00108451	-1.46031e-05	-0.000681818	0.000687718	0.000331879	0.00142682	-0.00234848	0.000726581	-0.000808358	-0.000439644	-0.00100493	-0.000288188	0.00122225	-2.02656e-06	-0.000185549	-0.000555754	-0.000364721	-8.64863e-05	-0.000146568	-0.00153792	-0.000929832	-0.000627518	-0.000301182	-0.00115693	-0.000522316	-0.00110787	-0.000257492	0.00100529	0.000631332	0.00022459	0.000717759	0.000691891	0.0023694
94	-0.00552553	0.000665784	-0.000400722	0.00170755	0.000363588	-0.0023644	-0.000114799	0.000208616	0.00202954	0.00143635	0.000328779	-7.48634e-05	0.00301027	0.00264871	0.000299215	-0.0014351	-0.000384152	-0.000955045	-0.00183022	-0.00219965	0.00110674	0.000639558	-0.000643849	-3.44515e-05	-0.00143111	5.31673e-05	0.00107467	-8.10027e-05	0.00148928	0.00037396	-0.00023973	0.00171149	0.000685573	-0.000211775	-0.000399053	-0.000222027	-0.00125569	0.000144958	-0.00124848	0.000937223	-0.000441134	9.25064e-05	-0.000624537	-0.000201106	-0.000421226	0.000378728	0.00101519	0.00200915	0.00218725
95	0.0336145	0.00183284	0.000674844	-0.00228292	-0.000382245	0.000768661	0.00052762	-0.000550807	-0.00060612	-0.00170171	-0.000238299	-0.000354528	-0.000562906	0.00246739	0.00020349	0.000950217	-0.000610769	-0.000904322	0.000671864	-0.000905514	-0.000989676	-0.00164473	-0.000305414	-0.000787795	0.00085485	3.25441e-05	-0.000885725	-0.000583291	0.000607848	-7.85589e-05	0.00152266	-0.000322282	0.00116313	0.00129759	-0.000459075	-0.000780702	-0.000612319	-8.09431e-05	-0.000486493	-0.000747621	-0.000796676	-0.00103015	-0.000763834	0.00127184	0.000320673	0.000586152	0.000591874	0.00169373	0.00193346
96	0.00146091	-0.00130177	-0.000822246	0.00499654	0.00458407	0.000870109	0.00116944	0.00264585	0.000232339	0.00170541	-0.001643	-0.00121719	0.00408638	0.00238013	0.000775456	-0.00025785	0.000823259	-0.000989079	-0.000765324	-0.000617146	-0.00105602	-8.5175e-05	-0.000602007	0.00153673	-0.000590503	0.000113964	-0.000168622	0.000392914	0.00161397	0.000617743	0.000832081	0.0017792	0.000657678	0.0002774	0.000337958	-0.00105894	9.77516e-05	-0.000670791	-0.000188291	0.000871062	0.000306368	-0.000623405	0.000501394	-0.000419796	-0.000255823	0.000492334	0.00194001	0.00167871	0.00259507
97	-0.00228608	0.0160552	-0.00231028	0.00279903	-0.00126725	0.000722289	0.00108349	0.0006212	0.00130653	-0.00174367	0.000240564	-0.00022465	0.000159502	0.00128496	0.00177538	9.05991e-05	-0.000290632	-0.00086534	-0.00145048	0.000406981	-0.00136518	-0.0018214	-0.00154889	-0.000576138	0.00195432	-0.000783861	-0.000891507	0.000191331	-2.54512e-05	-0.000101268	0.00139523	-0.000854135	0.000850081	0.00127912	0.000374079	-6.22869e-05	-0.000148416	-0.000584841	-0.000880599	0.000861406	-0.000384986	-0.000402629	-0.000582993	0.000445843	7.06911e-05	0.0012728	0.00051403	0.0022068	0.0017451
98	-0.00212461	0.00500453	-0.000944674	0.000343919	0.0016098	-0.000561655	-0.000714362	0.00108874	0.000879288	0.00160062	-0.000393867	-0.00160521	0.00400889	0.000160813	0.00122583	-0.00107127	-0.0017091	0.000142217	-0.00236833	0.000977635	-0.00110614	-0.000549495	0.000781059	0.000477433	-0.000911891	0.000193834	-0.000401735	0.000365734	2.53916e-05	0.00111163	0.0011704	0.00104606	0.00323176	6.30617e-05	0.000869989	-0.0015021	-0.000301182	-0.000920713	0.000131965	0.00103593	0.000759959	0.000444293	0.000171423	-0.000381649	-0.000937641	0.000464201	0.00203753	0.00268924	0.00254858
99	-0.000201523	0.0150341	0.000826597	-0.00294638	-0.00301254	0.00239408	0.000603795	0.00102329	-0.00078094	-0.00260019	0.000164747	0.00212395	0.00206709	0.00376046	0.00181937	0.000671983	-0.00150049	-0.000609577	-0.000301123	0.00125468	-0.0013901	0.000310898	-0.00148052	0.000224233	-0.000612557	0.000873923	-0.00201523	-0.000375211	7.41482e-05	0.000563383	0.00159192	-0.00137043	0.000618815	0.00033617	0.000422359	0.00061667	0.000344157	0.000155449	-0.000755668	8.33273e-05	-0.000437319	-0.000166059	-0.000367105	0.00130224	0.000126719	0.000209093	0.000597477	0.00190949	0.0025264
100	-0.0109386	0.000325918	-0.00177181	-0.000371695	0.000748515	-0.00361651	-0.000800669	0.000342607	0.00149298	-0.000183642	0.00183499	0.000175476	0.00475657	-0.000111103	0.0018779	0.0015763	-0.00156069	6.48499e-05	-0.00127321	-0.000599802	-0.000834346	-0.00210983	8.98838e-05	-4.07696e-05	-0.000959098	-0.00217062	-0.000377834	0.000467896	-0.000759423	0.00032866	0.00146735	0.000456333	0.00146019	0.000732064	0.000625491	0.000440836	-0.000407696	4.73261e-05	-0.000349402	-0.00112945	0.00133526	0.000309348	0.00143266	0.0003016	-0.000201344	0.00139081	0.00159073	0.000840783	0.00247598
101	-0.0040586	0.000887632	0.0110966	-0.00125653	0.00154567	-0.00149339	0.00160575	0.00151932	0.000406981	8.28505e-05	-0.000413179	-0.000732601	0.00128996	0.000843287	0.00220585	-0.001674	-0.000339806	-0.00051409	-0.000595927	-0.00120384	0.000265837	-0.000878274	-0.000892878	0.000160456	-0.00062561	-0.00011158	-0.00139487	-0.00147641	-0.000548542	-9.46522e-05	0.00155127	-0.00117409	-0.000847697	0.00206316	3.79086e-05	-0.000717461	8.13007e-05	-0.00100356	0.00136936	0.00132453	9.53674e-07	-0.000662863	-6.18696e-05	0.000433922	0.000353813	-6.94394e-05	0.0016371	0.00200427	0.00219953
102	-0.0024665	-0.00248832	-0.00311172	-0.000819266	0.00159693	0.00224471	-0.00249356	0.000733256	0.00239933	0.0023787	0.00261211	0.000966311	0.00390363	-0.00153124	0.00120163	0.000297427	-0.00194585	-0.000561416	-0.00229299	-0.000693798	-0.000961304	-0.00229716	-0.000534475	-0.000362098	-0.0019024	-0.000474274	-0.000543535	-0.000347316	-0.0008322	7.60555e-05	0.000484586	-0.000337362	0.00128639	0.00119591	-0.00033474	-5.76973e-05	-0.000249028	-0.00137651	0.000110745	0.00135767	-0.000403106	0.00169647	-0.000236213	-0.000120878	0.00101185	0.000540257	0.000859261	0.00173509	0.00351131
103	0.0138942	-0.00096184	0.0149413	9.9659e-05	0.00449955	-0.000629485	-0.000322521	-0.00122201	0.00100255	-0.00228864	0.000585318	0.000642419	-0.000550687	-0.000952899	0.000464201	0.000632644	-0.00251698	-0.0025959	0.000486493	-0.0026198	-0.00103533	0.000858307	-0.00126398	-0.000983059	0.00158334	0.000818491	-0.00103056	-0.00129968	-0.000356495	-0.00190932	0.000729084	-0.000346065	-0.000319779	0.000938773	0.000569463	0.00028789	0.000417113	-0.000341892	0.000319362	-0.00032872	0.000159502	-0.000418186	8.41618e-05	0.000486612	0.000969529	0.00188172	0.00120497	0.00296819	0.0017426
104	-0.00538599	0.0121791	0.00112247	-0.000160694	-0.00126356	-0.000348151	-0.00176477	-0.00313967	9.39369e-05	-0.000644386	-0.000967324	0.000863194	0.00399446	-0.00212353	0.000259876	-0.00140864	0.000169277	-0.0018034	-0.000514209	-0.00133801	-0.000336289	-0.00097996	-0.00142616	-0.000395656	-0.000171185	-0.00131011	-0.00043869	-0.000369072	-0.000175416	-0.000865996	2.32458e-05	-0.000424087	0.00177181	0.000165343	0.000973344	-0.00106698	0.000175357	-0.000363469	-4.42863e-05	0.000666976	0.000283241	0.000939965	0.000405312	0.00222838	0.00170505	0.000983357	0.00153899	0.00260663	0.00453568
105	0.00229537	0.00526512	0.000315666	0.0154207	0.00168622	0.0054158	-0.00313306	0.000193715	0.000310302	-0.00464553	0.00121391	0.00147986	0.00425494	0.000419378	-0.00129765	0.000917077	-0.0017367	-0.000222445	0.00116038	-0.00171071	-0.00247765	-0.00292867	-0.00140667	-0.00185961	0.000135183	0.00110877	-0.0020178	-0.00104892	-0.00142151	-0.00060004	0.00365984	0.000121713	-0.00103801	0.00165617	0.00240302	0.000433922	0.00225306	-0.000999153	0.00124085	-0.000131428	0.00158107	0.000100374	0.00140142	0.00113761	0.000366449	0.000840187	0.000413537	0.00264204	0.00265932
106	0.00575948	-0.00403607	0.00387061	0.00971556	-5.50747e-05	0.00156176	-0.000701666	0.00145686	-0.00156105	-0.000417531	0.00093627	0.00308466	-0.00170791	-0.00133771	-0.000355422	0.00042522	-0.00121647	-0.00276446	-0.00163782	-0.001499	-0.00111872	-0.00154656	-0.00306708	-0.000229061	-0.00274962	-0.00131506	-0.00141233	-0.00181401	-0.000570118	0.000705004	-0.00147343	0.000348568	0.000872731	0.00171673	-0.00018847	-0.000580251	3.11136e-05	0.000407457	0.000596046	0.000310659	0.00169349	0.00173616	0.000411391	0.00125432	0.00120938	0.00259531	0.00164092	0.00171971	0.00381899
107	-0.000940382	-0.00161749	-0.00240695	-0.000447392	0.00187004	0.00151289	-0.000653327	0.00120139	0.00264001	-0.0015074	0.000361204	0.000856876	0.0016526	0.00270522	-0.0017243	-0.00229084	-0.00117528	-0.00116408	0.00117493	-0.0026986	-0.00222039	-0.00248581	-0.0021618	-0.00209785	-0.00195301	0.000738025	-0.0013926	1.77622e-05	-0.000977933	-0.00175744	0.000495195	-0.000233233	-0.000702262	0.00194943	0.00177693	0.000846863	0.00105274	0.00146568	0.000385165	0.000690699	0.00083828	0.00108182	0.00216925	0.00193691	0.000787139	0.00124991	0.000634313	0.00328457	0.00107372
108	-0.00484169	-0.00465804	-0.00433159	0.00184953	0.00494909	0.00126922	-0.0006001	-0.00160676	-0.00196505	-0.000527024	0.000873327	-0.000878811	-7.53999e-05	-0.00202847	0.00111139	-0.00153834	-0.00313169	-0.000779331	-0.00284892	-0.00405979	-0.00142568	-0.00273287	-0.0021075	-0.000844955	-0.00121802	-0.00150466	-0.00233114	-0.00158417	-4.57168e-05	-0.000752747	-0.00220537	4.06504e-05	0.00170672	0.00064826	-0.000272989	-0.00154728	-2.56896e-05	-0.000787616	0.00136983	-9.0301e-05	0.00232458	0.00201869	0.00115049	0.00170445	0.00144279	0.00161564	0.00216091	0.00179827	0.00408149
109	-0.00162143	-0.000691175	0.00313365	-0.000795841	-0.00221008	0.000831008	-0.00208908	0.00133777	-0.00242341	0.00177741	-0.002949	0.00200248	0.00147235	0.00229228	-0.00148576	-0.00191033	-0.00301301	-0.00127703	-0.000749528	-0.000392675	-0.00131559	-0.00230312	-0.00303918	-0.00118893	-0.00305098	-1.13845e-05	-0.00084573	-0.00170279	-0.00171858	0.00130737	-0.000363886	8.51154e-05	0.000481009	0.00128341	0.00214148	-0.000905216	0.00043714	4.11272e-05	-7.45058e-05	-0.000288248	0.00117922	0.000993133	0.000169039	0.0020479	0.0036602	0.00237322	0.00149572	0.00351954	0.00317264
110	-0.000943244	-0.00373214	-0.00527209	0.00418985	-0.00342429	0.00522757	-0.00291663	-0.00214988	-0.00221825	0.000119567	-0.000635266	-0.0020867	-0.0020268	-0.00210869	-0.000972986	0.00273418	-0.00376123	0.000175834	-0.00140899	-0.00117606	-0.00158209	-0.00156838	-0.00144637	-9.53078e-05	-0.000820756	-0.0027988	-0.00301188	-0.001966	0.00145507	-0.00062412	-0.000781536	-0.00101876	0.00113964	-0.00140131	0.000775099	0.000507951	0.00133669	-0.000553191	-0.000332236	3.89814e-05	0.00158513	0.00261068	0.00115609	0.000859261	0.00103283	0.00183582	0.00250173	0.00205982	0.0033195
111	-0.00389367	0.00114775	-0.00132567	-0.00288343	0.000368834	-7.80225e-05	-0.000485122	-0.00139505	-0.000862062	-0.00107384	-0.00209302	-0.00113618	0.00121868	0.00187695	-0.00152194	-0.00205839	-0.00387114	-0.00197113	-0.00289744	-0.00337899	0.00375092	-0.00271952	-0.00363374	-0.00134659	-0.0018962	-0.00122958	0.000302911	-0.00181216	-0.00139856	-9.44734e-05	-0.000792682	0.0019207	-0.000369966	0.000815868	0.000894547	0.000220418	0.0015074	0.00227559	0.000804901	0.000427365	0.000848532	0.000439167	0.000255108	0.000598431	0.0020175	0.00255311	0.00275624	0.00173557	0.00367057
112	-0.00607699	0.0010227	-0.00409961	-0.00204206	0.000708938	0.00392592	-0.0012604	-0.00284576	-0.00154895	-0.000448346	-0.000164211	-0.00271839	-0.00162041	-0.00150681	-0.00203848	-0.00240898	-0.00389081	-0.00112706	-0.00313604	-0.00341511	-0.000532746	-0.00314921	-0.00266945	-0.00262004	-0.00143051	-0.00200462	-0.00346226	-0.00278467	-0.000238955	0.000469208	0.000414491	6.09159e-05	0.00148523	0.000812769	0.000884652	0.000247359	-0.000360906	0.00189388	0.000261545	-0.00073874	0.000200629	0.0015645	0.00124621	0.00161445	0.000564694	0.00174117	0.00122726	0.0015173	0.00344861
113	-0.00225979	-0.00473231	-0.002244	-0.00181538	-0.00332791	0.00221705	0.000132084	0.0006814	-0.000328958	-0.00310409	-0.00226802	-0.00164139	-0.00102305	0.00258648	-0.00304383	-0.00168216	-0.00420457	-0.0022074	-0.00254881	-0.00018543	-0.00111187	-0.00283074	-0.00148594	-0.0017336	-0.00202727	-0.00208831	-0.00194013	-0.00229234	-0.000875711	0.000368953	-0.00081116	0.0015676	-0.00119692	0.00143313	0.000465155	0.00125647	0.00183868	0.000892401	0.00012207	-0.000536501	0.000995755	0.000102639	-0.00060612	0.00190592	0.00245357	0.0023551	0.00156307	0.00286901	0.00232863
114	0.00012958	-0.00041157	0.000957966	-0.00106829	0.0044055	0.00676727	-0.000173509	-0.00128263	-0.00268263	-0.00195754	-0.00145358	-0.0014441	-0.00148135	-0.000306845	-0.00174057	-0.00239718	-0.00241894	-0.0023461	-0.00164443	-0.0033344	-0.00232047	-0.00154501	-0.00161982	-0.000833213	-0.00127459	-0.00171882	-0.00224286	-0.00132567	-0.00205445	0.00296736	-0.000645161	-0.00112885	0.000941992	-0.000959337	-0.00189477	6.53267e-05	-0.000564277	0.00232446	-0.000384808	-5.04851e-05	-0.000211835	0.00182521	0.00171304	0.00193596	2.86102e-05	0.00127625	0.000584602	0.00100148	0.0027231
115	-0.00083673	-0.00332427	0.00218832	-0.00170016	-0.00330406	-0.00278282	-0.00158215	-0.000194132	-0.00133491	-0.00249505	-0.00354952	-0.00231826	-0.000123978	0.000167012	-0.00154793	-0.00280654	-0.00399315	-0.00183183	-0.00322229	-0.00313389	-0.00157911	-0.00137216	-0.00397992	-0.00204039	-0.00161368	-0.00241107	-0.00280422	-0.00142908	-0.00254399	-0.000931561	-0.00115401	0.000853777	-0.000241876	0.00092876	0.000576138	0.00108445	0.000507712	0.000330567	0.00115228	0.000277996	0.000350833	0.000217199	0.00136077	0.00163829	0.00309956	0.000495434	0.00249052	0.00227201	0.00209236
116	-0.00326473	0.00432622	-0.00518113	-0.00192285	-0.00451952	-0.00361526	0.000364423	-0.00144857	-0.00247639	-0.00265199	-0.00129968	-0.0016135	-0.00141758	-0.000424743	-0.00281709	-0.00176054	-0.00260288	-0.000516236	-0.00252271	-0.00263089	-0.00225431	-0.00312418	-0.000735164	-0.00200301	-0.00171793	-0.000836194	-0.00302923	-0.00202316	-0.000431061	-0.00108391	-0.00160241	-0.00048089	0.000459313	-0.000447154	-3.05772e-05	-0.00109822	-1.65701e-05	0.00249755	1.06096e-05	0.00146246	0.000217915	0.00161231	0.00170934	0.00188494	0.00169837	0.00138271	0.000775099	0.00170255	0.00309777
117	0.00151455	-0.00284123	-0.00149816	-0.00171131	-0.00208575	-0.00297683	-0.00242108	-0.00136089	-0.00283432	-0.00252938	-0.00134128	-0.000735164	-0.00285012	-0.00105655	-0.000166833	-0.000896335	-0.00380903	-0.00108749	-0.00219244	-0.00159842	-0.00239211	-0.00226879	-0.00307715	-0.00299513	-0.00160861	-0.00232035	-0.00273567	-0.00203615	-0.00202209	-0.000716031	-0.000732481	3.57628e-07	-0.000232935	-0.000291526	0.000191689	0.000105381	0.00109935	-3.93987e-05	0.000346661	0.00143492	0.000184774	0.000463843	-0.000362098	0.00228691	0.00207901	0.001858	0.00236797	0.00244653	0.00304413
118	-0.00346595	-0.000888944	-0.00253892	-0.00264388	-0.00155538	-0.000998795	-0.0019365	0.00112438	-0.00344878	-0.00253534	-0.00327569	-0.00198853	0.000332952	-0.00407994	0.000194907	-0.00195605	-0.00237244	-0.00253856	-0.00282025	-0.00314498	-0.000553966	-0.0019201	-0.0023427	-0.00144786	-0.00156516	-0.00198805	-0.00257921	-0.00146687	4.04119e-05	-0.00134331	-0.00100523	-0.000241876	-0.00105441	0.000462174	0.000120759	-0.000609756	0.00123119	0.000313878	-0.000486374	0.001122	-0.000281155	0.00155485	0.00139701	0.00279462	0.00156367	0.00246489	0.00174296	0.00284851	0.0028522
119	-0.00180328	-0.00374407	-0.00378299	-0.00456315	-0.00258523	-0.00083226	-0.00234741	-0.00194895	-0.00202328	-0.00256431	-0.00181532	-0.00244486	-0.00288075	-0.000992239	-0.00227004	-0.00037086	-0.00109059	-0.00336099	-0.00294548	-0.00241357	-0.00238514	-0.00320554	-0.00305527	-0.00274944	-0.00231403	-0.00238043	-0.00319654	-0.0024485	-0.00207567	-0.000919402	0.000355244	0.000546336	0.000172973	-8.5175e-05	-0.00116134	-0.000589848	-0.000348806	-0.000885129	-8.30293e-05	-0.000405133	0.000764132	0.000362039	0.000370741	0.00116432	0.00327396	0.00219929	0.00212026	0.000760555	0.00185692
120	-0.00543702	-0.00471175	-0.00187737	-0.00374937	-0.00362366	-0.00458127	-0.0017373	-0.00154859	4.64916e-06	-0.00350213	-0.00425249	-0.0031749	-0.00250888	-0.00241119	-0.000719905	-0.00251615	-0.00300729	-0.000463068	-0.00388145	-0.00294822	-0.00129402	-0.00309867	-0.00306702	-0.00186992	-0.00257128	-0.00287634	-0.00159961	-0.00237155	-0.000412881	-0.00180709	-0.00112939	-0.000341713	-0.000542641	-0.000562251	-0.000814497	-0.000351787	-0.000808716	0.000454187	0.00137949	-0.000154793	0.000414014	4.41074e-05	0.00144303	0.00250709	0.00180674	0.00151098	0.00141084	0.00207925	0.00353324
121	-0.000658035	-0.00422508	-0.000850677	-0.00287557	-0.00214005	-0.0029754	-0.00184685	-0.0021289	-0.000717402	0.000398278	-0.0020175	-0.00314641	-0.00175709	-0.00353366	-0.00295269	-0.00186992	-0.000949383	-0.00302547	-0.00235653	-0.00256729	-0.0017274	-0.00321698	-0.00289339	-0.00197732	-0.00239557	-0.00290316	-0.00239199	-0.0022251	-0.00216144	-0.00121391	-0.00141686	-0.000127196	-5.1856e-06	-0.00064075	-0.00181538	-0.000242591	-4.39882e-05	-0.000920832	-0.000142694	-0.000525177	0.000424027	0.000948787	0.000686526	0.00094831	0.00138056	0.000797987	0.000722885	0.00171733	0.00146103
122	-0.00247693	-0.00116616	-0.001836	-0.00218678	-0.00236589	-0.00206584	-0.00101435	-0.00234455	-0.0019871	-0.00277293	-0.00307363	-0.00129092	-0.00058198	-0.00253934	-0.00213391	-0.00228626	-0.00371844	-0.00144404	-0.00341189	-0.00253677	-0.00181514	-0.00345063	-0.0031665	-0.00162268	-0.00285798	-0.00199461	-0.00248641	-0.00195831	0.000105143	-0.00228852	-0.00189996	-0.00104803	-0.00217348	2.65837e-05	-0.000531614	-0.00124699	-0.000879049	0.000353456	-0.000201702	-0.000394166	0.000386953	0.000572443	0.00183856	0.000483155	0.00101161	0.00212014	0.00217569	0.00111496	0.00304019
123	-0.00339323	0.00157034	-0.00288248	-0.000100493	-0.000909209	-0.00126344	-0.00208187	-0.000594556	-0.00341171	-0.00171655	-0.00146657	-0.00365287	-0.00278717	-0.00277579	-0.001966	-0.00156581	-0.00132716	-0.00275338	0.0055232	-0.00304216	-0.00323254	-0.002509	-0.00200737	-0.0012058	-0.00265723	-0.00263637	-0.00219804	-0.00189489	-0.00112712	-0.000367224	0.00059247	-0.000804424	0.000751734	-0.00113535	-0.00107598	0.000303388	-0.000256181	-0.00106448	-0.000482082	-0.00087893	0.000565767	0.00102592	-0.00035274	0.00062871	0.00165582	0.00299907	0.00158477	0.00215292	0.00207806
124	0.000982761	0.000411153	0.000246286	-0.000951827	-0.00113827	-0.00092274	-0.00220209	-0.00106722	-0.000905395	-0.00232726	-0.00237584	-0.0035274	-0.0017854	-0.00306296	-0.00145382	-0.00217682	-0.00223398	-0.00112081	-0.00332671	-0.00279689	-0.00349075	-0.00159442	-0.00404662	-0.00118721	-0.00249475	-0.00169873	-0.00141251	-0.0022856	0.000264287	-0.00192356	-0.000314772	-0.000394464	0.00023675	-0.000644267	-0.000721216	-0.000430465	-0.000169039	0.000290036	0.000998855	0.000452638	0.001948	0.000559568	0.00181639	0.00156605	0.00259995	0.00243211	0.00337279	0.00194252	0.00276816
125	-0.000358284	-0.00030303	-0.000642121	-0.00193626	-0.00266349	-0.00283068	-0.000867665	-0.00162083	-0.00192016	-0.00275165	-0.000595629	-0.00135577	-0.00279814	-0.00236541	-0.00130606	0.00435603	-0.00234693	-0.00214142	-0.00214821	-0.00270611	-0.00153232	-0.00205392	-0.00174981	-0.00188023	-0.0019629	-0.00352508	-0.000890255	-0.000561237	-0.00098145	-0.000833571	-0.000726879	-0.000662148	0.000375748	0.00110579	-0.000524163	-0.000296652	0.00100434	-0.000207961	0.000454187	0.000287533	0.00148821	0.000667095	0.000805736	0.00229442	0.00166023	0.00228429	0.00190079	0.00267982	0.00380409
126	-0.00243014	-0.000144422	-0.00198609	-0.00147456	-0.0028019	-0.00145489	-0.00123948	-0.00147784	-0.00168866	-0.00194114	-0.00284714	-0.00228035	-0.00179178	-0.00254983	-0.00114143	-0.00218469	-0.00238287	-0.00186676	-0.00334442	-0.0034101	-0.00269264	-0.00193077	-0.00103611	-0.00119835	-0.000338614	-0.000341356	-0.00161397	-0.00188267	-0.00141937	-0.0004071	-0.0014838	0.000971198	0.000856757	0.00147223	0.000200391	0.000527859	0.000519276	0.000763059	0.000316262	0.00174868	0.00203478	0.000917673	0.000728846	0.00229716	0.00197744	0.00314772	0.00324476	0.00293553	0.00399888
127	-0.000486553	-0.000787497	-0.00172436	-0.000831127	-0.00251651	-0.00113773	-0.00149935	-0.000535309	-0.000179052	-0.00110924	-0.000156164	0.00024879	-0.00128454	-0.00212473	-0.00213856	-0.0020901	-0.00401378	-0.00202316	-0.00268477	-0.00170851	-0.00209635	-0.00114536	-0.00163537	-0.000997066	-0.0020054	-0.00188947	-0.0017581	-0.00115687	-0.000166357	-0.000463963	-0.000153542	0.00141585	0.00046289	0.00177526	-0.000329316	-0.000309825	-0.000180066	0.00159383	0.000488639	0.00118411	0.00179315	0.00262392	0.00118363	0.00272989	0.00181019	0.00328231	0.00307441	0.00429893	0.0039556
128	-0.000777006	-0.00151527	-0.00256205	0.000259876	-0.00201952	-0.000320673	-0.00159323	-0.00128281	-0.00140291	-0.00127906	-0.0021202	-0.00144529	-0.00159919	-0.00130802	-0.00178826	-0.00192451	-0.00242192	-0.00239223	-0.00283515	-0.00175816	-0.00179088	-0.00145513	-0.00154275	-0.000116587	-0.00120336	-0.000249445	-0.00110948	-0.0011009	0.000164151	-0.00104052	5.99623e-05	0.000733137	0.00344431	0.00119472	0.000928402	0.000645638	0.000540972	0.000879645	0.000441074	0.00214517	0.00260603	0.0019654	0.00412035	0.00265014	0.00290573	0.00396526	0.00503576	0.00432372	0.00484622
129	0.000438929	0.00145566	0.00273609	0.00309932	0.000138044	-0.00102764	-0.0017032	5.8651e-05	-0.000353158	-0.000706136	5.13792e-05	-0.00218505	-9.53674e-05	-0.00141186	-0.00151336	-0.00221419	-0.00206161	-0.00309765	-0.00265998	-0.000950038	-0.00234133	-0.00203961	-0.00210547	-0.00126237	0.00227678	-0.00172991	-0.00113201	-0.00072068	5.24521e-06	0.00168359	8.58307e-06	0.00131273	0.000558615	0.00163305	0.000723481	0.000461102	0.000846505	0.00112176	0.00139344	0.00132382	0.00329506	0.00216794	0.00235116	0.00245929	0.00227666	0.00377405	0.00396705	0.0038259	0.0043509
130	0.00074017	0.000596642	-0.000122249	-0.000320375	-0.000380933	0.00265718	0.0008775	0.000843883	-1.40071e-05	0.000998855	-0.000689387	-0.00200295	-0.000335634	-0.000582576	-0.00101507	-0.00245881	-0.00268161	-0.000322998	-0.00217193	-0.00145143	-0.00127923	-0.00184369	-0.0017817	-0.000691295	-0.00135434	-0.000530541	-0.00038594	-0.00144237	0.00128603	0.000312209	0.0019778	0.00031352	0.00145781	0.00215864	0.0013907	0.00111961	0.0014261	0.00183034	0.00164819	0.00249755	0.00306928	0.00326169	0.00233364	0.00364268	0.00388539	0.00437081	0.00446975	0.00505066	0.00509977
131	-0.000202894	-0.00186354	0.00127387	-0.00102979	0.00264549	-0.00141978	-0.00155985	0.000548124	-0.0016005	-0.000359893	-0.00100482	-0.000949681	-0.00136554	-0.00192124	0.000396132	-0.00147468	-0.00203371	-0.00156265	-0.00175089	-0.000222087	-0.00160444	-0.00110191	-0.00205654	-0.00130397	-0.000977755	-0.00104517	-0.00093478	0.000398874	0.000382543	0.000303864	0.00152028	0.000866055	0.00300193	0.00162065	0.00196075	0.00242984	0.001701	0.00255287	0.00131238	0.00330496	0.0028137	0.00342488	0.00373566	0.00394309	0.00407326	0.00480282	0.00536263	0.00573909	0.00559664
132	0.000712037	-0.001396	0.000513077	-0.00217277	-0.00213772	-0.000736952	-0.00128049	-0.00219142	-0.00069046	0.000718832	-0.000454545	-0.00148505	-0.00163549	-0.000286579	-0.00180191	-0.00102574	0.000587344	-0.00164849	-0.0010978	-0.00205386	-0.000335991	-0.0012396	-0.000889659	-0.000320137	0.00133646	-0.000752628	0.000196457	0.000600815	0.00171506	0.00167918	0.00220001	0.00449336	0.0012089	0.00206864	0.00204611	0.00127029	0.00197983	0.00225401	0.00249374	0.00329959	0.0041734	0.00462258	0.00300109	0.0055145	0.00620544	0.00571418	0.00660276	0.00555789	0.00702715
133	-0.000856936	0.00298929	0.000261307	0.000251055	0.00149465	-0.00219381	0.000171781	-0.00199211	-9.77516e-06	-0.00125158	-0.00149614	0.000844359	-0.000794232	-0.0010494	-0.000335991	-0.00121593	-0.000828922	-0.000118911	-0.000891089	-0.00183129	-0.000432312	-0.000246227	-0.0010792	-0.00106251	-0.000158608	4.41074e-05	0.000690341	0.00022316	0.00182247	0.00272954	0.0015713	0.00269973	0.00125217	0.00153375	0.00228798	0.00341964	0.00280952	0.00240517	0.00277233	0.00345874	0.0046736	0.00472748	0.005077	0.00582683	0.00639772	0.00559485	0.00711906	0.00631142	0.0060184
134	0.00203347	0.000120878	0.00120974	-0.00170916	-0.000369906	-0.000375926	-0.000849724	-0.00164139	-0.00220144	-0.000338137	0.000771999	-0.000483215	0.000567794	-0.000297964	-0.00148964	0.0020864	-0.00102979	-0.00175226	-3.78489e-05	0.00315464	1.32322e-05	-0.00149876	-0.000251114	0.000285149	-0.000461161	0.00053525	0.00084722	0.00399828	0.00120568	0.00239563	0.00218415	0.00316918	0.00241613	0.00173867	0.00249231	0.00214815	0.00529003	0.00396597	0.0038234	0.00481939	0.00508451	0.00474131	0.00527322	0.00652778	0.00711703	0.00791728	0.00726891	0.00767934	0.00670183
135	0.0020144	-0.000496686	0.00197375	-0.00105077	-3.95775e-05	-0.00214165	-0.000491977	-0.000738144	-0.000440776	-0.001028	-0.000696719	-0.000579059	-0.000819802	-0.000767112	-0.00197738	-0.000160217	-0.000923038	-0.000303507	-0.00108612	-0.00077647	-0.000241399	-0.00156164	-0.00105393	-0.00100464	-0.000509143	-0.000874937	-0.000263512	0.00118756	0.00140905	0.00197661	0.00203216	0.0013864	0.00173712	0.00253296	0.00404239	0.00279689	0.00438929	0.00438714	0.00343716	0.00487316	0.0054549	0.00524652	0.00501847	0.00586963	0.00820839	0.0081836	0.00725091	0.00790143	0.00750506
136	-0.000818551	-0.00064218	0.000906706	-0.000777304	0.00335348	0.00186729	-3.72529e-05	-0.000670612	0.00034225	-8.52942e-05	0.000883102	-0.00131536	-0.00147641	-0.00199282	-0.000640333	-0.000218034	-0.00122148	0.000124216	-0.00120926	-0.00103128	-0.000447094	-0.000613987	-0.00053978	-0.00032872	0.000316739	-0.000387192	0.00113487	0.000491738	0.00109768	0.00134206	0.00261593	0.0037756	0.00289667	0.00307143	0.00279438	0.00257969	0.00475991	0.00423431	0.00417352	0.00511599	0.00538635	0.00562918	0.00640213	0.00750077	0.00860643	0.00745845	0.00817513	0.00812268	0.00902212
137	-0.00112844	-0.00195199	0.00114143	-0.00102365	0.00213206	0.000584722	-6.01411e-05	0.00311375	-0.000471294	-0.000558734	-0.000163734	-0.000955939	0.000518322	-0.00120568	-0.00112033	-0.000931144	-0.00075525	-0.000238478	-0.000675023	0.000222802	-0.00102448	-7.21216e-06	-6.45518e-05	-0.000768065	-0.000297606	-0.000142038	0.00087297	0.000511289	0.00120115	0.00191772	0.00302744	0.00340235	0.00297141	0.0040108	0.0044589	0.00427222	0.00519764	0.00427234	0.00670016	0.00486159	0.00832796	0.00574017	0.0079062	0.00597489	0.00786138	0.0083878	0.00796449	0.0087136	0.00926876
138	0.00261307	0.00121653	0.00158417	0.000444412	-0.000398993	-0.000101089	0.00147116	0.00153434	0.000299692	0.000423789	8.53539e-05	0.000128627	-0.00140357	-0.00128335	0.000420809	9.13143e-05	-0.000789583	-0.000932813	-0.00125962	-0.00131404	-0.000720024	-0.000383079	0.00246108	0.000868797	0.0013808	0.00145161	0.000956416	0.00124764	0.00260448	0.00187016	0.00334585	0.00334942	0.00404692	0.00387633	0.00370479	0.00364685	0.00566256	0.00521684	0.00599015	0.00844967	0.0076884	0.00660133	0.00657511	0.00716007	0.008968	0.00981307	0.00910616	0.00921261	0.00989866
139	0.000668645	-0.000768244	-0.00117868	0.000780463	0.000614047	5.91278e-05	0.00142896	-0.000911593	0.00180352	-0.000350416	0.000240088	-0.000851393	-0.000202775	-0.000209272	-0.000458717	-0.00141412	-0.00036639	0.000241518	-0.000596344	0.00300479	0.000341177	-0.0001719	0.000209808	0.000810862	0.00110984	0.00111449	0.00197923	0.000998139	0.00180662	0.00252914	0.00266647	0.00297022	0.00311017	0.0046767	0.00593674	0.00528991	0.00608432	0.00544357	0.00621843	0.00657368	0.00859237	0.0066632	0.00910378	0.00846422	0.0105404	0.0110079	0.0101112	0.0103081	0.010409
140	0.000461102	0.00206101	0.00134897	0.00343275	-0.000843167	0.000952482	0.000226974	-5.36442e-07	-0.000375032	-0.000645936	8.38041e-05	-0.000473142	-0.000727415	-0.000492513	1.66893e-06	-0.00068289	-0.00125688	-0.00119126	-0.000436366	-0.000268877	0.000594258	0.00171137	0.000994086	0.000918865	0.000981569	0.00334597	0.00106859	0.00202298	0.00314128	0.00251865	0.00292528	0.00358713	0.00380576	0.00525451	0.00476658	0.00438583	0.0064007	0.00532496	0.00679398	0.00704217	0.00632811	0.00707471	0.00796628	0.00901258	0.00977421	0.0092063	0.0120668	0.011351	0.0122935
141	-0.000580668	0.00149393	0.000270486	0.000484228	-5.28097e-05	0.00107706	-0.000678003	1.40667e-05	-0.000316203	0.00133967	-0.00015974	-0.000715613	-0.000969946	0.00016129	-0.00114608	-0.00101399	-0.00199515	0.000100851	0.000443578	0.00041151	0.000488997	0.00113571	-0.000809073	0.00028193	0.00166345	0.000724316	0.000929475	0.00211167	0.00190198	0.00280082	0.0037291	0.00287795	0.00306964	0.00461841	0.00440049	0.00524604	0.00656402	0.00592303	0.00551546	0.0070883	0.00805557	0.0076375	0.0071075	0.0083468	0.0105878	0.0102547	0.00970519	0.0108651	0.0113914
142	0.000641346	-0.0014593	7.18832e-05	-0.00202602	0.000730515	0.000255227	0.000444531	-0.000705659	0.00064528	-0.00169623	0.00163138	-0.000519156	-0.0004372	-0.000439525	-0.000718296	-0.000479698	-0.000993192	-0.000433981	0.000412822	-0.000360191	-0.000584781	0.000325084	0.00106215	0.00103056	0.00075686	0.00160575	0.00390995	0.00191188	0.00292575	0.00288677	0.00730491	0.00468504	0.0039283	0.00341403	0.00626993	0.00573707	0.00594354	0.00704217	0.0071485	0.007828	0.00753069	0.00717151	0.00786865	0.00950289	0.00982881	0.0113649	0.0115322	0.0109794	0.0122539
143	-0.000434339	0.00247669	0.000252128	-0.000190556	0.000380397	-0.000249684	-0.000788569	6.03199e-05	0.00139475	-0.000761271	-0.000602067	-0.00100529	3.99351e-05	0.000172019	0.000427246	-0.000954568	7.92742e-05	-0.000114441	-0.000943363	-0.000734985	9.62019e-05	0.000246406	0.000727296	0.00151348	0.000164628	0.00124478	0.000942588	0.00233591	0.00309455	0.00351131	0.0048517	0.00441265	0.00456512	0.00496662	0.0061053	0.004848	0.00611639	0.0078367	0.00668025	0.00787258	0.00893021	0.00770485	0.00941193	0.00821042	0.0114725	0.0106045	0.0125072	0.0123795	0.0120599
144	-0.00058502	-0.00100082	-0.00152034	0.00166261	0.000924349	0.000170588	0.00133467	0.000709653	-0.000858545	-0.000644386	0.00094974	-0.000684202	-0.000136793	-0.000960052	-0.000599146	0.000507832	-0.00138265	-0.000730634	-0.000262976	0.000137448	0.00145686	0.000314832	0.00011313	0.0013454	0.000973821	0.0015763	0.00253785	0.0029186	0.00275886	0.00336862	0.00401902	0.0056659	0.00489235	0.00563538	0.00511551	0.00620389	0.00692344	0.00682712	0.0071274	0.00840545	0.00923812	0.00831509	0.0109197	0.00983298	0.0112109	0.0123177	0.0132141	0.0116723	0.0129384
145	-0.00147384	0.000860095	0.00172174	-0.0012328	0.00022018	0.000857234	0.00254667	0.000576615	0.0011133	0.0010035	0.000518322	0.000497341	-0.000792146	-0.000121355	0.000504136	-0.000771046	-5.22137e-05	0.000133753	-0.000897825	-0.000741303	0.00134254	0.00028646	0.00157809	-0.000187337	0.00288081	0.00168741	0.00220048	0.00285614	0.00201809	0.00297904	0.00422263	0.00442135	0.00514317	0.00447679	0.0056169	0.00803721	0.00748754	0.00811708	0.00875998	0.0100328	0.00875521	0.00905859	0.0096277	0.00983167	0.010957	0.0126035	0.0130836	0.012198	0.013155
146	0.000573039	0.00259733	0.00232661	0.00157273	0.00183928	0.000811338	0.0011313	0.000313759	-0.000307918	-0.000726342	0.00116837	0.00146878	0.000867724	0.000489712	0.000788331	-0.000215173	0.000118732	-0.00050354	3.51667e-05	8.80957e-05	0.000454664	0.000258088	0.000604987	0.00137341	0.00127363	0.00294352	0.00345385	0.0035038	0.00344336	0.00404084	0.00465512	0.00542617	0.0049268	0.00653636	0.00607407	0.00822258	0.00752723	0.00807619	0.00905859	0.00987315	0.00862026	0.0107375	0.0105567	0.0107207	0.01255	0.0132257	0.013863	0.0139495	0.0138671
147	0.00472331	0.000322819	0.00272679	0.00160885	0.001068	0.000626802	0.000919819	0.00199544	0.00282824	0.000216722	0.00178993	0.00112379	-0.000355005	-0.000674307	0.00038743	0.00145125	-0.000594497	0.000841737	-4.29153e-05	-3.15905e-05	0.000744343	0.00162411	0.000465751	0.00124502	0.00174212	0.002846	0.00355399	0.00308001	0.00338018	0.00479364	0.00416565	0.00504005	0.00704956	0.00680077	0.00573909	0.00861096	0.00880206	0.00812411	0.00923407	0.0103359	0.0105673	0.0110583	0.0121843	0.0110325	0.014364	0.0131347	0.0151465	0.0151428	0.0146072
148	0.00332022	0.00319123	0.000971437	0.00487876	0.00229609	-8.91089e-05	0.00151587	0.00104344	-0.000335455	0.00130546	0.000207782	0.00180662	0.000427723	0.000111222	-4.71473e-05	0.000706792	0.00121784	-1.06692e-05	-0.000382304	0.0011636	0.000926018	0.00112164	0.000989079	0.000434756	0.00137556	0.00247025	0.00330722	0.00336957	0.00458848	0.00498676	0.00595582	0.00726426	0.00534379	0.00628793	0.00605679	0.00786293	0.00973964	0.00823617	0.0085088	0.0107427	0.0105618	0.0112848	0.0121748	0.0126595	0.0142864	0.0150816	0.01485	0.0175283	0.0157639
149	7.21216e-05	1.51396e-05	-0.0010826	0.00049305	0.00348401	0.00172806	-0.00055337	0.00173616	0.00180089	0.000206113	0.00174117	0.00223613	0.000822902	0.000909805	0.000720143	0.000315309	-3.42727e-05	0.000363469	0.000614882	0.00054872	0.00159907	0.00119138	0.00127733	0.00132692	0.00188994	0.00306213	0.00309873	0.00390732	0.00353503	0.00405908	0.00589383	0.00686848	0.00628138	0.00715661	0.00849307	0.00834417	0.0097599	0.00880182	0.00984573	0.0119076	0.0110842	0.0119212	0.0131969	0.0142498	0.0150229	0.0149335	0.0164	0.0174422	0.0165323
150	0.00184131	-0.00119251	0.0031352	0.00225949	0.000584126	0.00255501	-0.000577986	0.00140595	0.000414133	0.000788689	0.000587106	0.000319004	0.000537395	0.0016861	-0.00110579	0.00155485	0.000677228	0.000245571	0.000398874	0.00120246	0.00156307	0.000242829	0.000807881	0.00265014	0.00312304	0.00328243	0.00327456	0.00372028	0.00403547	0.00467169	0.00501585	0.00607288	0.0082972	0.0081768	0.00715029	0.00898838	0.00968909	0.00923455	0.0102092	0.0123371	0.0128456	0.012725	0.0138396	0.0127186	0.0164344	0.0166659	0.015925	0.0178173	0.0167073
151	0.00172961	-0.00122297	-0.00142568	-0.00119883	-0.000493884	-0.000251651	0.000371099	0.00110352	0.00194538	0.00193453	0.00126255	0.00304997	0.00150955	0.00259423	0.00122941	0.00135577	0.000473142	0.000455737	0.0015527	0.00108325	0.000587225	0.00203061	0.00273097	0.00177753	0.00142241	0.00233662	0.00272548	0.00435519	0.00496185	0.00483012	0.00740361	0.00836504	0.00695753	0.00831187	0.00927937	0.00884485	0.00956666	0.0107629	0.0122637	0.0122454	0.012219	0.0130208	0.0138041	0.0136241	0.0154691	0.0181463	0.0167639	0.0176994	0.0178896
152	0.00294781	0.00146496	0.00187266	0.000954628	0.000669956	0.00257111	0.00176978	0.000269294	0.000221372	0.00249696	0.00188005	0.000651956	0.00148773	2.47955e-05	0.00224972	0.00197518	0.00185466	0.0008564	0.00220358	0.00100982	0.00203454	0.00157452	0.00166059	0.00304925	0.00236869	0.00400794	0.00389171	0.00497603	0.00433171	0.00610769	0.00612271	0.00699103	0.00943494	0.00797355	0.00907171	0.0100574	0.0119382	0.0102631	0.0117707	0.0129305	0.0125821	0.0132798	0.01401	0.015676	0.0156	0.0176412	0.0180484	0.0188471	0.0203708
153	0.0036031	0.00215805	0.00310242	0.00343633	9.46522e-05	0.00137758	0.00124991	0.000782967	0.00064826	0.000639677	0.00124955	0.000979781	0.000965595	0.00120604	0.00186515	0.00204992	0.000755072	0.0017252	0.00395894	0.00193608	0.0018872	0.00252581	0.00236547	0.00306809	0.00325954	0.00260556	0.00438929	0.00627637	0.00567675	0.00605333	0.00841844	0.00910819	0.0095247	0.00884807	0.00894558	0.00910509	0.0125294	0.0111985	0.0128245	0.0134846	0.0147794	0.0136842	0.0149444	0.016349	0.0176585	0.0180556	0.021109	0.0192983	0.0206714
154	0.000268817	0.0010941	-9.25064e-05	0.000246525	0.000414014	0.00132239	0.0019635	0.00225592	0.00113463	0.00120664	0.00167525	0.00176466	0.00181353	0.0013684	0.00261641	0.00671208	0.00280106	0.00172174	0.00232875	0.00218594	0.0028969	0.00256801	0.00259054	0.00270379	0.00422227	0.00615549	0.00408483	0.00607288	0.00577581	0.00559092	0.00716233	0.00921106	0.00972402	0.0110872	0.0100727	0.0113828	0.0127243	0.0125847	0.0139526	0.015331	0.0166818	0.0145971	0.0156683	0.0165727	0.0179687	0.0180655	0.0192137	0.0212914	0.0210863
155	0.00797272	0.00397885	0.00727367	0.00523531	0.00384235	0.00411451	0.00315249	0.00334656	0.00314057	0.00161743	0.00111854	0.000883222	0.00169289	0.00227427	0.0019691	0.00273395	0.000720263	0.00291979	0.00345314	0.00288689	0.00420117	0.00433648	0.00375664	0.00392497	0.00432277	0.00639701	0.00586236	0.00741029	0.00616491	0.00818026	0.00746262	0.00809598	0.00922072	0.0109446	0.010487	0.01095	0.0131624	0.014425	0.0133469	0.014787	0.0148828	0.0157785	0.0167614	0.0172768	0.0168703	0.0218837	0.0201679	0.019362	0.0226364
156	0.00017488	0.00354409	0.00434828	0.00272357	0.00208163	0.0024693	0.000769615	0.00317752	0.00113082	0.00120723	0.00258744	0.00247157	0.00222468	0.00206375	0.00369585	0.00355732	0.00140226	0.00271189	0.00334573	0.00315678	0.00273597	0.00502527	0.00368237	0.0039103	0.00439358	0.00414169	0.00728941	0.00865436	0.00666595	0.00720799	0.0096494	0.00906503	0.0129104	0.0156845	0.0139952	0.0149745	0.0141778	0.0148445	0.0158404	0.0153935	0.0150584	0.017674	0.0165284	0.0195719	0.0197383	0.0193777	0.0216016	0.0207034	0.0232986
157	0.00283217	0.00430286	0.00135458	0.00242651	0.00579524	0.00256264	0.00212526	0.00410771	0.00166118	0.00170767	0.0022893	0.00266385	0.00306261	0.0015564	0.00332367	0.00243545	0.00212777	0.00377119	0.00226641	0.00874579	0.00376308	0.0037117	0.00463438	0.0047946	0.00531149	0.00577915	0.00658095	0.00692034	0.00746918	0.00927436	0.00985754	0.00980568	0.0124421	0.0113903	0.0122598	0.0131903	0.0136815	0.0136549	0.0147046	0.0157143	0.01689	0.018625	0.0186089	0.0202903	0.0207785	0.0226258	0.0229458	0.0211803	0.0258768
158	0.00312328	0.00413013	0.00561488	0.00166702	0.00310898	0.00269699	0.00184238	0.00301135	0.00312448	0.00333405	0.00188708	0.00285745	0.00256443	0.00424516	0.00326228	0.00486231	0.00248265	0.00139666	0.00311422	0.00280523	0.00380886	0.00549936	0.00471675	0.00487781	0.00581574	0.00636303	0.00772178	0.00869656	0.00952303	0.00877964	0.00993824	0.0109869	0.0117456	0.0114298	0.0151846	0.0146617	0.0150969	0.0143845	0.0178593	0.0174122	0.0181592	0.0200447	0.0188117	0.0204841	0.0213708	0.022245	0.024273	0.0244336	0.0252872
159	0.00286126	0.00104976	0.00161636	0.00274479	0.00212002	0.00209141	0.00325537	0.00218308	0.00602055	0.00292194	0.00372183	0.00365055	0.00334442	0.00285089	0.00399709	0.00356758	0.00246966	0.00261569	0.00318539	0.00505602	0.00326502	0.00624824	0.00578046	0.00695622	0.00686586	0.00849509	0.00914383	0.00818992	0.00940025	0.0111278	0.00968909	0.0124648	0.012092	0.0128257	0.0160892	0.0152817	0.0162182	0.0187221	0.0183252	0.0178549	0.0197284	0.0204335	0.0236578	0.0219753	0.0235585	0.0247133	0.0280041	0.0267664	0.0301961
160	0.00122559	0.0023824	0.00305271	0.00335538	0.0025245	0.00265002	0.00423145	0.00491107	0.00314176	0.00387943	0.00384903	0.00346732	0.00336325	0.00407779	0.00383484	0.00336564	0.00290775	0.00426245	0.00354517	0.00516045	0.00605845	0.00514841	0.00590479	0.00655639	0.00911868	0.00924516	0.00880384	0.0113754	0.0118055	0.0104421	0.0134531	0.0146825	0.0137184	0.01349	0.0153791	0.0169119	0.0179232	0.0167068	0.0215416	0.0194808	0.0201125	0.0193599	0.0207759	0.0217414	0.0256585	0.0240532	0.0256239	0.0285256	0.0275034
161	0.000842929	0.00715971	0.000250697	0.00428903	0.00620008	0.00167179	0.0040288	0.00435686	0.00519753	0.00236535	0.00468206	0.00326848	0.00458825	0.00231993	0.00417399	0.00268078	0.00317264	0.00413954	0.00427771	0.00544584	0.00608599	0.00599134	0.00699377	0.00701571	0.00912344	0.00837541	0.0145285	0.0125117	0.0132016	0.0128407	0.0110406	0.0143454	0.0154581	0.0182276	0.0157619	0.0170727	0.0187808	0.0241809	0.018111	0.0195148	0.0229694	0.023109	0.0241882	0.0242143	0.0241667	0.0259597	0.0264561	0.0262369	0.02929
162	0.00862634	0.00211096	0.00536072	0.00117016	0.0036273	0.00336361	0.00413096	0.00403523	0.00524616	0.00510526	0.00400424	0.00393546	0.00299084	0.00377584	0.00439537	0.00521576	0.00467622	0.00489223	0.00561237	0.00384498	0.00402772	0.00572729	0.00778317	0.00662494	0.00925601	0.0115105	0.0126615	0.0150642	0.0115424	0.0132499	0.0133646	0.0146878	0.0173054	0.016572	0.019834	0.0189397	0.0195097	0.0188534	0.0205266	0.0208907	0.0234191	0.023369	0.0227265	0.0251613	0.0267897	0.0281268	0.0309267	0.0301011	0.0294437
163	-0.000930369	0.00176406	0.00517166	0.00405133	0.00773549	0.00608385	0.00733662	0.00161266	0.00537598	0.00567985	0.00470126	0.00485408	0.00479662	0.00463951	0.00531638	0.00484037	0.0059433	0.00518453	0.00611234	0.00671077	0.00476766	0.00767624	0.00842381	0.0083586	0.0095377	0.0111234	0.0140138	0.0146722	0.0112871	0.0127548	0.0138477	0.0172858	0.0192335	0.0183178	0.0188932	0.0205789	0.0193092	0.0194765	0.0213398	0.0232683	0.024666	0.0236332	0.0263112	0.0249914	0.0257045	0.0263044	0.0279669	0.0325685	0.0319471
164	0.00467002	0.0027585	0.00449562	0.00271916	0.00460303	0.0041467	0.00258172	0.00441325	0.0042727	0.00360107	0.00277555	0.00511122	0.00389528	0.00292957	0.0049243	0.00415528	0.00465727	0.00447643	0.00492251	0.00673878	0.00574768	0.00738204	0.00765598	0.00823545	0.0104524	0.0116411	0.0170319	0.0135564	0.0178874	0.0143005	0.0154645	0.0171926	0.0175734	0.0192438	0.0212066	0.0193301	0.0211687	0.0229573	0.0235662	0.0234442	0.0278554	0.0258008	0.0278398	0.0277587	0.0269986	0.0293413	0.0302156	0.0320232	0.0352234
165	0.00269425	0.00254762	0.00369418	0.00448918	0.00435066	0.00241256	0.00317514	0.00466764	0.00304711	0.0028497	0.00525618	0.00323319	0.00418139	0.00272024	0.00453687	0.00240684	0.00579655	0.00403559	0.00592339	0.00657785	0.00647247	0.00734699	0.00739825	0.00943172	0.0102509	0.0114808	0.0192324	0.0136039	0.0153996	0.0148267	0.015856	0.0177419	0.0174245	0.0212797	0.0222282	0.0233474	0.0232245	0.0208098	0.0238518	0.0256425	0.025233	0.0284537	0.0305365	0.0275029	0.0320626	0.0320289	0.03052	0.0302476	0.0324289
166	0.00651169	0.0102675	0.00542259	0.00155437	0.00681973	0.0083313	0.00417066	0.00304568	0.00431764	0.00434256	0.00537443	0.00341058	0.00684714	0.00526321	0.00523818	0.00497055	0.0048548	0.00539029	0.00619066	0.00780761	0.00777483	0.00778234	0.0125192	0.011274	0.0109407	0.0132626	0.0107325	0.0133766	0.0142909	0.0169998	0.017329	0.0195063	0.0205375	0.020821	0.0238029	0.0247542	0.0257602	0.0261699	0.0249872	0.025584	0.0278285	0.026612	0.0304242	0.0310153	0.0316149	0.0337241	0.0313993	0.0325767	0.0334158
167	0.00347626	0.00721002	0.0115962	0.00465965	0.00348604	0.00312042	0.0039587	0.00439739	0.00460303	0.00515199	0.00456786	0.00498044	0.00382149	0.00681305	0.00727725	0.00490093	0.00620878	0.00563943	0.00676334	0.00786495	0.00743723	0.00891721	0.00901151	0.0105739	0.0122266	0.0116122	0.0146286	0.0148066	0.0151334	0.0152562	0.0184842	0.0207863	0.0205969	0.0226065	0.0239038	0.026418	0.0221937	0.0264308	0.0289652	0.0293578	0.0277717	0.0280001	0.0307668	0.0304748	0.0320579	0.0346067	0.0324707	0.0343609	0.0341556
168	0.00345349	0.00323737	0.00507557	0.00560987	0.00678504	0.00250685	0.00258112	0.00430226	0.00314939	0.00514364	0.00729752	0.00507343	0.00671685	0.00535131	0.00688195	0.00497437	0.0048157	0.0069567	0.00709093	0.00695908	0.00759435	0.0073415	0.00936496	0.00954092	0.0108336	0.0124395	0.0162121	0.0159475	0.015893	0.0191681	0.0201248	0.0184408	0.0240849	0.0226467	0.023986	0.0264951	0.0266151	0.0277224	0.02987	0.0289643	0.0305035	0.0307573	0.0345962	0.0356201	0.0315086	0.0329052	0.0355752	0.0348486	0.0371729
169	0.00550842	0.00559628	0.00730252	0.00517416	0.00424945	0.00546598	0.00299501	0.00591159	0.00571775	0.00541747	0.00558293	0.00695276	0.00432229	0.00523508	0.00563073	0.006284	0.00614941	0.00848091	0.00803459	0.00877357	0.00805235	0.00812614	0.00833058	0.0118272	0.0118206	0.0129113	0.0154116	0.0176008	0.0162547	0.0195364	0.0210416	0.0238082	0.0247478	0.0227826	0.0286045	0.0248616	0.0247139	0.027787	0.0318931	0.0286624	0.0316944	0.0305439	0.0333252	0.0318633	0.0338171	0.0336336	0.0352399	0.0347641	0.036817
170	0.00705576	0.00461578	0.00529754	0.00710082	0.0045625	0.00438714	0.0051347	0.00413144	0.00509179	0.00597084	0.00287867	0.0057528	0.0068053	0.00697458	0.00737071	0.00684035	0.00675857	0.00820351	0.00750959	0.00797105	0.00764608	0.00989497	0.0112323	0.0109786	0.0133339	0.014081	0.0177429	0.0157191	0.0181115	0.0178665	0.0184169	0.021901	0.0274957	0.0259249	0.0265535	0.0305218	0.0308536	0.0297076	0.0297797	0.0304439	0.0297619	0.0311255	0.034059	0.0351967	0.0338656	0.0339961	0.0337265	0.0371267	0.0355263
171	0.00358748	0.00779724	0.0174997	0.0058291	0.00494182	0.00424683	0.00434947	0.00405037	0.00325429	0.00936329	0.00913072	0.00628519	0.00604975	0.00615215	0.00657618	0.00697196	0.00661242	0.00862789	0.00681257	0.00725901	0.0076704	0.0105116	0.0115285	0.0123863	0.0148921	0.0138845	0.0169548	0.017382	0.0207494	0.0211594	0.0224032	0.023639	0.0267789	0.024231	0.026315	0.0259858	0.0278014	0.0298618	0.0305829	0.0300809	0.0354135	0.0325071	0.0369217	0.0318781	0.033865	0.0341572	0.0350693	0.0362635	0.0382724
172	0.00429761	0.00327969	0.0066092	0.00783074	0.00403666	0.00426316	0.00183332	0.00573921	0.00474811	0.00401425	0.00645423	0.00753903	0.00635839	0.00861895	0.00852287	0.00520825	0.00617957	0.00749743	0.00813174	0.00885928	0.0101422	0.00931871	0.0119613	0.0115777	0.0149786	0.015422	0.0152605	0.0166839	0.0193727	0.0211608	0.0226671	0.0249578	0.0242033	0.0314585	0.0295049	0.0287603	0.030641	0.0318609	0.0307704	0.0344511	0.0331881	0.0369682	0.0350535	0.0352588	0.034977	0.0339553	0.0342815	0.0376838	0.0390793
173	0.00188041	0.00818419	0.00293767	0.00282645	0.00509667	0.00413084	0.00522053	0.00424314	0.00738835	0.00743306	0.00866795	0.00479519	0.00566804	0.00578153	0.00707829	0.00664735	0.00701177	0.00753319	0.00764322	0.00929391	0.0096786	0.0112044	0.0113553	0.0130073	0.0128363	0.0142969	0.0144966	0.0165821	0.0187283	0.0208049	0.0234351	0.0250542	0.0278331	0.0334892	0.03093	0.0302504	0.0341098	0.0309376	0.0328175	0.0348305	0.0340726	0.0360061	0.0329577	0.0356822	0.0348005	0.0360273	0.0393614	0.0383402	0.0400646
174	0.00471175	0.000989318	0.0033232	0.00355923	0.00308096	0.00402379	0.00587034	0.00510371	0.00342786	0.00803065	0.00800228	0.00878835	0.00993347	0.0086273	0.0086087	0.00946581	0.0080148	0.0073725	0.0102885	0.00879252	0.00782764	0.010453	0.0127693	0.0139449	0.0146301	0.0138922	0.0163599	0.0168294	0.0181065	0.0231587	0.0287535	0.0231645	0.0296323	0.0303315	0.0313667	0.0309713	0.0292062	0.032709	0.0379308	0.03184	0.0345089	0.0343736	0.0366253	0.0376914	0.0357907	0.0357815	0.0378871	0.0396763	0.0388384
175	0.00367868	0.00271821	0.00184405	0.00422835	0.00479913	0.00293076	0.00329792	0.00689602	0.00597048	0.00505829	0.00653338	0.00805032	0.00785184	0.00998604	0.00745702	0.00823319	0.00804663	0.00946987	0.00756776	0.0113561	0.00954604	0.00987792	0.0117933	0.0122058	0.014303	0.0159559	0.0164444	0.0189296	0.0222738	0.0243355	0.0234586	0.0252308	0.0252136	0.026469	0.030334	0.0290816	0.0331613	0.0309876	0.0346324	0.0336882	0.0329961	0.0352728	0.0335889	0.0360408	0.0368497	0.0361583	0.0437404	0.0387181	0.0407981
176	0.00700605	0.0019691	0.0019958	0.00346303	0.00492775	0.00210273	0.00614619	0.00814986	0.00682247	0.00641119	0.00882661	0.00741196	0.00936162	0.00638437	0.00961626	0.00743914	0.0102899	0.00931191	0.0117333	0.00786436	0.00981069	0.00937855	0.0127186	0.0107275	0.0123188	0.0161971	0.0168809	0.0197411	0.0212331	0.0255811	0.0234044	0.0245502	0.030484	0.0312157	0.0323062	0.0309334	0.0368954	0.0365903	0.0383412	0.0334915	0.034814	0.0334592	0.0381449	0.0350033	0.0362169	0.0371667	0.0403399	0.0429138	0.0396446
177	0.00159895	0.00436985	0.00447202	0.00888312	0.00114298	0.00694621	0.00613022	0.00991046	0.00672388	0.00782168	0.00824499	0.0085063	0.00823188	0.00686729	0.00952101	0.00806594	0.00963509	0.010915	0.00923157	0.0111309	0.00994515	0.0108434	0.0125821	0.0126452	0.0171561	0.0169253	0.0183296	0.0181339	0.022984	0.0249224	0.0234941	0.0292929	0.0286579	0.0281796	0.0278289	0.0320736	0.0365763	0.0328269	0.0334644	0.0349324	0.0336157	0.0364329	0.0364743	0.036845	0.0359375	0.039589	0.0443583	0.0390617	0.0435072
178	0.010534	0.00279558	0.00450218	0.0093118	0.0141971	0.0116478	0.0113413	0.00938034	0.00590801	0.0102015	0.00494826	0.0111936	0.00581574	0.00765169	0.00832355	0.00799322	0.00740051	0.00837839	0.0131327	0.00847292	0.0108707	0.0126506	0.0145744	0.0122256	0.0137187	0.0141578	0.0174797	0.0195839	0.0204872	0.021142	0.0249743	0.0247931	0.0284027	0.0270364	0.0398567	0.0321438	0.0365336	0.0341672	0.0374652	0.0325716	0.0370654	0.0341516	0.0391406	0.0377781	0.0367171	0.0372791	0.0393338	0.042551	0.0413846
179	0.00447547	0.00282383	0.00293028	0.00407553	0.00390065	0.00391507	0.00634193	0.00549185	0.00582683	0.005077	0.0072782	0.0101634	0.00893116	0.00887263	0.0232924	0.0109577	0.00881529	0.0105358	0.00897825	0.00840771	0.0103192	0.0135189	0.0154039	0.0123835	0.0151529	0.0226709	0.0186793	0.0193084	0.0230362	0.022131	0.0237592	0.0277381	0.0270575	0.0283197	0.0290067	0.0358151	0.0324335	0.0329641	0.0350049	0.0392092	0.0403397	0.0365202	0.0379677	0.0366476	0.0372555	0.0399715	0.041702	0.0450112	0.0416795
180	0.00500417	0.00630414	0.00562596	0.00578105	0.00577033	0.00763094	0.00664854	0.00675154	0.00929046	0.00864315	0.00734067	0.0100253	0.00768209	0.00855243	0.0103389	0.0117556	0.0117692	0.00901842	0.00879943	0.0207291	0.0144415	0.0200579	0.0151705	0.0134145	0.0155731	0.017719	0.0200891	0.0204378	0.0220205	0.0299633	0.0260282	0.0278672	0.0278767	0.0282774	0.0378407	0.0310478	0.0316226	0.0331146	0.0341951	0.0389149	0.0355455	0.0394181	0.0389234	0.0404558	0.037709	0.0407224	0.0420698	0.0401775	0.0427691
181	0.00805759	0.00746179	0.00275838	0.0121294	0.00573647	0.0134434	0.00980842	0.00707579	0.00882506	0.00918496	0.00805902	0.00803733	0.00811672	0.00915885	0.00871754	0.00925338	0.0103657	0.0131406	0.00982296	0.0124303	0.0157677	0.0177608	0.016717	0.0163729	0.0266637	0.0171635	0.0235971	0.0201757	0.0247822	0.0235469	0.0260774	0.0304742	0.0292208	0.0294524	0.0379835	0.031209	0.0305645	0.0360579	0.0340918	0.0357949	0.0348846	0.041006	0.0404078	0.0358866	0.0404583	0.0413927	0.0413749	0.0403202	0.0434694
182	0.0113304	0.00498545	0.00517678	0.00659764	0.0133954	0.00886619	0.00764775	0.00997055	0.00601149	0.0111824	0.00727963	0.0110015	0.0112654	0.0119944	0.0116411	0.0121244	0.00928056	0.0116067	0.0119869	0.015226	0.0118651	0.0158401	0.014028	0.0167351	0.0153948	0.0179027	0.0200677	0.0216836	0.0236249	0.0249008	0.0243943	0.0253584	0.0319536	0.0360307	0.0322882	0.0334641	0.0351267	0.0330909	0.0339259	0.0342431	0.0369211	0.0386107	0.0399424	0.0389937	0.0373235	0.0385748	0.0422589	0.0425726	0.0396321
183	0.00811398	0.00769365	0.00305843	0.00934231	0.0109076	0.00904667	0.005844	0.00906706	0.00885868	0.00902212	0.00786388	0.00895643	0.00781345	0.0101113	0.00848007	0.0118011	0.01191	0.0122617	0.0121055	0.0117086	0.0138018	0.0134102	0.0148044	0.0179348	0.0178081	0.0176806	0.0192977	0.0257481	0.028137	0.0326332	0.0285343	0.0310546	0.0316	0.0328382	0.0333741	0.0351111	0.0350355	0.0356615	0.036714	0.032202	0.0369638	0.039374	0.039993	0.0382429	0.0400572	0.0407226	0.0433371	0.0433118	0.0430882
184	0.00733709	0.00813913	0.0099299	0.01015	0.0115277	0.00908864	0.00890338	0.005337	0.00644672	0.00742114	0.00735438	0.0102012	0.00951922	0.0110103	0.007581	0.0114981	0.0107455	0.0115176	0.010385	0.0136181	0.0105999	0.0178603	0.0142349	0.0154365	0.0131118	0.0174901	0.0242963	0.0213417	0.0199325	0.0268523	0.0289271	0.0282918	0.0318515	0.0326881	0.0318326	0.034163	0.0358866	0.0341507	0.0339383	0.0347999	0.0335257	0.0438744	0.0375404	0.0385027	0.0397086	0.0393065	0.0417161	0.0461593	0.0408572
185	0.0138026	0.0107945	0.00967216	0.00727379	0.00966895	0.0106056	0.0105752	0.0085845	0.00955558	0.0119637	0.00965607	0.00895858	0.00949955	0.00930691	0.00908101	0.011286	0.0128297	0.0104742	0.0134592	0.0116514	0.0140992	0.0137039	0.0152557	0.0164665	0.0188304	0.0174229	0.019715	0.0211614	0.0321857	0.0261559	0.032751	0.0320547	0.0299662	0.0329044	0.0305417	0.0389184	0.0325278	0.0352504	0.0361072	0.0381935	0.0410078	0.0376537	0.0394444	0.0369825	0.0366633	0.0429174	0.0411159	0.0407382	0.0433216
186	0.00885808	0.000802755	0.00380623	0.00235057	0.00892663	0.00551844	0.00919068	0.0102876	0.00835967	0.0108707	0.00955844	0.00962198	0.00863338	0.00810325	0.00747693	0.00996435	0.0126066	0.0098052	0.0123038	0.0121617	0.0112283	0.0131495	0.01671	0.0173134	0.0156183	0.0191417	0.0217347	0.0297576	0.0259923	0.0316443	0.0277565	0.0352521	0.0317978	0.0381047	0.0307685	0.0322918	0.0359088	0.0355414	0.0340389	0.0371857	0.0363699	0.0422411	0.0386119	0.041181	0.0373495	0.0412086	0.0409435	0.0413535	0.0399587
187	0.00371635	0.0126404	0.00832558	0.00909829	0.0050478	0.00670886	0.00588143	0.00724924	0.0112013	0.011058	0.00966311	0.00987458	0.0125922	0.0093435	0.00792563	0.0095073	0.00986588	0.0109097	0.0128944	0.0114279	0.0101213	0.0144919	0.016657	0.0164751	0.0182165	0.0215017	0.0184021	0.0210254	0.0236334	0.0333701	0.0297481	0.0315269	0.0396624	0.0358665	0.03257	0.0323875	0.0374132	0.0341616	0.036456	0.0428702	0.0377218	0.04228	0.0385662	0.0381908	0.0420429	0.0375581	0.0385298	0.0424721	0.0417509
188	0.0109233	0.016615	0.00706077	0.00568938	0.00609267	0.0118308	0.0145388	0.00675476	0.0108646	0.00915599	0.0104743	0.00872111	0.00820839	0.00903511	0.00969803	0.0128958	0.0119929	0.0121769	0.0118356	0.0110362	0.0134397	0.0127846	0.0156556	0.0176871	0.0162539	0.0190197	0.0202686	0.0250893	0.0238539	0.0274752	0.0361844	0.0345247	0.0340068	0.0390667	0.0328367	0.0319428	0.0393333	0.0418702	0.0434535	0.0356418	0.0401623	0.040206	0.0395384	0.0378919	0.0432947	0.0448056	0.0398407	0.0403845	0.0433826
189	0.00278616	0.00582838	0.00420523	0.00906622	0.0167147	0.0148219	0.00960386	0.0120144	0.0117092	0.0122634	0.00874758	0.00884485	0.0104626	0.00704312	0.0111418	0.0113912	0.0124454	0.00919974	0.0101279	0.0105537	0.0108942	0.0138803	0.0165746	0.0154833	0.0173796	0.0203431	0.0205711	0.0259013	0.0243409	0.0288378	0.0306005	0.0302635	0.0351831	0.0345768	0.0342473	0.0411533	0.039569	0.0358734	0.0378292	0.0377618	0.0399277	0.0374355	0.0426052	0.0426611	0.0386927	0.0445094	0.0421038	0.0425246	0.0434369
190	0.0037322	0.011175	0.00291169	0.0109385	0.0191984	0.00845945	0.0148066	0.00689971	0.0085268	0.00515032	0.011116	0.00980926	0.00985777	0.0103568	0.00902355	0.00952423	0.00973761	0.0174049	0.0106548	0.0121522	0.0128869	0.0128832	0.0153615	0.0158951	0.0167441	0.0199753	0.0203264	0.0225106	0.0305371	0.0357739	0.0309128	0.040468	0.0364422	0.0409534	0.0396107	0.0332023	0.0402049	0.0384976	0.0375557	0.0364392	0.0431315	0.0437622	0.0449051	0.0426912	0.0409446	0.0399336	0.0452527	0.0454034	0.0425073
191	0.0049715	0.00772297	0.0132831	0.0113773	0.00823355	0.0101386	0.00927281	0.00852323	0.00868249	0.00969875	0.00823951	0.0121859	0.010337	0.00808549	0.00942051	0.00963664	0.0103284	0.012122	0.0111586	0.0108861	0.0100857	0.0136279	0.0149453	0.0171599	0.0176708	0.0218768	0.021006	0.0213685	0.0317785	0.0312912	0.0324167	0.0345402	0.0368609	0.0352696	0.0368963	0.0351157	0.0365534	0.0360507	0.0371819	0.0372977	0.041466	0.0422249	0.0415976	0.0479326	0.0457152	0.0423733	0.0414258	0.0416758	0.042695
192	0.00704503	0.00839007	0.0127959	0.0082413	0.0128627	0.00824845	0.00712085	0.00691104	0.0135815	0.00864303	0.00927794	0.00700474	0.00603807	0.00883687	0.00883389	0.00668144	0.0122998	0.00979757	0.0105904	0.0109911	0.0111042	0.0139894	0.0142901	0.0173718	0.0165285	0.0195756	0.0201074	0.0246454	0.0271474	0.0275451	0.0301336	0.0351502	0.0327541	0.0355302	0.0335926	0.0399785	0.0374011	0.0399132	0.0377585	0.0384392	0.0360417	0.039206	0.0399973	0.0488485	0.043102	0.0417604	0.0407925	0.0467452	0.0442022
193	0.0166788	0.00786316	0.0117054	0.0053252	0.00924659	0.00465512	0.0138178	0.00659716	0.00889003	0.00856352	0.0082227	0.00915921	0.00925112	0.00771773	0.00776303	0.00791252	0.0120028	0.0114615	0.0098834	0.0093317	0.0109872	0.0118322	0.0131494	0.0195866	0.0151976	0.0185808	0.0208349	0.0255529	0.0266358	0.0325493	0.035808	0.0344331	0.0324311	0.0379925	0.0349898	0.0349957	0.0381484	0.0371827	0.0418649	0.0430002	0.0387583	0.0422977	0.0425359	0.0422609	0.0401644	0.0452571	0.0384233	0.0407133	0.0408934
194	0.00691271	0.00536132	0.00771976	0.00615299	0.0111825	0.0121423	0.00932968	0.00958562	0.00663733	0.0126412	0.00709438	0.010193	0.010573	0.0106511	0.0118746	0.0107741	0.0115536	0.00840855	0.0121168	0.0135412	0.0126344	0.0139678	0.0153505	0.0153041	0.0159985	0.023996	0.0262576	0.0251365	0.0275171	0.0284623	0.0331503	0.0398906	0.0350605	0.0385549	0.0366933	0.0391148	0.0375297	0.0400778	0.0404009	0.0384157	0.0430162	0.0404601	0.0434186	0.045091	0.0428635	0.044206	0.0422161	0.0436825	0.0461669
195	0.00988781	0.0076226	0.011296	0.0123965	0.0102931	0.00543344	0.00610387	0.00598979	0.00680125	0.00566876	0.0096004	0.00766206	0.00867653	0.00707269	0.0073005	0.00941706	0.0119194	0.0102409	0.0139735	0.0121548	0.0120317	0.0113434	0.0141976	0.0225239	0.0165232	0.025053	0.0248357	0.02394	0.0330243	0.0300962	0.0358552	0.0319574	0.0386584	0.0388923	0.0363948	0.0376198	0.0388985	0.0367457	0.038358	0.0412846	0.0397556	0.0422422	0.0414279	0.0388871	0.040942	0.0418397	0.04082	0.0412133	0.0446335
196	0.011618	0.00928402	0.0127802	0.00803947	0.00547135	0.00770164	0.0100478	0.00568223	0.00921834	0.00775456	0.00838482	0.0104059	0.00842011	0.00355089	0.00696254	0.00870991	0.0136942	0.0110505	0.0116668	0.0153062	0.0153482	0.0136017	0.0166248	0.019338	0.0216405	0.0220176	0.0235533	0.0246882	0.0288222	0.0318795	0.0299911	0.0345658	0.0398363	0.0338528	0.0365527	0.0384535	0.0369538	0.0391454	0.0370162	0.0408702	0.0405166	0.0441988	0.0420644	0.0412031	0.0418957	0.0478046	0.0436355	0.044914	0.0459586
197	0.0106177	0.00874591	0.00349379	0.013527	0.00735068	0.00962365	0.0100688	0.00987053	0.00851476	0.0105897	0.00752902	0.0102365	0.0105709	0.0125148	0.00902128	0.0110121	0.0120671	0.012327	0.0101377	0.0203365	0.013351	0.014768	0.0167394	0.0178388	0.0202	0.0232782	0.024186	0.0255295	0.0279037	0.0339699	0.0326699	0.036599	0.0364642	0.0357548	0.035973	0.0422449	0.0376378	0.0379508	0.0396212	0.0407767	0.0406357	0.0416626	0.0439105	0.0426248	0.0473704	0.0442412	0.0420818	0.0468869	0.0446836
198	0.00554907	0.00871587	0.00737786	0.00620663	0.00703895	0.0107485	0.00611413	0.00881505	0.012058	0.0106111	0.0102886	0.00975442	0.00929534	0.00952661	0.00787401	0.00829756	0.0176148	0.0215275	0.0144335	0.0138825	0.0157788	0.0166335	0.0190887	0.0183816	0.0214243	0.0212858	0.0272803	0.0257368	0.0276031	0.0280969	0.0323297	0.0382181	0.0407766	0.0383312	0.0408151	0.0360743	0.0398332	0.0388834	0.0410106	0.0407963	0.040647	0.0456535	0.0426363	0.0457885	0.0443155	0.0437083	0.0440334	0.0442455	0.0454209
[truncated: 119 more rows]
[truncated: 101 more columns]

## Sheet: panel_c_frame_35.0_ms
	0	1	2	3	4	5	6	7	8	9	10	11	12	13	14	15	16	17	18	19	20	21	22	23	24	25	26	27	28	29	30	31	32	33	34	35	36	37	38	39	40	41	42	43	44	45	46	47	48
0
1
2
3
4
5
6
7
8
9
10
11
12
13
14
15
16
17
18
19
20
21
22
23
24
25
26
27
28
29
30
31
32
33
34
35
36
37
38
39
40
41
[truncated: 276 more rows]
[truncated: 101 more columns]

## Sheet: panel_c_frame_40.0_ms
	0	1	2	3	4	5	6	7	8	9	10	11	12	13	14	15	16	17	18	19	20	21	22	23	24	25	26	27	28	29	30	31	32	33	34	35	36	37	38	39	40	41	42	43	44	45	46	47	48
[truncated: 318 more rows]
[truncated: 101 more columns]

[truncated: 14 more sheets: panel_c_frame_45.0_ms, panel_c_frame_50.0_ms, panel_c_frame_55.0_ms, panel_c_frame_60.0_ms, panel_c_frame_65.0_ms, panel_c_frame_70.0_ms, panel_c_frame_75.0_ms, panel_c_frame_80.0_ms, panel_c_frame_85.0_ms, panel_c_frame_90.0_ms, panel_c_frame_95.0_ms, panel_b_linescan, panel_d_psth, panel_d_raster]
