# Supplementary material for: In silico voltage-sensitive dye imaging reveals the emergent dynamics of cortical populations
Source: Nat Commun. 2021 Jun 15;12:3630. doi: 10.1038/s41467-021-23901-7 (PMC8206372; doi:10.1038/s41467-021-23901-7)
Supplement: Supplementary file 4 — Source Data [file 41467_2021_23901_MOESM4_ESM.zip › tabular_data/supp_figure4.xlsx]

## Sheet: panel_b
	Time (ms)	VSD (dF/F0)	VSD w/o somatic spikes	VSD w/o spikes
0	2490	-0.00727561	-0.0065578	-0.00670783
1	2490.5	-0.00665046	-0.00599741	-0.00606938
2	2491	-0.00551352	-0.00496258	-0.00537842
3	2491.5	-0.00401652	-0.00366018	-0.00448566
4	2492	-0.00319908	-0.00279439	-0.0035094
5	2492.5	-0.0022696	-0.00200052	-0.00273399
6	2493	-0.00127433	-0.00112522	-0.00210437
7	2493.5	-0.00107304	-0.000802966	-0.00144792
8	2494	-0.00097394	-0.000707953	-0.00088535
9	2494.5	-0.000569101	-0.000360904	-0.000434227
10	2495	-0.000199667	-5.60973e-05	3.78835e-05
11	2495.5	0.00111711	0.00109179	0.000528932
12	2496	0.00163179	0.00158605	0.00099323
13	2496.5	0.00252288	0.00236567	0.00151446
14	2497	0.00270299	0.00264704	0.00207176
15	2497.5	0.00293201	0.00288351	0.00258019
16	2498	0.00349858	0.00337617	0.00307481
17	2498.5	0.00379283	0.00370942	0.00341935
18	2499	0.00408066	0.004038	0.00373299
19	2499.5	0.00424056	0.00425266	0.00410373
20	2500	0.004675	0.00467314	0.00465948
21	2500.5	0.00588175	0.00565308	0.00545159
22	2501	0.00772426	0.00728621	0.00638344
23	2501.5	0.00904062	0.0085095	0.00731215
24	2502	0.00989305	0.0093381	0.00807398
25	2502.5	0.00998492	0.0095896	0.00857426
26	2503	0.0105292	0.0101309	0.00920806
27	2503.5	0.0119473	0.0114241	0.0102041
28	2504	0.0137232	0.0129967	0.011252
29	2504.5	0.0151644	0.0143482	0.0125767
30	2505	0.0265899	0.0248144	0.0231293
31	2505.5	0.0581338	0.0531554	0.0484696
32	2506	0.104253	0.0914532	0.072487
33	2506.5	0.17389	0.150439	0.092958
34	2507	0.235796	0.208801	0.111346
35	2507.5	0.27492	0.250361	0.128596
36	2508	0.297601	0.276144	0.146214
37	2508.5	0.317131	0.296539	0.165615
38	2509	0.338999	0.317146	0.186452
39	2509.5	0.366363	0.341639	0.207163
40	2510	0.396736	0.368971	0.225664
41	2510.5	0.42692	0.397152	0.240833
42	2511	0.452484	0.422551	0.252545
43	2511.5	0.472439	0.443565	0.261528
44	2512	0.488331	0.461082	0.267934
45	2512.5	0.501755	0.47619	0.272101
46	2513	0.514445	0.490646	0.27517
47	2513.5	0.531851	0.508762	0.278263
48	2514	0.554291	0.531393	0.28211
49	2514.5	0.583358	0.559973	0.287599
50	2515	0.617826	0.593444	0.295098
51	2515.5	0.656293	0.630761	0.304501
52	2516	0.69847	0.671617	0.315495
53	2516.5	0.74597	0.71665	0.328015
54	2517	0.798883	0.766727	0.34191
55	2517.5	0.855795	0.82028	0.357706
56	2518	0.915362	0.876125	0.374968
57	2518.5	0.973	0.930418	0.393128
58	2519	1.02961	0.982961	0.411643
59	2519.5	1.08684	1.03542	0.430227
60	2520	1.14365	1.08752	0.44923
61	2520.5	1.19734	1.13686	0.467987
62	2521	1.24311	1.17954	0.485724
63	2521.5	1.28458	1.21815	0.502245
64	2522	1.32198	1.25366	0.517096
65	2522.5	1.34765	1.27998	0.530159
66	2523	1.3648	1.29894	0.540702
67	2523.5	1.37262	1.31016	0.548553
68	2524	1.37057	1.31299	0.554313
69	2524.5	1.36085	1.30865	0.558108
70	2525	1.3454	1.29906	0.559645
71	2525.5	1.32185	1.28229	0.559275
72	2526	1.29357	1.26056	0.55703
73	2526.5	1.26094	1.23445	0.552984
74	2527	1.22601	1.20547	0.547406
75	2527.5	1.18761	1.17307	0.540805
76	2528	1.14694	1.13805	0.533309
77	2528.5	1.10813	1.10379	0.525027
78	2529	1.07033	1.07003	0.516487
79	2529.5	1.03277	1.03621	0.507812
80	2530	0.996483	1.00309	0.498683
81	2530.5	0.961404	0.970804	0.489306
82	2531	0.926995	0.939038	0.479637
83	2531.5	0.89426	0.908565	0.469867
84	2532	0.863463	0.879722	0.460124
85	2532.5	0.834517	0.852563	0.45047
86	2533	0.807083	0.826598	0.440978
87	2533.5	0.781573	0.802314	0.431693
88	2534	0.757522	0.779437	0.422698
89	2534.5	0.734389	0.757544	0.414037
90	2535	0.713285	0.737309	0.40579
91	2535.5	0.695041	0.719456	0.398201
92	2536	0.67808	0.702865	0.391387
93	2536.5	0.66208	0.687299	0.385182
94	2537	0.648524	0.673869	0.379544
95	2537.5	0.637234	0.662624	0.374438
96	2538	0.627037	0.652371	0.36992
97	2538.5	0.616857	0.642297	0.365894
98	2539	0.607549	0.633004	0.362076
99	2539.5	0.599424	0.624559	0.358307
100	2540	0.593689	0.618178	0.354858
101	2540.5	0.58967	0.613366	0.352069
102	2541	0.585779	0.60902	0.349983
103	2541.5	0.582204	0.604818	0.348491
104	2542	0.581303	0.602737	0.347496
105	2542.5	0.582624	0.602964	0.347245
106	2543	0.584143	0.603461	0.347971
107	2543.5	0.586699	0.604964	0.349379
108	2544	0.590449	0.607601	0.351317
109	2544.5	0.594366	0.610598	0.353794
110	2545	0.599348	0.614517	0.356911
111	2545.5	0.605962	0.619813	0.360689
112	2546	0.613725	0.626223	0.365183
113	2546.5	0.62307	0.633901	0.370226
114	2547	0.633617	0.642967	0.375689
115	2547.5	0.644253	0.652288	0.381751
116	2548	0.656298	0.662738	0.388157
117	2548.5	0.668015	0.673066	0.394705
118	2549	0.679685	0.683467	0.401394
119	2549.5	0.691241	0.693946	0.407975
120	2550	0.703664	0.705147	0.414522
121	2550.5	0.715975	0.716431	0.421479
122	2551	0.729382	0.728679	0.428964
123	2551.5	0.744944	0.742773	0.436731
124	2552	0.761517	0.758045	0.444753
125	2552.5	0.777467	0.772928	0.452795
126	2553	0.791834	0.786522	0.46064
127	2553.5	0.807301	0.800776	0.468309
128	2554	0.824414	0.816732	0.476175
129	2554.5	0.840601	0.832098	0.484255
130	2555	0.858115	0.848536	0.492784
131	2555.5	0.875906	0.8654	0.501514
132	2556	0.89308	0.881797	0.510085
133	2556.5	0.910699	0.898588	0.518484
134	2557	0.927219	0.914688	0.526623
135	2557.5	0.942862	0.929797	0.534506
136	2558	0.957162	0.943761	0.542113
137	2558.5	0.970453	0.956847	0.549403
138	2559	0.982668	0.968812	0.556211
139	2559.5	0.994719	0.980517	0.562604
140	2560	1.00672	0.99209	0.568702
141	2560.5	1.01814	1.00332	0.574593
142	2561	1.02849	1.0133	0.580229
143	2561.5	1.03738	1.02189	0.585425
144	2562	1.04401	1.0286	0.590212
145	2562.5	1.05182	1.03587	0.594373
146	2563	1.0572	1.04156	0.598014
147	2563.5	1.06075	1.04552	0.601093
148	2564	1.06203	1.0473	0.603413
149	2564.5	1.06283	1.04828	0.605143
150	2565	1.06151	1.04747	0.606289
151	2565.5	1.05955	1.04595	0.606793
152	2566	1.05601	1.04297	0.606903
153	2566.5	1.0508	1.03843	0.606646
154	2567	1.04439	1.0326	0.605838
155	2567.5	1.03774	1.02646	0.604351
156	2568	1.02988	1.01915	0.602309
157	2568.5	1.01998	1.00991	0.59968
158	2569	1.00767	0.998545	0.596067
159	2569.5	0.993801	0.985731	0.591454
160	2570	0.978002	0.971243	0.586339
161	2570.5	0.961723	0.955973	0.580615
162	2571	0.945338	0.940585	0.574329
163	2571.5	0.928528	0.924605	0.567572
164	2572	0.910325	0.907543	0.560033
165	2572.5	0.89079	0.889302	0.551707
166	2573	0.87053	0.870331	0.542569
167	2573.5	0.850284	0.851084	0.533054
168	2574	0.829337	0.831271	0.523394
169	2574.5	0.807523	0.810645	0.51333
170	2575	0.785011	0.789322	0.502873
171	2575.5	0.761455	0.767121	0.491821
172	2576	0.73817	0.744872	0.480261
173	2576.5	0.715453	0.723136	0.468177
174	2577	0.692079	0.700832	0.455573
175	2577.5	0.668211	0.677936	0.442497
176	2578	0.643709	0.654624	0.428938
177	2578.5	0.618305	0.630473	0.414932
178	2579	0.59255	0.606037	0.400276
179	2579.5	0.566385	0.581144	0.385279
180	2580	0.540809	0.556572	0.370164
181	2580.5	0.515182	0.53213	0.355019
182	2581	0.489336	0.507495	0.339761
183	2581.5	0.464296	0.483435	0.324346
184	2582	0.439441	0.459541	0.308971
185	2582.5	0.4149	0.435878	0.293728
186	2583	0.391773	0.413499	0.278446
187	2583.5	0.368163	0.390862	0.262941
188	2584	0.3448	0.368378	0.247079
189	2584.5	0.320579	0.345246	0.230848
190	2585	0.297159	0.322616	0.214489
191	2585.5	0.273962	0.300306	0.198148
192	2586	0.251398	0.278435	0.182122
193	2586.5	0.229571	0.257256	0.166253
194	2587	0.20925	0.237368	0.150602
195	2587.5	0.189462	0.218063	0.135139
196	2588	0.169381	0.198537	0.119693
197	2588.5	0.148978	0.178861	0.104204
198	2589	0.129306	0.159726	0.0889165
199	2589.5	0.110573	0.14142	0.0737653
200	2590	0.0925667	0.123798	0.0587805
201	2590.5	0.0746296	0.106221	0.0439176
202	2591	0.0575087	0.089249	0.0292736
203	2591.5	0.0407856	0.0728195	0.0148279
204	2592	0.0241689	0.0565553	0.000646463
205	2592.5	0.0077981	0.0405478	-0.013441
206	2593	-0.00886407	0.0243687	-0.0273032
207	2593.5	-0.0244412	0.00900794	-0.0410665
208	2594	-0.0397382	-0.00607486	-0.0546383
209	2594.5	-0.0537008	-0.0199623	-0.0679236
210	2595	-0.0685106	-0.0344096	-0.0809174
211	2595.5	-0.0831177	-0.0487476	-0.093819
212	2596	-0.0965558	-0.0621301	-0.106578
213	2596.5	-0.109557	-0.0751266	-0.119187
214	2597	-0.122906	-0.0882379	-0.131695
215	2597.5	-0.137125	-0.102113	-0.144254
216	2598	-0.150564	-0.115449	-0.156748
217	2598.5	-0.163162	-0.128067	-0.168951
218	2599	-0.175517	-0.14036	-0.180891
219	2599.5	-0.18778	-0.152568	-0.192536
220	2600	-0.199395	-0.164104	-0.203906
221	2600.5	-0.210972	-0.175579	-0.215136
222	2601	-0.222705	-0.1872	-0.226287
223	2601.5	-0.234308	-0.198705	-0.237215
224	2602	-0.245449	-0.209788	-0.247912
225	2602.5	-0.256604	-0.22083	-0.258478
226	2603	-0.26751	-0.231672	-0.268969
227	2603.5	-0.278129	-0.242244	-0.279256
228	2604	-0.289249	-0.253113	-0.289363
229	2604.5	-0.299822	-0.263594	-0.299331
230	2605	-0.309599	-0.273442	-0.309083
231	2605.5	-0.319354	-0.283137	-0.318534
232	2606	-0.32897	-0.292744	-0.327857
233	2606.5	-0.338158	-0.301963	-0.33706
234	2607	-0.347262	-0.311024	-0.345934
235	2607.5	-0.356192	-0.319958	-0.354674
236	2608	-0.364631	-0.328521	-0.363159
237	2608.5	-0.372822	-0.33676	-0.371352
238	2609	-0.380813	-0.344808	-0.379441
239	2609.5	-0.38857	-0.352606	-0.387365
240	2610	-0.396354	-0.360311	-0.395164

## Sheet: panel_c
	Time (ms)	Somatic Contributions	bAP Contributions	Spike Rate
0	2490	-0.00071781	0.00015003	0.018847
1	2490.5	-0.000653049	7.19667e-05	0.018847
2	2491	-0.000550936	0.00041584	0.0187528
3	2491.5	-0.000356333	0.000825478	0.0186587
4	2492	-0.000404693	0.000715013	0.0183802
5	2492.5	-0.000269078	0.000733474	0.0181017
6	2493	-0.000149114	0.000979152	0.0181925
7	2493.5	-0.000270072	0.000644957	0.0182833
8	2494	-0.000265988	0.000177397	0.0180034
9	2494.5	-0.000208197	7.33231e-05	0.0177235
10	2495	-0.00014357	-9.39808e-05	0.0174842
11	2495.5	2.53219e-05	0.000562853	0.017245
12	2496	4.57375e-05	0.000592818	0.0178033
13	2496.5	0.000157205	0.000851214	0.0183616
14	2497	5.59471e-05	0.000575284	0.0180793
15	2497.5	4.85023e-05	0.000303315	0.0177971
16	2498	0.000122414	0.000301361	0.0181922
17	2498.5	8.34119e-05	0.000290073	0.0185873
18	2499	4.26539e-05	0.000305007	0.0178758
19	2499.5	-1.20959e-05	0.00014893	0.0171642
20	2500	1.86172e-06	1.36509e-05	0.0180998
21	2500.5	0.000228673	0.000201483	0.0190354
22	2501	0.000438046	0.000902773	0.0181513
23	2501.5	0.000531128	0.00119734	0.0172672
24	2502	0.00055495	0.00126411	0.01763
25	2502.5	0.000395322	0.00101534	0.0179927
26	2503	0.000398354	0.000922808	0.0273183
27	2503.5	0.000523268	0.00121994	0.0366438
28	2504	0.000726514	0.0017447	0.0684573
29	2504.5	0.000816244	0.00177146	0.100271
30	2505	0.00177551	0.00168508	0.11693
31	2505.5	0.00497845	0.00468581	0.13359
32	2506	0.0127995	0.0189662	0.196867
33	2506.5	0.0234503	0.0574813	0.260144
34	2507	0.0269945	0.0974553	0.232085
35	2507.5	0.024559	0.121765	0.204025
36	2508	0.0214573	0.129929	0.222374
37	2508.5	0.0205922	0.130924	0.240722
38	2509	0.0218534	0.130694	0.27194
39	2509.5	0.0247237	0.134477	0.303158
40	2510	0.0277645	0.143307	0.320387
41	2510.5	0.0297681	0.156319	0.337617
42	2511	0.029933	0.170006	0.365477
43	2511.5	0.0288736	0.182038	0.393337
44	2512	0.0272487	0.193148	0.418078
45	2512.5	0.0255658	0.204088	0.442819
46	2513	0.0237985	0.215476	0.473078
47	2513.5	0.0230897	0.230499	0.503337
48	2514	0.0228983	0.249282	0.539422
49	2514.5	0.0233854	0.272374	0.575508
50	2515	0.0243817	0.298346	0.596762
51	2515.5	0.0255322	0.32626	0.618017
52	2516	0.026853	0.356122	0.63162
53	2516.5	0.0293205	0.388635	0.645223
54	2517	0.0321555	0.424817	0.645384
55	2517.5	0.0355145	0.462574	0.645545
56	2518	0.039237	0.501158	0.61187
57	2518.5	0.0425819	0.53729	0.578194
58	2519	0.046653	0.571318	0.540449
59	2519.5	0.0514125	0.605196	0.502703
60	2520	0.0561284	0.638288	0.468622
61	2520.5	0.0604749	0.668877	0.43454
62	2521	0.0635713	0.69382	0.414048
63	2521.5	0.0664269	0.715909	0.393556
64	2522	0.0683152	0.736568	0.376926
65	2522.5	0.0676644	0.749826	0.360296
66	2523	0.0658568	0.758239	0.347719
67	2523.5	0.0624591	0.761609	0.335142
68	2524	0.0575768	0.758676	0.325365
69	2524.5	0.0522015	0.750542	0.315589
70	2525	0.0463405	0.739416	0.313433
71	2525.5	0.0395669	0.723013	0.311276
72	2526	0.0330101	0.703533	0.30578
73	2526.5	0.0264882	0.681469	0.300283
74	2527	0.0205361	0.658066	0.295697
75	2527.5	0.0145342	0.63227	0.29111
76	2528	0.00888594	0.604744	0.29112
77	2528.5	0.00434271	0.578764	0.29113
78	2529	0.000305049	0.553543	0.288405
79	2529.5	-0.00343761	0.528394	0.28568
80	2530	-0.00660689	0.504407	0.285612
81	2530.5	-0.00940072	0.481498	0.285544
82	2531	-0.012043	0.459401	0.28381
83	2531.5	-0.0143053	0.438698	0.282075
84	2532	-0.0162591	0.419598	0.282715
85	2532.5	-0.018046	0.402093	0.283354
86	2533	-0.0195146	0.38562	0.288023
87	2533.5	-0.0207413	0.370621	0.292691
88	2534	-0.0219143	0.356739	0.291229
89	2534.5	-0.0231549	0.343507	0.289767
90	2535	-0.0240236	0.331518	0.290921
91	2535.5	-0.0244148	0.321255	0.292075
92	2536	-0.0247847	0.311478	0.29576
93	2536.5	-0.0252193	0.302117	0.299445
94	2537	-0.0253446	0.294324	0.303813
95	2537.5	-0.02539	0.288186	0.308181
96	2538	-0.0253333	0.28245	0.307469
97	2538.5	-0.0254399	0.276403	0.306757
98	2539	-0.0254546	0.270927	0.314945
99	2539.5	-0.0251353	0.266252	0.323132
100	2540	-0.0244895	0.26332	0.330533
101	2540.5	-0.0236957	0.261297	0.337935
102	2541	-0.0232402	0.259037	0.342085
103	2541.5	-0.0226148	0.256327	0.346236
104	2542	-0.0214334	0.25524	0.353091
105	2542.5	-0.0203396	0.255719	0.359946
106	2543	-0.0193176	0.25549	0.363602
107	2543.5	-0.0182649	0.255585	0.367258
108	2544	-0.0171519	0.256284	0.373135
109	2544.5	-0.0162315	0.256804	0.379013
110	2545	-0.0151688	0.257606	0.384773
111	2545.5	-0.013851	0.259124	0.390533
112	2546	-0.0124981	0.261039	0.396815
113	2546.5	-0.0108313	0.263676	0.403097
114	2547	-0.00935018	0.267278	0.402454
115	2547.5	-0.00803481	0.270537	0.401811
116	2548	-0.00644056	0.274581	0.403183
117	2548.5	-0.00505062	0.278361	0.404554
118	2549	-0.00378238	0.282073	0.405183
119	2549.5	-0.00270459	0.285971	0.405811
120	2550	-0.00148328	0.290626	0.398547
121	2550.5	-0.000456193	0.294952	0.391282
122	2551	0.000702815	0.299715	0.389044
123	2551.5	0.00217095	0.306042	0.386807
124	2552	0.00347149	0.313292	0.379927
125	2552.5	0.00453819	0.320133	0.373046
126	2553	0.00531208	0.325882	0.367712
127	2553.5	0.00652552	0.332467	0.362377
128	2554	0.00768192	0.340557	0.35572
129	2554.5	0.00850297	0.347843	0.349062
130	2555	0.00957829	0.355753	0.340194
131	2555.5	0.0105061	0.363886	0.331326
132	2556	0.0112836	0.371712	0.325493
133	2556.5	0.0121111	0.380104	0.31966
134	2557	0.0125307	0.388065	0.309183
135	2557.5	0.0130654	0.39529	0.298707
136	2558	0.0134009	0.401648	0.292987
137	2558.5	0.0136067	0.407444	0.287266
138	2559	0.0138569	0.412601	0.283455
139	2559.5	0.0142018	0.417913	0.279643
140	2560	0.0146253	0.423388	0.272536
141	2560.5	0.0148233	0.428727	0.265429
142	2561	0.0151896	0.433076	0.259573
143	2561.5	0.0154843	0.436467	0.253718
144	2562	0.0154098	0.438391	0.252185
145	2562.5	0.0159508	0.441499	0.250652
146	2563	0.0156461	0.443543	0.243599
147	2563.5	0.0152311	0.444426	0.236546
148	2564	0.0147301	0.443891	0.227481
149	2564.5	0.0145466	0.443142	0.218415
150	2565	0.0140315	0.441184	0.213851
151	2565.5	0.013599	0.439158	0.209287
152	2566	0.0130369	0.436069	0.204308
153	2566.5	0.0123713	0.431782	0.199329
154	2567	0.0117993	0.426757	0.192472
155	2567.5	0.0112794	0.422111	0.185616
156	2568	0.0107321	0.416841	0.182064
157	2568.5	0.0100647	0.410234	0.178512
158	2569	0.00912975	0.402477	0.169882
159	2569.5	0.00807009	0.394278	0.161252
160	2570	0.00675943	0.384904	0.153617
161	2570.5	0.00574968	0.375358	0.145981
162	2571	0.00475333	0.366256	0.144558
163	2571.5	0.0039229	0.357033	0.143135
164	2572	0.00278272	0.34751	0.132133
165	2572.5	0.00148754	0.337595	0.121132
166	2573	0.000199014	0.327762	0.116391
167	2573.5	-0.000800233	0.31803	0.11165
168	2574	-0.00193341	0.307877	0.105679
169	2574.5	-0.00312202	0.297316	0.0997081
170	2575	-0.00431135	0.286449	0.0933456
171	2575.5	-0.00566597	0.2753	0.0869831
172	2576	-0.00670169	0.26461	0.0839223
173	2576.5	-0.0076831	0.254959	0.0808615
174	2577	-0.00875315	0.245259	0.0757124
175	2577.5	-0.00972557	0.235439	0.0705634
176	2578	-0.0109144	0.225686	0.0666479
177	2578.5	-0.0121682	0.215542	0.0627324
178	2579	-0.0134873	0.205761	0.0594313
179	2579.5	-0.0147594	0.195865	0.0561301
180	2580	-0.0157628	0.186408	0.0520643
181	2580.5	-0.0169484	0.177111	0.0479986
182	2581	-0.0181589	0.167734	0.0447641
183	2581.5	-0.0191389	0.159089	0.0415296
184	2582	-0.0200999	0.15057	0.0430223
185	2582.5	-0.0209774	0.142149	0.0445149
186	2583	-0.021726	0.135053	0.0416101
187	2583.5	-0.0226985	0.127921	0.0387053
188	2584	-0.0235781	0.121299	0.0371719
189	2584.5	-0.0246676	0.114398	0.0356386
190	2585	-0.0254568	0.108127	0.0345927
191	2585.5	-0.0263443	0.102157	0.0335469
192	2586	-0.0270371	0.0963137	0.0329794
193	2586.5	-0.0276856	0.0910033	0.0324119
194	2587	-0.0281177	0.0867666	0.0314807
195	2587.5	-0.0286008	0.082924	0.0305495
196	2588	-0.0291559	0.0788439	0.0294559
197	2588.5	-0.0298826	0.0746567	0.0283623
198	2589	-0.0304202	0.0708094	0.0277965
199	2589.5	-0.0308474	0.0676551	0.0272307
200	2590	-0.0312315	0.0650178	0.0269323
201	2590.5	-0.0315909	0.0623029	0.0266338
202	2591	-0.0317403	0.0599754	0.0276036
203	2591.5	-0.0320339	0.0579916	0.0285735
204	2592	-0.0323864	0.0559088	0.0272527
205	2592.5	-0.0327497	0.0539888	0.025932
206	2593	-0.0332328	0.0516719	0.0255541
207	2593.5	-0.0334491	0.0500745	0.0251761
208	2594	-0.0336633	0.0485634	0.0246547
209	2594.5	-0.0337385	0.0479613	0.0241333
210	2595	-0.034101	0.0465078	0.0244875
211	2595.5	-0.0343701	0.0450714	0.0248418
212	2596	-0.0344257	0.0444475	0.0243606
213	2596.5	-0.0344302	0.04406	0.0238794
214	2597	-0.0346685	0.0434573	0.0230165
215	2597.5	-0.0350115	0.042141	0.0221535
216	2598	-0.0351151	0.0412994	0.0217804
217	2598.5	-0.0350958	0.0408845	0.0214073
218	2599	-0.0351567	0.0405313	0.0218547
219	2599.5	-0.0352122	0.039968	0.022302
220	2600	-0.0352903	0.0398012	0.0220786
221	2600.5	-0.0353936	0.0395576	0.0218553
222	2601	-0.0355045	0.0390871	0.0210536
223	2601.5	-0.035603	0.0385105	0.0202519
224	2602	-0.0356607	0.0381237	0.020182
225	2602.5	-0.0357738	0.0376478	0.0201121
226	2603	-0.0358385	0.0372976	0.01957
227	2603.5	-0.0358842	0.0370116	0.0190279
228	2604	-0.0361352	0.0362491	0.0199397
229	2604.5	-0.0362279	0.0357372	0.0208515
230	2605	-0.0361564	0.0356407	0.0199723
231	2605.5	-0.0362172	0.0353964	0.019093
232	2606	-0.036226	0.0351125	0.0194477
233	2606.5	-0.0361954	0.0350968	0.0198024
234	2607	-0.0362378	0.0349094	0.0194683
235	2607.5	-0.0362345	0.0347164	0.0191342
236	2608	-0.0361099	0.0346376	0.0198071
237	2608.5	-0.0360615	0.0345918	0.02048
238	2609	-0.0360049	0.0346329	0.0191386
239	2609.5	-0.035964	0.0347593	0.0177971
240	2610	-0.0360423	0.0348522	0.0177971
