# Supplementary material for: In silico voltage-sensitive dye imaging reveals the emergent dynamics of cortical populations
Source: Nat Commun. 2021 Jun 15;12:3630. doi: 10.1038/s41467-021-23901-7 (PMC8206372; doi:10.1038/s41467-021-23901-7)
Supplement: Supplementary file 4 — Source Data [file 41467_2021_23901_MOESM4_ESM.zip › tabular_data/supp_figure5.xlsx]

## Sheet: panel_b_surface_area
	depth (um)	surface area (um^2)_apical_ms	surface area (um^2)_basal_ms	surface area (um^2)_axon_ms	surface area (um^2)_soma_ms	surface area (um^2)_all
0	5	421531	182270	557599	18737.9	1.18014e+06
1	15	773457	215553	586265	31058.2	1.60633e+06
2	25	1.64665e+06	323497	957087	80495.6	3.00773e+06
3	35	2.63117e+06	482914	1.21584e+06	116056	4.44599e+06
4	45	4.07048e+06	601526	1.49588e+06	161019	6.3289e+06
5	55	6.19538e+06	674728	1.82421e+06	143964	8.83828e+06
6	65	8.80229e+06	744819	2.0659e+06	145723	1.17587e+07
7	75	1.15433e+07	812097	2.42499e+06	147790	1.49282e+07
8	85	1.43006e+07	838335	2.87949e+06	133726	1.81522e+07
9	95	1.72866e+07	1.01422e+06	3.24707e+06	115785	2.16637e+07
10	105	1.88079e+07	1.25219e+06	3.7634e+06	105168	2.39287e+07
11	115	1.91122e+07	1.36799e+06	4.0894e+06	100711	2.46703e+07
12	125	2.03349e+07	1.64303e+06	4.63112e+06	90273.9	2.66993e+07
13	135	1.98013e+07	1.99242e+06	4.74266e+06	78502.7	2.66148e+07
14	145	1.86747e+07	2.77106e+06	5.01228e+06	84537.1	2.65426e+07
15	155	1.91766e+07	2.57854e+06	5.08926e+06	93629.5	2.6938e+07
16	165	1.9271e+07	3.38714e+06	5.06897e+06	1.0945e+06	2.88217e+07
17	175	1.91253e+07	4.464e+06	5.11679e+06	1.67885e+06	3.03849e+07
18	185	1.82966e+07	5.29549e+06	5.30888e+06	1.66915e+06	3.05701e+07
19	195	1.68865e+07	5.11392e+06	5.24675e+06	1.63289e+06	2.88801e+07
20	205	1.55965e+07	5.60548e+06	5.33772e+06	1.64072e+06	2.81805e+07
21	215	1.47153e+07	5.88114e+06	5.45227e+06	1.55106e+06	2.75998e+07
22	225	1.39863e+07	5.89343e+06	5.66362e+06	1.40636e+06	2.69498e+07
23	235	1.32046e+07	5.97374e+06	6.04439e+06	1.40525e+06	2.6628e+07
24	245	1.19578e+07	5.99063e+06	5.93618e+06	1.02333e+06	2.49079e+07
25	255	1.05725e+07	6.10114e+06	6.62798e+06	999018	2.43006e+07
26	265	1.03037e+07	5.90105e+06	6.96801e+06	1.04494e+06	2.42177e+07
27	275	1.03221e+07	5.68337e+06	6.84209e+06	1.00608e+06	2.38537e+07
28	285	9.71084e+06	5.17026e+06	6.99354e+06	1.19405e+06	2.30687e+07
29	295	9.38985e+06	4.7386e+06	7.0156e+06	1.35944e+06	2.25035e+07
30	305	8.88348e+06	4.45081e+06	7.11192e+06	1.25505e+06	2.17013e+07
31	315	8.69353e+06	4.22271e+06	7.4661e+06	978279	2.13606e+07
32	325	8.0154e+06	4.21171e+06	7.33947e+06	772770	2.03394e+07
33	335	8.22453e+06	4.40131e+06	7.29714e+06	821431	2.07444e+07
34	345	8.31496e+06	4.35486e+06	7.31347e+06	753700	2.0737e+07
35	355	8.44561e+06	4.33539e+06	7.25611e+06	756243	2.07933e+07
36	365	9.40727e+06	4.28824e+06	7.427e+06	782250	2.19048e+07
37	375	9.52758e+06	4.25177e+06	7.46236e+06	711778	2.19535e+07
38	385	1.03124e+07	4.19482e+06	7.36937e+06	744490	2.26211e+07
39	395	1.0279e+07	4.11765e+06	7.36101e+06	724238	2.24819e+07
40	405	1.01347e+07	4.16791e+06	7.25219e+06	695553	2.22503e+07
41	415	8.89054e+06	4.11303e+06	7.31786e+06	708888	2.10303e+07
42	425	8.57381e+06	4.19327e+06	7.39054e+06	656398	2.0814e+07
43	435	7.97043e+06	4.27791e+06	7.56778e+06	674924	2.0491e+07
44	445	7.496e+06	4.26681e+06	7.51172e+06	678277	1.99528e+07
45	455	7.80376e+06	4.18899e+06	7.37122e+06	647582	2.00116e+07
46	465	8.09385e+06	4.16187e+06	7.34551e+06	684910	2.02861e+07
47	475	7.94064e+06	4.10124e+06	7.66242e+06	674941	2.03792e+07
48	485	8.5175e+06	3.97962e+06	7.81926e+06	684326	2.10007e+07
49	495	8.71605e+06	3.94663e+06	7.75385e+06	474820	2.08913e+07
50	505	7.81442e+06	3.85265e+06	7.87291e+06	455486	1.99955e+07
51	515	7.41443e+06	3.78619e+06	7.71695e+06	480934	1.93985e+07
52	525	7.47486e+06	3.68423e+06	7.93645e+06	488531	1.95841e+07
53	535	6.54687e+06	3.61886e+06	8.06646e+06	476419	1.87086e+07
54	545	5.90701e+06	3.57113e+06	8.2302e+06	500940	1.82093e+07
55	555	5.44421e+06	3.50706e+06	8.38928e+06	488343	1.78289e+07
56	565	5.97649e+06	3.45805e+06	8.92571e+06	503415	1.88637e+07
57	575	6.18979e+06	3.59234e+06	9.35812e+06	500608	1.96409e+07
58	585	6.51945e+06	3.76572e+06	9.08251e+06	475939	1.98436e+07
59	595	7.15698e+06	3.93962e+06	9.15621e+06	470652	2.07235e+07
60	605	7.25113e+06	4.22105e+06	9.46321e+06	482472	2.14179e+07
61	615	6.86805e+06	4.54805e+06	9.37428e+06	473406	2.12638e+07
62	625	7.47309e+06	4.82163e+06	1.00134e+07	488059	2.27962e+07
63	635	7.72246e+06	5.38441e+06	1.00034e+07	496832	2.36071e+07
64	645	8.6016e+06	5.8813e+06	1.0593e+07	498581	2.55744e+07
65	655	8.9963e+06	6.58566e+06	1.04485e+07	485338	2.65158e+07
66	665	8.04742e+06	7.33173e+06	1.06201e+07	916240	2.69155e+07
67	675	8.26649e+06	7.98259e+06	1.0539e+07	1.52302e+06	2.83111e+07
68	685	8.45038e+06	8.38194e+06	1.04959e+07	1.51325e+06	2.88414e+07
69	695	8.66892e+06	8.60047e+06	1.03536e+07	1.58246e+06	2.92054e+07
70	705	9.27643e+06	8.75836e+06	1.08123e+07	1.54418e+06	3.03912e+07
71	715	9.38729e+06	8.81631e+06	1.10347e+07	1.48886e+06	3.07271e+07
72	725	1.02537e+07	8.90701e+06	1.1708e+07	1.49274e+06	3.23614e+07
73	735	1.01417e+07	9.11804e+06	1.21095e+07	1.50266e+06	3.28718e+07
74	745	1.06819e+07	9.1734e+06	1.28901e+07	1.51239e+06	3.42578e+07
75	755	1.17618e+07	9.55631e+06	1.24608e+07	1.55554e+06	3.53345e+07
76	765	1.21458e+07	9.67714e+06	1.21511e+07	1.22836e+06	3.52024e+07
77	775	1.32293e+07	9.6465e+06	1.20874e+07	1.20431e+06	3.61676e+07
78	785	1.3694e+07	9.90353e+06	1.23904e+07	1.19185e+06	3.71797e+07
79	795	1.40228e+07	1.01411e+07	1.24791e+07	1.17569e+06	3.78188e+07
80	805	1.2875e+07	1.01692e+07	1.2527e+07	1.21476e+06	3.6786e+07
81	815	1.3037e+07	1.04003e+07	1.26184e+07	1.22276e+06	3.72784e+07
82	825	1.32281e+07	1.05526e+07	1.26136e+07	1.17526e+06	3.75695e+07
83	835	1.27285e+07	1.0407e+07	1.27079e+07	1.18992e+06	3.70333e+07
84	845	1.26925e+07	1.00958e+07	1.2838e+07	1.15779e+06	3.67841e+07
85	855	1.27582e+07	9.957e+06	1.307e+07	1.30866e+06	3.70939e+07
86	865	1.18331e+07	9.79093e+06	1.2894e+07	1.61464e+06	3.61327e+07
87	875	1.17332e+07	1.00606e+07	1.26944e+07	1.84742e+06	3.63356e+07
88	885	1.17794e+07	1.07816e+07	1.27365e+07	1.86831e+06	3.71658e+07
89	895	1.21733e+07	1.11966e+07	1.31605e+07	1.73568e+06	3.82661e+07
90	905	1.25722e+07	1.12171e+07	1.32377e+07	1.74347e+06	3.87705e+07
91	915	1.23453e+07	1.09739e+07	1.33336e+07	1.73393e+06	3.83867e+07
92	925	1.25474e+07	1.08676e+07	1.32585e+07	1.70055e+06	3.8374e+07
93	935	1.2418e+07	1.07051e+07	1.35826e+07	1.6394e+06	3.83452e+07
94	945	1.25623e+07	1.06149e+07	1.37516e+07	1.79732e+06	3.87262e+07
95	955	1.24934e+07	1.09748e+07	1.42808e+07	1.78482e+06	3.95338e+07
96	965	1.1724e+07	1.17638e+07	1.41888e+07	1.77485e+06	3.94513e+07
97	975	1.12106e+07	1.18014e+07	1.45779e+07	1.70691e+06	3.92969e+07
98	985	1.09072e+07	1.17688e+07	1.45338e+07	1.68289e+06	3.88927e+07
99	995	1.04306e+07	1.1025e+07	1.50548e+07	1.5696e+06	3.808e+07
100	1005	9.96704e+06	1.11636e+07	1.52421e+07	1.53367e+06	3.79064e+07
101	1015	9.78632e+06	1.12763e+07	1.50993e+07	1.58244e+06	3.77443e+07
102	1025	9.65711e+06	1.15956e+07	1.53673e+07	1.5501e+06	3.81701e+07
103	1035	9.2483e+06	1.19525e+07	1.5508e+07	1.52024e+06	3.8229e+07
104	1045	9.32309e+06	1.18325e+07	1.5412e+07	1.45678e+06	3.80244e+07
105	1055	9.26913e+06	1.16948e+07	1.57048e+07	1.39864e+06	3.80674e+07
106	1065	9.14302e+06	1.17357e+07	1.588e+07	1.34797e+06	3.81067e+07
107	1075	8.91558e+06	1.13406e+07	1.57906e+07	1.45751e+06	3.75043e+07
108	1085	8.62634e+06	1.14869e+07	1.60325e+07	1.44791e+06	3.75936e+07
109	1095	8.42178e+06	1.15489e+07	1.61335e+07	1.37371e+06	3.74779e+07
110	1105	8.26812e+06	1.15316e+07	1.62299e+07	1.49343e+06	3.7523e+07
111	1115	8.21273e+06	1.22131e+07	1.6151e+07	1.36703e+06	3.79439e+07
112	1125	8.79189e+06	1.25321e+07	1.64797e+07	1.01348e+06	3.88172e+07
113	1135	8.72401e+06	1.24061e+07	1.66035e+07	1.04883e+06	3.87824e+07
114	1145	8.93078e+06	1.18115e+07	1.64859e+07	1.05333e+06	3.82815e+07
115	1155	8.62381e+06	1.11711e+07	1.60323e+07	1.08103e+06	3.69083e+07
116	1165	8.54229e+06	1.11488e+07	1.62802e+07	1.05784e+06	3.70291e+07
117	1175	8.33266e+06	1.08475e+07	1.6528e+07	1.02379e+06	3.6732e+07
118	1185	8.22791e+06	1.10741e+07	1.64959e+07	1.02045e+06	3.68184e+07
119	1195	7.92061e+06	1.1333e+07	1.62112e+07	991908	3.64568e+07
120	1205	7.28617e+06	1.11838e+07	1.58083e+07	1.13233e+06	3.54106e+07
121	1215	6.98592e+06	1.11282e+07	1.54728e+07	1.13068e+06	3.47176e+07
122	1225	6.68325e+06	1.12552e+07	1.517e+07	1.24898e+06	3.43574e+07
123	1235	6.59424e+06	1.07603e+07	1.50022e+07	1.25102e+06	3.36077e+07
124	1245	6.67349e+06	1.02976e+07	1.47985e+07	1.34497e+06	3.31145e+07
125	1255	6.16802e+06	9.45257e+06	1.46377e+07	1.315e+06	3.15733e+07
126	1265	5.84628e+06	9.16412e+06	1.43204e+07	1.44317e+06	3.07739e+07
127	1275	5.47609e+06	9.27973e+06	1.40715e+07	1.35207e+06	3.01794e+07
128	1285	4.94392e+06	9.36756e+06	1.37295e+07	1.33002e+06	2.9371e+07
129	1295	4.88756e+06	9.08036e+06	1.34339e+07	1.41777e+06	2.88196e+07
130	1305	4.64355e+06	9.24763e+06	1.34168e+07	1.39341e+06	2.87014e+07
131	1315	4.50237e+06	9.37247e+06	1.33607e+07	1.39778e+06	2.86334e+07
132	1325	4.4423e+06	9.37782e+06	1.31165e+07	1.56492e+06	2.85016e+07
133	1335	4.3924e+06	9.66918e+06	1.3077e+07	1.55332e+06	2.86919e+07
134	1345	4.33404e+06	9.51314e+06	1.29135e+07	1.38133e+06	2.8142e+07
135	1355	4.2405e+06	9.3834e+06	1.29483e+07	1.11355e+06	2.76858e+07
136	1365	4.29065e+06	9.01501e+06	1.29236e+07	1.25323e+06	2.74825e+07
137	1375	4.26394e+06	8.70799e+06	1.26797e+07	1.25908e+06	2.69107e+07
138	1385	4.2632e+06	8.8029e+06	1.27874e+07	1.1531e+06	2.70066e+07
139	1395	4.31011e+06	8.84404e+06	1.25748e+07	1.05994e+06	2.67888e+07
140	1405	4.4327e+06	8.63574e+06	1.24414e+07	1.05816e+06	2.6568e+07
141	1415	4.55043e+06	8.33654e+06	1.24583e+07	1.07938e+06	2.64247e+07
142	1425	4.59203e+06	8.2977e+06	1.25879e+07	993238	2.64708e+07
143	1435	4.70759e+06	8.15418e+06	1.27695e+07	1.05851e+06	2.66898e+07
144	1445	4.67698e+06	8.18882e+06	1.27799e+07	1.02321e+06	2.66689e+07
145	1455	4.72591e+06	7.82432e+06	1.27469e+07	1.05128e+06	2.63484e+07
146	1465	4.73249e+06	7.65073e+06	1.28298e+07	994612	2.62076e+07
147	1475	4.8208e+06	7.04993e+06	1.27573e+07	1.05462e+06	2.56827e+07
148	1485	4.92736e+06	6.81948e+06	1.23304e+07	1.04868e+06	2.51259e+07
149	1495	4.98092e+06	6.60498e+06	1.21438e+07	1.03598e+06	2.47657e+07
150	1505	5.03014e+06	6.5441e+06	1.17924e+07	1.06126e+06	2.44279e+07
151	1515	5.1203e+06	6.16559e+06	1.1517e+07	1.04816e+06	2.38511e+07
152	1525	5.19561e+06	5.96898e+06	1.11723e+07	1.08854e+06	2.34254e+07
153	1535	5.24798e+06	5.51557e+06	1.09609e+07	1.0871e+06	2.28115e+07
154	1545	5.34882e+06	5.51763e+06	1.0953e+07	1.11325e+06	2.29327e+07
155	1555	5.36006e+06	5.27301e+06	1.0979e+07	1.10723e+06	2.27193e+07
156	1565	5.4534e+06	5.22496e+06	1.1009e+07	1.10727e+06	2.27946e+07
157	1575	5.44179e+06	5.11701e+06	1.08167e+07	1.08331e+06	2.24588e+07
158	1585	5.49191e+06	5.06433e+06	1.10502e+07	1.11147e+06	2.27179e+07
159	1595	5.44142e+06	5.13441e+06	1.09431e+07	1.08633e+06	2.26053e+07
160	1605	5.47789e+06	5.22716e+06	1.0691e+07	1.09651e+06	2.24926e+07
161	1615	5.41728e+06	5.31417e+06	1.05411e+07	1.08186e+06	2.23544e+07
162	1625	5.55078e+06	5.28587e+06	1.03923e+07	1.11866e+06	2.23477e+07
163	1635	5.47291e+06	5.2924e+06	1.01989e+07	1.08337e+06	2.20476e+07
164	1645	5.41782e+06	5.2579e+06	1.01605e+07	1.10722e+06	2.19435e+07
165	1655	5.34599e+06	5.17456e+06	9.77127e+06	1.10865e+06	2.14005e+07
166	1665	5.45759e+06	5.14584e+06	9.7149e+06	1.08114e+06	2.13995e+07
167	1675	5.33665e+06	5.14668e+06	9.61819e+06	1.09639e+06	2.11979e+07
168	1685	5.41754e+06	5.18855e+06	9.57829e+06	1.08373e+06	2.12681e+07
169	1695	5.37907e+06	5.14787e+06	9.15939e+06	1.07582e+06	2.07621e+07
170	1705	5.25775e+06	5.13147e+06	8.92067e+06	1.10928e+06	2.04192e+07
171	1715	5.33252e+06	4.92435e+06	8.73347e+06	1.09078e+06	2.00811e+07
172	1725	5.24149e+06	4.93301e+06	8.79702e+06	1.14282e+06	2.01143e+07
173	1735	5.25509e+06	4.84511e+06	8.67021e+06	866424	1.96368e+07
174	1745	5.24148e+06	4.76612e+06	8.62714e+06	820320	1.94551e+07
175	1755	5.23102e+06	4.71114e+06	8.44141e+06	846453	1.923e+07
176	1765	5.27496e+06	4.60513e+06	8.29434e+06	836709	1.90111e+07
177	1775	5.25639e+06	4.54889e+06	8.22337e+06	819775	1.88484e+07
178	1785	5.23523e+06	4.49618e+06	8.04595e+06	843048	1.86204e+07
179	1795	5.18192e+06	4.59715e+06	7.95267e+06	808456	1.85402e+07
180	1805	5.19488e+06	4.57587e+06	8.01848e+06	826382	1.86156e+07
181	1815	5.09271e+06	4.53981e+06	7.87691e+06	803694	1.83131e+07
182	1825	5.12106e+06	4.56372e+06	7.74763e+06	803518	1.82359e+07
183	1835	5.02514e+06	4.56271e+06	7.81245e+06	846990	1.82473e+07
184	1845	4.97003e+06	4.56959e+06	7.53982e+06	831858	1.79113e+07
185	1855	4.84057e+06	4.54289e+06	7.47321e+06	835316	1.7692e+07
186	1865	4.82724e+06	4.61913e+06	7.50754e+06	854932	1.78088e+07
187	1875	4.77947e+06	4.56117e+06	7.23625e+06	787279	1.73642e+07
188	1885	4.72821e+06	4.57151e+06	7.18837e+06	796794	1.72849e+07
189	1895	4.62333e+06	4.57066e+06	7.01897e+06	828566	1.70415e+07
190	1905	4.54939e+06	4.55705e+06	6.89995e+06	812334	1.68187e+07
191	1915	4.41463e+06	4.63245e+06	6.66358e+06	789820	1.65005e+07
192	1925	4.40756e+06	4.58444e+06	6.56467e+06	780501	1.63372e+07
193	1935	4.38415e+06	4.56308e+06	6.51273e+06	784894	1.62449e+07
194	1945	4.24743e+06	4.55159e+06	6.49459e+06	767286	1.60609e+07
195	1955	4.17958e+06	4.52794e+06	6.35301e+06	812751	1.58733e+07
196	1965	4.02462e+06	4.53173e+06	6.21023e+06	790835	1.55574e+07
197	1975	3.97047e+06	4.42646e+06	6.01452e+06	789926	1.52014e+07
198	1985	3.89147e+06	4.38378e+06	6.00512e+06	746761	1.50271e+07
199	1995	3.75899e+06	4.42978e+06	5.81029e+06	768744	1.47678e+07
200	2005	3.68371e+06	4.20813e+06	5.81857e+06	784668	1.44951e+07
201	2015	3.64756e+06	4.04459e+06	5.69057e+06	765641	1.41484e+07
202	2025	3.4846e+06	3.86843e+06	5.38701e+06	819719	1.35598e+07
203	2035	3.33242e+06	3.67556e+06	5.23227e+06	811399	1.30516e+07
204	2045	3.21574e+06	3.41516e+06	5.03855e+06	790693	1.24601e+07
205	2055	3.04147e+06	3.10839e+06	4.87893e+06	809541	1.18383e+07
206	2065	2.94168e+06	2.87444e+06	4.87164e+06	784996	1.14727e+07

## Sheet: panel_b_histogram
	Bin Center: Surface Area (um^2)	Count: Dendrites	Count: Axons	Count: Soma
0	72.9167	44345	12117	0
1	218.75	50684	19225	6
2	364.583	48713	23136	8
3	510.417	42727	23321	2348
4	656.25	34840	21659	6519
5	802.083	28232	18490	3077
6	947.917	22455	15229	1984
7	1093.75	17783	12152	1539
8	1239.58	14176	9505	464
9	1385.42	11224	7558	503
10	1531.25	8988	6059	892
11	1677.08	7171	4654	273
12	1822.92	5525	3368	311
13	1968.75	4346	2707	492
14	2114.58	3375	1908	324
15	2260.42	2612	1427	3
16	2406.25	2022	965	207
17	2552.08	1537	737	187
18	2697.92	1152	511	213
19	2843.75	897	363	0
20	2989.58	703	229	0
21	3135.42	548	178	1
22	3281.25	408	131	1
23	3427.08	356	70	0

## Sheet: panel_b_pie_chart
	sum
All dendr.	0.601372
Axons	0.355789
Soma	0.0428394

## Sheet: panel_d_histogram
	Bin Center: Surface Area (um^2)	Count: Apical Dendr.	Count: Basal Dendr.	Count: Axons	Count: Soma
0	72.9167	21566	22779	12117	0
1	218.75	24939	25745	19225	6
2	364.583	22920	25793	23136	8
3	510.417	19996	22731	23321	2348
4	656.25	16370	18470	21659	6519
5	802.083	13389	14843	18490	3077
6	947.917	10802	11653	15229	1984
7	1093.75	8764	9019	12152	1539
8	1239.58	7107	7069	9505	464
9	1385.42	5902	5322	7558	503
10	1531.25	4941	4047	6059	892
11	1677.08	4050	3121	4654	273
12	1822.92	3273	2252	3368	311
13	1968.75	2666	1680	2707	492
14	2114.58	2170	1205	1908	324
15	2260.42	1755	857	1427	3
16	2406.25	1420	602	965	207
17	2552.08	1118	419	737	187
18	2697.92	855	297	511	213
19	2843.75	695	202	363	0
20	2989.58	576	127	229	0
21	3135.42	450	98	178	1
22	3281.25	345	63	131	1
23	3427.08	310	46	70	0

## Sheet: panel_d_pie_chart
	sum
Apical	0.332535
Basal	0.268837
Axons	0.355789
Soma	0.0428394
