# Supplementary material for: In silico voltage-sensitive dye imaging reveals the emergent dynamics of cortical populations
Source: Nat Commun. 2021 Jun 15;12:3630. doi: 10.1038/s41467-021-23901-7 (PMC8206372; doi:10.1038/s41467-021-23901-7)
Supplement: Supplementary file 4 — Source Data [file 41467_2021_23901_MOESM4_ESM.zip › tabular_data/figure4.xlsx]

## Sheet: panel_a_top
	time (ms)	spike rate (Hz)	vsd spike-filtered (df/f)	vsd (df/f)
0	-210	-0.00064274	-0.00064274	-0.00064274
1	-209.5	-0.00119482	-0.00119482	-0.00119482
2	-209	-0.00129838	-0.00129838	-0.00129838
3	-208.5	-0.000994011	-0.000994011	-0.000994011
4	-208	-0.00137181	-0.00137181	-0.00137181
5	-207.5	-0.00218414	-0.00218414	-0.00218414
6	-207	-0.00219111	-0.00219111	-0.00219111
7	-206.5	-0.00198512	-0.00198512	-0.00198512
8	-206	-0.00223145	-0.00223145	-0.00223145
9	-205.5	-0.00263568	-0.00263568	-0.00263568
10	-205	-0.00248908	-0.00248908	-0.00248908
11	-204.5	-0.0023978	-0.0023978	-0.0023978
12	-204	-0.00180955	-0.00180955	-0.00180955
13	-203.5	-0.00250671	-0.00250671	-0.00250671
14	-203	-0.00280604	-0.00280604	-0.00280604
15	-202.5	-0.00320592	-0.00320592	-0.00320592
16	-202	-0.00364871	-0.00364871	-0.00364871
17	-201.5	-0.00431364	-0.00431364	-0.00431364
18	-201	-0.00511798	-0.00511798	-0.00511798
19	-200.5	-0.0054939	-0.0054939	-0.0054939
20	-200	-0.005743	-0.005743	-0.005743
21	-199.5	-0.0063298	-0.0063298	-0.0063298
22	-199	-0.00674489	-0.00674489	-0.00674489
23	-198.5	-0.00702863	-0.00702863	-0.00702863
24	-198	-0.0069758	-0.0069758	-0.0069758
25	-197.5	-0.00681469	-0.00681469	-0.00681469
26	-197	-0.00723827	-0.00723827	-0.00723827
27	-196.5	-0.00694121	-0.00694121	-0.00694121
28	-196	-0.0068872	-0.0068872	-0.0068872
29	-195.5	-0.00657466	-0.00657466	-0.00657466
30	-195	-0.00556552	-0.00556552	-0.00556552
31	-194.5	-0.00484555	-0.00484555	-0.00484555
32	-194	-0.00475292	-0.00475292	-0.00475292
33	-193.5	-0.00505171	-0.00505171	-0.00505171
34	-193	-0.00528247	-0.00528247	-0.00528247
35	-192.5	-0.00543488	-0.00543488	-0.00543488
36	-192	-0.00506002	-0.00506002	-0.00506002
37	-191.5	-0.00468751	-0.00468751	-0.00468751
38	-191	-0.00576044	-0.00576044	-0.00576044
39	-190.5	-0.00708654	-0.00708654	-0.00708654
40	-190	-0.00752754	-0.00752754	-0.00752754
41	-189.5	-0.00788163	-0.00788163	-0.00788163
42	-189	-0.00824337	-0.00824337	-0.00824337
43	-188.5	-0.00803279	-0.00803279	-0.00803279
44	-188	-0.00784702	-0.00784702	-0.00784702
45	-187.5	-0.00835981	-0.00835981	-0.00835981
46	-187	-0.00871671	-0.00871671	-0.00871671
47	-186.5	-0.00832832	-0.00832832	-0.00832832
48	-186	-0.00732185	-0.00732185	-0.00732185
49	-185.5	-0.0066055	-0.0066055	-0.0066055
50	-185	-0.00592266	-0.00592266	-0.00592266
51	-184.5	-0.00574605	-0.00574605	-0.00574605
52	-184	-0.00580431	-0.00580431	-0.00580431
53	-183.5	-0.00611663	-0.00611663	-0.00611663
54	-183	-0.00677333	-0.00677333	-0.00677333
55	-182.5	-0.00691302	-0.00691302	-0.00691302
56	-182	-0.00694993	-0.00694993	-0.00694993
57	-181.5	-0.00699754	-0.00699754	-0.00699754
58	-181	-0.0069276	-0.0069276	-0.0069276
59	-180.5	-0.00648058	-0.00648058	-0.00648058
60	-180	-0.00557024	-0.00557024	-0.00557024
61	-179.5	-0.00436212	-0.00436212	-0.00436212
62	-179	-0.0032239	-0.0032239	-0.0032239
63	-178.5	-0.00225188	-0.00225188	-0.00225188
64	-178	-0.0010463	-0.0010463	-0.0010463
65	-177.5	0.000644283	0.000644283	0.000644283
66	-177	0.0022057	0.0022057	0.0022057
67	-176.5	0.0029166	0.0029166	0.0029166
68	-176	0.00382568	0.00382568	0.00382568
69	-175.5	0.00464175	0.00464175	0.00464175
70	-175	0.00585849	0.00585849	0.00585849
71	-174.5	0.00638944	0.00638944	0.00638944
72	-174	0.0065987	0.0065987	0.0065987
73	-173.5	0.00704198	0.00704198	0.00704198
74	-173	0.00751946	0.00751946	0.00751946
75	-172.5	0.00769724	0.00769724	0.00769724
76	-172	0.00767397	0.00767397	0.00767397
77	-171.5	0.00752418	0.00752418	0.00752418
78	-171	0.00785234	0.00785234	0.00785234
79	-170.5	0.00876247	0.00876247	0.00876247
80	-170	0.00898112	0.00898112	0.00898112
81	-169.5	0.00898108	0.00898108	0.00898108
82	-169	0.00986826	0.00986826	0.00986826
83	-168.5	0.011047	0.011047	0.011047
84	-168	0.0121396	0.0121396	0.0121396
85	-167.5	0.0116404	0.0116404	0.0116404
86	-167	0.0115141	0.0115141	0.0115141
87	-166.5	0.0117622	0.0117622	0.0117622
88	-166	0.0120097	0.0120097	0.0120097
89	-165.5	0.0125218	0.0125218	0.0125218
90	-165	0.0132406	0.0132406	0.0132406
91	-164.5	0.0132805	0.0132805	0.0132805
92	-164	0.013445	0.013445	0.013445
93	-163.5	0.0132168	0.0132168	0.0132168
94	-163	0.0127109	0.0127109	0.0127109
95	-162.5	0.0130173	0.0130173	0.0130173
96	-162	0.0131536	0.0131536	0.0131536
97	-161.5	0.0138717	0.0138717	0.0138717
98	-161	0.0140833	0.0140833	0.0140833
99	-160.5	0.0139486	0.0139486	0.0139486
100	-160	0.0139472	0.0139472	0.0139472
101	-159.5	0.0137812	0.0137812	0.0137812
102	-159	0.0132458	0.0132458	0.0132458
103	-158.5	0.0130919	0.0130919	0.0130919
104	-158	0.0126626	0.0126626	0.0126626
105	-157.5	0.0115684	0.0115684	0.0115684
106	-157	0.0108914	0.0108914	0.0108914
107	-156.5	0.0110068	0.0110068	0.0110068
108	-156	0.0108512	0.0108512	0.0108512
109	-155.5	0.010654	0.010654	0.010654
110	-155	0.0104054	0.0104054	0.0104054
111	-154.5	0.0110456	0.0110456	0.0110456
112	-154	0.0116518	0.0116518	0.0116518
113	-153.5	0.0118069	0.0118069	0.0118069
114	-153	0.0120871	0.0120871	0.0120871
115	-152.5	0.0123439	0.0123439	0.0123439
116	-152	0.0130111	0.0130111	0.0130111
117	-151.5	0.0134493	0.0134493	0.0134493
118	-151	0.0143665	0.0143665	0.0143665
119	-150.5	0.0159257	0.0159257	0.0159257
120	-150	0.0170905	0.0170905	0.0170905
121	-149.5	0.017321	0.017321	0.017321
122	-149	0.0173191	0.0173191	0.0173191
123	-148.5	0.0164683	0.0164683	0.0164683
124	-148	0.0159486	0.0159486	0.0159486
125	-147.5	0.0162929	0.0162929	0.0162929
126	-147	0.0162463	0.0162463	0.0162463
127	-146.5	0.0160205	0.0160205	0.0160205
128	-146	0.0160966	0.0160966	0.0160966
129	-145.5	0.0169675	0.0169675	0.0169675
130	-145	0.0170153	0.0170153	0.0170153
131	-144.5	0.0170084	0.0170084	0.0170084
132	-144	0.0170951	0.0170951	0.0170951
133	-143.5	0.0177804	0.0177804	0.0177804
134	-143	0.0183782	0.0183782	0.0183782
135	-142.5	0.0189249	0.0189249	0.0189249
136	-142	0.0194653	0.0194653	0.0194653
137	-141.5	0.0194439	0.0194439	0.0194439
138	-141	0.0193323	0.0193323	0.0193323
139	-140.5	0.0198451	0.0198451	0.0198451
140	-140	0.0205863	0.0205863	0.0205863
141	-139.5	0.0215399	0.0215399	0.0215399
142	-139	0.0220565	0.0220565	0.0220565
143	-138.5	0.0217557	0.0217557	0.0217557
144	-138	0.0216666	0.0216666	0.0216666
145	-137.5	0.0210628	0.0210628	0.0210628
146	-137	0.0209208	0.0209208	0.0209208
147	-136.5	0.0213495	0.0213495	0.0213495
148	-136	0.0214529	0.0214529	0.0214529
149	-135.5	0.0214209	0.0214209	0.0214209
150	-135	0.0211467	0.0211467	0.0211467
151	-134.5	0.0204579	0.0204579	0.0204579
152	-134	0.0201199	0.0201199	0.0201199
153	-133.5	0.0199339	0.0199339	0.0199339
154	-133	0.020308	0.020308	0.020308
155	-132.5	0.0202322	0.0202322	0.0202322
156	-132	0.0200087	0.0200087	0.0200087
157	-131.5	0.0200125	0.0200125	0.0200125
158	-131	0.0202734	0.0202734	0.0202734
159	-130.5	0.0204438	0.0204438	0.0204438
160	-130	0.0217332	0.0217332	0.0217332
161	-129.5	0.0220799	0.0220799	0.0220799
162	-129	0.0217991	0.0217991	0.0217991
163	-128.5	0.0218491	0.0218491	0.0218491
164	-128	0.0221752	0.0221752	0.0221752
165	-127.5	0.0226408	0.0226408	0.0226408
166	-127	0.0231209	0.0231209	0.0231209
167	-126.5	0.0233998	0.0233998	0.0233998
168	-126	0.0237511	0.0237511	0.0237511
169	-125.5	0.0244416	0.0244416	0.0244416
170	-125	0.0241943	0.0241943	0.0241943
171	-124.5	0.0240127	0.0240127	0.0240127
172	-124	0.0244733	0.0244733	0.0244733
173	-123.5	0.0261293	0.0261293	0.0261293
174	-123	0.0276552	0.0276552	0.0276552
175	-122.5	0.0283795	0.0283795	0.0283795
176	-122	0.0284949	0.0284949	0.0284949
177	-121.5	0.028777	0.028777	0.028777
178	-121	0.0293736	0.0293736	0.0293736
179	-120.5	0.0295024	0.0295024	0.0295024
180	-120	0.0294789	0.0294789	0.0294789
181	-119.5	0.0281992	0.0281992	0.0281992
182	-119	0.0264553	0.0264553	0.0264553
183	-118.5	0.0249816	0.0249816	0.0249816
184	-118	0.024641	0.024641	0.024641
185	-117.5	0.0245949	0.0245949	0.0245949
186	-117	0.0256047	0.0256047	0.0256047
187	-116.5	0.0263153	0.0263153	0.0263153
188	-116	0.0260014	0.0260014	0.0260014
189	-115.5	0.0257821	0.0257821	0.0257821
190	-115	0.0252573	0.0252573	0.0252573
191	-114.5	0.0246508	0.0246508	0.0246508
192	-114	0.0244157	0.0244157	0.0244157
193	-113.5	0.0239399	0.0239399	0.0239399
194	-113	0.0233543	0.0233543	0.0233543
195	-112.5	0.022737	0.022737	0.022737
196	-112	0.0222058	0.0222058	0.0222058
197	-111.5	0.0218313	0.0218313	0.0218313
198	-111	0.021984	0.021984	0.021984
199	-110.5	0.0216923	0.0216923	0.0216923
200	-110	0.0213275	0.0213275	0.0213275
201	-109.5	0.0210204	0.0210204	0.0210204
202	-109	0.0209351	0.0209351	0.0209351
203	-108.5	0.0203081	0.0203081	0.0203081
204	-108	0.0196728	0.0196728	0.0196728
205	-107.5	0.0193027	0.0193027	0.0193027
206	-107	0.0190233	0.0190233	0.0190233
207	-106.5	0.018275	0.018275	0.018275
208	-106	0.0176377	0.0176377	0.0176377
209	-105.5	0.0168262	0.0168262	0.0168262
210	-105	0.0160701	0.0160701	0.0160701
211	-104.5	0.0154086	0.0154086	0.0154086
212	-104	0.0157578	0.0157578	0.0157578
213	-103.5	0.015622	0.015622	0.015622
214	-103	0.0165466	0.0165466	0.0165466
215	-102.5	0.0177189	0.0177189	0.0177189
216	-102	0.0187165	0.0187165	0.0187165
217	-101.5	0.0193877	0.0193877	0.0193877
218	-101	0.0200289	0.0200289	0.0200289
219	-100.5	0.02044	0.02044	0.02044
220	-100	0.0212994	0.0212994	0.0212994
221	-99.5	0.0218934	0.0218934	0.0218934
222	-99	0.0215924	0.0215924	0.0215924
223	-98.5	0.0211584	0.0211584	0.0211584
224	-98	0.0205255	0.0205255	0.0205255
225	-97.5	0.0195445	0.0195445	0.0195445
226	-97	0.0193666	0.0193666	0.0193666
227	-96.5	0.0192228	0.0192228	0.0192228
228	-96	0.0191181	0.0191181	0.0191181
229	-95.5	0.0188127	0.0188127	0.0188127
230	-95	0.0195086	0.0195086	0.0195086
231	-94.5	0.020281	0.020281	0.020281
232	-94	0.0207293	0.0207293	0.0207293
233	-93.5	0.0210217	0.0210217	0.0210217
234	-93	0.0211191	0.0211191	0.0211191
235	-92.5	0.020633	0.020633	0.020633
236	-92	0.0199409	0.0199409	0.0199409
237	-91.5	0.0191115	0.0191115	0.0191115
238	-91	0.0183181	0.0183181	0.0183181
239	-90.5	0.0173504	0.0173504	0.0173504
240	-90	0.0162231	0.0162231	0.0162231
241	-89.5	0.0157651	0.0157651	0.0157651
242	-89	0.0155722	0.0155722	0.0155722
243	-88.5	0.0138553	0.0138553	0.0138553
244	-88	0.0124426	0.0124426	0.0124426
245	-87.5	0.0117785	0.0117785	0.0117785
246	-87	0.0109475	0.0109475	0.0109475
247	-86.5	0.0106097	0.0106097	0.0106097
248	-86	0.0101228	0.0101228	0.0101228
249	-85.5	0.00933121	0.00933121	0.00933121
250	-85	0.00966087	0.00966087	0.00966087
251	-84.5	0.00918844	0.00918844	0.00918844
252	-84	0.0089388	0.0089388	0.0089388
253	-83.5	0.00832223	0.00832223	0.00832223
254	-83	0.00845719	0.00845719	0.00845719
255	-82.5	0.0078655	0.0078655	0.0078655
256	-82	0.00740863	0.00740863	0.00740863
257	-81.5	0.00697256	0.00697256	0.00697256
258	-81	0.00671292	0.00671292	0.00671292
259	-80.5	0.00673813	0.00673813	0.00673813
260	-80	0.00689014	0.00689014	0.00689014
261	-79.5	0.00763339	0.00763339	0.00763339
262	-79	0.00806701	0.00806701	0.00806701
263	-78.5	0.00732033	0.00732033	0.00732033
264	-78	0.00674308	0.00674308	0.00674308
265	-77.5	0.00621422	0.00621422	0.00621422
266	-77	0.00560781	0.00560781	0.00560781
267	-76.5	0.00633998	0.00633998	0.00633998
268	-76	0.00734223	0.00734223	0.00734223
269	-75.5	0.00805313	0.00805313	0.00805313
270	-75	0.00873355	0.00873355	0.00873355
271	-74.5	0.0084668	0.0084668	0.0084668
272	-74	0.00871671	0.00871671	0.00871671
273	-73.5	0.0095113	0.0095113	0.0095113
274	-73	0.0105067	0.0105067	0.0105067
275	-72.5	0.0114276	0.0114276	0.0114276
276	-72	0.0129839	0.0129839	0.0129839
277	-71.5	0.0142788	0.0142788	0.0142788
278	-71	0.0152438	0.0152438	0.0152438
279	-70.5	0.0157086	0.0157086	0.0157086
280	-70	0.0156551	0.0156551	0.0156551
281	-69.5	0.0151997	0.0151997	0.0151997
282	-69	0.0153685	0.0153685	0.0153685
283	-68.5	0.0162426	0.0162426	0.0162426
284	-68	0.0170636	0.0170636	0.0170636
285	-67.5	0.0183474	0.0183474	0.0183474
286	-67	0.0190108	0.0190108	0.0190108
287	-66.5	0.018774	0.018774	0.018774
288	-66	0.0191728	0.0191728	0.0191728
289	-65.5	0.0200372	0.0200372	0.0200372
290	-65	0.0204858	0.0204858	0.0204858
291	-64.5	0.0206835	0.0206835	0.0206835
292	-64	0.0213261	0.0213261	0.0213261
293	-63.5	0.0219906	0.0219906	0.0219906
294	-63	0.022465	0.022465	0.022465
295	-62.5	0.0235583	0.0235583	0.0235583
296	-62	0.0241533	0.0241533	0.0241533
297	-61.5	0.0247549	0.0247549	0.0247549
298	-61	0.0254473	0.0254473	0.0254473
299	-60.5	0.0259067	0.0259067	0.0259067
300	-60	0.0258791	0.0258791	0.0258791
301	-59.5	0.0253462	0.0253462	0.0253462
302	-59	0.024628	0.024628	0.024628
303	-58.5	0.0240377	0.0240377	0.0240377
304	-58	0.0238569	0.0238569	0.0238569
305	-57.5	0.0236441	0.0236441	0.0236441
306	-57	0.023541	0.023541	0.023541
307	-56.5	0.02327	0.02327	0.02327
308	-56	0.0227045	0.0227045	0.0227045
309	-55.5	0.0222527	0.0222527	0.0222527
310	-55	0.0222847	0.0222847	0.0222847
311	-54.5	0.0224707	0.0224707	0.0224707
312	-54	0.0221744	0.0221744	0.0221744
313	-53.5	0.0216429	0.0216429	0.0216429
314	-53	0.021182	0.021182	0.021182
315	-52.5	0.0212957	0.0212957	0.0212957
316	-52	0.0206396	0.0206396	0.0206396
317	-51.5	0.0204332	0.0204332	0.0204332
318	-51	0.0202999	0.0202999	0.0202999
319	-50.5	0.019548	0.019548	0.019548
320	-50	0.0187238	0.0187238	0.0187238
321	-49.5	0.0183367	0.0183367	0.0183367
322	-49	0.0179099	0.0179099	0.0179099
323	-48.5	0.0175328	0.0175328	0.0175328
324	-48	0.0179189	0.0179189	0.0179189
325	-47.5	0.0176817	0.0176817	0.0176817
326	-47	0.0166954	0.0166954	0.0166954
327	-46.5	0.0163116	0.0163116	0.0163116
328	-46	0.0166937	0.0166937	0.0166937
329	-45.5	0.0170571	0.0170571	0.0170571
330	-45	0.0172161	0.0172161	0.0172161
331	-44.5	0.0178693	0.0178693	0.0178693
332	-44	0.0178901	0.0178901	0.0178901
333	-43.5	0.017338	0.017338	0.017338
334	-43	0.0167632	0.0167632	0.0167632
335	-42.5	0.0164585	0.0164585	0.0164585
336	-42	0.0156911	0.0156911	0.0156911
337	-41.5	0.014641	0.014641	0.014641
338	-41	0.0141636	0.0141636	0.0141636
339	-40.5	0.0140279	0.0140279	0.0140279
340	-40	0.0132964	0.0132964	0.0132964
341	-39.5	0.012079	0.012079	0.012079
342	-39	0.0106643	0.0106643	0.0106643
343	-38.5	0.0100278	0.0100278	0.0100278
344	-38	0.0103541	0.0103541	0.0103541
345	-37.5	0.0102719	0.0102719	0.0102719
346	-37	0.0100812	0.0100812	0.0100812
347	-36.5	0.0097046	0.0097046	0.0097046
348	-36	0.00942405	0.00942405	0.00942405
349	-35.5	0.00965435	0.00965435	0.00965435
350	-35	0.00970566	0.00970566	0.00970566
351	-34.5	0.0109712	0.0109712	0.0109712
352	-34	0.0116026	0.0116026	0.0116026
353	-33.5	0.0113146	0.0113146	0.0113146
354	-33	0.010926	0.010926	0.010926
355	-32.5	0.0109084	0.0109084	0.0109084
356	-32	0.0112348	0.0112348	0.0112348
357	-31.5	0.0118366	0.0118366	0.0118366
358	-31	0.0121435	0.0121435	0.0121435
359	-30.5	0.0121232	0.0121232	0.0121232
360	-30	0.0125069	0.0125069	0.0125069
361	-29.5	0.0128944	0.0128944	0.0128944
362	-29	0.0134996	0.0134996	0.0134996
363	-28.5	0.0138056	0.0138056	0.0138056
364	-28	0.0134435	0.0134435	0.0134435
365	-27.5	0.0124593	0.0124593	0.0124593
366	-27	0.0112904	0.0112904	0.0112904
367	-26.5	0.0106851	0.0106851	0.0106851
368	-26	0.010031	0.010031	0.010031
369	-25.5	0.00929042	0.00929042	0.00929042
370	-25	0.0080246	0.0080246	0.0080246
371	-24.5	0.00703524	0.00703524	0.00703524
372	-24	0.00726226	0.00726226	0.00726226
373	-23.5	0.00774638	0.00774638	0.00774638
374	-23	0.00726198	0.00726198	0.00726198
375	-22.5	0.00715499	0.00715499	0.00715499
376	-22	0.0067237	0.0067237	0.0067237
377	-21.5	0.00578439	0.00578439	0.00578439
378	-21	0.00425346	0.00425346	0.00425346
379	-20.5	0.00282097	0.00282097	0.00282097
380	-20	0.00228209	0.00228209	0.00228209
381	-19.5	0.00185866	0.00185866	0.00185866
382	-19	0.000514579	0.000514579	0.000514579
383	-18.5	-0.00130415	-0.00130415	-0.00130415
384	-18	-0.0023418	-0.0023418	-0.0023418
385	-17.5	-0.00326868	-0.00326868	-0.00326868
386	-17	-0.0044243	-0.0044243	-0.0044243
387	-16.5	-0.0055027	-0.0055027	-0.0055027
388	-16	-0.00576662	-0.00576662	-0.00576662
389	-15.5	-0.00606319	-0.00606319	-0.00606319
390	-15	-0.0073438	-0.0073438	-0.0073438
391	-14.5	-0.00825807	-0.00825807	-0.00825807
392	-14	-0.00880926	-0.00880926	-0.00880926
393	-13.5	-0.00924284	-0.00924284	-0.00924284
394	-13	-0.0090628	-0.0090628	-0.0090628
395	-12.5	-0.00883851	-0.00883851	-0.00883851
396	-12	-0.00890427	-0.00890427	-0.00890427
397	-11.5	-0.00917822	-0.00917822	-0.00917822
398	-11	-0.00879357	-0.00879357	-0.00879357
399	-10.5	-0.00759641	-0.00759641	-0.00759641
400	-10	-0.00727561	-0.00727561	-0.00727561
401	-9.5	-0.00665046	-0.00665046	-0.00665046
402	-9	-0.00551352	-0.00551352	-0.00551352
403	-8.5	-0.00401652	-0.00401652	-0.00401652
404	-8	-0.00319908	-0.00319908	-0.00319908
405	-7.5	-0.0022696	-0.0022696	-0.0022696
406	-7	-0.00127433	-0.00127433	-0.00127433
407	-6.5	-0.00107304	-0.00107304	-0.00107304
408	-6	-0.00097394	-0.00097394	-0.00097394
409	-5.5	-0.000569101	-0.000569101	-0.000569101
410	-5	-0.000199667	-0.000199667	-0.000199667
411	-4.5	0.00111711	0.00111711	0.00111711
412	-4	0.00163179	0.00163179	0.00163179
413	-3.5	0.00252288	0.00252288	0.00252288
414	-3	0.00270299	0.00270299	0.00270299
415	-2.5	0.00293201	0.00293201	0.00293201
416	-2	0.00349858	0.00349858	0.00349858
417	-1.5	0.00379283	0.00379283	0.00379283
418	-1	0.00408066	0.00408066	0.00408066
419	-0.5	0.00424056	0.00424056	0.00424056
420	0	0.004675	0.004675	0.004675
421	0.5	0.00588175	0.00588175	0.00588175
422	1	0.00772426	0.00772426	0.00772426
423	1.5	0.00904062	0.00904062	0.00904062
424	2	0.00989305	0.00989305	0.00989305
425	2.5	0.00998492	0.00998492	0.00998492
426	3	0.0105292	0.0105292	0.0105292
427	3.5	0.0119473	0.0119473	0.0119473
428	4	0.0137232	0.0137232	0.0137232
429	4.5	0.0151644	0.0151644	0.0151644
430	5	0.0265899	0.0265899	0.0265899
431	5.5	0.0581338	0.0581338	0.0581338
432	6	0.104253	0.104253	0.104253
433	6.5	0.17389	0.17389	0.17389
434	7	0.235796	0.235796	0.235796
435	7.5	0.27492	0.27492	0.27492
436	8	0.297601	0.297601	0.297601
437	8.5	0.317131	0.317131	0.317131
438	9	0.338999	0.338999	0.338999
439	9.5	0.366363	0.366363	0.366363
440	10	0.396736	0.396736	0.396736
441	10.5	0.42692	0.42692	0.42692
442	11	0.452484	0.452484	0.452484
443	11.5	0.472439	0.472439	0.472439
444	12	0.488331	0.488331	0.488331
445	12.5	0.501755	0.501755	0.501755
446	13	0.514445	0.514445	0.514445
447	13.5	0.531851	0.531851	0.531851
448	14	0.554291	0.554291	0.554291
449	14.5	0.583358	0.583358	0.583358
450	15	0.617826	0.617826	0.617826
451	15.5	0.656293	0.656293	0.656293
452	16	0.69847	0.69847	0.69847
453	16.5	0.74597	0.74597	0.74597
454	17	0.798883	0.798883	0.798883
455	17.5	0.855795	0.855795	0.855795
456	18	0.915362	0.915362	0.915362
457	18.5	0.973	0.973	0.973
458	19	1.02961	1.02961	1.02961
459	19.5	1.08684	1.08684	1.08684
460	20	1.14365	1.14365	1.14365
461	20.5	1.19734	1.19734	1.19734
462	21	1.24311	1.24311	1.24311
463	21.5	1.28458	1.28458	1.28458
464	22	1.32198	1.32198	1.32198
465	22.5	1.34765	1.34765	1.34765
466	23	1.3648	1.3648	1.3648
467	23.5	1.37262	1.37262	1.37262
468	24	1.37057	1.37057	1.37057
469	24.5	1.36085	1.36085	1.36085
470	25	1.3454	1.3454	1.3454
471	25.5	1.32185	1.32185	1.32185
472	26	1.29357	1.29357	1.29357
473	26.5	1.26094	1.26094	1.26094
474	27	1.22601	1.22601	1.22601
475	27.5	1.18761	1.18761	1.18761
476	28	1.14694	1.14694	1.14694
477	28.5	1.10813	1.10813	1.10813
478	29	1.07033	1.07033	1.07033
479	29.5	1.03277	1.03277	1.03277
480	30	0.996483	0.996483	0.996483
481	30.5	0.961404	0.961404	0.961404
482	31	0.926995	0.926995	0.926995
483	31.5	0.89426	0.89426	0.89426
484	32	0.863463	0.863463	0.863463
485	32.5	0.834517	0.834517	0.834517
486	33	0.807083	0.807083	0.807083
487	33.5	0.781573	0.781573	0.781573
488	34	0.757522	0.757522	0.757522
489	34.5	0.734389	0.734389	0.734389
490	35	0.713285	0.713285	0.713285
491	35.5	0.695041	0.695041	0.695041
492	36	0.67808	0.67808	0.67808
493	36.5	0.66208	0.66208	0.66208
494	37	0.648524	0.648524	0.648524
495	37.5	0.637234	0.637234	0.637234
496	38	0.627037	0.627037	0.627037
497	38.5	0.616857	0.616857	0.616857
498	39	0.607549	0.607549	0.607549
499	39.5	0.599424	0.599424	0.599424
500	40	0.593689	0.593689	0.593689
501	40.5	0.58967	0.58967	0.58967
502	41	0.585779	0.585779	0.585779
503	41.5	0.582204	0.582204	0.582204
504	42	0.581303	0.581303	0.581303
505	42.5	0.582624	0.582624	0.582624
506	43	0.584143	0.584143	0.584143
507	43.5	0.586699	0.586699	0.586699
508	44	0.590449	0.590449	0.590449
509	44.5	0.594366	0.594366	0.594366
510	45	0.599348	0.599348	0.599348
511	45.5	0.605962	0.605962	0.605962
512	46	0.613725	0.613725	0.613725
513	46.5	0.62307	0.62307	0.62307
514	47	0.633617	0.633617	0.633617
515	47.5	0.644253	0.644253	0.644253
516	48	0.656298	0.656298	0.656298
517	48.5	0.668015	0.668015	0.668015
518	49	0.679685	0.679685	0.679685
519	49.5	0.691241	0.691241	0.691241
520	50	0.703664	0.703664	0.703664
521	50.5	0.715975	0.715975	0.715975
522	51	0.729382	0.729382	0.729382
523	51.5	0.744944	0.744944	0.744944
524	52	0.761517	0.761517	0.761517
525	52.5	0.777467	0.777467	0.777467
526	53	0.791834	0.791834	0.791834
527	53.5	0.807301	0.807301	0.807301
528	54	0.824414	0.824414	0.824414
529	54.5	0.840601	0.840601	0.840601
530	55	0.858115	0.858115	0.858115
531	55.5	0.875906	0.875906	0.875906
532	56	0.89308	0.89308	0.89308
533	56.5	0.910699	0.910699	0.910699
534	57	0.927219	0.927219	0.927219
535	57.5	0.942862	0.942862	0.942862
536	58	0.957162	0.957162	0.957162
537	58.5	0.970453	0.970453	0.970453
538	59	0.982668	0.982668	0.982668
539	59.5	0.994719	0.994719	0.994719
540	60	1.00672	1.00672	1.00672
541	60.5	1.01814	1.01814	1.01814
542	61	1.02849	1.02849	1.02849
543	61.5	1.03738	1.03738	1.03738
544	62	1.04401	1.04401	1.04401
545	62.5	1.05182	1.05182	1.05182
546	63	1.0572	1.0572	1.0572
547	63.5	1.06075	1.06075	1.06075
548	64	1.06203	1.06203	1.06203
549	64.5	1.06283	1.06283	1.06283
550	65	1.06151	1.06151	1.06151
551	65.5	1.05955	1.05955	1.05955
552	66	1.05601	1.05601	1.05601
553	66.5	1.0508	1.0508	1.0508
554	67	1.04439	1.04439	1.04439
555	67.5	1.03774	1.03774	1.03774
556	68	1.02988	1.02988	1.02988
557	68.5	1.01998	1.01998	1.01998
558	69	1.00767	1.00767	1.00767
559	69.5	0.993801	0.993801	0.993801
560	70	0.978002	0.978002	0.978002
561	70.5	0.961723	0.961723	0.961723
562	71	0.945338	0.945338	0.945338
563	71.5	0.928528	0.928528	0.928528
564	72	0.910325	0.910325	0.910325
565	72.5	0.89079	0.89079	0.89079
566	73	0.87053	0.87053	0.87053
567	73.5	0.850284	0.850284	0.850284
568	74	0.829337	0.829337	0.829337
569	74.5	0.807523	0.807523	0.807523
570	75	0.785011	0.785011	0.785011
571	75.5	0.761455	0.761455	0.761455
572	76	0.73817	0.73817	0.73817
573	76.5	0.715453	0.715453	0.715453
574	77	0.692079	0.692079	0.692079
575	77.5	0.668211	0.668211	0.668211
576	78	0.643709	0.643709	0.643709
577	78.5	0.618305	0.618305	0.618305
578	79	0.59255	0.59255	0.59255
579	79.5	0.566385	0.566385	0.566385
580	80	0.540809	0.540809	0.540809
581	80.5	0.515182	0.515182	0.515182
582	81	0.489336	0.489336	0.489336
583	81.5	0.464296	0.464296	0.464296
584	82	0.439441	0.439441	0.439441
585	82.5	0.4149	0.4149	0.4149
586	83	0.391773	0.391773	0.391773
587	83.5	0.368163	0.368163	0.368163
588	84	0.3448	0.3448	0.3448
589	84.5	0.320579	0.320579	0.320579
590	85	0.297159	0.297159	0.297159
591	85.5	0.273962	0.273962	0.273962
592	86	0.251398	0.251398	0.251398
593	86.5	0.229571	0.229571	0.229571
594	87	0.20925	0.20925	0.20925
595	87.5	0.189462	0.189462	0.189462
596	88	0.169381	0.169381	0.169381
597	88.5	0.148978	0.148978	0.148978
598	89	0.129306	0.129306	0.129306
599	89.5	0.110573	0.110573	0.110573
600	90	0.0925667	0.0925667	0.0925667
601	90.5	0.0746296	0.0746296	0.0746296
602	91	0.0575087	0.0575087	0.0575087
603	91.5	0.0407856	0.0407856	0.0407856
604	92	0.0241689	0.0241689	0.0241689
605	92.5	0.0077981	0.0077981	0.0077981
606	93	-0.00886407	-0.00886407	-0.00886407
607	93.5	-0.0244412	-0.0244412	-0.0244412
608	94	-0.0397382	-0.0397382	-0.0397382
609	94.5	-0.0537008	-0.0537008	-0.0537008
610	95	-0.0685106	-0.0685106	-0.0685106
611	95.5	-0.0831177	-0.0831177	-0.0831177
612	96	-0.0965558	-0.0965558	-0.0965558
613	96.5	-0.109557	-0.109557	-0.109557
614	97	-0.122906	-0.122906	-0.122906
615	97.5	-0.137125	-0.137125	-0.137125
616	98	-0.150564	-0.150564	-0.150564
617	98.5	-0.163162	-0.163162	-0.163162
618	99	-0.175517	-0.175517	-0.175517
619	99.5	-0.18778	-0.18778	-0.18778
620	100	-0.199395	-0.199395	-0.199395
621	100.5	-0.210972	-0.210972	-0.210972
622	101	-0.222705	-0.222705	-0.222705
623	101.5	-0.234308	-0.234308	-0.234308
624	102	-0.245449	-0.245449	-0.245449
625	102.5	-0.256604	-0.256604	-0.256604
626	103	-0.26751	-0.26751	-0.26751
627	103.5	-0.278129	-0.278129	-0.278129
628	104	-0.289249	-0.289249	-0.289249
629	104.5	-0.299822	-0.299822	-0.299822
630	105	-0.309599	-0.309599	-0.309599
631	105.5	-0.319354	-0.319354	-0.319354
632	106	-0.32897	-0.32897	-0.32897
633	106.5	-0.338158	-0.338158	-0.338158
634	107	-0.347262	-0.347262	-0.347262
635	107.5	-0.356192	-0.356192	-0.356192
636	108	-0.364631	-0.364631	-0.364631
637	108.5	-0.372822	-0.372822	-0.372822
638	109	-0.380813	-0.380813	-0.380813
639	109.5	-0.38857	-0.38857	-0.38857
640	110	-0.396354	-0.396354	-0.396354
641	110.5	-0.404405	-0.404405	-0.404405
642	111	-0.412049	-0.412049	-0.412049
643	111.5	-0.418943	-0.418943	-0.418943
644	112	-0.426278	-0.426278	-0.426278
645	112.5	-0.434238	-0.434238	-0.434238
646	113	-0.442003	-0.442003	-0.442003
647	113.5	-0.449407	-0.449407	-0.449407
648	114	-0.456886	-0.456886	-0.456886
649	114.5	-0.464278	-0.464278	-0.464278
650	115	-0.471108	-0.471108	-0.471108
651	115.5	-0.477713	-0.477713	-0.477713
652	116	-0.484932	-0.484932	-0.484932
653	116.5	-0.492034	-0.492034	-0.492034
654	117	-0.498544	-0.498544	-0.498544
655	117.5	-0.504499	-0.504499	-0.504499
656	118	-0.51026	-0.51026	-0.51026
657	118.5	-0.515079	-0.515079	-0.515079
658	119	-0.519249	-0.519249	-0.519249
659	119.5	-0.523456	-0.523456	-0.523456
660	120	-0.52789	-0.52789	-0.52789
661	120.5	-0.532039	-0.532039	-0.532039
662	121	-0.536765	-0.536765	-0.536765
663	121.5	-0.541459	-0.541459	-0.541459
664	122	-0.545638	-0.545638	-0.545638
665	122.5	-0.550043	-0.550043	-0.550043
666	123	-0.554404	-0.554404	-0.554404
667	123.5	-0.558813	-0.558813	-0.558813
668	124	-0.562072	-0.562072	-0.562072
669	124.5	-0.564907	-0.564907	-0.564907
670	125	-0.56757	-0.56757	-0.56757
671	125.5	-0.570382	-0.570382	-0.570382
672	126	-0.573155	-0.573155	-0.573155
673	126.5	-0.575562	-0.575562	-0.575562
674	127	-0.576983	-0.576983	-0.576983
675	127.5	-0.579805	-0.579805	-0.579805
676	128	-0.583489	-0.583489	-0.583489
677	128.5	-0.586802	-0.586802	-0.586802
678	129	-0.588975	-0.588975	-0.588975
679	129.5	-0.591065	-0.591065	-0.591065
680	130	-0.592957	-0.592957	-0.592957
681	130.5	-0.595501	-0.595501	-0.595501
682	131	-0.597208	-0.597208	-0.597208
683	131.5	-0.598993	-0.598993	-0.598993
684	132	-0.601384	-0.601384	-0.601384
685	132.5	-0.603714	-0.603714	-0.603714
686	133	-0.606607	-0.606607	-0.606607
687	133.5	-0.609078	-0.609078	-0.609078
688	134	-0.610747	-0.610747	-0.610747
689	134.5	-0.61281	-0.61281	-0.61281
690	135	-0.614438	-0.614438	-0.614438
691	135.5	-0.616164	-0.616164	-0.616164
692	136	-0.618103	-0.618103	-0.618103
693	136.5	-0.61978	-0.61978	-0.61978
694	137	-0.621014	-0.621014	-0.621014
695	137.5	-0.621991	-0.621991	-0.621991
696	138	-0.622922	-0.622922	-0.622922
697	138.5	-0.623897	-0.623897	-0.623897
698	139	-0.625062	-0.625062	-0.625062
699	139.5	-0.626453	-0.626453	-0.626453
700	140	-0.627367	-0.627367	-0.627367
701	140.5	-0.628539	-0.628539	-0.628539
702	141	-0.629599	-0.629599	-0.629599
703	141.5	-0.629815	-0.629815	-0.629815
704	142	-0.629967	-0.629967	-0.629967
705	142.5	-0.629928	-0.629928	-0.629928
706	143	-0.629429	-0.629429	-0.629429
707	143.5	-0.629281	-0.629281	-0.629281
708	144	-0.629047	-0.629047	-0.629047
709	144.5	-0.628711	-0.628711	-0.628711
710	145	-0.628229	-0.628229	-0.628229
711	145.5	-0.627716	-0.627716	-0.627716
712	146	-0.627464	-0.627464	-0.627464
713	146.5	-0.627407	-0.627407	-0.627407
714	147	-0.627747	-0.627747	-0.627747
715	147.5	-0.627274	-0.627274	-0.627274
716	148	-0.625815	-0.625815	-0.625815
717	148.5	-0.624573	-0.624573	-0.624573
718	149	-0.623929	-0.623929	-0.623929
719	149.5	-0.622893	-0.622893	-0.622893
720	150	-0.621493	-0.621493	-0.621493
721	150.5	-0.619758	-0.619758	-0.619758
722	151	-0.617879	-0.617879	-0.617879
723	151.5	-0.616616	-0.616616	-0.616616
724	152	-0.615876	-0.615876	-0.615876
725	152.5	-0.615143	-0.615143	-0.615143
726	153	-0.614019	-0.614019	-0.614019
727	153.5	-0.611673	-0.611673	-0.611673
728	154	-0.609523	-0.609523	-0.609523
729	154.5	-0.608299	-0.608299	-0.608299
730	155	-0.608382	-0.608382	-0.608382
731	155.5	-0.608678	-0.608678	-0.608678
732	156	-0.608577	-0.608577	-0.608577
733	156.5	-0.60748	-0.60748	-0.60748
734	157	-0.606304	-0.606304	-0.606304
735	157.5	-0.605318	-0.605318	-0.605318
736	158	-0.604079	-0.604079	-0.604079
737	158.5	-0.602391	-0.602391	-0.602391
738	159	-0.60089	-0.60089	-0.60089
739	159.5	-0.59956	-0.59956	-0.59956
740	160	-0.597988	-0.597988	-0.597988
741	160.5	-0.596041	-0.596041	-0.596041
742	161	-0.593633	-0.593633	-0.593633
743	161.5	-0.591739	-0.591739	-0.591739
744	162	-0.5906	-0.5906	-0.5906
745	162.5	-0.589765	-0.589765	-0.589765
746	163	-0.589031	-0.589031	-0.589031
747	163.5	-0.589003	-0.589003	-0.589003
748	164	-0.588485	-0.588485	-0.588485
749	164.5	-0.58765	-0.58765	-0.58765
750	165	-0.586582	-0.586582	-0.586582
751	165.5	-0.585849	-0.585849	-0.585849
752	166	-0.584938	-0.584938	-0.584938
753	166.5	-0.583869	-0.583869	-0.583869
754	167	-0.582435	-0.582435	-0.582435
755	167.5	-0.580815	-0.580815	-0.580815
756	168	-0.579456	-0.579456	-0.579456
757	168.5	-0.578551	-0.578551	-0.578551
758	169	-0.578187	-0.578187	-0.578187
759	169.5	-0.577969	-0.577969	-0.577969
760	170	-0.576964	-0.576964	-0.576964
761	170.5	-0.575431	-0.575431	-0.575431
762	171	-0.573481	-0.573481	-0.573481
763	171.5	-0.571044	-0.571044	-0.571044
764	172	-0.569492	-0.569492	-0.569492
765	172.5	-0.567763	-0.567763	-0.567763
766	173	-0.566099	-0.566099	-0.566099
767	173.5	-0.564719	-0.564719	-0.564719
768	174	-0.563006	-0.563006	-0.563006
769	174.5	-0.5615	-0.5615	-0.5615
770	175	-0.559735	-0.559735	-0.559735
771	175.5	-0.557997	-0.557997	-0.557997
772	176	-0.556371	-0.556371	-0.556371
773	176.5	-0.555374	-0.555374	-0.555374
774	177	-0.554346	-0.554346	-0.554346
775	177.5	-0.553598	-0.553598	-0.553598
776	178	-0.552512	-0.552512	-0.552512
777	178.5	-0.551879	-0.551879	-0.551879
778	179	-0.550749	-0.550749	-0.550749
779	179.5	-0.548864	-0.548864	-0.548864
780	180	-0.547149	-0.547149	-0.547149
781	180.5	-0.546067	-0.546067	-0.546067
782	181	-0.544797	-0.544797	-0.544797
783	181.5	-0.542829	-0.542829	-0.542829
784	182	-0.540754	-0.540754	-0.540754
785	182.5	-0.538942	-0.538942	-0.538942
786	183	-0.53652	-0.53652	-0.53652
787	183.5	-0.534076	-0.534076	-0.534076
788	184	-0.532004	-0.532004	-0.532004
789	184.5	-0.529842	-0.529842	-0.529842
790	185	-0.527278	-0.527278	-0.527278
791	185.5	-0.525853	-0.525853	-0.525853
792	186	-0.525449	-0.525449	-0.525449
793	186.5	-0.524619	-0.524619	-0.524619
794	187	-0.523596	-0.523596	-0.523596
795	187.5	-0.522269	-0.522269	-0.522269
796	188	-0.520428	-0.520428	-0.520428
797	188.5	-0.518789	-0.518789	-0.518789
798	189	-0.517155	-0.517155	-0.517155
799	189.5	-0.515027	-0.515027	-0.515027
800	190	-0.513652	-0.513652	-0.513652
801	190.5	-0.512395	-0.512395	-0.512395
802	191	-0.510633	-0.510633	-0.510633
803	191.5	-0.508844	-0.508844	-0.508844
804	192	-0.506846	-0.506846	-0.506846
805	192.5	-0.505603	-0.505603	-0.505603
806	193	-0.504305	-0.504305	-0.504305
807	193.5	-0.502853	-0.502853	-0.502853
808	194	-0.501639	-0.501639	-0.501639
809	194.5	-0.49971	-0.49971	-0.49971
810	195	-0.49746	-0.49746	-0.49746
811	195.5	-0.495329	-0.495329	-0.495329
812	196	-0.493475	-0.493475	-0.493475
813	196.5	-0.492421	-0.492421	-0.492421
814	197	-0.4911	-0.4911	-0.4911
815	197.5	-0.489627	-0.489627	-0.489627
816	198	-0.488282	-0.488282	-0.488282
817	198.5	-0.486986	-0.486986	-0.486986
818	199	-0.485666	-0.485666	-0.485666
819	199.5	-0.484304	-0.484304	-0.484304
820	200	-0.482504	-0.482504	-0.482504
821	200.5	-0.480609	-0.480609	-0.480609
822	201	-0.478575	-0.478575	-0.478575
823	201.5	-0.476511	-0.476511	-0.476511
824	202	-0.474649	-0.474649	-0.474649
825	202.5	-0.47276	-0.47276	-0.47276
826	203	-0.470569	-0.470569	-0.470569
827	203.5	-0.46801	-0.46801	-0.46801
828	204	-0.466217	-0.466217	-0.466217
829	204.5	-0.464358	-0.464358	-0.464358
830	205	-0.462458	-0.462458	-0.462458
831	205.5	-0.460631	-0.460631	-0.460631
832	206	-0.458489	-0.458489	-0.458489
833	206.5	-0.455984	-0.455984	-0.455984
834	207	-0.453694	-0.453694	-0.453694
835	207.5	-0.451852	-0.451852	-0.451852
836	208	-0.449747	-0.449747	-0.449747
837	208.5	-0.447509	-0.447509	-0.447509
838	209	-0.445602	-0.445602	-0.445602
839	209.5	-0.443862	-0.443862	-0.443862
840	210	-0.442023	-0.442023	-0.442023
841	210.5	-0.440643	-0.440643	-0.440643
842	211	-0.438811	-0.438811	-0.438811
843	211.5	-0.436504	-0.436504	-0.436504
844	212	-0.434831	-0.434831	-0.434831
845	212.5	-0.432842	-0.432842	-0.432842
846	213	-0.430929	-0.430929	-0.430929
847	213.5	-0.429485	-0.429485	-0.429485
848	214	-0.427698	-0.427698	-0.427698
849	214.5	-0.425553	-0.425553	-0.425553
850	215	-0.422925	-0.422925	-0.422925
851	215.5	-0.421216	-0.421216	-0.421216
852	216	-0.419804	-0.419804	-0.419804
853	216.5	-0.417753	-0.417753	-0.417753
854	217	-0.415555	-0.415555	-0.415555
855	217.5	-0.413584	-0.413584	-0.413584
856	218	-0.411446	-0.411446	-0.411446
857	218.5	-0.409643	-0.409643	-0.409643
858	219	-0.407728	-0.407728	-0.407728
859	219.5	-0.405881	-0.405881	-0.405881
860	220	-0.40402	-0.40402	-0.40402
861	220.5	-0.402233	-0.402233	-0.402233
862	221	-0.400803	-0.400803	-0.400803
863	221.5	-0.398532	-0.398532	-0.398532
864	222	-0.396383	-0.396383	-0.396383
865	222.5	-0.394384	-0.394384	-0.394384
866	223	-0.393028	-0.393028	-0.393028
867	223.5	-0.392037	-0.392037	-0.392037
868	224	-0.391181	-0.391181	-0.391181
869	224.5	-0.389696	-0.389696	-0.389696
870	225	-0.386986	-0.386986	-0.386986
871	225.5	-0.384547	-0.384547	-0.384547
872	226	-0.383281	-0.383281	-0.383281
873	226.5	-0.382384	-0.382384	-0.382384
874	227	-0.381775	-0.381775	-0.381775
875	227.5	-0.380962	-0.380962	-0.380962
876	228	-0.379787	-0.379787	-0.379787
877	228.5	-0.378272	-0.378272	-0.378272
878	229	-0.376664	-0.376664	-0.376664
879	229.5	-0.374607	-0.374607	-0.374607
880	230	-0.372904	-0.372904	-0.372904
881	230.5	-0.371417	-0.371417	-0.371417
882	231	-0.369476	-0.369476	-0.369476
883	231.5	-0.368055	-0.368055	-0.368055
884	232	-0.366791	-0.366791	-0.366791
885	232.5	-0.365502	-0.365502	-0.365502
886	233	-0.363996	-0.363996	-0.363996
887	233.5	-0.362383	-0.362383	-0.362383
888	234	-0.360731	-0.360731	-0.360731
889	234.5	-0.359724	-0.359724	-0.359724
890	235	-0.359112	-0.359112	-0.359112
891	235.5	-0.358309	-0.358309	-0.358309
892	236	-0.357027	-0.357027	-0.357027
893	236.5	-0.355799	-0.355799	-0.355799
894	237	-0.354444	-0.354444	-0.354444
895	237.5	-0.353297	-0.353297	-0.353297
896	238	-0.352272	-0.352272	-0.352272
897	238.5	-0.350576	-0.350576	-0.350576
898	239	-0.349699	-0.349699	-0.349699
899	239.5	-0.349092	-0.349092	-0.349092
900	240	-0.348186	-0.348186	-0.348186
901	240.5	-0.346713	-0.346713	-0.346713
902	241	-0.345146	-0.345146	-0.345146
903	241.5	-0.34399	-0.34399	-0.34399
904	242	-0.342316	-0.342316	-0.342316
905	242.5	-0.34095	-0.34095	-0.34095
906	243	-0.339373	-0.339373	-0.339373
907	243.5	-0.337288	-0.337288	-0.337288
908	244	-0.335498	-0.335498	-0.335498
909	244.5	-0.334295	-0.334295	-0.334295
910	245	-0.332483	-0.332483	-0.332483
911	245.5	-0.331147	-0.331147	-0.331147
912	246	-0.329167	-0.329167	-0.329167
913	246.5	-0.327048	-0.327048	-0.327048
914	247	-0.326066	-0.326066	-0.326066
915	247.5	-0.324859	-0.324859	-0.324859
916	248	-0.322891	-0.322891	-0.322891
917	248.5	-0.320958	-0.320958	-0.320958
918	249	-0.319326	-0.319326	-0.319326
919	249.5	-0.318367	-0.318367	-0.318367
920	250	-0.317061	-0.317061	-0.317061
921	250.5	-0.315997	-0.315997	-0.315997
922	251	-0.314673	-0.314673	-0.314673
923	251.5	-0.312604	-0.312604	-0.312604
924	252	-0.310363	-0.310363	-0.310363
925	252.5	-0.308604	-0.308604	-0.308604
926	253	-0.306796	-0.306796	-0.306796
927	253.5	-0.304989	-0.304989	-0.304989
928	254	-0.302494	-0.302494	-0.302494
929	254.5	-0.30045	-0.30045	-0.30045
930	255	-0.29839	-0.29839	-0.29839
931	255.5	-0.296292	-0.296292	-0.296292
932	256	-0.294287	-0.294287	-0.294287
933	256.5	-0.292627	-0.292627	-0.292627
934	257	-0.290859	-0.290859	-0.290859
935	257.5	-0.289934	-0.289934	-0.289934
936	258	-0.288786	-0.288786	-0.288786
937	258.5	-0.287661	-0.287661	-0.287661
938	259	-0.287209	-0.287209	-0.287209
939	259.5	-0.286289	-0.286289	-0.286289
940	260	-0.285015	-0.285015	-0.285015
941	260.5	-0.283362	-0.283362	-0.283362
942	261	-0.282033	-0.282033	-0.282033
943	261.5	-0.281331	-0.281331	-0.281331
944	262	-0.280618	-0.280618	-0.280618
945	262.5	-0.279831	-0.279831	-0.279831
946	263	-0.278112	-0.278112	-0.278112
947	263.5	-0.276392	-0.276392	-0.276392
948	264	-0.274861	-0.274861	-0.274861
949	264.5	-0.273558	-0.273558	-0.273558
950	265	-0.272275	-0.272275	-0.272275
951	265.5	-0.270553	-0.270553	-0.270553
952	266	-0.268881	-0.268881	-0.268881
953	266.5	-0.268051	-0.268051	-0.268051
954	267	-0.267261	-0.267261	-0.267261
955	267.5	-0.266247	-0.266247	-0.266247
956	268	-0.265195	-0.265195	-0.265195
957	268.5	-0.263837	-0.263837	-0.263837
958	269	-0.26276	-0.26276	-0.26276
959	269.5	-0.261705	-0.261705	-0.261705
960	270	-0.260845	-0.260845	-0.260845
961	270.5	-0.260528	-0.260528	-0.260528
962	271	-0.260461	-0.260461	-0.260461
963	271.5	-0.25978	-0.25978	-0.25978
964	272	-0.258489	-0.258489	-0.258489
965	272.5	-0.257495	-0.257495	-0.257495
966	273	-0.256878	-0.256878	-0.256878
967	273.5	-0.255831	-0.255831	-0.255831
968	274	-0.255041	-0.255041	-0.255041
969	274.5	-0.25437	-0.25437	-0.25437
970	275	-0.253287	-0.253287	-0.253287
971	275.5	-0.2519	-0.2519	-0.2519
972	276	-0.250533	-0.250533	-0.250533
973	276.5	-0.249126	-0.249126	-0.249126
974	277	-0.247881	-0.247881	-0.247881
975	277.5	-0.247148	-0.247148	-0.247148
976	278	-0.245997	-0.245997	-0.245997
977	278.5	-0.244708	-0.244708	-0.244708
978	279	-0.243264	-0.243264	-0.243264
979	279.5	-0.242356	-0.242356	-0.242356
980	280	-0.241639	-0.241639	-0.241639
981	280.5	-0.240609	-0.240609	-0.240609
982	281	-0.238194	-0.238194	-0.238194
983	281.5	-0.236501	-0.236501	-0.236501
984	282	-0.235555	-0.235555	-0.235555
985	282.5	-0.235417	-0.235417	-0.235417
986	283	-0.235375	-0.235375	-0.235375
987	283.5	-0.233815	-0.233815	-0.233815
988	284	-0.232283	-0.232283	-0.232283
989	284.5	-0.231398	-0.231398	-0.231398
990	285	-0.230229	-0.230229	-0.230229
991	285.5	-0.228929	-0.228929	-0.228929
992	286	-0.227821	-0.227821	-0.227821
993	286.5	-0.226757	-0.226757	-0.226757
994	287	-0.225916	-0.225916	-0.225916
995	287.5	-0.224784	-0.224784	-0.224784
996	288	-0.223889	-0.223889	-0.223889
997	288.5	-0.223112	-0.223112	-0.223112
998	289	-0.222265	-0.222265	-0.222265
999	289.5	-0.221058	-0.221058	-0.221058
1000	290	-0.219963	-0.219963	-0.219963
1001	290.5	-0.21925	-0.21925	-0.21925
1002	291	-0.218281	-0.218281	-0.218281
1003	291.5	-0.217227	-0.217227	-0.217227
1004	292	-0.216011	-0.216011	-0.216011
1005	292.5	-0.215038	-0.215038	-0.215038
1006	293	-0.213993	-0.213993	-0.213993
1007	293.5	-0.213154	-0.213154	-0.213154
1008	294	-0.21246	-0.21246	-0.21246
1009	294.5	-0.211495	-0.211495	-0.211495
1010	295	-0.210643	-0.210643	-0.210643
1011	295.5	-0.209915	-0.209915	-0.209915
1012	296	-0.208478	-0.208478	-0.208478
1013	296.5	-0.207557	-0.207557	-0.207557
1014	297	-0.206971	-0.206971	-0.206971
1015	297.5	-0.206769	-0.206769	-0.206769
1016	298	-0.206635	-0.206635	-0.206635
1017	298.5	-0.206656	-0.206656	-0.206656
1018	299	-0.206115	-0.206115	-0.206115
1019	299.5	-0.2051	-0.2051	-0.2051
1020	300	-0.204307	-0.204307	-0.204307
1021	300.5	-0.20361	-0.20361	-0.20361
1022	301	-0.202603	-0.202603	-0.202603
1023	301.5	-0.201733	-0.201733	-0.201733
1024	302	-0.201957	-0.201957	-0.201957
1025	302.5	-0.201902	-0.201902	-0.201902
1026	303	-0.201207	-0.201207	-0.201207
1027	303.5	-0.200713	-0.200713	-0.200713
1028	304	-0.199689	-0.199689	-0.199689
1029	304.5	-0.198712	-0.198712	-0.198712
1030	305	-0.198162	-0.198162	-0.198162
1031	305.5	-0.198307	-0.198307	-0.198307
1032	306	-0.197887	-0.197887	-0.197887
1033	306.5	-0.197345	-0.197345	-0.197345
1034	307	-0.197108	-0.197108	-0.197108
1035	307.5	-0.196983	-0.196983	-0.196983
1036	308	-0.196739	-0.196739	-0.196739
1037	308.5	-0.196775	-0.196775	-0.196775
1038	309	-0.196515	-0.196515	-0.196515
1039	309.5	-0.196179	-0.196179	-0.196179
1040	310	-0.194909	-0.194909	-0.194909
1041	310.5	-0.193893	-0.193893	-0.193893
1042	311	-0.19304	-0.19304	-0.19304
1043	311.5	-0.192389	-0.192389	-0.192389
1044	312	-0.192019	-0.192019	-0.192019
1045	312.5	-0.191233	-0.191233	-0.191233
1046	313	-0.191371	-0.191371	-0.191371
1047	313.5	-0.191657	-0.191657	-0.191657
1048	314	-0.1908	-0.1908	-0.1908
1049	314.5	-0.189515	-0.189515	-0.189515
1050	315	-0.188594	-0.188594	-0.188594
1051	315.5	-0.187808	-0.187808	-0.187808
1052	316	-0.187081	-0.187081	-0.187081
1053	316.5	-0.186784	-0.186784	-0.186784
1054	317	-0.186152	-0.186152	-0.186152
1055	317.5	-0.185747	-0.185747	-0.185747
1056	318	-0.185438	-0.185438	-0.185438
1057	318.5	-0.184038	-0.184038	-0.184038
1058	319	-0.183031	-0.183031	-0.183031
1059	319.5	-0.182223	-0.182223	-0.182223
1060	320	-0.18154	-0.18154	-0.18154
1061	320.5	-0.181492	-0.181492	-0.181492
1062	321	-0.181337	-0.181337	-0.181337
1063	321.5	-0.180613	-0.180613	-0.180613
1064	322	-0.179718	-0.179718	-0.179718
1065	322.5	-0.178337	-0.178337	-0.178337
1066	323	-0.176686	-0.176686	-0.176686
1067	323.5	-0.176136	-0.176136	-0.176136
1068	324	-0.175987	-0.175987	-0.175987
1069	324.5	-0.175684	-0.175684	-0.175684
1070	325	-0.174988	-0.174988	-0.174988
1071	325.5	-0.173535	-0.173535	-0.173535
1072	326	-0.172641	-0.172641	-0.172641
1073	326.5	-0.171429	-0.171429	-0.171429
1074	327	-0.170435	-0.170435	-0.170435
1075	327.5	-0.169489	-0.169489	-0.169489
1076	328	-0.168518	-0.168518	-0.168518
1077	328.5	-0.167748	-0.167748	-0.167748
1078	329	-0.166814	-0.166814	-0.166814
1079	329.5	-0.166352	-0.166352	-0.166352
1080	330	-0.165083	-0.165083	-0.165083
1081	330.5	-0.163159	-0.163159	-0.163159
1082	331	-0.161494	-0.161494	-0.161494
1083	331.5	-0.160085	-0.160085	-0.160085
1084	332	-0.159126	-0.159126	-0.159126
1085	332.5	-0.159067	-0.159067	-0.159067
1086	333	-0.159288	-0.159288	-0.159288
1087	333.5	-0.159113	-0.159113	-0.159113
1088	334	-0.157892	-0.157892	-0.157892
1089	334.5	-0.15719	-0.15719	-0.15719
1090	335	-0.157016	-0.157016	-0.157016
1091	335.5	-0.156385	-0.156385	-0.156385
1092	336	-0.155381	-0.155381	-0.155381
1093	336.5	-0.15481	-0.15481	-0.15481
1094	337	-0.154567	-0.154567	-0.154567
1095	337.5	-0.153123	-0.153123	-0.153123
1096	338	-0.152046	-0.152046	-0.152046
1097	338.5	-0.151572	-0.151572	-0.151572
1098	339	-0.150914	-0.150914	-0.150914
1099	339.5	-0.14995	-0.14995	-0.14995
1100	340	-0.1491	-0.1491	-0.1491
1101	340.5	-0.148687	-0.148687	-0.148687
1102	341	-0.14773	-0.14773	-0.14773
1103	341.5	-0.146996	-0.146996	-0.146996
1104	342	-0.146318	-0.146318	-0.146318
1105	342.5	-0.145414	-0.145414	-0.145414
1106	343	-0.144007	-0.144007	-0.144007
1107	343.5	-0.143437	-0.143437	-0.143437
1108	344	-0.14253	-0.14253	-0.14253
1109	344.5	-0.141125	-0.141125	-0.141125
1110	345	-0.139802	-0.139802	-0.139802
1111	345.5	-0.138944	-0.138944	-0.138944
1112	346	-0.138372	-0.138372	-0.138372
1113	346.5	-0.138034	-0.138034	-0.138034
1114	347	-0.137763	-0.137763	-0.137763
1115	347.5	-0.137225	-0.137225	-0.137225
1116	348	-0.137111	-0.137111	-0.137111
1117	348.5	-0.137082	-0.137082	-0.137082
1118	349	-0.137035	-0.137035	-0.137035
1119	349.5	-0.136636	-0.136636	-0.136636
1120	350	-0.136	-0.136	-0.136
1121	350.5	-0.134975	-0.134975	-0.134975
1122	351	-0.133792	-0.133792	-0.133792
1123	351.5	-0.133521	-0.133521	-0.133521
1124	352	-0.133812	-0.133812	-0.133812
1125	352.5	-0.133981	-0.133981	-0.133981
1126	353	-0.132972	-0.132972	-0.132972
1127	353.5	-0.13116	-0.13116	-0.13116
1128	354	-0.128998	-0.128998	-0.128998
1129	354.5	-0.126929	-0.126929	-0.126929
1130	355	-0.125318	-0.125318	-0.125318
1131	355.5	-0.123745	-0.123745	-0.123745
1132	356	-0.122977	-0.122977	-0.122977
1133	356.5	-0.121641	-0.121641	-0.121641
1134	357	-0.120058	-0.120058	-0.120058
1135	357.5	-0.11876	-0.11876	-0.11876
1136	358	-0.118154	-0.118154	-0.118154
1137	358.5	-0.117933	-0.117933	-0.117933
1138	359	-0.11722	-0.11722	-0.11722
1139	359.5	-0.116063	-0.116063	-0.116063
1140	360	-0.115129	-0.115129	-0.115129
1141	360.5	-0.114294	-0.114294	-0.114294
1142	361	-0.113679	-0.113679	-0.113679
1143	361.5	-0.112686	-0.112686	-0.112686
1144	362	-0.11145	-0.11145	-0.11145
1145	362.5	-0.11035	-0.11035	-0.11035
1146	363	-0.10971	-0.10971	-0.10971
1147	363.5	-0.108966	-0.108966	-0.108966
1148	364	-0.108642	-0.108642	-0.108642
1149	364.5	-0.107903	-0.107903	-0.107903
1150	365	-0.107447	-0.107447	-0.107447
1151	365.5	-0.106818	-0.106818	-0.106818
1152	366	-0.106067	-0.106067	-0.106067
1153	366.5	-0.104853	-0.104853	-0.104853
1154	367	-0.103398	-0.103398	-0.103398
1155	367.5	-0.101965	-0.101965	-0.101965
1156	368	-0.100892	-0.100892	-0.100892
1157	368.5	-0.099501	-0.099501	-0.099501
1158	369	-0.0975943	-0.0975943	-0.0975943
1159	369.5	-0.0960793	-0.0960793	-0.0960793
1160	370	-0.0949649	-0.0949649	-0.0949649
1161	370.5	-0.0941376	-0.0941376	-0.0941376
1162	371	-0.0929188	-0.0929188	-0.0929188
1163	371.5	-0.0921191	-0.0921191	-0.0921191
1164	372	-0.0910758	-0.0910758	-0.0910758
1165	372.5	-0.0901847	-0.0901847	-0.0901847
1166	373	-0.0893805	-0.0893805	-0.0893805
1167	373.5	-0.0876417	-0.0876417	-0.0876417
1168	374	-0.0860978	-0.0860978	-0.0860978
1169	374.5	-0.0840052	-0.0840052	-0.0840052
1170	375	-0.08277	-0.08277	-0.08277
1171	375.5	-0.0822672	-0.0822672	-0.0822672
1172	376	-0.0819205	-0.0819205	-0.0819205
1173	376.5	-0.0812024	-0.0812024	-0.0812024
1174	377	-0.0797814	-0.0797814	-0.0797814
1175	377.5	-0.0790761	-0.0790761	-0.0790761
1176	378	-0.0785235	-0.0785235	-0.0785235
1177	378.5	-0.0780889	-0.0780889	-0.0780889
1178	379	-0.0778586	-0.0778586	-0.0778586
1179	379.5	-0.078436	-0.078436	-0.078436
1180	380	-0.0782292	-0.0782292	-0.0782292
1181	380.5	-0.0773625	-0.0773625	-0.0773625
1182	381	-0.0772372	-0.0772372	-0.0772372
1183	381.5	-0.0771971	-0.0771971	-0.0771971
1184	382	-0.0772811	-0.0772811	-0.0772811
1185	382.5	-0.0769944	-0.0769944	-0.0769944
1186	383	-0.0760707	-0.0760707	-0.0760707
1187	383.5	-0.075314	-0.075314	-0.075314
1188	384	-0.0744788	-0.0744788	-0.0744788
1189	384.5	-0.0743714	-0.0743714	-0.0743714
1190	385	-0.0745443	-0.0745443	-0.0745443
1191	385.5	-0.0749909	-0.0749909	-0.0749909
1192	386	-0.0751345	-0.0751345	-0.0751345
1193	386.5	-0.0753427	-0.0753427	-0.0753427
1194	387	-0.075214	-0.075214	-0.075214
1195	387.5	-0.0745383	-0.0745383	-0.0745383
1196	388	-0.0739318	-0.0739318	-0.0739318
1197	388.5	-0.073207	-0.073207	-0.073207
1198	389	-0.0726325	-0.0726325	-0.0726325
1199	389.5	-0.071966	-0.071966	-0.071966
1200	390	-0.0710691	-0.0710691	-0.0710691
1201	390.5	-0.0705043	-0.0705043	-0.0705043
1202	391	-0.0695583	-0.0695583	-0.0695583
1203	391.5	-0.0681632	-0.0681632	-0.0681632
1204	392	-0.0669276	-0.0669276	-0.0669276
1205	392.5	-0.0656484	-0.0656484	-0.0656484
1206	393	-0.0651142	-0.0651142	-0.0651142
1207	393.5	-0.0645762	-0.0645762	-0.0645762
1208	394	-0.0638689	-0.0638689	-0.0638689
1209	394.5	-0.0632243	-0.0632243	-0.0632243
1210	395	-0.0617798	-0.0617798	-0.0617798
1211	395.5	-0.0595872	-0.0595872	-0.0595872
1212	396	-0.0575066	-0.0575066	-0.0575066
1213	396.5	-0.0557483	-0.0557483	-0.0557483
1214	397	-0.0550798	-0.0550798	-0.0550798
1215	397.5	-0.0545054	-0.0545054	-0.0545054
1216	398	-0.054063	-0.054063	-0.054063
1217	398.5	-0.0537918	-0.0537918	-0.0537918
1218	399	-0.0534932	-0.0534932	-0.0534932
1219	399.5	-0.052575	-0.052575	-0.052575
1220	400	-0.0506902	-0.0506902	-0.0506902
1221	400.5	-0.0489508	-0.0489508	-0.0489508
1222	401	-0.0476324	-0.0476324	-0.0476324
1223	401.5	-0.0467991	-0.0467991	-0.0467991
1224	402	-0.0458692	-0.0458692	-0.0458692
1225	402.5	-0.0444602	-0.0444602	-0.0444602
1226	403	-0.0431243	-0.0431243	-0.0431243
1227	403.5	-0.0416795	-0.0416795	-0.0416795
1228	404	-0.039583	-0.039583	-0.039583
1229	404.5	-0.037265	-0.037265	-0.037265
1230	405	-0.0358031	-0.0358031	-0.0358031
1231	405.5	-0.0343581	-0.0343581	-0.0343581
1232	406	-0.0331767	-0.0331767	-0.0331767
1233	406.5	-0.0327752	-0.0327752	-0.0327752
1234	407	-0.0320288	-0.0320288	-0.0320288
1235	407.5	-0.0302772	-0.0302772	-0.0302772
1236	408	-0.0287244	-0.0287244	-0.0287244
1237	408.5	-0.0281349	-0.0281349	-0.0281349
1238	409	-0.0286637	-0.0286637	-0.0286637
1239	409.5	-0.0290619	-0.0290619	-0.0290619
1240	410	-0.0291837	-0.0291837	-0.0291837
1241	410.5	-0.0288312	-0.0288312	-0.0288312
1242	411	-0.0280715	-0.0280715	-0.0280715
1243	411.5	-0.0271762	-0.0271762	-0.0271762
1244	412	-0.0260078	-0.0260078	-0.0260078
1245	412.5	-0.025428	-0.025428	-0.025428
1246	413	-0.025013	-0.025013	-0.025013
1247	413.5	-0.0238794	-0.0238794	-0.0238794
1248	414	-0.0232689	-0.0232689	-0.0232689
1249	414.5	-0.0232138	-0.0232138	-0.0232138
1250	415	-0.022692	-0.022692	-0.022692
1251	415.5	-0.0217496	-0.0217496	-0.0217496
1252	416	-0.0219916	-0.0219916	-0.0219916
1253	416.5	-0.0223303	-0.0223303	-0.0223303
1254	417	-0.0226385	-0.0226385	-0.0226385
1255	417.5	-0.0233409	-0.0233409	-0.0233409
1256	418	-0.023572	-0.023572	-0.023572
1257	418.5	-0.0227852	-0.0227852	-0.0227852
1258	419	-0.0217337	-0.0217337	-0.0217337
1259	419.5	-0.0218697	-0.0218697	-0.0218697
1260	420	-0.0224557	-0.0224557	-0.0224557
1261	420.5	-0.0226738	-0.0226738	-0.0226738
1262	421	-0.0230863	-0.0230863	-0.0230863
1263	421.5	-0.0235235	-0.0235235	-0.0235235
1264	422	-0.0238504	-0.0238504	-0.0238504
1265	422.5	-0.0239265	-0.0239265	-0.0239265
1266	423	-0.023738	-0.023738	-0.023738
1267	423.5	-0.0235977	-0.0235977	-0.0235977
1268	424	-0.0234947	-0.0234947	-0.0234947
1269	424.5	-0.0240925	-0.0240925	-0.0240925
1270	425	-0.0247283	-0.0247283	-0.0247283
1271	425.5	-0.0248114	-0.0248114	-0.0248114
1272	426	-0.0249348	-0.0249348	-0.0249348
1273	426.5	-0.0253451	-0.0253451	-0.0253451
1274	427	-0.0252175	-0.0252175	-0.0252175
1275	427.5	-0.0247104	-0.0247104	-0.0247104
1276	428	-0.0241367	-0.0241367	-0.0241367
1277	428.5	-0.0238742	-0.0238742	-0.0238742
1278	429	-0.0230871	-0.0230871	-0.0230871
1279	429.5	-0.0227613	-0.0227613	-0.0227613
1280	430	-0.0227592	-0.0227592	-0.0227592
1281	430.5	-0.0220175	-0.0220175	-0.0220175
1282	431	-0.0209375	-0.0209375	-0.0209375
1283	431.5	-0.0204685	-0.0204685	-0.0204685
1284	432	-0.0205101	-0.0205101	-0.0205101
1285	432.5	-0.0196913	-0.0196913	-0.0196913
1286	433	-0.0191892	-0.0191892	-0.0191892
1287	433.5	-0.018835	-0.018835	-0.018835
1288	434	-0.0186241	-0.0186241	-0.0186241
1289	434.5	-0.0190787	-0.0190787	-0.0190787
1290	435	-0.0195412	-0.0195412	-0.0195412
1291	435.5	-0.0191648	-0.0191648	-0.0191648
1292	436	-0.0187337	-0.0187337	-0.0187337
1293	436.5	-0.0181785	-0.0181785	-0.0181785
1294	437	-0.017767	-0.017767	-0.017767
1295	437.5	-0.0165406	-0.0165406	-0.0165406
1296	438	-0.0161118	-0.0161118	-0.0161118
1297	438.5	-0.0156451	-0.0156451	-0.0156451
1298	439	-0.0145458	-0.0145458	-0.0145458
1299	439.5	-0.0129026	-0.0129026	-0.0129026
1300	440	-0.0110383	-0.0110383	-0.0110383
1301	440.5	-0.0108614	-0.0108614	-0.0108614
1302	441	-0.0110023	-0.0110023	-0.0110023
1303	441.5	-0.0110925	-0.0110925	-0.0110925
1304	442	-0.0103527	-0.0103527	-0.0103527
1305	442.5	-0.00904679	-0.00904679	-0.00904679
1306	443	-0.00780227	-0.00780227	-0.00780227
1307	443.5	-0.00672878	-0.00672878	-0.00672878
1308	444	-0.00595021	-0.00595021	-0.00595021
1309	444.5	-0.00471091	-0.00471091	-0.00471091
1310	445	-0.00325377	-0.00325377	-0.00325377
1311	445.5	-0.00141978	-0.00141978	-0.00141978
1312	446	0.000933911	0.000933911	0.000933911
1313	446.5	0.00310048	0.00310048	0.00310048
1314	447	0.00430281	0.00430281	0.00430281
1315	447.5	0.00442849	0.00442849	0.00442849
1316	448	0.00424808	0.00424808	0.00424808
1317	448.5	0.00462959	0.00462959	0.00462959
1318	449	0.00513219	0.00513219	0.00513219
1319	449.5	0.00550199	0.00550199	0.00550199
1320	450	0.00572489	0.00572489	0.00572489
1321	450.5	0.00633723	0.00633723	0.00633723
1322	451	0.00643259	0.00643259	0.00643259
1323	451.5	0.00755492	0.00755492	0.00755492
1324	452	0.00883486	0.00883486	0.00883486
1325	452.5	0.00998779	0.00998779	0.00998779
1326	453	0.0111618	0.0111618	0.0111618
1327	453.5	0.0114895	0.0114895	0.0114895
1328	454	0.0120898	0.0120898	0.0120898
1329	454.5	0.0121238	0.0121238	0.0121238
1330	455	0.0121813	0.0121813	0.0121813
1331	455.5	0.0125501	0.0125501	0.0125501
1332	456	0.0135592	0.0135592	0.0135592
1333	456.5	0.0148337	0.0148337	0.0148337
1334	457	0.0162202	0.0162202	0.0162202
1335	457.5	0.0175622	0.0175622	0.0175622
1336	458	0.0188092	0.0188092	0.0188092
1337	458.5	0.0195547	0.0195547	0.0195547
1338	459	0.0193427	0.0193427	0.0193427
1339	459.5	0.0192786	0.0192786	0.0192786
1340	460	0.0197882	0.0197882	0.0197882
1341	460.5	0.0211901	0.0211901	0.0211901
1342	461	0.0225198	0.0225198	0.0225198
1343	461.5	0.0236097	0.0236097	0.0236097
1344	462	0.0247586	0.0247586	0.0247586
1345	462.5	0.0255468	0.0255468	0.0255468
1346	463	0.0263213	0.0263213	0.0263213
1347	463.5	0.0271575	0.0271575	0.0271575
1348	464	0.0278522	0.0278522	0.0278522
1349	464.5	0.0283302	0.0283302	0.0283302
1350	465	0.0289303	0.0289303	0.0289303
1351	465.5	0.0290099	0.0290099	0.0290099
1352	466	0.0294145	0.0294145	0.0294145
1353	466.5	0.0301209	0.0301209	0.0301209
1354	467	0.0303663	0.0303663	0.0303663
1355	467.5	0.0315473	0.0315473	0.0315473
1356	468	0.0331336	0.0331336	0.0331336
1357	468.5	0.033334	0.033334	0.033334
1358	469	0.0338301	0.0338301	0.0338301
1359	469.5	0.0341662	0.0341662	0.0341662
1360	470	0.034481	0.034481	0.034481
1361	470.5	0.0339837	0.0339837	0.0339837
1362	471	0.0343876	0.0343876	0.0343876
1363	471.5	0.034745	0.034745	0.034745
1364	472	0.035164	0.035164	0.035164
1365	472.5	0.0353886	0.0353886	0.0353886
1366	473	0.0355722	0.0355722	0.0355722
1367	473.5	0.0355988	0.0355988	0.0355988
1368	474	0.0354893	0.0354893	0.0354893
1369	474.5	0.0353814	0.0353814	0.0353814
1370	475	0.0352893	0.0352893	0.0352893
1371	475.5	0.0350832	0.0350832	0.0350832
1372	476	0.0353413	0.0353413	0.0353413
1373	476.5	0.0353059	0.0353059	0.0353059
1374	477	0.0347375	0.0347375	0.0347375
1375	477.5	0.0348766	0.0348766	0.0348766
1376	478	0.0347257	0.0347257	0.0347257
1377	478.5	0.0352175	0.0352175	0.0352175
1378	479	0.0360354	0.0360354	0.0360354
1379	479.5	0.0362607	0.0362607	0.0362607
1380	480	0.0364319	0.0364319	0.0364319
1381	480.5	0.0366592	0.0366592	0.0366592
1382	481	0.0370988	0.0370988	0.0370988
1383	481.5	0.0376805	0.0376805	0.0376805
1384	482	0.0381433	0.0381433	0.0381433
1385	482.5	0.0385161	0.0385161	0.0385161
1386	483	0.0391219	0.0391219	0.0391219
1387	483.5	0.0392072	0.0392072	0.0392072
1388	484	0.0397979	0.0397979	0.0397979
1389	484.5	0.0402592	0.0402592	0.0402592
1390	485	0.0402338	0.0402338	0.0402338
1391	485.5	0.0402365	0.0402365	0.0402365
1392	486	0.0405591	0.0405591	0.0405591
1393	486.5	0.0415032	0.0415032	0.0415032
1394	487	0.0429563	0.0429563	0.0429563
1395	487.5	0.0436781	0.0436781	0.0436781
1396	488	0.0439672	0.0439672	0.0439672
1397	488.5	0.0439316	0.0439316	0.0439316
1398	489	0.0441061	0.0441061	0.0441061
1399	489.5	0.0441021	0.0441021	0.0441021
1400	490	0.0445378	0.0445378	0.0445378
1401	490.5	0.0455843	0.0455843	0.0455843
1402	491	0.0464093	0.0464093	0.0464093
1403	491.5	0.0474506	0.0474506	0.0474506
1404	492	0.0483106	0.0483106	0.0483106
1405	492.5	0.0482598	0.0482598	0.0482598
1406	493	0.0483373	0.0483373	0.0483373
1407	493.5	0.0483199	0.0483199	0.0483199
1408	494	0.048102	0.048102	0.048102
1409	494.5	0.0481333	0.0481333	0.0481333
1410	495	0.0481401	0.0481401	0.0481401
1411	495.5	0.0488612	0.0488612	0.0488612
1412	496	0.0496283	0.0496283	0.0496283
1413	496.5	0.0500667	0.0500667	0.0500667
1414	497	0.0506101	0.0506101	0.0506101
1415	497.5	0.051129	0.051129	0.051129
1416	498	0.0516987	0.0516987	0.0516987
1417	498.5	0.0528468	0.0528468	0.0528468
1418	499	0.053341	0.053341	0.053341
1419	499.5	0.0529993	0.0529993	0.0529993
1420	500	0.0528446	0.0528446	0.0528446
1421	500.5	0.0532112	0.0532112	0.0532112
1422	501	0.0530538	0.0530538	0.0530538
1423	501.5	0.0526809	0.0526809	0.0526809
1424	502	0.053115	0.053115	0.053115
1425	502.5	0.053714	0.053714	0.053714
1426	503	0.0540181	0.0540181	0.0540181
1427	503.5	0.0545663	0.0545663	0.0545663
1428	504	0.0552695	0.0552695	0.0552695
1429	504.5	0.0559882	0.0559882	0.0559882
1430	505	0.056602	0.056602	0.056602
1431	505.5	0.0570591	0.0570591	0.0570591
1432	506	0.0580339	0.0580339	0.0580339
1433	506.5	0.0593178	0.0593178	0.0593178
1434	507	0.0601134	0.0601134	0.0601134
1435	507.5	0.0607903	0.0607903	0.0607903
1436	508	0.0609822	0.0609822	0.0609822
1437	508.5	0.0613449	0.0613449	0.0613449
1438	509	0.0615468	0.0615468	0.0615468
1439	509.5	0.0621079	0.0621079	0.0621079
1440	510	0.0631239	0.0631239	0.0631239
1441	510.5	0.063572	0.063572	0.063572
1442	511	0.0644741	0.0644741	0.0644741
1443	511.5	0.0653167	0.0653167	0.0653167
1444	512	0.0651467	0.0651467	0.0651467
1445	512.5	0.0654826	0.0654826	0.0654826
1446	513	0.065175	0.065175	0.065175
1447	513.5	0.0651755	0.0651755	0.0651755
1448	514	0.065418	0.065418	0.065418
1449	514.5	0.0656919	0.0656919	0.0656919
1450	515	0.0657339	0.0657339	0.0657339
1451	515.5	0.065907	0.065907	0.065907
1452	516	0.0660625	0.0660625	0.0660625
1453	516.5	0.0667417	0.0667417	0.0667417
1454	517	0.0665001	0.0665001	0.0665001
1455	517.5	0.0663489	0.0663489	0.0663489
1456	518	0.0662174	0.0662174	0.0662174
1457	518.5	0.066047	0.066047	0.066047
1458	519	0.0662315	0.0662315	0.0662315
1459	519.5	0.0666757	0.0666757	0.0666757
1460	520	0.0675721	0.0675721	0.0675721
1461	520.5	0.0688246	0.0688246	0.0688246
1462	521	0.0693827	0.0693827	0.0693827
1463	521.5	0.0699645	0.0699645	0.0699645
1464	522	0.070556	0.070556	0.070556
1465	522.5	0.070707	0.070707	0.070707
1466	523	0.0707683	0.0707683	0.0707683
1467	523.5	0.0714303	0.0714303	0.0714303
1468	524	0.0711446	0.0711446	0.0711446
1469	524.5	0.0708589	0.0708589	0.0708589
1470	525	0.0708439	0.0708439	0.0708439
1471	525.5	0.0709559	0.0709559	0.0709559
1472	526	0.0706091	0.0706091	0.0706091
1473	526.5	0.0701566	0.0701566	0.0701566
1474	527	0.0702293	0.0702293	0.0702293
1475	527.5	0.0712879	0.0712879	0.0712879
1476	528	0.0715171	0.0715171	0.0715171
1477	528.5	0.0714243	0.0714243	0.0714243
1478	529	0.0715041	0.0715041	0.0715041
1479	529.5	0.0713478	0.0713478	0.0713478
1480	530	0.071593	0.071593	0.071593
1481	530.5	0.0722087	0.0722087	0.0722087
1482	531	0.0726675	0.0726675	0.0726675
1483	531.5	0.0729006	0.0729006	0.0729006
1484	532	0.0730515	0.0730515	0.0730515
1485	532.5	0.0738934	0.0738934	0.0738934
1486	533	0.0734063	0.0734063	0.0734063
1487	533.5	0.0730129	0.0730129	0.0730129
1488	534	0.0728734	0.0728734	0.0728734
1489	534.5	0.0730929	0.0730929	0.0730929
1490	535	0.0734158	0.0734158	0.0734158
1491	535.5	0.0734979	0.0734979	0.0734979
1492	536	0.0733561	0.0733561	0.0733561
1493	536.5	0.074029	0.074029	0.074029
1494	537	0.0748761	0.0748761	0.0748761
1495	537.5	0.075319	0.075319	0.075319
1496	538	0.0755511	0.0755511	0.0755511
1497	538.5	0.0755754	0.0755754	0.0755754
1498	539	0.0756157	0.0756157	0.0756157
1499	539.5	0.0753086	0.0753086	0.0753086
1500	540	0.0754891	0.0754891	0.0754891
1501	540.5	0.075708	0.075708	0.075708
1502	541	0.0759178	0.0759178	0.0759178
1503	541.5	0.0764359	0.0764359	0.0764359
1504	542	0.0768062	0.0768062	0.0768062
1505	542.5	0.0777693	0.0777693	0.0777693
1506	543	0.0786242	0.0786242	0.0786242
1507	543.5	0.0792912	0.0792912	0.0792912
1508	544	0.0791101	0.0791101	0.0791101
1509	544.5	0.079098	0.079098	0.079098
1510	545	0.0792152	0.0792152	0.0792152
1511	545.5	0.0796814	0.0796814	0.0796814
1512	546	0.0805059	0.0805059	0.0805059
1513	546.5	0.0820247	0.0820247	0.0820247
1514	547	0.083277	0.083277	0.083277
1515	547.5	0.084031	0.084031	0.084031
1516	548	0.085014	0.085014	0.085014
1517	548.5	0.0856696	0.0856696	0.0856696
1518	549	0.0862274	0.0862274	0.0862274
1519	549.5	0.0868409	0.0868409	0.0868409
1520	550	0.0873726	0.0873726	0.0873726
1521	550.5	0.0883969	0.0883969	0.0883969
1522	551	0.0888182	0.0888182	0.0888182
1523	551.5	0.088883	0.088883	0.088883
1524	552	0.0893948	0.0893948	0.0893948
1525	552.5	0.0904707	0.0904707	0.0904707
1526	553	0.0911718	0.0911718	0.0911718
1527	553.5	0.0908847	0.0908847	0.0908847
1528	554	0.0905191	0.0905191	0.0905191
1529	554.5	0.0911829	0.0911829	0.0911829
1530	555	0.0919979	0.0919979	0.0919979
1531	555.5	0.0924646	0.0924646	0.0924646
1532	556	0.0922515	0.0922515	0.0922515
1533	556.5	0.0919494	0.0919494	0.0919494
1534	557	0.0920885	0.0920885	0.0920885
1535	557.5	0.092132	0.092132	0.092132
1536	558	0.0918061	0.0918061	0.0918061
1537	558.5	0.0913655	0.0913655	0.0913655
1538	559	0.0914421	0.0914421	0.0914421
1539	559.5	0.0914311	0.0914311	0.0914311
1540	560	0.091153	0.091153	0.091153
1541	560.5	0.0911683	0.0911683	0.0911683
1542	561	0.0911501	0.0911501	0.0911501
1543	561.5	0.0910295	0.0910295	0.0910295
1544	562	0.0910043	0.0910043	0.0910043
1545	562.5	0.0913113	0.0913113	0.0913113
1546	563	0.0913825	0.0913825	0.0913825
1547	563.5	0.0913687	0.0913687	0.0913687
1548	564	0.0916727	0.0916727	0.0916727
1549	564.5	0.0920727	0.0920727	0.0920727
1550	565	0.091674	0.091674	0.091674
1551	565.5	0.0918566	0.0918566	0.0918566
1552	566	0.0918093	0.0918093	0.0918093
1553	566.5	0.0923103	0.0923103	0.0923103
1554	567	0.093044	0.093044	0.093044
1555	567.5	0.0938439	0.0938439	0.0938439
1556	568	0.0950067	0.0950067	0.0950067
1557	568.5	0.0959844	0.0959844	0.0959844
1558	569	0.097235	0.097235	0.097235
1559	569.5	0.098224	0.098224	0.098224
1560	570	0.0985137	0.0985137	0.0985137
1561	570.5	0.0990549	0.0990549	0.0990549
1562	571	0.0993642	0.0993642	0.0993642
1563	571.5	0.0993476	0.0993476	0.0993476
1564	572	0.0989801	0.0989801	0.0989801
1565	572.5	0.0985086	0.0985086	0.0985086
1566	573	0.098435	0.098435	0.098435
1567	573.5	0.0985276	0.0985276	0.0985276
1568	574	0.0991511	0.0991511	0.0991511
1569	574.5	0.0994295	0.0994295	0.0994295
1570	575	0.0997249	0.0997249	0.0997249
1571	575.5	0.0997563	0.0997563	0.0997563
1572	576	0.100101	0.100101	0.100101
1573	576.5	0.0992907	0.0992907	0.0992907
1574	577	0.0987412	0.0987412	0.0987412
1575	577.5	0.0992556	0.0992556	0.0992556
1576	578	0.099417	0.099417	0.099417
1577	578.5	0.0992848	0.0992848	0.0992848
1578	579	0.099643	0.099643	0.099643
1579	579.5	0.100047	0.100047	0.100047
1580	580	0.0997284	0.0997284	0.0997284
1581	580.5	0.0994572	0.0994572	0.0994572
1582	581	0.100197	0.100197	0.100197
1583	581.5	0.101525	0.101525	0.101525
1584	582	0.102783	0.102783	0.102783
1585	582.5	0.102804	0.102804	0.102804
1586	583	0.102172	0.102172	0.102172
1587	583.5	0.101832	0.101832	0.101832
1588	584	0.101955	0.101955	0.101955
1589	584.5	0.102381	0.102381	0.102381
1590	585	0.102603	0.102603	0.102603
1591	585.5	0.103564	0.103564	0.103564
1592	586	0.104604	0.104604	0.104604
1593	586.5	0.10543	0.10543	0.10543
1594	587	0.105896	0.105896	0.105896
1595	587.5	0.10633	0.10633	0.10633
1596	588	0.106606	0.106606	0.106606
1597	588.5	0.10713	0.10713	0.10713
1598	589	0.1074	0.1074	0.1074
1599	589.5	0.107425	0.107425	0.107425
1600	590	0.107219	0.107219	0.107219
1601	590.5	0.107846	0.107846	0.107846
1602	591	0.108802	0.108802	0.108802
1603	591.5	0.108831	0.108831	0.108831
1604	592	0.108167	0.108167	0.108167
1605	592.5	0.107924	0.107924	0.107924
1606	593	0.107729	0.107729	0.107729
1607	593.5	0.107959	0.107959	0.107959
1608	594	0.108873	0.108873	0.108873
1609	594.5	0.109886	0.109886	0.109886
1610	595	0.110273	0.110273	0.110273
1611	595.5	0.110512	0.110512	0.110512
1612	596	0.111127	0.111127	0.111127
1613	596.5	0.111847	0.111847	0.111847
1614	597	0.112654	0.112654	0.112654
1615	597.5	0.112898	0.112898	0.112898
1616	598	0.112564	0.112564	0.112564
1617	598.5	0.112339	0.112339	0.112339
1618	599	0.11299	0.11299	0.11299
1619	599.5	0.113394	0.113394	0.113394
1620	600	0.113978	0.113978	0.113978
1621	600.5	0.115522	0.115522	0.115522
1622	601	0.116471	0.116471	0.116471
1623	601.5	0.116731	0.116731	0.116731
1624	602	0.117131	0.117131	0.117131
1625	602.5	0.117568	0.117568	0.117568
1626	603	0.117866	0.117866	0.117866
1627	603.5	0.11834	0.11834	0.11834
1628	604	0.11945	0.11945	0.11945
1629	604.5	0.120216	0.120216	0.120216
1630	605	0.120829	0.120829	0.120829
1631	605.5	0.121789	0.121789	0.121789
1632	606	0.122169	0.122169	0.122169
1633	606.5	0.12214	0.12214	0.12214
1634	607	0.122399	0.122399	0.122399
1635	607.5	0.122959	0.122959	0.122959
1636	608	0.123164	0.123164	0.123164
1637	608.5	0.123414	0.123414	0.123414
1638	609	0.12369	0.12369	0.12369
1639	609.5	0.123718	0.123718	0.123718
1640	610	0.124204	0.124204	0.124204

## Sheet: panel_a_bottom
	time (ms)	SNR_trial_0	SNR_trial_1	SNR_trial_2	SNR_trial_3	SNR_trial_4	SNR_trial_5	SNR_trial_6	SNR_trial_7	SNR_trial_8	SNR_mean
0	2300	305.336	169.213	12.0642	306.768	139.085	64.9673	372.098	13.6658	1300.42	298.179
1	2300.5	326.092	194.556	10.24	255.243	148.106	57.8071	379.889	12.3707	1252.95	293.028
2	2301	345.888	217.763	8.78732	213.395	157.446	52.2918	386.832	10.9924	1203.07	288.496
3	2301.5	365.757	237.777	7.65833	179.611	166.821	48.0413	392.949	9.54267	1151.05	284.356
4	2302	387.072	254.24	6.79312	152.448	175.99	44.7352	397.443	8.09523	1097.53	280.483
5	2302.5	411.099	267.525	6.13596	130.678	184.87	42.1258	399.337	6.82653	1043.31	276.879
6	2303	438.541	278.417	5.64135	113.286	193.455	40.0277	398.102	6.0126	989.283	273.641
7	2303.5	469.112	287.833	5.27305	99.4494	201.768	38.3027	392.85	5.93003	936.317	270.759
8	2304	501.376	296.633	5.00288	88.5383	209.851	36.8328	382.407	6.70239	884.957	268.033
9	2304.5	533.007	305.553	4.80965	80.0916	217.771	35.5084	366.346	8.2304	835.609	265.214
10	2305	561.04	315.247	4.67825	73.7518	225.683	34.2466	345.231	10.2797	788.844	262.111
11	2305.5	582.425	326.217	4.59908	69.2421	233.973	32.9967	319.895	12.6193	745.333	258.589
12	2306	595.088	338.783	4.56578	66.3855	243.281	31.7319	290.874	15.0946	705.681	254.609
13	2306.5	598.896	353.158	4.57356	65.0706	254.393	30.4476	259.121	17.6325	670.268	250.396
14	2307	595.729	369.525	4.61834	65.2157	268.15	29.1694	226.287	20.2171	639.229	246.46
15	2307.5	588.391	388.095	4.69375	66.7652	285.425	27.9638	194.036	22.8674	612.451	243.41
16	2308	579.41	409.154	4.78733	69.6854	307.087	26.929	163.805	25.6221	589.622	241.789
17	2308.5	570.74	433.072	4.87564	73.9578	334.072	26.1777	136.659	28.5198	570.387	242.051
18	2309	563.933	460.274	4.92099	79.5161	367.435	25.8192	113.103	31.5751	554.409	244.554
19	2309.5	560.127	491.35	4.8742	86.1879	408.068	25.9381	93.1723	34.7621	541.394	249.541
20	2310	560.047	527.089	4.68617	93.6231	456.137	26.5835	76.6063	38.0116	531.14	257.103
21	2310.5	564.488	568.316	4.33344	101.24	510.212	27.765	63.0038	41.2153	523.558	267.126
22	2311	574.457	615.691	3.84344	108.152	566.447	29.4569	51.9121	44.2458	518.656	279.207
23	2311.5	591.007	669.831	3.28693	113.075	618.623	31.5919	42.9013	46.9828	516.499	292.644
24	2312	615.473	731.497	2.74265	114.423	659.244	34.0756	35.62	49.339	517.164	306.62
25	2312.5	649.487	801.386	2.26769	110.837	682.235	36.8287	29.7781	51.2964	520.755	320.541
26	2313	694.697	879.623	1.88932	102.248	685.504	39.8003	25.1268	52.9123	527.468	334.363
27	2313.5	752.661	964.83	1.61315	90.3583	671.689	42.9437	21.4563	54.3001	537.635	348.61
28	2314	825.178	1053.9	1.43407	77.6765	646.729	46.1864	18.6022	55.5803	551.712	364.111
29	2314.5	913.548	1142.17	1.34485	66.2023	616.277	49.4175	16.446	56.8354	570.235	381.386
30	2315	1016.85	1223.79	1.34163	56.743	583.438	52.4784	14.9143	58.1009	593.611	400.142
31	2315.5	1131.56	1293.1	1.426	49.1976	549.243	55.1474	13.9726	59.3477	621.827	419.424
32	2316	1251.02	1346.27	1.60438	43.2421	513.577	57.1422	13.6188	60.4439	654.245	437.907
33	2316.5	1364.8	1383.46	1.88899	38.5972	476.108	58.1696	13.8771	61.1241	689.345	454.152
34	2317	1459.3	1408.31	2.30005	35.0116	437.494	58.0089	14.796	61.011	724.646	466.765
35	2317.5	1519.18	1425.36	2.8649	32.2758	399.328	56.5807	16.4383	59.6897	757.077	474.31
36	2318	1532.18	1438.75	3.61506	30.2332	363.177	54.012	18.8401	56.8423	783.292	475.66
37	2318.5	1495.71	1453.07	4.57393	28.7673	330.14	50.6409	21.9964	52.4459	800.249	470.845
38	2319	1418.05	1473.6	5.72088	27.7737	300.894	46.9153	25.8827	46.8724	805.608	461.258
39	2319.5	1312.48	1505.44	6.93365	27.1539	275.858	43.2343	30.4339	40.8089	798.262	448.955
40	2320	1193.7	1552.27	7.94169	26.829	255.288	39.8546	35.5605	35.0209	779.164	436.181
41	2320.5	1075.71	1615.68	8.38525	26.7369	239.089	36.8947	41.2066	30.0511	751.346	425.011
42	2321	967.093	1694.46	8.05036	26.8352	226.907	34.3901	47.2401	26.1109	719.02	416.678
43	2321.5	870.142	1782.13	7.0708	27.1077	218.432	32.3312	53.3229	23.1663	686.257	411.107
44	2322	784.579	1863.62	5.80949	27.5548	213.432	30.6747	58.9808	21.064	656.044	406.862
45	2322.5	709.482	1914.45	4.57781	28.1867	211.717	29.3559	63.7318	19.624	630.081	401.245
46	2323	643.581	1906.69	3.52296	29.0271	213.197	28.3011	67.0911	18.6796	609.049	391.015
47	2323.5	585.751	1823.04	2.67641	30.1094	217.939	27.4386	68.6986	18.0889	593.08	374.091
48	2324	535.154	1669.94	2.01828	31.4742	226.157	26.7065	68.647	17.738	582.25	351.12
49	2324.5	491.283	1475.95	1.51379	33.1789	238.216	26.0555	67.4833	17.5336	576.77	325.331
50	2325	453.694	1275.68	1.12981	35.3186	254.68	25.4459	65.8417	17.4013	577.016	300.689
51	2325.5	421.911	1093.63	0.839988	38.0358	276.338	24.8428	64.2106	17.2881	583.572	280.074
52	2326	395.586	939.691	0.6259	41.4824	304.157	24.2145	62.9796	17.1613	597.171	264.785
53	2326.5	374.427	814.349	0.47579	45.7556	339.201	23.5387	62.4554	17.0095	618.791	255.111
54	2327	358.074	714.389	0.382336	50.8221	382.542	22.8029	62.784	16.842	649.843	250.942
55	2327.5	346.237	635.674	0.341306	56.4168	434.921	22.0043	63.9597	16.6825	692.313	252.061
56	2328	338.881	573.977	0.350811	61.9642	495.999	21.1514	65.8733	16.5612	749.213	258.219
57	2328.5	335.932	525.428	0.410908	66.6538	563.175	20.2636	68.3309	16.5075	824.674	269.042
58	2329	336.533	486.782	0.523355	69.7235	630.752	19.3666	71.0905	16.5461	923.754	283.897
59	2329.5	338.439	455.282	0.691538	70.7656	690.45	18.4874	73.9285	16.6957	1052.47	301.912
60	2330	337.844	428.477	0.920532	69.8717	733.476	17.6481	76.6636	16.9725	1215.61	321.943
61	2330.5	329.678	404.23	1.21747	67.5223	754.466	16.86	79.0983	17.3937	1409.64	342.234
62	2331	309.533	380.641	1.59171	64.344	754.374	16.1244	81.0621	17.9764	1609.27	359.435
63	2331.5	276.491	355.893	2.05377	60.9099	739.241	15.442	82.5071	18.7381	1753.29	367.174
64	2332	234.287	328.718	2.61392	57.6336	716.845	14.8115	83.5316	19.6987	1762.97	357.901
65	2332.5	189.812	298.997	3.28083	54.7648	693.766	14.2232	84.3476	20.8784	1610.69	330.084
66	2333	149.414	267.661	4.05937	52.4316	674.074	13.6617	85.1735	22.2935	1355	291.53
67	2333.5	116.209	236.344	4.94507	50.6869	659.464	13.1105	86.2041	23.9501	1083.57	252.72
68	2334	90.3885	206.825	5.91862	49.5335	650.211	12.554	87.6685	25.8428	850.832	219.975
69	2334.5	70.8736	180.427	6.93976	48.9416	646.279	11.9804	89.8404	27.9504	671.305	194.949
70	2335	56.3572	157.899	7.94278	48.8798	647.755	11.3821	92.9999	30.2259	538.946	176.932
71	2335.5	45.6481	139.536	8.85159	49.3216	654.441	10.7562	97.4161	32.589	442.534	164.566
72	2336	37.7857	125.255	9.61725	50.2415	665.648	10.1042	103.395	34.9315	372.12	156.566
73	2336.5	32.0419	114.684	10.2396	51.6325	680.386	9.43052	111.308	37.1413	320.392	151.917
74	2337	27.8874	107.356	10.7598	53.5218	697.461	8.74304	121.56	39.1155	282.25	149.85
75	2337.5	24.9517	102.824	11.2494	55.9697	715.825	8.05496	134.598	40.7745	254.151	149.822
76	2338	22.9731	100.701	11.7866	59.066	735.116	7.3815	150.975	42.0779	233.65	151.525
77	2338.5	21.7615	100.68	12.443	62.935	755.68	6.7356	171.357	43.0244	219.057	154.853
78	2339	21.1822	102.533	13.2866	67.7278	777.997	6.12676	196.428	43.6659	209.191	159.793
79	2339.5	21.1523	106.129	14.3782	73.6229	802.238	5.56138	226.785	44.1082	203.243	166.358
80	2340	21.6326	111.435	15.7638	80.8481	827.551	5.04352	262.89	44.4761	200.714	174.484
81	2340.5	22.6039	118.489	17.4712	89.6989	850.655	4.57585	305.056	44.8769	201.333	183.862
82	2341	24.0504	127.361	19.4976	100.507	863.964	4.1587	353.524	45.3782	204.963	193.712
83	2341.5	25.9526	138.131	21.7924	113.551	854.464	3.79081	408.284	46.0016	211.576	202.616
84	2342	28.2833	150.85	24.2411	128.989	806.842	3.47325	468.455	46.7317	221.253	208.791
85	2342.5	31.0078	165.494	26.6618	146.789	714.641	3.20967	531.906	47.516	234.171	211.266
86	2343	34.0542	181.898	28.8353	166.629	591.407	3.00344	596.348	48.2891	250.567	211.226
87	2343.5	37.2733	199.689	30.5447	187.898	464.121	2.85654	660.411	49.0044	270.662	211.384
88	2344	40.4487	218.157	31.6323	209.891	354.693	2.77014	722.297	49.6489	294.507	213.783
89	2344.5	43.3254	236.096	32.0517	232.025	271.215	2.74529	778.135	50.2585	321.845	218.633
90	2345	45.6385	251.8	31.8438	253.788	211.82	2.78272	822.342	50.9138	352.156	224.787
91	2345.5	47.1683	263.313	31.0924	274.497	171.053	2.8822	848.368	51.7296	384.854	230.551
92	2346	47.8149	268.833	29.9114	293.637	143.544	3.04173	849.854	52.8478	419.45	234.326
93	2346.5	47.6292	267.42	28.4253	311.443	125.18	3.25684	823.485	54.4241	455.415	235.186
94	2347	46.7752	259.655	26.7591	328.776	113.104	3.52023	771.858	56.6115	492.176	233.248
95	2347.5	45.4766	247.285	25.0482	346.78	105.419	3.82167	703.341	59.5727	529.308	229.561
96	2348	43.9717	232.375	23.4312	366.575	100.896	4.15163	628.461	63.4942	566.745	225.567
97	2348.5	42.4633	216.844	22.0291	389.036	98.7621	4.50618	556.117	68.6097	605.461	222.648
98	2349	41.0825	202.143	20.9284	414.846	98.5388	4.88905	491.722	75.2569	647.367	221.864
99	2349.5	39.8877	189.177	20.1813	444.606	99.936	5.31031	437.463	83.924	693.827	223.812
100	2350	38.8869	178.487	19.8202	478.842	102.811	5.7833	393.509	95.2548	745.18	228.73
101	2350.5	38.0587	170.361	19.8672	517.663	107.157	6.32572	359.145	109.98	801.434	236.666
102	2351	37.371	164.807	20.3446	559.815	113.099	6.95875	333.329	128.85	861.949	247.392
103	2351.5	36.7924	161.638	21.2855	601.326	120.89	7.6984	314.742	152.517	924.389	260.142
104	2352	36.2928	160.636	22.7207	634.43	130.887	8.54935	301.844	181.14	981.989	273.165
105	2352.5	35.8466	161.685	24.6519	648.315	143.533	9.50721	292.958	213.856	1020.11	283.385
106	2353	35.4345	164.758	27.0363	633.217	159.348	10.5622	286.436	248.215	1020.25	287.251
107	2353.5	35.0407	169.865	29.787	587.271	178.897	11.7005	280.841	279.861	972.267	282.837
108	2354	34.6503	177.065	32.7719	519.622	202.646	12.8977	274.967	303.495	883.174	271.254
109	2354.5	34.2547	186.392	35.8217	444.654	230.614	14.1082	267.855	315.361	773.083	255.794
110	2355	33.8541	197.83	38.7392	373.962	261.871	15.2651	259.004	315.005	662.667	239.8
111	2355.5	33.4536	211.48	41.2917	313.36	294.087	16.2948	248.384	304.664	564.713	225.303
112	2356	33.0612	227.611	43.1884	264.097	323.505	17.1312	236.291	287.319	483.939	212.905
113	2356.5	32.6876	246.557	44.1387	225.083	345.852	17.7251	223.33	265.615	420.056	202.338
114	2357	32.3479	268.633	43.9969	194.486	357.975	18.0504	210.173	242.006	370.704	193.153
115	2357.5	32.0573	294.114	42.8374	170.522	359.187	18.1075	197.207	218.491	333.306	185.092
116	2358	31.8306	323.215	40.9173	151.706	351.354	17.9282	184.583	196.357	305.616	178.168
117	2358.5	31.687	355.923	38.5704	136.867	337.728	17.5654	172.32	176.305	285.722	172.521
118	2359	31.6519	391.78	36.0994	125.115	321.586	17.0762	160.425	158.599	272.056	168.265
119	2359.5	31.7566	429.69	33.7194	115.793	305.43	16.5118	148.988	143.246	263.45	165.398
120	2360	32.0254	467.684	31.5462	108.393	290.862	15.9089	138.044	130.1	259.122	163.743
121	2360.5	32.4593	502.848	29.6337	102.499	278.84	15.28	127.507	118.948	258.711	162.97
122	2361	33.0223	531.594	28.0201	97.7721	269.941	14.6239	117.306	109.555	262.197	162.67
123	2361.5	33.6492	550.35	26.738	93.9481	264.594	13.9397	107.504	101.649	269.684	162.451
124	2362	34.2624	556.632	25.8095	90.8286	263.23	13.2131	98.2718	94.9346	281.342	162.058
125	2362.5	34.7832	549.923	25.2577	88.2564	266.243	12.4115	89.7403	89.1424	297.281	161.449
126	2363	35.1804	531.823	25.1159	86.0983	273.747	11.5028	81.9222	84.0494	317.289	160.748
127	2363.5	35.5054	505.557	25.4068	84.2344	285.204	10.4768	74.7901	79.5057	340.585	160.141
128	2364	35.8357	475.077	26.11	82.5437	298.973	9.35609	68.389	75.4175	365.611	159.701
129	2364.5	36.2062	444.055	27.1408	80.8901	312.116	8.18484	62.8107	71.7023	390.007	159.235
130	2365	36.6188	415.283	28.3645	79.1224	320.949	7.01491	58.1119	68.2937	410.692	158.272
131	2365.5	37.0716	390.589	29.6148	77.1151	322.494	5.90029	54.2911	65.1501	424.201	156.27
132	2366	37.5427	370.987	30.6775	74.81	316.001	4.88916	51.3288	62.2411	427.89	152.93
133	2366.5	37.9647	356.9	31.2848	72.2174	303.191	4.01271	49.212	59.5446	421.344	148.408
134	2367	38.2487	348.412	31.1668	69.4163	287.161	3.28135	47.9354	57.0629	406.463	143.239
135	2367.5	38.3272	345.473	30.1357	66.5524	271.007	2.69072	47.4959	54.8175	386.415	138.102
136	2368	38.1669	347.811	28.1786	63.7997	257.112	2.22968	47.8915	52.8353	364.423	133.605
137	2368.5	37.7365	354.576	25.4765	61.2949	246.905	1.88513	49.1255	51.1451	342.886	130.115
138	2369	36.9857	364.034	22.3407	59.0995	240.925	1.64566	51.2098	49.7713	323.287	127.7
139	2369.5	35.882	373.298	19.1165	57.2326	239.095	1.50471	54.1436	48.7302	306.559	126.173
140	2370	34.4438	378.262	16.0784	55.7081	241.031	1.4605	57.8748	48.0164	293.251	125.125
141	2370.5	32.7488	374.271	13.3873	54.5385	246.285	1.51505	62.2751	47.6148	283.516	124.017
142	2371	30.9418	357.9	11.0991	53.7301	254.38	1.67433	67.133	47.5137	277.109	122.387
143	2371.5	29.2011	329.021	9.20196	53.2757	264.643	1.94912	72.1698	47.6895	273.394	120.06
144	2372	27.679	291.217	7.66314	53.1319	276.026	2.35553	77.0643	48.1024	271.504	117.194
145	2372.5	26.4702	249.923	6.45027	53.1742	287.093	2.9139	81.5028	48.7018	270.659	114.099
146	2373	25.6092	209.924	5.53536	53.2027	296.223	3.64767	85.28	49.4485	270.237	111.012
147	2373.5	25.0799	174.093	4.89486	52.9776	301.958	4.58223	88.3964	50.3403	269.672	107.999
148	2374	24.8381	143.523	4.50943	52.2799	303.428	5.74358	91.0616	51.4001	268.394	105.02
149	2374.5	24.8333	118.197	4.36739	51.0652	300.544	7.15758	93.5647	52.6277	265.853	102.023
150	2375	25.0119	97.5735	4.46626	49.5142	293.906	8.8458	96.1515	53.9908	261.686	99.0162
151	2375.5	25.3184	80.9189	4.81001	47.91	284.55	10.8251	99.067	55.4348	255.952	96.0874
152	2376	25.7023	67.5074	5.40647	46.5136	273.686	13.1223	102.571	56.8724	249.12	93.389
153	2376.5	26.1247	56.7431	6.26415	45.497	262.474	15.782	106.756	58.1786	241.859	91.0753
154	2377	26.5575	48.1666	7.38776	44.9426	251.884	18.8624	111.511	59.2035	234.825	89.2601
155	2377.5	26.9771	41.4065	8.77512	44.8692	242.676	22.4151	116.681	59.8009	228.504	88.0116
156	2378	27.3635	36.1681	10.4171	45.2552	235.388	26.4329	122.114	59.8901	223.295	87.3693
157	2378.5	27.7018	32.2247	12.3047	46.0656	230.344	30.7744	127.655	59.5644	219.627	87.3624
158	2379	27.9827	29.3844	14.4429	47.268	227.79	35.0872	133.132	59.0574	217.971	88.0128
159	2379.5	28.2119	27.4719	16.8591	48.8266	228.024	38.7846	138.389	58.6178	218.873	89.3398
160	2380	28.4075	26.3116	19.6011	50.7037	231.429	41.1608	143.358	58.4398	222.932	91.3714
161	2380.5	28.5839	25.7069	22.7319	52.8684	238.458	41.7107	148.058	58.6018	230.788	94.1675
162	2381	28.7492	25.4356	26.312	55.2875	249.633	40.4267	152.584	59.0709	243.236	97.8595
163	2381.5	28.9178	25.2556	30.3668	57.9013	265.49	37.7473	157.085	59.8048	261.45	102.669
164	2382	29.121	24.9029	34.85	60.599	286.323	34.2805	161.757	60.8195	287.09	108.86
165	2382.5	29.4108	24.1426	39.5696	63.2202	311.7	30.5812	166.854	62.1718	322.415	116.674
166	2383	29.8546	22.8692	44.0897	65.557	339.577	27.0384	172.633	63.9347	370.601	126.239
167	2383.5	30.5225	21.1391	47.7833	67.3787	365.237	23.8494	179.241	66.1576	436.118	137.492
168	2384	31.4747	19.1214	50.1049	68.5004	381.391	21.0737	186.65	68.8623	524.728	150.212
169	2384.5	32.7566	17.0135	50.8653	68.8283	381.035	18.6994	194.649	72.1208	642.505	164.275
170	2385	34.4024	14.9736	50.2602	68.3678	362.272	16.6863	202.9	76.0538	793.12	179.893
171	2385.5	36.4394	13.1001	48.7159	67.201	330.2	14.9877	211.002	80.7635	972.377	197.198
172	2386	38.8852	11.4398	46.7032	65.4287	293.167	13.5585	218.58	86.3649	1161.35	215.053
173	2386.5	41.7397	10.0056	44.6184	63.1255	257.931	12.3575	225.365	93.0213	1326.32	230.498
174	2387	44.9846	8.78864	42.7325	60.3268	227.914	11.3546	231.228	100.883	1434.12	240.259
175	2387.5	48.5814	7.76845	41.1967	57.0284	204.033	10.5367	236.187	110.045	1474.43	243.312
176	2388	52.4637	6.92469	40.08	53.2116	186	9.9009	240.378	120.583	1463.95	241.499
177	2388.5	56.5307	6.24154	39.416	48.8739	173.116	9.45038	244.032	132.613	1429.79	237.785
178	2389	60.6563	5.70539	39.24	44.0448	164.649	9.19853	247.445	146.247	1393.79	234.553
179	2389.5	64.6993	5.29885	39.5993	38.7942	159.963	9.16553	250.975	161.472	1367.42	233.043
180	2390	68.4982	4.99844	40.5651	33.2602	158.615	9.37501	255.02	178.109	1353.5	233.55
181	2390.5	71.8532	4.77774	42.2472	27.6606	160.453	9.85379	259.793	195.763	1349.24	235.737
182	2391	74.5095	4.61046	44.8272	22.2641	165.575	10.6186	265.024	213.716	1349.69	238.982
183	2391.5	76.1911	4.46774	48.6026	17.3444	174.181	11.6433	269.816	231.01	1350.81	242.674
184	2392	76.6615	4.31854	54.013	13.1209	186.425	12.8168	272.735	246.694	1349.13	246.212
185	2392.5	75.793	4.13713	61.6284	9.71557	202.169	13.9115	272.131	259.931	1340.34	248.862
186	2393	73.6451	3.91199	72.0048	7.15484	220.554	14.5878	266.675	269.996	1319.29	249.758
187	2393.5	70.4734	3.65079	85.1971	5.38584	239.417	14.5122	255.8	276.421	1281.8	248.073
188	2394	66.676	3.37633	99.6418	4.29866	254.923	13.5925	239.935	279.331	1227.6	243.264
189	2394.5	62.6736	3.117	110.984	3.75499	262.571	12.068	220.505	279.631	1161.22	235.17
190	2395	58.8019	2.89763	113.864	3.61083	259.757	10.346	199.481	278.678	1089.11	224.061
191	2395.5	55.2986	2.7339	107.305	3.73268	247.658	8.75647	178.761	277.918	1016.14	210.923
192	2396	52.3444	2.63185	95.6813	4.00862	230.122	7.45139	159.782	278.697	945.514	197.359
193	2396.5	50.0994	2.59064	83.7478	4.35311	211.161	6.46377	143.317	282.08	879.772	184.843
194	2397	48.7023	2.60513	73.8088	4.70815	193.601	5.77213	129.56	288.824	820.951	174.281
195	2397.5	48.2659	2.66655	66.2982	5.03974	178.902	5.33514	118.416	299.469	770.66	166.117
196	2398	48.9024	2.76263	60.9066	5.33068	167.529	5.10735	109.737	314.408	729.049	160.415
197	2398.5	50.7513	2.88129	57.1835	5.57417	159.433	5.04322	103.39	333.975	695.03	157.029
198	2399	53.9842	3.01589	54.7296	5.76941	154.368	5.10285	99.2286	358.506	667.164	155.763
199	2399.5	58.8137	3.16464	53.2402	5.9187	152.028	5.25781	97.1302	388.367	644.044	156.44
200	2400	65.472	3.32715	52.5088	6.02575	152.126	5.49611	97.0251	424.035	624.71	158.97
201	2400.5	74.1402	3.50227	52.4065	6.09478	154.4	5.82114	98.8811	466.072	608.124	163.271
202	2401	84.8616	3.68791	52.861	6.13044	158.578	6.24558	102.68	514.859	593.158	169.229
203	2401.5	97.4199	3.88418	53.8365	6.13823	164.379	6.78805	108.401	570.159	578.795	176.645
204	2402	111.206	4.09635	55.3104	6.12518	171.46	7.47677	115.976	630.731	564.061	185.16
205	2402.5	125.158	4.33306	57.2715	6.1005	179.315	8.34944	125.144	694.015	548.339	194.225
206	2403	137.902	4.60316	59.7332	6.07725	187.208	9.43845	135.238	756.235	531.486	203.102
207	2403.5	148.116	4.91663	62.7247	6.07472	194.162	10.7692	145.073	813.077	513.546	210.94
208	2404	154.8	5.28619	66.2857	6.12138	199.148	12.3751	153.127	859.609	494.925	216.853
209	2404.5	157.385	5.72798	70.4664	6.26091	201.373	14.3032	158.034	890.689	476.486	220.081
210	2405	155.876	6.2619	75.307	6.56028	200.452	16.6117	159.218	902.407	459.007	220.189
211	2405.5	150.889	6.91641	80.8209	7.11761	196.516	19.3566	157.19	891.554	443.188	217.061
212	2406	143.421	7.73387	86.9912	8.06947	190.179	22.571	153.287	855.927	429.61	210.865
213	2406.5	134.468	8.7694	93.7417	9.59445	182.32	26.2636	149.103	796.308	418.426	202.111
214	2407	124.829	10.0893	100.901	11.9065	173.848	30.4115	146.018	717.023	409.503	191.614
215	2407.5	115.076	11.7696	108.167	15.2295	165.388	34.9067	145.034	625.494	402.671	180.415
216	2408	105.583	13.8963	115.066	19.7477	157.181	39.4921	146.849	531.13	397.808	169.639
217	2408.5	96.5725	16.5612	120.977	25.5382	149.251	43.6856	152.041	442.649	394.727	160.223
218	2409	88.1407	19.8527	125.24	32.5108	141.473	46.7214	161.196	365.205	393.126	152.607
219	2409.5	80.3232	23.8482	127.341	40.3986	133.604	47.6865	174.939	300.292	392.629	146.785
220	2410	73.155	28.6184	127.131	48.8203	125.23	45.9666	193.96	247.1	392.819	142.533
221	2410.5	66.6492	34.2188	124.881	57.3829	115.729	41.7244	218.987	203.932	393.144	139.627
222	2411	60.7719	40.6456	121.093	65.7936	104.589	35.9114	250.797	169.015	392.927	137.949
223	2411.5	55.4469	47.8176	116.313	73.9266	91.8279	29.7269	290.075	140.716	391.572	137.491
224	2412	50.5541	55.5776	111.032	81.8177	78.0194	24.0482	336.885	117.624	388.522	138.231
225	2412.5	45.9205	63.6567	105.668	89.6039	64.0875	19.2708	389.838	98.6359	383.179	139.984
226	2413	41.3456	71.736	100.549	97.4346	51.0301	15.4565	444.994	82.9524	375.042	142.282
227	2413.5	36.6589	79.5745	95.8739	105.426	39.5541	12.5067	495.287	69.9907	363.729	144.289
228	2414	31.785	87.0566	91.7522	113.637	29.9832	10.2638	532.06	59.328	349.077	144.994
229	2414.5	26.799	94.1451	88.2796	122.016	22.3335	8.57535	549.029	50.6815	331.477	143.704
230	2415	21.9231	100.844	85.5614	130.335	16.4068	7.32674	545.639	43.8721	311.989	140.433
231	2415.5	17.4392	107.22	83.7142	138.2	11.9099	6.43843	526.478	38.7848	292.002	135.799
232	2416	13.5736	113.297	82.8435	145.128	8.54918	5.85402	497.944	35.3458	272.678	130.579
233	2416.5	10.433	118.911	82.9973	150.654	6.07463	5.53276	466.207	33.4929	254.821	125.458
234	2417	8.01246	123.77	84.1369	154.465	4.29608	5.44384	436.476	33.1922	239.017	120.979
235	2417.5	6.23494	127.662	86.1303	156.467	3.08728	5.55926	412.265	34.4724	225.579	117.495
236	2418	4.99273	130.417	88.7416	156.798	2.38126	5.85074	395.204	37.4082	214.619	115.157
237	2418.5	4.17883	131.728	91.5903	155.806	2.16118	6.28911	385.718	42.0952	206.168	113.971
238	2419	3.70154	131.16	94.1211	153.943	2.45982	6.84438	383.902	48.6323	200.139	113.878
239	2419.5	3.48885	128.499	95.6164	151.644	3.37322	7.49101	389.864	57.0696	196.265	114.812
240	2420	3.48491	124.104	95.2493	149.297	5.08048	8.2098	403.842	67.3237	194.132	116.747
241	2420.5	3.6435	118.757	92.2963	147.237	7.86199	8.98471	426.236	79.1357	193.274	119.714
242	2421	3.92469	113.33	86.5058	145.798	12.1098	9.79957	457.363	92.1	193.12	123.783
243	2421.5	4.29324	108.514	78.4051	145.326	18.3116	10.643	497.132	105.712	192.938	129.031
244	2422	4.71909	104.805	69.2002	146.102	26.9815	11.5109	544.914	119.411	192.052	135.522
245	2422.5	5.1785	102.652	60.1761	148.314	38.5246	12.4	599.505	132.636	190.156	143.282
246	2423	5.65614	102.55	52.2198	152.12	53.0715	13.3161	658.834	144.778	187.468	152.224
247	2423.5	6.149	105.033	45.7854	157.728	70.348	14.2755	719.453	155.302	184.649	162.08
248	2424	6.66416	110.65	41.0282	165.366	89.7245	15.2814	776.762	164.224	182.461	172.462
249	2424.5	7.21641	120.09	37.9628	175.136	110.475	16.3175	826.041	172.178	181.449	182.985
250	2425	7.83754	134.254	36.5738	186.996	131.972	17.3514	863.519	180.038	181.938	193.387
251	2425.5	8.57654	154.072	36.8499	200.852	153.722	18.3358	887.495	188.807	184.099	203.646
252	2426	9.48864	180.103	38.7857	216.636	175.261	19.2225	898.881	199.592	188.086	214.006
253	2426.5	10.6292	211.676	42.3766	234.294	195.914	19.9605	900.817	213.464	194.107	224.804
254	2427	12.0596	245.306	47.6103	253.764	214.463	20.4901	897.616	231.264	202.391	236.107
255	2427.5	13.8503	273.174	54.4595	275.143	228.862	20.7539	893.698	253.44	213.179	247.396
256	2428	16.0786	284.722	62.8863	298.703	236.441	20.7203	892.993	279.771	226.753	257.674
257	2428.5	18.8366	273.563	72.8412	324.738	235.059	20.3989	898.349	308.97	243.535	266.254
258	2429	22.2273	243.615	84.2401	353.626	224.538	19.8253	911.476	338.589	264.037	273.575
259	2429.5	26.366	205.687	96.9377	385.759	207.06	19.062	933.149	365.232	288.679	280.881
260	2430	31.3812	169.189	110.666	421.46	186.052	18.2018	963.544	385.118	317.517	289.237
261	2430.5	37.3489	138.619	124.975	461.359	164.638	17.3371	1002.54	394.873	349.75	299.049
262	2431	44.1446	114.773	139.225	506.465	144.876	16.5345	1048.91	393.126	382.91	310.107
263	2431.5	51.2341	96.8486	152.576	557.711	127.757	15.8327	1099.48	381.567	412.072	321.676
264	2432	57.5861	83.758	163.905	615.458	113.529	15.2614	1149.02	363.913	430.49	332.547
265	2432.5	61.9191	74.6129	171.849	679.203	102.023	14.8582	1190.61	344.094	432.518	341.299
266	2433	63.2167	68.7181	175.278	747.263	92.8656	14.6627	1217	325.107	417.192	346.812
267	2433.5	61.264	65.5106	173.91	816.212	85.6447	14.7164	1222.56	308.757	389.034	348.623
268	2434	56.7632	64.5211	168.585	880.399	79.9932	15.0762	1204.98	296.016	355.025	346.818
269	2434.5	50.8865	65.3233	160.756	932.598	75.5921	15.8125	1166.13	287.378	321.181	341.74
270	2435	44.7182	67.4339	151.669	965.998	72.1744	16.9924	1111.36	282.981	291.157	333.832
271	2435.5	38.9854	70.2107	142.18	976.66	69.5326	18.673	1047.72	282.735	266.497	323.688
272	2436	34.0711	72.9294	132.916	965.107	67.5126	20.9019	982.034	286.384	247.458	312.146
273	2436.5	30.1149	74.906	124.314	935.531	66.0025	23.7194	919.695	293.692	233.694	300.185
274	2437	27.1032	75.5251	116.654	893.548	64.9156	27.1654	864.323	304.435	224.615	288.698
275	2437.5	24.9423	74.3275	110.1	844.188	64.1792	31.2916	818.061	318.246	219.633	278.33
276	2438	23.5136	71.223	104.729	790.913	63.7484	36.1929	781.955	334.623	218.288	269.465
277	2438.5	22.7097	66.611	100.528	735.793	63.5981	42.0745	756.394	352.879	220.172	262.307
278	2439	22.4435	61.2075	97.3956	680.28	63.6931	49.2904	741.46	372.088	224.956	256.979
279	2439.5	22.6432	55.7524	95.1818	625.588	63.9969	58.3195	737.056	391.201	232.482	253.58
280	2440	23.2491	50.8296	93.7438	572.666	64.4866	69.7637	742.91	409.2	242.675	252.169
281	2440.5	24.2161	46.8098	92.9716	522.181	65.1461	84.3419	758.433	425.14	255.36	252.733
282	2441	25.5137	43.8916	92.7881	474.579	65.9786	102.832	782.487	438.276	270.139	255.165
283	2441.5	27.1145	42.2023	93.1453	430.193	67.0114	125.933	813.056	448.228	286.331	259.246
284	2442	28.9928	41.872	93.9718	389.28	68.2817	153.966	846.912	454.99	302.97	264.582
285	2442.5	31.1383	43.0719	95.1767	352.005	69.8374	186.239	879.192	458.881	318.758	270.478
286	2443	33.5754	46.0171	96.7229	318.404	71.7374	220.15	903.08	460.438	331.942	275.785
287	2443.5	36.3562	50.96	98.6163	288.386	74.0231	250.976	910.333	460.245	340.43	278.925
288	2444	39.5521	58.2213	100.867	261.756	76.7182	273.542	893.491	458.948	342.669	278.418
289	2444.5	43.2556	68.1581	103.488	238.237	79.8627	284.78	849.133	457.28	338.623	273.646
290	2445	47.5679	81.0692	106.522	217.505	83.4492	285.169	779.856	455.979	329.863	265.22
291	2445.5	52.6256	97.0585	110.093	199.195	87.2785	277.854	693.369	455.687	318.757	254.658
292	2446	58.6677	115.756	114.457	182.886	90.9074	266.469	599.507	456.963	307.422	243.671
293	2446.5	66.0796	135.95	119.934	168.094	93.7765	253.979	507.258	460.347	297.37	233.643
294	2447	75.3301	155.491	126.781	154.297	95.5346	242.531	422.978	466.343	289.616	225.434
295	2447.5	86.8766	171.776	135.229	141.013	96.2302	233.503	349.937	475.448	284.735	219.416
296	2448	101.186	182.603	145.55	127.884	96.1299	227.524	288.796	488.183	282.863	215.636
297	2448.5	118.746	187.051	158.05	114.766	95.4845	224.688	238.664	505.074	283.785	214.034
298	2449	139.753	185.509	173.125	101.743	94.4128	224.924	198.047	526.596	287.19	214.589
299	2449.5	163.404	179.19	191.325	89.0916	92.9084	228.017	165.346	553.006	292.845	217.237
300	2450	187.511	169.662	213.163	77.2046	90.9677	233.518	139.059	584.03	300.554	221.741
301	2450.5	208.917	158.339	238.726	66.4661	88.6537	240.847	117.871	618.5	310.208	227.614
302	2451	224.27	146.387	267.068	57.146	86.0495	249.618	100.746	654.083	321.769	234.126
303	2451.5	231.237	134.672	295.636	49.3621	83.2021	259.873	86.9377	687.081	335.221	240.358
304	2452	229.4	123.672	320.633	43.0947	80.129	271.718	75.8918	712.847	350.716	245.344
305	2452.5	220.169	113.55	338.212	38.229	76.8398	284.978	67.1821	726.942	368.777	248.32
306	2453	206.253	104.31	345.854	34.5972	73.3374	299.415	60.4861	726.594	390.387	249.026
307	2453.5	190.526	95.9085	343.498	32.0095	69.6331	314.902	55.5607	712.334	417.091	247.94
308	2454	175.128	88.3006	332.645	30.2783	65.7478	331.268	52.2506	688.24	451.246	246.123
309	2454.5	161.367	81.4529	315.157	29.2339	61.6881	348.18	50.4842	659.911	496.13	244.845
310	2455	149.958	75.3746	293.224	28.7268	57.4581	364.984	50.2589	632.194	555.844	245.336
311	2455.5	141.226	70.1128	268.806	28.6213	53.1091	380.65	51.6578	608.597	635.343	248.68
312	2456	135.267	65.7295	243.503	28.7893	48.7611	393.784	54.8611	591.755	740.615	255.896
313	2456.5	132.077	62.2207	218.787	29.108	44.5849	402.453	60.1407	583.509	877.817	267.855
314	2457	131.611	59.475	195.741	29.459	40.7756	404.199	67.8341	585.106	1050.49	284.966
315	2457.5	133.813	57.3177	174.974	29.7267	37.5417	396.817	78.3063	597.495	1254.34	306.703
316	2458	138.654	55.5072	156.749	29.7966	35.1189	379.266	91.9147	621.523	1470.35	330.986
317	2458.5	146.143	53.673	141.081	29.5569	33.7543	351.944	108.999	657.952	1662.08	353.909
318	2459	156.325	51.3131	127.819	28.9038	33.6576	316.833	129.826	707.413	1785.1	370.8
319	2459.5	169.262	47.9152	116.735	27.749	34.9976	277.365	154.494	770.356	1808.84	378.635
320	2460	185.018	43.1964	107.569	26.0386	37.9301	237.377	182.895	846.458	1735.3	377.976
321	2460.5	203.676	37.3896	100.043	23.7735	42.5895	199.964	214.744	933.726	1595.58	372.387
322	2461	225.301	31.2026	93.8907	21.0225	49.0506	167.002	249.611	1027.5	1428.75	365.926
323	2461.5	249.864	25.3744	88.8991	17.9317	57.2001	139.113	286.802	1119.69	1263.64	360.946
324	2462	277.121	20.3466	84.9008	14.7201	66.4831	115.968	325.3	1199.63	1114.75	357.691
325	2462.5	306.524	16.2541	81.7534	11.6394	75.6901	96.9163	363.972	1257.37	986.709	355.204
326	2463	337.196	13.0461	79.3318	8.91692	83.1109	81.3902	401.906	1286.78	878.484	352.24
327	2463.5	367.916	10.596	77.5308	6.7074	87.2706	68.8825	438.5	1287.27	786.591	347.918
328	2464	397.073	8.76124	76.2606	5.06852	87.7966	58.8696	473.136	1264.15	707.23	342.038
329	2464.5	422.594	7.40823	75.4314	3.966	85.4902	50.8753	504.917	1226.32	637.139	334.905
330	2465	442.11	6.42614	74.937	3.30436	81.6159	44.523	532.523	1182.68	574.16	326.92
331	2465.5	453.689	5.73096	74.6585	2.96582	77.2515	39.5153	554.151	1140.09	517.598	318.406
332	2466	456.722	5.26211	74.4528	2.84116	73.0675	35.5981	567.672	1102.94	467.653	309.579
333	2466.5	452.115	4.97392	74.1472	2.84599	69.4029	32.5146	571.325	1073.29	424.532	300.572
334	2467	441.649	4.82633	73.5426	2.92512	66.386	29.9759	564.493	1051.64	388.136	291.508
335	2467.5	427.494	4.77793	72.4037	3.05048	64.0304	27.6674	548.004	1037.83	358.005	282.584
336	2468	411.962	4.7856	70.4885	3.2141	62.3128	25.287	523.943	1031.35	333.314	274.073
337	2468.5	396.982	4.80867	67.6111	3.41953	61.2084	22.6041	494.991	1031.38	313.044	266.228
338	2469	383.607	4.81445	63.7004	3.67546	60.706	19.5432	463.746	1036.51	296.193	259.166
339	2469.5	372.14	4.78226	58.854	3.99007	60.8169	16.2381	432.447	1044.86	281.87	252.889
340	2470	362.799	4.70334	53.3384	4.36953	61.5689	12.9695	402.871	1054.05	269.312	247.332
341	2470.5	355.847	4.57978	47.5232	4.82138	63.0148	10.0203	376.051	1061.26	257.894	242.334
342	2471	351.26	4.42122	41.7817	5.35546	65.2546	7.5555	352.362	1063.6	247.122	237.635
343	2471.5	348.651	4.23833	36.3719	5.98352	68.4332	5.61149	331.911	1058.96	236.605	232.974
344	2472	347.421	4.03908	31.4084	6.72184	72.7347	4.14827	314.739	1046.56	226.03	228.2
345	2472.5	346.845	3.82909	26.9215	7.58967	78.3792	3.09097	300.825	1026.7	215.124	223.256
346	2473	346.184	3.61308	22.9138	8.59533	85.6082	2.35499	290.117	1000.6	203.651	218.182
347	2473.5	344.751	3.39544	19.4028	9.71161	94.6406	1.86261	282.627	970.456	191.407	213.139
348	2474	341.925	3.18072	16.4122	10.8387	105.581	1.55186	278.505	939.317	178.235	208.394
349	2474.5	337.26	2.97381	13.9265	11.7779	118.303	1.37755	278.061	910.616	164.049	204.26
350	2475	330.619	2.77967	11.8957	12.2645	132.282	1.30767	281.794	887.433	148.847	201.025
351	2475.5	322.255	2.60282	10.2651	12.0866	146.443	1.31938	290.422	872.339	132.729	198.94
352	2476	312.833	2.44664	8.98217	11.2326	159.281	1.39681	304.872	867.831	115.96	198.315
353	2476.5	303.324	2.31413	7.99107	9.92436	169.273	1.52971	326.231	875.861	99.0155	199.496
354	2477	294.843	2.20856	7.23059	8.48964	175.412	1.71129	355.725	897.36	82.5178	202.833
355	2477.5	288.486	2.1333	6.64293	7.19783	177.571	1.93577	394.642	932.212	67.108	208.659
356	2478	285.204	2.09154	6.18435	6.18614	176.405	2.19588	444.109	979.159	53.3407	217.208
357	2478.5	285.759	2.08568	5.82862	5.48583	173.005	2.48213	504.67	1034.83	41.5826	228.414
358	2479	290.727	2.1169	5.56889	5.07847	168.543	2.78364	575.68	1091.95	31.9657	241.601
359	2479.5	300.519	2.18464	5.4195	4.93297	164.015	3.086	654.576	1139.11	24.4001	255.361
360	2480	315.41	2.28567	5.40761	5.02095	160.124	3.36998	736.367	1163.22	18.6211	267.759
361	2480.5	335.529	2.41279	5.55534	5.32177	157.27	3.61711	813.798	1154.04	14.2847	276.87
362	2481	360.84	2.5542	5.85724	5.82475	155.617	3.81721	878.701	1108.85	11.0553	281.457
363	2481.5	391.037	2.69637	6.26911	6.52956	155.232	3.97264	924.529	1034.21	8.65713	281.459
364	2482	425.292	2.83048	6.72096	7.44465	156.123	4.09719	948.705	942.956	6.88488	277.895
365	2482.5	461.834	2.95595	7.14742	8.58929	158.214	4.20956	953.092	848.284	5.5851	272.212
366	2483	497.567	3.07874	7.51448	9.99595	161.459	4.32401	942.611	759.767	4.64325	265.662
367	2483.5	527.844	3.20859	7.81853	11.7107	165.903	4.44766	923.151	682.685	3.97698	258.972
368	2484	547.005	3.35718	8.0708	13.7935	171.561	4.58374	899.783	618.732	3.53191	252.269
369	2484.5	550.323	3.53621	8.28562	16.3161	178.42	4.73204	875.95	567.309	3.27743	245.35
370	2485	536.012	3.75746	8.47354	19.3483	186.496	4.88884	853.572	526.842	3.20152	238.066
371	2485.5	506.012	4.0337	8.64292	22.9387	195.84	5.04915	833.479	495.842	3.30632	230.572
372	2486	465.04	4.37948	8.80084	27.1027	206.531	5.20861	815.692	473.403	3.60574	223.307
373	2486.5	418.808	4.81162	8.95107	31.8071	218.707	5.36481	799.473	458.939	4.12595	216.776
374	2487	372.332	5.34928	9.09338	36.9216	232.63	5.51671	783.649	451.783	4.90659	211.353
375	2487.5	328.846	6.01629	9.22545	42.1296	248.726	5.66293	766.912	451.104	6.00221	207.18
376	2488	289.835	6.84225	9.34527	46.8472	267.626	5.80255	747.701	455.909	7.48732	204.155
377	2488.5	255.565	7.86678	9.4511	50.299	290.2	5.93799	724.225	465.152	9.46603	202.018
378	2489	225.467	9.14608	9.54238	51.8677	317.579	6.07598	695.358	477.832	12.0853	200.55
379	2489.5	198.527	10.7529	9.62261	51.4927	351.172	6.2263	661.186	492.966	15.5476	199.721
380	2490	173.709	12.7754	9.70418	49.6925	392.607	6.39969	622.464	509.508	20.134	199.666
381	2490.5	150.258	15.3162	9.806	47.2261	443.646	6.60838	580.64	526.378	26.2525	200.681
382	2491	127.862	18.4845	9.94694	44.7946	506.182	6.86813	537.737	542.578	34.4822	203.215
383	2491.5	106.66	22.394	10.147	42.8937	581.948	7.19719	495.512	557.387	45.6006	207.749
384	2492	87.1076	27.173	10.4282	41.7884	671.705	7.61553	455.21	570.811	60.5988	214.715
385	2492.5	69.7194	32.9655	10.811	41.579	774.405	8.14605	417.935	583.65	80.5832	224.422
386	2493	54.815	39.9256	11.3139	42.3102	886.899	8.81723	384.608	597.522	106.484	236.966
387	2493.5	42.4525	48.2065	11.9553	44.061	1003.74	9.66629	355.639	614.716	138.476	252.101
388	2494	32.4966	57.9316	12.7515	46.9257	1116.35	10.7334	330.984	637.422	174.933	268.948
389	2494.5	24.6897	69.1508	13.7205	50.9577	1213.65	12.0377	310.379	666.908	211.518	285.891
390	2495	18.7038	81.7833	14.8883	56.1237	1284.48	13.5432	293.501	703.018	242.14	300.909
391	2495.5	14.2116	95.6413	16.2764	62.2988	1319.87	15.1396	279.857	743.506	262.106	312.1
392	2496	10.9617	110.681	17.8617	69.4447	1312.79	16.6418	268.604	783.575	270.307	317.874
393	2496.5	8.82917	127.581	19.4651	78.1436	1245.63	17.8173	257.971	818.155	267.591	315.687
394	2497	7.8721	149.092	20.4174	90.5612	1054.94	18.3388	242.984	829.386	252.116	296.189
395	2497.5	8.21164	179.998	18.9532	107.524	670.404	17.4575	211.404	696.356	214.266	236.064
396	2498	9.00851	215.321	13.9917	109.377	295.523	14.3892	152.634	361.499	148.805	146.728
397	2498.5	8.17272	207.49	8.99918	71.9223	112.754	10.4409	88.511	135.357	83.1466	80.7549
398	2499	6.49431	134.087	6.32199	36.73	45.7317	7.58375	46.7831	51.8169	42.5991	42.0164
399	2499.5	5.27987	71.0717	5.17661	19.768	21.3609	5.99502	25.8134	23.1489	22.8962	22.279
400	2500	4.55605	38.8501	4.70043	12.1836	11.8165	5.16284	15.7611	12.4559	13.8126	13.2554
401	2500.5	4.13002	23.4356	4.50284	8.51137	7.77022	4.71984	10.7257	8.07043	9.51733	9.04259
402	2501	3.87617	15.6063	4.42946	6.55996	5.94622	4.47876	8.02539	6.13711	7.39786	6.9397
403	2501.5	3.72587	11.3059	4.41773	5.43915	5.09595	4.34875	6.4776	5.25177	6.31606	5.81987
404	2502	3.64118	8.7714	4.44036	4.75644	4.70314	4.28432	5.53929	4.85233	5.75838	5.19409
405	2502.5	3.59992	7.18883	4.48435	4.32322	4.53812	4.26132	4.94549	4.69421	5.48043	4.8351
406	2503	3.58848	6.15481	4.54297	4.04159	4.49189	4.26604	4.5584	4.66289	5.35916	4.62958
407	2503.5	3.59806	5.45572	4.6123	3.8574	4.50949	4.29003	4.30188	4.70117	5.32899	4.51722
408	2504	3.62268	4.97172	4.68983	3.73887	4.56149	4.32767	4.13136	4.77877	5.35301	4.46393
409	2504.5	3.6582	4.63194	4.77374	3.6664	4.6311	4.37499	4.01925	4.8789	5.40936	4.44932
410	2505	3.70157	4.39231	4.86243	3.62739	4.7081	4.42886	3.94766	4.99174	5.48442	4.4605
411	2505.5	3.75038	4.22427	4.95421	3.61341	4.78556	4.48677	3.90443	5.11094	5.56921	4.4888
412	2506	3.80249	4.10847	5.04715	3.61835	4.85817	4.54637	3.8808	5.23166	5.65736	4.52787
413	2506.5	3.85565	4.0312	5.13892	3.63742	4.92112	4.6052	3.86997	5.34955	5.7438	4.57254
414	2507	3.90725	3.98211	5.2266	3.66666	4.96964	4.66036	3.86626	5.46026	5.82371	4.6181
415	2507.5	3.95426	3.95292	5.30648	3.70251	4.99885	4.70844	3.86456	5.55898	5.89168	4.65985
416	2508	3.99318	3.93644	5.37376	3.74148	5.00385	4.74541	3.86005	5.63993	5.94132	4.69282
417	2508.5	4.01999	3.92593	5.42228	3.7798	4.97981	4.76654	3.84802	5.6962	5.96524	4.71153
418	2509	4.03024	3.91461	5.44465	3.81324	4.92218	4.76635	3.82384	5.71986	5.95533	4.71003
419	2509.5	4.01935	3.89564	5.43279	3.83693	4.82759	4.73885	3.78331	5.70254	5.90325	4.68225
420	2510	3.98336	3.86243	5.3791	3.84544	4.69523	4.67818	3.72312	5.63672	5.80193	4.62283
421	2510.5	3.91996	3.80929	5.27805	3.83323	4.528	4.57994	3.6416	5.51765	5.64778	4.52839
422	2511	3.82941	3.73252	5.12817	3.79555	4.33283	4.44298	3.53948	5.34551	5.44245	4.39877
423	2511.5	3.71504	3.63136	4.93356	3.72958	4.12002	4.27091	3.42022	5.12654	5.19372	4.23789
424	2512	3.58313	3.50869	4.70436	3.63559	3.90157	4.07252	3.28973	4.87276	4.91497	4.0537
425	2512.5	3.44198	3.37093	4.45534	3.51768	3.68916	3.86039	3.15545	4.60018	4.62296	3.85712
426	2513	3.30037	3.22686	4.20268	3.38346	3.49237	3.64834	3.02498	4.32579	4.33462	3.65994
427	2513.5	3.16606	3.08569	3.96079	3.24252	3.31754	3.44847	2.90469	4.06451	4.06416	3.47271
428	2514	3.04476	2.95524	3.7402	3.10441	3.16775	3.26937	2.7989	3.82716	3.82124	3.30323
429	2514.5	2.93981	2.84083	3.54691	2.97684	3.04335	3.11549	2.70975	3.6198	3.61071	3.15594
430	2515	2.85238	2.74503	3.38283	2.86473	2.94278	2.9878	2.63747	3.4443	3.43346	3.03231
431	2515.5	2.78202	2.6682	3.24709	2.77025	2.86346	2.88485	2.58101	3.29953	3.28766	2.93156
432	2516	2.72734	2.6092	3.13719	2.69347	2.80242	2.80397	2.53861	3.18269	3.17008	2.85166
433	2516.5	2.68648	2.56605	3.04996	2.63314	2.75675	2.74203	2.50826	3.09024	3.07698	2.78999
434	2517	2.65736	2.53636	2.98201	2.58731	2.72376	2.69594	2.48785	3.01841	3.00451	2.74372
435	2517.5	2.63793	2.51759	2.93007	2.55372	2.70107	2.6628	2.47539	2.96361	2.9491	2.71014
436	2518	2.62631	2.50738	2.89125	2.53022	2.68668	2.64016	2.46908	2.92271	2.90763	2.68683
437	2518.5	2.62095	2.50366	2.86315	2.51492	2.67899	2.62602	2.46748	2.89309	2.8775	2.67175
438	2519	2.62059	2.50476	2.84382	2.50626	2.67677	2.61882	2.46943	2.87269	2.85666	2.66331
439	2519.5	2.62429	2.50942	2.83179	2.50306	2.67911	2.61737	2.47413	2.85992	2.84351	2.66029
440	2520	2.63143	2.51669	2.82594	2.50439	2.68541	2.62081	2.481	2.8536	2.8369	2.6618
441	2520.5	2.64156	2.52596	2.82546	2.5096	2.69528	2.62853	2.48968	2.85288	2.83597	2.66721
442	2521	2.65444	2.53681	2.82978	2.51823	2.70854	2.64008	2.49995	2.85713	2.8401	2.67612
443	2521.5	2.66994	2.54903	2.83852	2.52992	2.72512	2.65521	2.51173	2.86595	2.84888	2.68826
444	2522	2.68807	2.56257	2.85146	2.54446	2.74512	2.67372	2.52504	2.87911	2.86206	2.70351
445	2522.5	2.70893	2.57749	2.86851	2.56171	2.76869	2.69554	2.53997	2.89652	2.87951	2.72188
446	2523	2.73274	2.59396	2.88975	2.58162	2.79612	2.72064	2.55671	2.91823	2.90126	2.74345
447	2523.5	2.7598	2.61224	2.91532	2.6042	2.82778	2.74905	2.57548	2.94438	2.92745	2.76841
448	2524	2.79048	2.63269	2.94549	2.62954	2.8641	2.78086	2.59657	2.9752	2.95832	2.79703
449	2524.5	2.82523	2.65571	2.98061	2.65779	2.90562	2.81618	2.62029	3.01098	2.99419	2.82962
450	2525	2.86455	2.68178	3.02112	2.68916	2.95291	2.8552	2.64702	3.05205	3.03549	2.86659
451	2525.5	2.90895	2.71143	3.06751	2.72389	3.00663	2.89813	2.6771	3.09879	3.08275	2.90835
452	2526	2.95899	2.74524	3.1204	2.76229	3.06747	2.94526	2.71091	3.1516	3.13656	2.95541
453	2526.5	3.01523	2.78383	3.18045	2.80473	3.13619	2.99691	2.7488	3.21096	3.19759	3.0083
454	2527	3.07823	2.82784	3.24838	2.85165	3.21359	3.05352	2.79109	3.27731	3.26653	3.06757
455	2527.5	3.1485	2.87787	3.32489	2.90354	3.30047	3.11557	2.83805	3.35111	3.34416	3.1338
456	2528	3.22648	2.93455	3.41068	2.96098	3.39753	3.1836	2.88985	3.43279	3.43127	3.20752
457	2528.5	3.31244	2.99838	3.50633	3.02462	3.50537	3.25818	2.94656	3.52279	3.52861	3.28925
458	2529	3.4065	3.06979	3.61228	3.09518	3.62445	3.3399	3.0081	3.6215	3.63691	3.3794
459	2529.5	3.50857	3.14905	3.7287	3.17342	3.75503	3.42937	3.07422	3.72926	3.75681	3.47827
460	2530	3.61834	3.23627	3.85541	3.26016	3.89715	3.52715	3.14447	3.84635	3.88878	3.58601
461	2530.5	3.7353	3.33131	3.99187	3.3562	4.05054	3.63381	3.21826	3.97294	4.03305	3.70259
462	2531	3.85869	3.43382	4.13711	3.46225	4.21464	3.74984	3.29483	4.10904	4.18954	3.82775
463	2531.5	3.98767	3.54324	4.28984	3.57886	4.38858	3.87555	3.3733	4.25452	4.35777	3.96104
464	2532	4.12127	3.65881	4.44843	3.70634	4.5713	4.01101	3.45276	4.40905	4.53684	4.10176
465	2532.5	4.25841	3.77961	4.61098	3.84471	4.76154	4.1559	3.53222	4.57224	4.72529	4.24899
466	2533	4.39796	3.90459	4.77545	3.99356	4.95791	4.30954	3.61072	4.74354	4.92111	4.4016
467	2533.5	4.53882	4.03256	4.93991	4.15209	5.15886	4.47089	3.68729	4.92235	5.12184	4.55829
468	2534	4.67981	4.16212	5.10262	4.31898	5.36267	4.63848	3.76107	5.10798	5.32477	4.71761
469	2534.5	4.81959	4.29174	5.26224	4.49238	5.56719	4.81041	3.83138	5.29973	5.52707	4.87797
470	2535	4.95654	4.41982	5.41793	4.66997	5.76978	4.98447	3.89762	5.49685	5.72599	5.03766
471	2535.5	5.0887	4.54462	5.56931	4.84907	5.96723	5.15812	3.95928	5.69845	5.91904	5.19487
472	2536	5.2138	4.66421	5.71631	5.02669	6.15598	5.32868	4.01583	5.90326	6.10406	5.34765
473	2536.5	5.32948	4.77648	5.85896	5.19974	6.33232	5.49346	4.06685	6.10945	6.2791	5.49398
474	2537	5.43333	4.87929	5.99716	5.36515	6.49245	5.64991	4.11211	6.31452	6.44244	5.63182
475	2537.5	5.52319	4.97054	6.13037	5.51992	6.6328	5.79571	4.15164	6.51535	6.59274	5.75914
476	2538	5.5974	5.04836	6.25756	5.66122	6.75051	5.92888	4.18572	6.70805	6.72914	5.87409
477	2538.5	5.65515	5.1114	6.37713	5.78674	6.84391	6.04788	4.21479	6.88823	6.85133	5.97517
478	2539	5.69641	5.15898	6.48693	5.89495	6.91281	6.15161	4.23939	7.05163	6.95962	6.06137
479	2539.5	5.72167	5.19108	6.58433	5.98516	6.95845	6.23958	4.26018	7.19455	7.05464	6.13218
480	2540	5.73188	5.20838	6.66655	6.0577	6.98328	6.31177	4.27809	7.31426	7.1372	6.18768
481	2540.5	5.72825	5.2123	6.73136	6.11372	6.99052	6.36849	4.29442	7.40936	7.20813	6.22851
482	2541	5.71234	5.20497	6.77758	6.1548	6.98397	6.41024	4.31064	7.48008	7.26784	6.25583
483	2541.5	5.68622	5.189	6.80532	6.18265	6.9678	6.4376	4.32824	7.52817	7.31615	6.27124
484	2542	5.6522	5.16722	6.81608	6.19917	6.94619	6.45124	4.34863	7.55643	7.35244	6.27662
485	2542.5	5.61255	5.14243	6.81246	6.2065	6.92297	6.4522	4.37309	7.56821	7.37599	6.27405
486	2543	5.56933	5.11712	6.79773	6.20674	6.90124	6.44183	4.40255	7.56711	7.38634	6.26555
487	2543.5	5.5244	5.09323	6.77533	6.20153	6.8832	6.42168	4.43748	7.55666	7.38337	6.25299
488	2544	5.4794	5.07208	6.74849	6.19183	6.87005	6.39345	4.47787	7.54004	7.36747	6.23785
489	2544.5	5.4357	5.05439	6.71995	6.17807	6.86181	6.35892	4.52333	7.51993	7.3396	6.2213
490	2545	5.39437	5.04038	6.69173	6.16042	6.85747	6.31989	4.57306	7.49854	7.30119	6.20412
491	2545.5	5.35604	5.02974	6.66497	6.13889	6.85522	6.27808	4.62594	7.4777	7.25411	6.18674
492	2546	5.32089	5.02182	6.63977	6.11344	6.85291	6.23499	4.68053	7.45868	7.20057	6.16929
493	2546.5	5.28872	5.01567	6.61526	6.08414	6.84842	6.19186	4.7352	7.44228	7.14275	6.15159
494	2547	5.25909	5.01021	6.58999	6.05129	6.83958	6.14959	4.78828	7.42898	7.08261	6.13329
495	2547.5	5.2314	5.00434	6.56231	6.01541	6.82434	6.10878	4.83823	7.41887	7.02175	6.11394
496	2548	5.20514	4.99704	6.53066	5.97711	6.80096	6.06966	4.88368	7.41142	6.96106	6.09297
497	2548.5	5.17981	4.98751	6.49391	5.93695	6.76813	6.03207	4.92359	7.40534	6.90065	6.06977
498	2549	5.15494	4.97522	6.45144	5.89547	6.72534	5.99555	4.95735	7.3988	6.84003	6.04379
499	2549.5	5.13022	4.95989	6.40324	5.85317	6.67291	5.95944	4.98468	7.3895	6.77851	6.01462
500	2550	5.10545	4.94144	6.34984	5.81042	6.61193	5.92296	5.00573	7.37501	6.71545	5.98202
501	2550.5	5.08062	4.92	6.29226	5.76748	6.54403	5.88534	5.02087	7.35311	6.65042	5.94601
502	2551	5.05578	4.8959	6.23186	5.72447	6.47114	5.84595	5.03064	7.32209	6.58327	5.90679
503	2551.5	5.03113	4.86969	6.17008	5.68138	6.39532	5.80443	5.03564	7.28103	6.51413	5.86476
504	2552	5.00703	4.84205	6.10843	5.63805	6.31845	5.76081	5.03648	7.22988	6.44348	5.82052
505	2552.5	4.98389	4.81381	6.04832	5.59426	6.24203	5.71554	5.03366	7.16929	6.37209	5.77476
506	2553	4.9621	4.78581	5.99078	5.5499	6.16724	5.66922	5.02761	7.10064	6.30099	5.72826
507	2553.5	4.94197	4.75892	5.93646	5.50505	6.09506	5.62264	5.01876	7.02588	6.23138	5.68179
508	2554	4.9237	4.73404	5.88555	5.46004	6.02621	5.57671	5.00747	6.94722	6.16442	5.63615
509	2554.5	4.90745	4.71195	5.83786	5.41532	5.96119	5.53236	4.99414	6.86694	6.10116	5.59204
510	2555	4.89336	4.69333	5.79301	5.3715	5.90028	5.4904	4.97925	6.78703	6.04248	5.55007
511	2555.5	4.88152	4.67872	5.7505	5.32929	5.84352	5.45149	4.96342	6.70911	5.98909	5.51074
512	2556	4.87198	4.66855	5.70987	5.28942	5.79079	5.41618	4.94729	6.63445	5.94147	5.47444
513	2556.5	4.86473	4.66315	5.67071	5.25256	5.7419	5.38479	4.93149	6.56397	5.89991	5.44147
514	2557	4.85978	4.66264	5.63282	5.21919	5.69671	5.35747	4.9166	6.4983	5.86457	5.41201
515	2557.5	4.85713	4.66701	5.59621	5.18957	5.65501	5.33414	4.90311	6.43767	5.83542	5.38614
516	2558	4.85675	4.67605	5.56109	5.16392	5.61662	5.31462	4.89162	6.38204	5.81236	5.3639
517	2558.5	4.85859	4.68938	5.5279	5.14239	5.58132	5.29866	4.88278	6.33124	5.79519	5.34527
518	2559	4.86267	4.70645	5.49725	5.12503	5.54896	5.28591	4.87731	6.28498	5.78367	5.33025
519	2559.5	4.86913	4.72661	5.46988	5.11179	5.51947	5.27593	4.87586	6.24295	5.7775	5.31879
520	2560	4.87822	4.74916	5.44661	5.10255	5.49293	5.26829	4.87896	6.20496	5.77637	5.31089
521	2560.5	4.89024	4.77335	5.42817	5.09712	5.46952	5.26264	4.8869	6.17096	5.78	5.30655
522	2561	4.9056	4.79843	5.41525	5.09533	5.4495	5.25877	4.89982	6.14104	5.78814	5.30576
523	2561.5	4.92473	4.82365	5.40845	5.09704	5.43316	5.25663	4.91776	6.11541	5.80068	5.30861
524	2562	4.94808	4.84838	5.40832	5.10216	5.42086	5.25629	4.94073	6.09444	5.81762	5.31521
525	2562.5	4.97615	4.87211	5.41527	5.11057	5.41297	5.25792	4.96861	6.07862	5.83908	5.3257
526	2563	5.0094	4.89464	5.42956	5.12221	5.40992	5.26176	5.00118	6.0685	5.86526	5.34027
527	2563.5	5.04825	4.91605	5.45132	5.1371	5.41213	5.26823	5.03814	6.06471	5.89639	5.35915
528	2564	5.09307	4.93672	5.4805	5.15537	5.42004	5.27784	5.07902	6.06796	5.93285	5.3826
529	2564.5	5.14411	4.95727	5.51699	5.17726	5.43411	5.29111	5.12317	6.07896	5.97515	5.4109
530	2565	5.20151	4.97854	5.56056	5.203	5.45477	5.30858	5.16976	6.09834	6.02384	5.44432
531	2565.5	5.26534	5.00154	5.61086	5.23285	5.48244	5.33076	5.21795	6.12648	6.07944	5.48307
532	2566	5.33562	5.02738	5.66747	5.26705	5.51746	5.35811	5.26693	6.16355	6.14233	5.52732
533	2566.5	5.41232	5.05719	5.73003	5.30582	5.56004	5.39103	5.31593	6.20945	6.21282	5.57718
534	2567	5.49534	5.09216	5.79837	5.3494	5.61024	5.4298	5.36424	6.26383	6.29105	5.63271
535	2567.5	5.58454	5.1334	5.87248	5.39802	5.66806	5.47467	5.41135	6.32607	6.37703	5.69396
536	2568	5.67967	5.18191	5.95249	5.45193	5.73346	5.52586	5.45696	6.39535	6.47071	5.76093
537	2568.5	5.78039	5.23854	6.03859	5.51137	5.80638	5.58361	5.501	6.47092	6.57212	5.83366
538	2569	5.88634	5.30389	6.1311	5.57653	5.88669	5.64813	5.54367	6.55207	6.68138	5.9122
539	2569.5	5.99724	5.37841	6.23046	5.64751	5.97424	5.71967	5.58537	6.63829	6.79858	5.99664
540	2570	6.11289	5.46226	6.33714	5.72437	6.06878	5.7986	5.62674	6.72918	6.92379	6.08708
541	2570.5	6.23315	5.55536	6.45157	5.80711	6.17001	5.88535	5.6685	6.82465	7.05709	6.18364
542	2571	6.35797	5.6573	6.57414	5.89569	6.2775	5.98042	5.71143	6.92478	7.1985	6.28641
543	2571.5	6.48733	5.76741	6.70507	5.99011	6.39078	6.08434	5.75629	7.02976	7.34802	6.39546
544	2572	6.62122	5.88475	6.84439	6.09042	6.50939	6.19757	5.80387	7.1398	7.50566	6.51079
545	2572.5	6.75965	6.00814	6.99189	6.19674	6.63305	6.32049	5.85494	7.25521	7.67144	6.63239
546	2573	6.90257	6.13628	7.14719	6.30915	6.76162	6.45332	5.91028	7.37637	7.84527	6.76023
547	2573.5	7.0499	6.26782	7.30989	6.42766	6.89505	6.59613	5.97062	7.5037	8.02684	6.89418
548	2574	7.20146	6.40154	7.47955	6.55235	7.03344	6.74888	6.03663	7.63757	8.21571	7.03413
549	2574.5	7.35688	6.53649	7.65586	6.68337	7.17694	6.91141	6.10887	7.77838	8.41151	7.17997
550	2575	7.51552	6.67218	7.83877	6.82101	7.32579	7.08345	6.18769	7.92654	8.614	7.33166
551	2575.5	7.67645	6.80856	8.02856	6.96558	7.48028	7.26459	6.27335	8.08251	8.8232	7.48923
552	2576	7.83871	6.94591	8.22588	7.11743	7.64074	7.45433	6.36601	8.24676	9.03949	7.65281
553	2576.5	8.00139	7.08479	8.43174	7.27695	7.80754	7.65214	6.46581	8.41977	9.2635	7.82263
554	2577	8.16358	7.22598	8.64749	7.44467	7.98105	7.85753	6.57294	8.60193	9.49623	7.99904
555	2577.5	8.32456	7.37048	8.87475	7.62118	8.1616	8.07019	6.68771	8.79371	9.73903	8.18258
556	2578	8.48419	7.51947	9.11531	7.80701	8.34947	8.28995	6.81051	8.99568	9.99362	8.37391
557	2578.5	8.64283	7.67434	9.37095	8.00246	8.54483	8.51682	6.94169	9.20851	10.2621	8.57383
558	2579	8.80113	7.83647	9.64315	8.20779	8.74776	8.75122	7.08148	9.43299	10.5467	8.78319
559	2579.5	8.96023	8.00713	9.93295	8.42325	8.95828	8.99404	7.22997	9.67018	10.85	9.00289
560	2580	9.12192	8.18735	10.241	8.64901	9.17633	9.24652	7.38724	9.92151	11.1746	9.23394
561	2580.5	9.28894	8.37781	10.5674	8.88522	9.40177	9.51022	7.55356	10.1889	11.5239	9.47753
562	2581	9.46485	8.57875	10.912	9.13218	9.63482	9.78701	7.72931	10.475	11.9012	9.73501
563	2581.5	9.65381	8.79005	11.2736	9.39074	9.87602	10.0789	7.91475	10.7826	12.3105	10.0079
564	2582	9.86012	9.0114	11.6506	9.66235	10.1262	10.3882	8.10985	11.1152	12.7558	10.2977
565	2582.5	10.0881	9.24224	12.0413	9.94886	10.3863	10.7169	8.31416	11.4767	13.2412	10.6062
566	2583	10.3422	9.48168	12.4447	10.2526	10.6576	11.0666	8.52645	11.8717	13.7704	10.9349
567	2583.5	10.6278	9.72848	12.8609	10.5764	10.9417	11.4383	8.74445	12.305	14.3466	11.2855
568	2584	10.9518	9.98125	13.2915	10.9229	11.2404	11.8319	8.96514	12.7804	14.9723	11.6597
569	2584.5	11.3232	10.2387	13.7393	11.2945	11.5563	12.2467	9.18523	13.3008	15.6479	12.0592
570	2585	11.7548	10.4998	14.209	11.6934	11.8929	12.6817	9.40144	13.8672	16.3727	12.4859
571	2585.5	12.2643	10.7642	14.7092	12.1221	12.2545	13.1365	9.61066	14.4791	17.1438	12.9427
572	2586	12.8776	11.0322	15.2547	12.5828	12.6464	13.6127	9.81056	15.1338	17.9558	13.4341
573	2586.5	13.6325	11.3062	15.8663	13.0777	13.0758	14.1155	10.0004	15.8265	18.8001	13.9668
574	2587	14.5832	11.5909	16.5708	13.6094	13.5533	14.6556	10.1815	16.5502	19.6643	14.551
575	2587.5	15.8061	11.894	17.4035	14.1804	14.094	15.2513	10.3568	17.2969	20.534	15.2019
576	2588	17.4066	12.2275	18.4123	14.7926	14.719	15.9305	10.5304	18.0578	21.3939	15.9412
577	2588.5	19.5301	12.6086	19.6617	15.4484	15.4575	16.7336	10.7074	18.8235	22.23	16.8001
578	2589	22.3784	13.0617	21.2379	16.152	16.3494	17.7183	10.8951	19.5851	23.0327	17.8234
579	2589.5	26.2299	13.6207	23.2596	16.9112	17.4487	18.964	11.1037	20.3364	23.803	19.0752
580	2590	31.4679	14.3325	25.8917	17.7387	18.832	20.5799	11.3466	21.0738	24.5547	20.6464
581	2590.5	38.6282	15.2624	29.358	18.6544	20.6099	22.7186	11.6422	21.7956	25.3169	22.6652
582	2591	48.4697	16.5012	33.9561	19.6858	22.9431	25.5952	12.0171	22.5028	26.1372	25.312
583	2591.5	62.0676	18.176	40.0756	20.87	26.0649	29.5168	12.5079	23.2035	27.0829	28.8406
584	2592	80.9544	20.4656	48.2198	22.2575	30.3126	34.9187	13.1645	23.9188	28.2427	33.6061
585	2592.5	107.326	23.6215	59.0244	23.9177	36.1619	42.4139	14.0549	24.6858	29.7342	40.1045
586	2593	144.307	27.9966	73.2707	25.9523	44.2723	52.8636	15.2714	25.5611	31.7155	49.0234
587	2593.5	196.306	34.082	91.8832	28.5109	55.5438	67.4547	16.9365	26.6245	34.3995	61.3046
588	2594	269.456	42.5599	115.882	31.81	71.1795	87.7794	19.2119	27.983	38.0743	78.2152
589	2594.5	372.088	54.3625	146.299	36.16	92.743	115.919	22.311	29.7752	43.1282	101.421
590	2595	515.312	70.7175	184.095	42.0019	122.215	154.521	26.5134	32.1826	50.0797	133.071
591	2595.5	713.737	93.1588	230.093	49.9559	162.094	206.834	32.1905	35.4434	59.6193	175.903
592	2596	985.98	123.454	284.978	60.8764	215.554	276.573	39.8516	39.862	72.6738	233.311
593	2596.5	1354.62	163.391	349.484	75.8963	286.681	367.548	50.2104	45.8142	90.5098	309.351
594	2597	1846.22	214.322	424.688	96.4619	380.868	482.755	64.2789	53.7515	114.882	408.692
595	2597.5	2490.18	276.475	512.329	124.393	505.291	622.555	83.4915	64.198	148.203	536.346
596	2598	3315.71	348.29	615.239	161.937	669.216	782.397	109.851	77.7403	193.716	697.122
597	2598.5	4349.85	426.563	737.836	211.687	884.243	951.56	146.09	95.049	255.736	895.401
598	2599	5616.55	507.985	886.661	276.312	1164.49	1115	195.866	116.931	339.972	1135.53
599	2599.5	7133.87	591.01	1071.08	358.123	1526.45	1258.8	263.937	144.388	454.066	1422.41
600	2600	8903.29	676.538	1303.69	458.987	1989.05	1375.41	356.277	178.709	608.307	1761.14
601	2600.5	10887.7	767.724	1600.86	580.638	2573.69	1465.1	480.134	221.561	816.329	2154.86
602	2601	12988.6	869.679	1984.34	724.583	3302.85	1533.5	643.97	274.993	1096.65	2602.14
603	2601.5	15052.7	988.939	2483.3	891.885	4200.91	1588.18	856.823	341.46	1475.76	3097.77
604	2602	16921	1132.98	3137.18	1083.28	5298.03	1636.28	1127.34	423.839	1992.05	3639.11
605	2602.5	18502.2	1310.51	4000.53	1299.51	6633	1683.4	1463.22	525.201	2699.48	4235.22
606	2603	19805.4	1532.62	5149.08	1542.03	8250.75	1733.5	1870.65	648.356	3667.56	4911.1
607	2603.5	20907.6	1814.58	6688.55	1814.21	10190.3	1789.12	2354.1	795.61	4970.61	5702.75
608	2604	21906.8	2177.94	8763.95	2122.28	12456.1	1851.21	2916.79	968.82	6654.43	6646.49
609	2604.5	22897.5	2653.04	11563.1	2474.71	14979.4	1918.93	3562.9	1169.65	8656.13	7763.93
610	2605	23964.2	3282.43	15300.7	2878.74	17594.9	1990.71	4301.05	1400.23	10684.5	9044.15
611	2605.5	25177.1	4127.35	20153.6	3338.73	20048	2065.87	5143.59	1664.12	12221.6	10437.8
612	2606	26580.8	5277.03	26114.8	3858.13	22054.5	2144.78	6100.62	1967.09	12833	11881.2
613	2606.5	28172.2	6857.64	32756.9	4438.83	23399.1	2228.26	7167.07	2317.46	12518.2	13317.3
614	2607	29889.9	9038.03	39037.6	5078.45	24002	2317.48	8310.45	2726.6	11640.6	14671.2
615	2607.5	31621	12026.2	43547.2	5770.41	23931.2	2414.24	9470.35	3209.1	10589.6	15842.1
616	2608	33218.4	16035.5	45308.6	6506.39	23357.4	2520.53	10574.6	3781.76	9597.89	16766.8
617	2608.5	34531.2	21174.5	44350.6	7279.88	22454.2	2637.7	11559.7	4460.3	8756.15	17467.1
618	2609	35426.8	27223.7	41451.4	8089.94	21330.6	2765.17	12384.9	5252.15	8080.08	18000.5
619	2609.5	35792.3	33407.6	37552.5	8943.13	20045.7	2898.8	13043.9	6144.84	7557.95	18376.3
620	2610	35536.8	38501.6	33412	9853.18	18645.1	3031.91	13560.2	7086.66	7170.5	18533.1
621	2610.5	34627.3	41453.7	29513.5	10839.7	17169.8	3156.6	13971.6	7966.63	6897.74	18399.6
622	2611	33100.8	42002	26105.9	11923.6	15653.7	3263.52	14322.3	8624.99	6721.49	17968.7
623	2611.5	31049.8	40637.3	23275.5	13120	14138.1	3343.86	14662.5	8919.73	6625.74	17308.1
624	2612	28648.5	38120.1	21009.8	14431.4	12680.1	3391.21	15042.4	8808.39	6595.78	16525.3
625	2612.5	26123.3	35121.1	19247.5	15841.9	11331.8	3401.78	15503.7	8365.17	6617.41	15728.2
626	2613	23675.3	32106.9	17920.3	17315.6	10123.2	3374.85	16076.3	7731.93	6676.87	15000.2
627	2613.5	21452.3	29346.6	16972.2	18799.5	9065.76	3314.21	16776.3	7047.43	6761.25	14392.8
628	2614	19542.9	26962.8	16357.2	20220.6	8160.09	3229.89	17603.2	6403.37	6860.02	13926.7
629	2614.5	17975	24983.3	16038	21487.8	7396.82	3135.41	18535.7	5843.13	6964.84	13595.5
630	2615	16731.7	23380.8	15986.2	22500.1	6763.07	3042.91	19514.6	5376.76	7068.45	13373.8
631	2615.5	15777.8	22102.8	16182.7	23152.9	6247.73	2961.06	20437	4996.58	7165.02	13224.8
632	2616	15071.8	21095.5	16619.3	23339.7	5838.59	2895.36	21161.4	4689.52	7252.02	13107
633	2616.5	14564.1	20320.4	17298.6	22988.4	5522.38	2849.34	21522.5	4442.08	7332.66	12982.3
634	2617	14206	19745.4	18226.2	22118.4	5287.5	2824.76	21375.1	4241.96	7416.57	12826.9
635	2617.5	13956	19326.3	19400.1	20847.8	5122.82	2821.68	20643.7	4079.14	7516.7	12634.9
636	2618	13775.4	19011.7	20795.3	19356	5017.28	2838.83	19385.5	3946.35	7645.63	12419.1
637	2618.5	13626.4	18766.5	22358	17813	4964.05	2873.67	17791.7	3840.08	7815.73	12205.5
638	2619	13472.8	18583.3	24000.7	16335.5	4962.54	2922.81	16089.7	3759.65	8039.3	12018.5
639	2619.5	13275.8	18472	25587.2	14998.4	5015.25	2982.58	14461.3	3704.64	8326.74	11869.3
640	2620	12999	18443.4	26929.8	13853.1	5125.14	3048.14	13021.9	3675.61	8681.6	11753.1
641	2620.5	12621.8	18509.1	27827.2	12919.3	5294.82	3112.65	11829.5	3675.29	9094.77	11653.8
642	2621	12146.5	18683.8	28153.7	12183.5	5526.24	3167.19	10900.3	3707.44	9549.94	11557.6
643	2621.5	11598.4	18974.6	27900.7	11622.8	5821.22	3201.77	10217.6	3774.91	10038.2	11461.1
644	2622	11016.3	19361.6	27159.6	11216.2	6181.75	3208.58	9750.27	3880.61	10566.7	11371.3
645	2622.5	10438.2	19798.4	26098.9	10944.4	6609.22	3185.49	9472.93	4029.81	11148.4	11302.9
646	2623	9893.24	20237.3	24905.1	10793.5	7099.71	3136.98	9367.81	4230.14	11781.1	11271.7
647	2623.5	9401.36	20638.3	23738.9	10762.4	7640.49	3072.78	9419.67	4490.03	12440.8	11289.4
648	2624	8977.67	20971	22710.8	10861.9	8206.97	3004.8	9613.18	4817.48	13097.1	11362.3
649	2624.5	8631.17	21224.7	21883.4	11104.8	8752.78	2943.98	9934.18	5220.33	13714.5	11490
650	2625	8366.07	21410.5	21291.1	11496	9207.71	2898.87	10371.3	5706.52	14247.6	11666.2
651	2625.5	8186.19	21561.6	20956.9	12025.9	9488.72	2875.43	10911.6	6280.53	14660.4	11883
652	2626	8099.34	21724	20899.9	12666.9	9524.53	2877.3	11535.8	6930.42	14945.9	12133.8
653	2626.5	8117.35	21930.1	21130.3	13373.9	9292.04	2906.47	12216	7610.62	15123.8	12411.2
654	2627	8254.29	22183.6	21632.6	14092.4	8830.88	2963.47	12907.5	8236.87	15230	12703.5
655	2627.5	8526.7	22458.1	22351.1	14768.7	8219.59	3047.36	13545.7	8701.08	15313.7	12992.4
656	2628	8949.45	22707.4	23192.1	15349.3	7541.62	3155.55	14060.8	8907.69	15431.5	13255
657	2628.5	9530.65	22889.6	24023.4	15774.6	6865.59	3282.81	14394.5	8817.74	15635.4	13468.3
658	2629	10271	22985.9	24664.4	15997.9	6237.73	3419.73	14513.2	8468.66	15963.2	13613.5
659	2629.5	11160.1	22994.3	24912.9	16017.8	5684.08	3552.45	14420.1	7948.13	16446	13681.8
660	2630	12167.6	22932.9	24627.7	15877.5	5216.64	3664.2	14152.7	7349.67	17104	13677
661	2630.5	13231.5	22830.4	23796.8	15636.6	4838.75	3738.46	13764.5	6749.01	17923.7	13612.2
662	2631	14250.9	22711.5	22520.2	15364.2	4549.15	3763.84	13306.3	6197.09	18848.2	13501.3
663	2631.5	15105	22602.4	20957.3	15131.4	4343.14	3736.82	12819.4	5719.96	19779.5	13355
664	2632	15686.7	22525.6	19288.4	14996.7	4213.8	3661.51	12335.2	5323.61	20574.7	13178.5
665	2632.5	15934.5	22494.8	17679.7	15001.3	4155.16	3548.7	11871.4	5003.53	21048.9	12970.9
666	2633	15855.4	22520.3	16232	15162.4	4164.38	3413.11	11432.7	4753.68	21010.3	12727.1
667	2633.5	15513.9	22616.5	14974.9	15476.8	4240.86	3268.97	11018.6	4568.33	20340.1	12446.6
668	2634	14993.7	22799.3	13906	15936.5	4384.47	3127.21	10627.6	4442.32	19066.1	12142.6
669	2634.5	14372.4	23079.8	13014.5	16531	4595.47	2995.23	10260.5	4371.45	17371.3	11843.5
670	2635	13718.4	23468.7	12288.7	17243.9	4873.08	2877.63	9920.17	4353.12	15506.1	11583.3
671	2635.5	13088.8	23977.3	11719.4	18059	5211.87	2776.66	9605.92	4387.95	13680.7	11389.7
672	2636	12518.6	24616.5	11297.1	18955	5600	2693.08	9314.73	4478.85	12025.4	11277.7
673	2636.5	12021.5	25394.6	11007.2	19891.5	6018.29	2626.85	9045.84	4630.09	10598.1	11248.2
674	2637	11600.4	26323.3	10827	20809.6	6437.65	2578.11	8804.74	4847.52	9404.84	11292.6
675	2637.5	11250.9	27433.2	10730.6	21652.2	6823.9	2547.35	8604.59	5138.12	8427.55	11400.9
676	2638	10962.3	28759.7	10692.5	22367.4	7146.88	2534.72	8456.69	5510.58	7642.79	11563.7
677	2638.5	10716.9	30297.4	10682.7	22887.3	7380.56	2539.6	8363.3	5972.18	7026.87	11763
678	2639	10494.4	31976.9	10669.3	23141.8	7504.65	2560.13	8321.65	6519.77	6557.14	11971.7
679	2639.5	10280.6	33656.3	10628.6	23085.5	7513.82	2593.16	8327.04	7134.93	6214.75	12159.4
680	2640	10066.7	35095.5	10554	22717.7	7422.68	2634.53	8370.93	7783.76	5985.68	12292.4
681	2640.5	9847.98	35968.1	10451.9	22083	7259.13	2679.72	8440.73	8409.37	5860.08	12333.3
682	2641	9620.43	35979.9	10330.8	21242.4	7050.43	2724.39	8520.41	8934.35	5830.93	12248.2
683	2641.5	9377.01	35018	10198.9	20244.3	6817.07	2764.75	8592.51	9293.57	5891.19	12021.9
684	2642	9112.21	33224	10072.5	19127.8	6572.72	2797.91	8640.78	9461.64	6033.56	11671.4
685	2642.5	8829.35	30902.7	9975.36	17937.7	6324.3	2821.74	8653.08	9449.28	6252	11238.4
686	2643	8543.03	28377.4	9931.69	16717.5	6076.63	2834.75	8622.99	9291.83	6541.54	10770.8
687	2643.5	8271.16	25926.3	9960.7	15494.7	5831.75	2835.77	8551.13	9039.56	6894.42	10311.7
688	2644	8025.66	23736	10074.1	14281.6	5587.92	2823.77	8446.41	8743.09	7292.97	9890.16
689	2644.5	7814.16	21875.3	10275.1	13090.7	5345.5	2798.28	8321	8440.48	7707.75	9518.7
690	2645	7644.16	20341.7	10558.2	11943.7	5107.98	2759.95	8188.05	8155.07	8098.47	9199.7
691	2645.5	7524.63	19111.8	10911	10869.5	4881.15	2710.76	8063.66	7900.7	8415.75	8932.1
692	2646	7465.15	18160.6	11321.3	9901.23	4671.36	2654.24	7963.13	7686.78	8611.27	8715
693	2646.5	7473.65	17466.6	11778.8	9062.25	4483	2594.93	7898.8	7520.87	8649.65	8547.61
694	2647	7552.55	17009	12272.2	8356.22	4319.15	2537.59	7883.22	7406.06	8519.45	8428.38
695	2647.5	7697.1	16774.8	12783.9	7773.33	4182.21	2486.64	7929.02	7339.85	8239.61	8356.27
696	2648	7898.11	16764.6	13281.6	7301.57	4074.21	2445.45	8047.36	7318.15	7856.3	8331.93
697	2648.5	8144.83	16979.2	13722	6931.3	3996.66	2415.94	8248.22	7336.24	7427.43	8355.75
698	2649	8424.64	17399.1	14069.1	6655.55	3950.5	2398.69	8538.19	7384.8	7002.83	8424.82
699	2649.5	8718.2	17977.9	14298.2	6469.61	3935.66	2393.73	8919	7450.63	6615.73	8530.96
700	2650	8998.45	18628.4	14381.4	6369.78	3950.26	2401.12	9387.28	7522.7	6286.67	8658.45
701	2650.5	9234.28	19218	14285.7	6354.23	3991.05	2420.5	9931.94	7591.45	6028.32	8783.94
702	2651	9397.26	19588.3	13993.5	6421.49	4053.81	2450.51	10528.9	7642.68	5844.92	8880.15
703	2651.5	9463.29	19588	13511.4	6569.5	4133.21	2488.65	11131	7657.33	5732.34	8919.41
704	2652	9415.37	19135.2	12869.1	6795.39	4221.46	2531.2	11665	7621.91	5681.31	8881.78
705	2652.5	9256.39	18267	12119.8	7092.98	4306.71	2573.04	12048	7534.72	5680.21	8764.32
706	2653	9011.44	17115.4	11329.8	7453.94	4374.43	2607.98	12211.7	7399.61	5715.95	8580.03
707	2653.5	8718.13	15839.2	10562.5	7870.59	4411.77	2630	12121.3	7223.14	5774.28	8350.1
708	2654	8416.69	14579.3	9865.43	8334.74	4411.53	2634.85	11789	7017.43	5840.03	8098.78
709	2654.5	8140.29	13437.4	9265.45	8836.62	4374.16	2620.88	11270.7	6800.55	5897.58	7849.28
710	2655	7910.97	12467.8	8769.68	9365.62	4306.6	2589.27	10644.5	6594.36	5933.64	7620.27
711	2655.5	7742.58	11692.7	8371.75	9907.74	4220.03	2543.45	9985.46	6418.03	5940.94	7424.74
712	2656	7642.97	11117.1	8062.01	10447.2	4126.95	2488.17	9352.76	6284.13	5918.27	7271.06
713	2656.5	7612.72	10734.6	7833.09	10973.3	4039.17	2428.32	8789.54	6198.38	5868.41	7164.16
714	2657	7644.12	10530.3	7678.95	11480.8	3967.09	2367.69	8322.73	6161.14	5797.05	7105.55
715	2657.5	7721.72	10483.2	7593.09	11962.7	3918.35	2308.53	7964.08	6168.06	5711.63	7092.38
716	2658	7822.84	10566.9	7570.52	12398.9	3897.48	2252.23	7713.64	6206.49	5619.94	7116.54
717	2658.5	7920.28	10749.5	7608.39	12760.1	3906.83	2200	7565.03	6258.58	5528.46	7166.36
718	2659	7983.93	10993.6	7702.9	13018	3946.98	2152.7	7510.77	6309.5	5440.96	7228.82
719	2659.5	7985.77	11259.4	7847.62	13143.8	4016.28	2110.63	7545.78	6345.22	5358.57	7290.35
720	2660	7910.21	11507.5	8033.84	13103.5	4110.24	2073.95	7668.88	6349	5281.8	7337.65
721	2660.5	7756.34	11698.1	8251.72	12865	4221.31	2043.07	7880.68	6308.38	5212.02	7359.62
722	2661	7535.88	11798.7	8490.36	12418.2	4339	2018.87	8178.56	6216.76	5150.87	7349.7
723	2661.5	7272.86	11794.5	8738.35	11787.2	4450.37	2002.51	8550.76	6071.38	5099.75	7307.52
724	2662	6996.88	11693.7	8980.98	11025.3	4539.56	1994.45	8970.26	5878.47	5058.05	7237.52
725	2662.5	6732.74	11523.9	9195.19	10198	4589.94	1994.08	9392.68	5656.87	5023.45	7145.21
726	2663	6494.53	11318	9351.01	9369.69	4587.94	2000.27	9760.68	5430.37	4995.08	7034.17
727	2663.5	6288.68	11101.2	9418.34	8593.19	4527.75	2011.84	10013.2	5218.33	4974.32	6905.2
728	2664	6120.18	10890	9376.49	7902.9	4414.44	2028.27	10104.3	5035.53	4964.33	6759.6
729	2664.5	5992.13	10697	9222.72	7314.28	4261.65	2050.03	10022.4	4892.84	4970.07	6602.57
730	2665	5901.86	10526.6	8976.6	6829.48	4087.27	2077.85	9796.03	4795.94	4997.95	6443.29
731	2665.5	5842.95	10371.6	8668.64	6443.89	3907.93	2111.77	9479.15	4745.35	5052.3	6291.5
732	2666	5806.03	10217.3	8327.57	6148.5	3735.03	2150.75	9130.44	4737.62	5132.13	6153.93
733	2666.5	5776.81	10048.6	7979.61	5932.7	3575.42	2192.26	8797.78	4764.76	5233.99	6033.55
734	2667	5742.35	9855.51	7646.77	5787.74	3433.09	2231.98	8510.28	4815.72	5355.43	5930.99
735	2667.5	5696.31	9633.68	7344.31	5707.23	3310.38	2263.83	8285.13	4878.48	5495.4	5846.08
736	2668	5638.51	9379.97	7083.9	5686.42	3208.61	2280.9	8136.15	4937.4	5651.41	5778.14
737	2668.5	5574.47	9091.22	6875.51	5720.48	3128.19	2277.42	8074.61	4974.03	5817.42	5725.93
738	2669	5513.01	8770.91	6727.3	5801.72	3068.75	2250.99	8111.08	4973	5985.7	5689.16
739	2669.5	5465.42	8433.09	6647.79	5918.06	3029.98	2202.81	8253.71	4926.39	6146.91	5669.35
740	2670	5443.81	8098.08	6646.19	6053.18	3012.06	2136.24	8504.21	4833.5	6285.44	5668.08
741	2670.5	5457.91	7788.51	6730.81	6189.43	3014.89	2056.8	8855.24	4697.98	6380.13	5685.74
742	2671	5515.8	7524.31	6905.94	6313.22	3037.87	1971.36	9288.61	4529.92	6412.78	5722.2
743	2671.5	5626.53	7319.21	7174.01	6416.89	3080.17	1886.53	9775.27	4346.65	6375.19	5777.83
744	2672	5797.9	7181.13	7538.47	6498.19	3141.44	1807.84	10270.5	4166.35	6269.31	5852.34
745	2672.5	6032.32	7114.3	7999.2	6561.07	3222.28	1739.29	10707.1	4002.79	6104.83	5942.58
746	2673	6324.57	7120.24	8546.39	6614.14	3323.36	1683.3	10999.9	3865.6	5899.64	6041.91
747	2673.5	6658.37	7197.21	9152.8	6664.32	3444.57	1640.91	11068.1	3761.59	5676.95	6140.53
748	2674	7004.16	7337.95	9767.41	6710.52	3584.06	1611.96	10863.3	3694.18	5459.27	6225.87
749	2674.5	7323.23	7529.3	10317.1	6743.41	3738.6	1595.31	10388	3663.03	5263.4	6284.59
750	2675	7571.93	7753.19	10720.2	6748.51	3904.58	1589.37	9701.26	3664.8	5098.52	6305.82
751	2675.5	7706.52	7983.05	10910.2	6709.81	4075.89	1592.2	8906.48	3693.65	4967.85	6282.85
752	2676	7699.22	8184.6	10859.1	6614.11	4242.74	1601.35	8110.06	3741.46	4870.27	6213.65
753	2676.5	7554.66	8326.33	10593.4	6454.55	4393.88	1614.05	7384.83	3799.54	4801.62	6102.54
754	2677	7307.18	8388.96	10186.6	6233.41	4518.52	1627.39	6765.08	3859.11	4758.7	5960.55
755	2677.5	7004.08	8370.49	9726.48	5962.77	4607.68	1638.58	6260.85	3911.49	4739.99	5802.49
756	2678	6690.67	8288.04	9283.77	5663.46	4655	1645.68	5870.75	3949.99	4742.4	5643.31
757	2678.5	6400.1	8170.99	8901.93	5357.61	4658.29	1647.85	5588.94	3970.3	4760.64	5495.19
758	2679	6151.67	8050.43	8602.64	5061.58	4621.3	1645.34	5406.55	3970.66	4789.43	5366.62
759	2679.5	5954.64	7950.57	8388.65	4787.35	4553.89	1639.3	5309.76	3951.93	4824.76	5262.32
760	2680	5810.46	7886.75	8246.58	4544.78	4468.87	1631.22	5279.72	3915.02	4862.57	5182.88
761	2680.5	5714.79	7870.11	8152.71	4341.66	4377.59	1622.71	5294.15	3859.94	4897.85	5125.72
762	2681	5660.64	7911.1	8077.68	4183.23	4287.95	1615.48	5329.12	3787.81	4924.02	5086.34
763	2681.5	5639.78	8019.34	7987.41	4071.81	4203.55	1610.92	5361.56	3701.3	4932.54	5058.69
764	2682	5643.63	8203.46	7847.57	4008.12	4124.73	1609.9	5370.87	3603.91	4914.83	5036.33
765	2682.5	5664.03	8469.16	7633.67	3993.34	4047.95	1612.78	5338.75	3498.24	4863.43	5013.48
766	2683	5694.04	8818.93	7340.99	4029.49	3967.27	1619.56	5251.09	3386.05	4771.27	4986.52
767	2683.5	5727.2	9255.6	6986.75	4118.81	3877.9	1629.57	5103.25	3269.56	4634.08	4955.86
768	2684	5756.9	9782.1	6601.9	4263.88	3776.95	1641.09	4902.51	3151.3	4453.11	4925.53
769	2684.5	5778.54	10402.2	6220.77	4468.35	3662.91	1651.24	4665.68	3034.3	4235.33	4902.15
770	2685	5790.46	11121.7	5869.88	4737.03	3535.07	1656.62	4413.11	2921.9	3992.07	4893.09
771	2685.5	5789.94	11940.7	5566.4	5073.67	3393.74	1654.09	4163.62	2817.08	3737.3	4904.06
772	2686	5773.67	12839.8	5319.06	5477.3	3241.77	1641.74	3933.56	2722.62	3484.56	4937.12
773	2686.5	5742.42	13766.1	5127.72	5939.32	3084.44	1619.19	3736.06	2641.9	3244.45	4989.06
774	2687	5697.83	14625.4	4988.71	6442.69	2927.52	1587.73	3581.05	2578.11	3024.16	5050.35
775	2687.5	5638.54	15288.6	4899.07	6961.52	2776.54	1550.31	3475.07	2533.07	2827.55	5105.58
776	2688	5561.44	15625.2	4856.13	7458.59	2636.22	1510.68	3420.78	2507.7	2656.16	5136.99
777	2688.5	5462.93	15557.3	4856.56	7888.61	2510.62	1472.53	3418.55	2502.45	2509.93	5131.05
778	2689	5340.94	15090.7	4894.62	8211.16	2403.1	1438.9	3468.11	2517.29	2387.62	5083.6
779	2689.5	5196.71	14305.5	4961.49	8404.32	2314.79	1411.97	3570.17	2551.77	2288.18	5000.55
780	2690	5035.91	13324.7	5047.67	8469.15	2244.49	1393.14	3727.17	2605.27	2211.76	4895.47
781	2690.5	4869.23	12269.2	5145.11	8419.65	2189.88	1382.72	3942.54	2678.47	2159.09	4783.99
782	2691	4708.74	11234.3	5247.58	8271.48	2148.01	1379.77	4219.29	2772.9	2130.8	4679.21
783	2691.5	4563.79	10283.6	5348.11	8040.28	2115.6	1382.6	4557.29	2888.6	2127.75	4589.73
784	2692	4441.27	9450.29	5435.23	7743.36	2089.87	1389.18	4949.24	3022.99	2151.66	4519.23
785	2692.5	4346.08	8745.44	5494.05	7395.4	2069.14	1397.24	5376.99	3170.08	2205.77	4466.69
786	2693	4280.08	8168.43	5511.43	7006.97	2052.64	1404.7	5809.55	3318.73	2294.57	4427.46
787	2693.5	4242.56	7712.87	5481.11	6590.87	2040.25	1410.11	6204.4	3453.04	2422.13	4395.26
788	2694	4231.3	7367.21	5403.35	6163.99	2032.9	1413.11	6513.7	3555.28	2590.61	4363.5
789	2694.5	4242.34	7117.2	5284.81	5744.69	2032.12	1414.16	6697	3609.78	2800.21	4326.92
790	2695	4270.62	6949.63	5140.43	5351.14	2038.76	1413.91	6733.88	3608.24	3048.59	4283.91
791	2695.5	4311.05	6853.87	4989.25	4998.56	2053.24	1413.06	6628.71	3554	3328.84	4236.73
792	2696	4358.4	6820.82	4847.41	4696.72	2075.91	1412.32	6406.63	3460.5	3628.45	4189.69
793	2696.5	4406.75	6838.89	4722.33	4450.08	2106.62	1412.35	6103.37	3344.06	3930.19	4146.07
794	2697	4448.88	6894.07	4612.28	4259.1	2144.28	1413.88	5755.64	3217.44	4213.96	4106.62
795	2697.5	4476.47	6972.77	4510.71	4122.52	2186.71	1417.78	5394.98	3089.34	4459.44	4070.08
796	2698	4481.33	7062.38	4411.12	4039.09	2230.72	1424.64	5046.19	2965.95	4651.25	4034.74
797	2698.5	4459.08	7152.03	4308.82	4008.71	2272.26	1434.74	4725.66	2851.08	4784.42	3999.65
798	2699	4411.61	7234.24	4200.02	4032.66	2306.54	1448.11	4441.38	2746.34	4864.6	3965.06
799	2699.5	4344.19	7307.66	4083.14	4112.16	2328.49	1464.43	4196.77	2652.05	4904.83	3932.64
800	2700	4262.94	7377.28	3961.14	4247.86	2333.83	1483.15	3992.48	2568.55	4922.11	3905.48
801	2700.5	4174.76	7451.39	3840.77	4439.39	2319.68	1503.21	3826.41	2496.41	4931.64	3887.07
802	2701	4086.21	7537.8	3730.72	4683.87	2285.6	1522.85	3694.89	2436.2	4941.49	3879.96
803	2701.5	4002.25	7641.44	3640.21	4975.81	2234.15	1539.84	3594.27	2388.73	4949.8	3885.17
804	2702	3926.37	7765.84	3576.38	5304.25	2169.79	1551.71	3522.35	2354.56	4944.29	3901.73
805	2702.5	3860.76	7917.4	3543.97	5647	2098.2	1556.37	3478.71	2333.51	4905.26	3926.8
806	2703	3805.53	8105.28	3546.17	5969.62	2025.25	1552.38	3463.17	2324.16	4812.41	3955.99
807	2703.5	3758.97	8338.64	3583.51	6230.26	1955.41	1539.27	3474.42	2324.18	4651.56	3984.02
808	2704	3718.86	8626.67	3653.97	6388.48	1891.54	1517.87	3509.97	2331.65	4419.28	4006.48
809	2704.5	3683.43	8976.56	3752.52	6414.47	1835.24	1490.17	3567.21	2345.36	4123.94	4020.99
810	2705	3652.46	9389.96	3870.79	6300.21	1786.98	1458.64	3644.56	2364.26	3784.14	4028
811	2705.5	3626.46	9859.52	3997.46	6065.22	1746.53	1425.86	3740.55	2386.16	3426.07	4030.43
812	2706	3606	10366.3	4120.51	5748.03	1713.16	1393.93	3851.78	2407.34	3077.63	4031.63
813	2706.5	3592.93	10876.1	4230.47	5390.64	1685.25	1364.33	3972.93	2424.16	2759.86	4032.96
814	2707	3590.21	11330.8	4319.6	5025.22	1660.14	1338.04	4097.11	2433.96	2483.34	4030.94
815	2707.5	3601.07	11653.2	4379.21	4671.52	1634.31	1315.51	4216.04	2435.42	2250.81	4017.45
816	2708	3629.22	11765.4	4400.65	4340.66	1604.04	1296.81	4322.35	2429.09	2060.21	3983.16
817	2708.5	3678.37	11607.3	4378.35	4038.19	1566.45	1281.44	4412.51	2416.19	1907.69	3920.72
818	2709	3750.84	11158.2	4313.01	3765.75	1520.6	1268.49	4486.26	2397.45	1789.28	3827.76
819	2709.5	3847.34	10456.7	4211	3522.05	1467.93	1257.17	4543.64	2374.19	1700.52	3708.95
820	2710	3966.32	9590.1	4080.26	3305.01	1411.67	1246.87	4583.57	2348.68	1637.09	3574.4
821	2710.5	4101.56	8662.04	3929.11	3113.02	1355.99	1237.3	4604.89	2321.78	1595.96	3435.74
822	2711	4240.14	7762.34	3768.05	2944.54	1305.25	1228.55	4606.2	2291.88	1575.25	3302.47
823	2711.5	4364.25	6951.93	3609.91	2797.7	1263.27	1220.67	4584.64	2257.15	1573.64	3180.35
824	2712	4456.38	6259.55	3466.78	2670.34	1232.7	1213.31	4536.27	2216.16	1590.34	3071.32
825	2712.5	4503.56	5689.43	3347.33	2560.37	1215.32	1205.77	4456.69	2168.01	1624.75	2974.58
826	2713	4500.17	5233.69	3256.53	2465.97	1212.35	1197	4343.03	2113.49	1676.19	2888.71
827	2713.5	4448	4881.22	3196.87	2385.21	1224.98	1185.47	4197.06	2055.31	1744.58	2813.19
828	2714	4353.52	4622.51	3170.14	2316.1	1254.5	1169.72	4027.43	1997.6	1830.87	2749.15
829	2714.5	4225.19	4450.35	3177.69	2256.88	1302.05	1149.1	3847.47	1945.2	1936.6	2698.95
830	2715	4071.93	4360.42	3219.63	2205.87	1368	1124.16	3670.37	1903.02	2063.44	2665.2
831	2715.5	3901.29	4351.81	3294.94	2161.18	1451.47	1096.19	3504.96	1874.77	2212.3	2649.88
832	2716	3718.8	4426.44	3401.05	2121.22	1549.47	1066.87	3355.44	1862.06	2382.37	2653.74
833	2716.5	3528.67	4589.62	3534.22	2085.02	1656.03	1037.98	3224.96	1865.29	2570.42	2676.91
834	2717	3335.14	4849.94	3691.06	2052.5	1762.05	1011	3117.2	1885.33	2770.5	2719.41
835	2717.5	3142.95	5216.16	3870.2	2024.36	1856.06	987.222	3035.07	1923.39	2974.85	2781.14
836	2718	2957.14	5691.6	4071.4	2001.62	1926.75	967.664	2979.55	1980.51	3175.61	2861.32
837	2718.5	2782.67	6264.07	4292.83	1985.75	1966.54	952.753	2950.27	2057.4	3365.92	2957.58
838	2719	2623.33	6890.35	4531.36	1979.09	1973.16	942.356	2946.74	2153.61	3540.42	3064.49
839	2719.5	2481.36	7482.32	4785.6	1984.59	1949.3	935.948	2967.67	2266.98	3693.35	3171.9
840	2720	2357.62	7911.81	5055.07	2005.49	1901.13	932.699	3009.29	2392.17	3817.86	3264.79
841	2720.5	2252.4	8052.02	5335.02	2045.16	1837.29	931.659	3063.88	2518.65	3907.72	3327.09
842	2721	2165.95	7849.04	5612.1	2106.82	1767.41	931.877	3119.56	2628.66	3958.84	3348.92
843	2721.5	2098.09	7356.73	5861.4	2192.48	1699.82	932.486	3162.63	2697.4	3971.28	3330.26
844	2722	2047.97	6698.43	6052.03	2302.71	1640.79	932.828	3180.25	2699.27	3950.47	3278.31
845	2722.5	2014.71	6004.25	6154.59	2435.96	1593.83	932.412	3162.3	2619.49	3904.11	3202.41
846	2723	1998.07	5366.58	6144.97	2586.73	1559.52	930.935	3103.97	2464.3	3837.68	3110.31
847	2723.5	1998.3	4829.88	6011.82	2742.66	1536.74	928.493	3007.46	2259.23	3753.83	3007.6
848	2724	2015.37	4404.52	5760.93	2883.36	1523.23	925.488	2881.21	2035.65	3653.91	2898.19
849	2724.5	2048.5	4083.57	5418.89	2983.03	1515.56	922.37	2737.41	1818.44	3540.63	2785.38
850	2725	2096.04	3854.47	5028.26	3016.99	1509.44	919.762	2588.49	1622.7	3419.33	2672.83
851	2725.5	2155.97	3705.82	4630.28	2973.7	1500.31	918.552	2445.68	1455.67	3296.2	2564.69
852	2726	2225.95	3629.28	4253.41	2862.09	1484.39	919.772	2317.75	1318.65	3176.02	2465.26
853	2726.5	2302.1	3619.2	3911.83	2706.11	1459.85	924.378	2210.21	1209.21	3062.49	2378.37
854	2727	2379.42	3672.29	3609.95	2533.76	1427.09	932.983	2125.83	1123.64	2959.42	2307.15
855	2727.5	2453.35	3786.79	3348.85	2367.96	1387.91	945.812	2065.65	1058.4	2870.52	2253.92
856	2728	2519.34	3960.73	3128.37	2223.58	1344.87	962.74	2029.51	1010.5	2799.63	2219.92
857	2728.5	2572.45	4190.58	2947.11	2109.06	1300.79	983.374	2016.38	977.629	2749.82	2205.24
858	2729	2608.06	4469.01	2801.46	2028.58	1258.23	1006.67	2025.1	957.91	2723.09	2208.68
859	2729.5	2622.43	4781.84	2686.84	1983.74	1219.21	1030.58	2054.78	949.546	2722.27	2227.92
860	2730	2613.89	5106.46	2600.16	1974.46	1185.14	1052.33	2104.52	951.054	2750.98	2259.89
861	2730.5	2584.8	5410.35	2539.2	1999.94	1156.74	1068.55	2172.84	961.614	2811.62	2300.63
862	2731	2541.89	5649.95	2500.55	2059.04	1134.21	1075.69	2257.25	980.916	2904.97	2344.94
863	2731.5	2492.89	5773.91	2479.88	2149.37	1117.68	1070.71	2354.38	1008.69	3030.23	2386.41
864	2732	2443.58	5743.38	2474.1	2266.34	1107.24	1051.95	2460.32	1044.72	3184.18	2419.54
865	2732.5	2397.3	5555.41	2481.68	2402.47	1102.41	1019.87	2570.29	1089.01	3360.07	2442.06
866	2733	2356.18	5243.51	2501.87	2546.46	1102.1	977.219	2678.1	1141.49	3544.87	2454.64
867	2733.5	2322.42	4862.26	2534.06	2682.74	1104.99	928.147	2775.98	1201.35	3716.23	2458.69
868	2734	2298.14	4467.4	2577.42	2792.71	1109.24	876.863	2854.21	1266.15	3841.96	2453.79
869	2734.5	2285.3	4100.62	2630.2	2857.32	1112.56	826.893	2902.42	1331.69	3886.27	2437.03
870	2735	2286.07	3784.21	2689.87	2863.21	1113.17	780.835	2912.4	1392.43	3825.12	2405.26
871	2735.5	2302.61	3524.65	2754	2811.29	1110.16	740.431	2881.72	1442.48	3660.56	2358.66
872	2736	2336.61	3319.7	2820.75	2717.12	1103.48	706.674	2816.1	1477.7	3419.97	2302.01
873	2736.5	2389.33	3163.31	2888.89	2602.47	1093.76	679.918	2724.8	1497.03	3140.64	2242.24
874	2737	2461.65	3048.8	2956.77	2487.11	1081.89	660.024	2616.24	1501.74	2854.82	2185.45
875	2737.5	2553.79	2970.99	3020.98	2385.07	1068.99	646.365	2498.45	1494.81	2585.15	2136.06
876	2738	2664.44	2926.19	3076.31	2304.85	1056.42	637.999	2378.7	1480.72	2345.08	2096.74
877	2738.5	2789.27	2911.53	3116.48	2250.14	1045.48	633.929	2262.9	1464.4	2139.29	2068.16
878	2739	2919.44	2923.96	3134.5	2220.7	1037.52	633.211	2156.03	1450.14	1967.03	2049.17
879	2739.5	3041.86	2959.39	3122.48	2213.8	1033.87	635.012	2062.31	1440.85	1826.06	2037.29
880	2740	3141.89	3013.01	3073.89	2225.32	1035.91	638.621	1985.63	1438.41	1713.48	2029.57
881	2740.5	3205.34	3080.22	2986.22	2249.92	1044.97	643.359	1930.01	1444.28	1625.82	2023.35
882	2741	3220.77	3156.94	2861.78	2281.83	1061.74	648.494	1898.65	1459.92	1559.82	2016.66
883	2741.5	3184.05	3240.52	2709.27	2315.17	1085.99	653.281	1893.56	1487.26	1512.26	2009.04
884	2742	3099.36	3329.7	2541.81	2343.72	1116.54	657.096	1915.78	1528.68	1479.32	2001.33
885	2742.5	2975.69	3422.36	2372.36	2361.25	1151.47	659.553	1965.61	1586.9	1456.75	1994.66
886	2743	2824.53	3514.65	2211.39	2362.79	1188.22	660.542	2042.9	1665.09	1440.64	1990.08
887	2743.5	2659.07	3601.11	2066.54	2347.15	1223.3	660.205	2147.24	1765.95	1427.4	1988.66
888	2744	2491.97	3676.93	1942.98	2317.23	1252.04	658.894	2276.93	1890.69	1413.73	1991.27
889	2744.5	2332.74	3739.82	1842.89	2278.12	1269.21	657.068	2426.59	2038.9	1396.74	1998.01
890	2745	2187.69	3788.71	1765.85	2235.51	1270.82	655.092	2585.19	2206.4	1374.25	2007.72
891	2745.5	2060.45	3824.83	1710.12	2192.68	1255.24	653.089	2733.69	2382.17	1345.41	2017.52
892	2746	1952.14	3853.09	1673.32	2150.08	1223.26	650.941	2845.42	2546.61	1310.65	2022.83
893	2746.5	1862.16	3879.63	1653.28	2107.17	1177.85	648.445	2892.66	2672.2	1271.58	2018.33
894	2747	1789.02	3910.54	1648.53	2062.48	1123.31	645.483	2858.48	2731.07	1230.85	1999.97
895	2747.5	1730.62	3951.63	1657.74	2014.88	1064.48	641.97	2746.86	2706.87	1191.1	1967.35
896	2748	1684.73	4007.96	1678.82	1965.02	1006.42	637.713	2580.53	2603.48	1154.63	1924.37
897	2748.5	1649.28	4084.32	1708.56	1914.12	953.489	632.471	2388.71	2443.64	1123.55	1877.57
898	2749	1622.73	4184.54	1743.13	1862.98	908.526	626.163	2196.17	2259.3	1099.77	1833.7
899	2749.5	1604.06	4310.29	1778.54	1811.92	872.993	618.919	2019.76	2079.32	1084.83	1797.85
900	2750	1592.26	4461.3	1810.03	1761.49	847.686	610.871	1869.18	1920.06	1079.82	1772.52
901	2750.5	1585.8	4634.48	1832.59	1712.36	833.055	602.08	1748.84	1786.62	1085.41	1757.92
902	2751	1582.89	4822.06	1842.82	1665.05	829.197	592.633	1659.72	1678.22	1101.98	1752.73
903	2751.5	1582.41	5015.3	1839.26	1619.93	835.753	582.708	1600.56	1591.69	1129.47	1755.23
904	2752	1584.05	5206.79	1821.87	1577.13	852.244	572.591	1568.79	1524	1167.32	1763.87
905	2752.5	1587.99	5387.42	1792.74	1536.53	878.726	562.564	1561.53	1472.96	1214.17	1777.18
906	2753	1594.52	5546.7	1755.99	1498.01	915.819	552.768	1576.42	1436.77	1267.52	1793.84
907	2753.5	1603.64	5673.01	1716.54	1461.65	963.957	543.326	1611.31	1413.5	1323.1	1812.22
908	2754	1615.54	5752.99	1678.38	1427.81	1023.12	534.448	1663.05	1400.91	1374.86	1830.12
909	2754.5	1630.89	5772.74	1644.26	1396.89	1093.5	526.242	1726.43	1396.36	1415.74	1844.78
910	2755	1649.91	5724.49	1615.5	1368.83	1175.38	518.647	1794.19	1396.29	1438.81	1853.56
911	2755.5	1672.52	5614.28	1591.55	1342.86	1268.43	511.549	1857.48	1396.16	1439.21	1854.89
912	2756	1699.62	5459.25	1570.63	1317.52	1370.27	504.847	1905.68	1390.64	1415.71	1848.24
913	2756.5	1732.51	5281.26	1550.9	1291.34	1475.05	498.415	1927.96	1374.47	1370.74	1833.63
914	2757	1771.55	5100.92	1531.01	1264.05	1573.86	492.108	1916.61	1345.05	1310.08	1811.69
915	2757.5	1816.34	4931.8	1509.71	1236.69	1655.71	485.796	1869.76	1303.19	1240.89	1783.32
916	2758	1866.93	4779.27	1485.53	1211	1708.53	479.333	1793.11	1251.89	1169.16	1749.42
917	2758.5	1923.68	4642.24	1457.14	1189.17	1722.11	472.644	1697.67	1195.76	1099.52	1711.1
918	2759	1986.24	4514.79	1423.65	1173.73	1692.79	465.822	1595.15	1139.97	1035.26	1669.71
919	2759.5	2053.56	4386.12	1384.86	1166.91	1626.61	459.064	1495.16	1089.2	977.923	1626.6
920	2760	2123.8	4242.76	1341.7	1170.31	1535.91	452.582	1404.35	1046.71	927.707	1582.87
921	2760.5	2193.97	4074.24	1295.96	1185.12	1433.89	446.491	1326.68	1014.08	884.128	1539.4
922	2761	2260.74	3876.58	1249.97	1212.6	1331.38	440.84	1264.21	991.804	846.26	1497.15
923	2761.5	2320.96	3653.5	1205.91	1254.45	1235.39	435.662	1217.74	979.84	813.238	1457.41
924	2762	2372.31	3415.51	1165.43	1312.57	1149.31	430.996	1187.48	978.027	784.811	1421.83
925	2762.5	2414.46	3175.38	1129.66	1388.77	1073.84	426.879	1173.52	985.891	761.065	1392.16
926	2763	2449.77	2945.23	1099.26	1484.05	1008.13	423.314	1176.34	1002.39	741.83	1370.04
927	2763.5	2481.85	2735.36	1074.7	1597.33	950.701	420.272	1196.68	1026.47	726.551	1356.66
928	2764	2513.84	2552.42	1056.21	1723.84	900.246	417.72	1235.47	1057.32	714.353	1352.38
929	2764.5	2547.44	2400.4	1043.55	1853.72	855.907	415.692	1294.2	1093.46	704.404	1356.53
930	2765	2582.1	2281.92	1035.9	1972.82	816.862	414.337	1375.16	1132.08	696.325	1367.5
931	2765.5	2615.12	2197.8	1032.23	2066.67	782.328	413.817	1481.28	1168.89	689.965	1383.12
932	2766	2642.32	2147.5	1031.41	2123.59	751.774	414.216	1615.79	1199.04	685.401	1401.23
933	2766.5	2659.86	2130.64	1031.92	2136.35	724.9	415.589	1781.41	1218.35	682.725	1420.19
934	2767	2664.37	2147.47	1031.91	2106.22	701.756	417.95	1978.76	1223.42	681.63	1439.28
935	2767.5	2651.86	2198.67	1029.78	2043.22	682.714	421.225	2202.48	1212.64	681.588	1458.24
936	2768	2618.01	2284.79	1024.95	1960.35	667.959	425.367	2436.61	1187.67	682.197	1476.44
937	2768.5	2559.04	2404.76	1018.25	1869.09	657.213	430.43	2653.26	1152.8	683.301	1492.02
938	2769	2473.9	2555.02	1011.61	1777.48	649.851	436.47	2817.44	1113.11	684.722	1502.18
939	2769.5	2365.51	2728.65	1007.05	1690.31	645.132	443.421	2895.89	1072.99	686.04	1503.89
940	2770	2240.54	2913.32	1006.35	1610.1	642.335	451.092	2869.97	1035.66	686.788	1495.13
941	2770.5	2108.13	3092.37	1011.22	1537.46	640.854	459.18	2748.53	1003.16	686.554	1476.38
942	2771	1976.64	3249.7	1023.23	1471.46	640.505	467.238	2563.79	976.635	684.886	1450.45
943	2771.5	1851.54	3372.5	1043.76	1410.03	641.665	474.684	2353.66	956.147	681.088	1420.56
944	2772	1735.73	3452.48	1073.9	1350.67	644.908	480.921	2148.13	940.342	674.14	1389.02
945	2772.5	1631.08	3488.8	1114.13	1291.25	650.664	485.541	1964.08	927.069	663.101	1357.3
946	2773	1539.45	3489.18	1163.91	1230.38	659.305	488.297	1807.7	913.838	647.736	1326.64
947	2773.5	1462.48	3468.63	1221.62	1167.34	671.352	489.01	1680.02	898.367	628.903	1298.64
948	2774	1400.92	3444.72	1284.5	1102.13	687.195	487.52	1580.06	879.206	608.101	1274.93
949	2774.5	1354.57	3434.2	1348.36	1035.68	706.663	483.746	1506.08	855.585	586.739	1256.85
950	2775	1322.88	3451.4	1407.9	970.077	729.141	477.861	1455.51	827.226	565.907	1245.32
951	2775.5	1305.29	3507.64	1457.68	907.805	753.878	470.248	1424.83	794.602	546.47	1240.94
952	2776	1300.71	3612.44	1492.77	851.008	780.228	461.315	1409.98	759.375	529.215	1244.12
953	2776.5	1307.93	3774.88	1509.19	801.191	807.439	451.481	1406.68	723.966	514.963	1255.3
954	2777	1326.23	4004.57	1504.75	758.953	834.221	441.239	1410.49	690.421	504.491	1275.04
955	2777.5	1354.67	4312.38	1479.91	724.29	858.831	431.204	1416.11	660.133	498.438	1304
956	2778	1390.72	4712.42	1438.12	696.991	879.608	422.086	1417.13	633.991	497.28	1343.15
957	2778.5	1429.8	5223.52	1385.37	676.7	895.518	414.522	1407.01	612.382	501.361	1394.02
958	2779	1466.09	5867.84	1328.79	663.13	906.08	408.939	1380.99	595.321	511.055	1458.69
959	2779.5	1493.25	6666.87	1274.43	656.175	910.989	405.511	1338.03	582.59	526.947	1539.42
960	2780	1505.41	7629.75	1225.45	655.736	910.3	404.128	1280.55	574.008	549.86	1637.24
961	2780.5	1498.84	8722.46	1182.66	661.791	904.189	404.479	1213.1	569.617	580.763	1748.66
962	2781	1472.98	9815.43	1145.46	674.443	892.881	406.156	1141.12	569.407	620.805	1859.85
963	2781.5	1430.63	10643.7	1112.1	693.685	877.086	408.675	1069.68	573.081	671.05	1942.18
964	2782	1377.33	10874.3	1079.88	719.431	858.057	411.474	1002.38	580.188	731.781	1959.42
965	2782.5	1319.47	10335.1	1045.9	751.524	837.454	413.878	941.376	590.378	801.821	1892.98
966	2783	1262.04	9187.07	1007.91	789.827	817.001	415.154	887.674	603.449	877.503	1760.85
967	2783.5	1207.75	7795.28	964.516	834.188	798.109	414.574	841.625	619.153	951.249	1602.94
968	2784	1158.15	6471.63	915.367	883.858	781.49	411.552	803.126	636.979	1011.6	1452.64
969	2784.5	1114.45	5364.04	861.775	937.097	766.845	405.721	771.623	656.217	1046.26	1324.89
970	2785	1077.37	4496.84	806.399	990.739	753.048	396.892	746.214	676.429	1046.91	1221.2
971	2785.5	1047.07	3839.1	751.916	1040.27	738.554	385.262	725.915	697.7	1013.57	1137.71
972	2786	1023.68	3347.03	700.609	1080.95	721.831	371.515	709.874	720.395	954.27	1070.02
973	2786.5	1007.41	2981.88	654.194	1109.3	701.825	356.572	697.256	744.818	880.69	1014.88
974	2787	998.357	2714.09	613.676	1124.02	678.188	341.369	687.099	771.293	803.883	970.22
975	2787.5	996.689	2522.55	579.615	1125.98	651.332	326.777	678.51	800.158	731.721	934.814
976	2788	1002.8	2392.72	552.157	1117.67	622.316	313.485	670.848	831.454	668.279	907.97
977	2788.5	1017.52	2315.61	530.985	1102.23	592.651	301.937	663.726	864.906	614.822	889.376
978	2789	1041.91	2285.94	515.567	1082.76	564.056	292.432	656.968	899.698	571.304	878.958
979	2789.5	1077.05	2300.31	505.529	1062.1	537.934	285.188	650.763	934.384	537.095	876.706
980	2790	1123.74	2356.89	500.66	1042.59	515.158	280.316	645.542	967.34	511.06	882.587
981	2790.5	1181.97	2454.96	500.709	1026.43	496.178	277.868	641.623	996.943	491.678	896.484
982	2791	1250.89	2593.52	505.354	1015.77	481.029	277.898	639.16	1021.43	477.422	918.053
983	2791.5	1328.71	2770.83	514.28	1012.22	469.516	280.427	638.211	1039.58	467.014	946.755
984	2792	1411.74	2984.87	527.086	1016.83	461.314	285.406	638.861	1050.64	459.469	981.8
985	2792.5	1493.28	3232.6	543.244	1029.85	455.919	292.749	641.295	1054.04	454.086	1021.9
986	2793	1563.35	3507.56	562.119	1050.33	452.695	302.417	645.602	1049.84	450.234	1064.9
987	2793.5	1610.03	3794.5	582.69	1075.71	451.018	314.377	651.496	1038.39	447.182	1107.27
988	2794	1623.42	4066.49	603.332	1102.41	450.511	328.501	658.473	1020.08	444.269	1144.16
989	2794.5	1600.21	4285.9	621.981	1126.97	451.017	344.452	665.83	995.746	441.095	1170.36
990	2795	1545.73	4410.16	636.244	1145.99	452.401	361.536	672.351	966.744	437.538	1180.97
991	2795.5	1471.77	4409.94	643.806	1155.73	454.46	378.583	676.481	934.378	433.708	1173.21
992	2796	1391.18	4288.62	643.056	1153.3	456.959	394.052	677.079	899.099	429.807	1148.13
993	2796.5	1313.84	4079.7	633.254	1138.09	459.671	406.329	673.836	860.285	425.955	1110.11
994	2797	1245.51	3826.54	614.825	1112.15	462.435	413.974	667.044	817.317	422.054	1064.65
995	2797.5	1188.73	3565.18	589.667	1078.86	465.27	416.107	657.384	770.718	417.691	1016.62
996	2798	1144.72	3317.2	560.607	1041.61	468.452	412.691	645.913	721.962	412.436	969.51
997	2798.5	1114.38	3093.21	530.195	1003.34	472.535	404.433	633.966	672.924	406.119	925.679
998	2799	1098.19	2898.72	500.223	966.36	478.412	392.548	622.833	625.749	398.762	886.866
999	2799.5	1096.07	2736.46	472.074	932.61	487.171	378.451	613.504	582.543	390.397	854.364
1000	2800	1107.41	2607.31	446.819	904.213	499.894	363.516	606.77	544.739	380.928	829.067
1001	2800.5	1131.19	2510.07	425.06	882.769	517.724	348.941	603.048	512.921	370.345	811.34
1002	2801	1165.4	2442.33	407.009	868.887	541.927	335.525	602.169	487.21	358.807	801.029
1003	2801.5	1206.18	2401.95	392.726	862.523	573.936	323.626	603.365	467.481	346.647	797.604
1004	2802	1247.62	2387.25	382.14	863.006	615.314	313.304	605.47	453.4	334.366	800.208
1005	2802.5	1282.53	2397.21	374.989	869.064	667.502	304.433	607.153	444.604	322.475	807.774
1006	2803	1304.37	2430.24	370.924	878.493	731.246	296.785	606.657	440.892	311.491	819.011
1007	2803.5	1309.55	2483.44	369.696	888.076	805.662	290.118	601.781	442.217	302.026	832.508
1008	2804	1298.3	2553.53	371.307	894.356	887.138	284.216	590.751	448.63	294.719	846.994
1009	2804.5	1273.56	2636.22	375.863	894.343	968.707	278.911	572.906	460.413	289.961	861.209
1010	2805	1239.95	2725.52	383.368	886.155	1040.28	274.127	548.849	478.048	287.84	873.793
1011	2805.5	1202.28	2815.16	393.662	869.218	1090.76	269.816	520.339	502.106	288.433	883.53
1012	2806	1164.15	2899.93	406.428	844.471	1111.89	265.871	489.536	533.236	292.005	889.725
1013	2806.5	1127.68	2975.94	421.35	814.37	1101.78	262.184	458.509	571.989	298.947	892.528
1014	2807	1093.68	3039.99	438.269	781.912	1065.47	258.711	429.221	618.247	309.769	892.807
1015	2807.5	1061.88	3087.98	456.906	749.656	1012.23	255.519	403.264	670.176	325.273	891.431
1016	2808	1031.17	3115.87	476.788	719.411	951.692	252.727	381.612	722.977	346.671	888.768
1017	2808.5	1000.31	3121.91	497.546	692.474	891.13	250.426	364.604	768.3	375.538	884.693
1018	2809	968.668	3107.03	519.027	669.563	834.426	248.634	352.149	795.588	413.553	878.737
1019	2809.5	936.319	3074.66	541.123	650.779	783.051	247.333	343.884	795.788	462.287	870.58
1020	2810	904.011	3028.26	563.686	635.938	737.31	246.503	339.281	766.225	523.2	860.49
1021	2810.5	872.949	2968.21	586.517	624.744	696.623	246.108	337.72	712.821	597.484	849.242
1022	2811	844.327	2892.94	609.066	616.904	660.02	246.125	338.6	646.374	685.629	837.776
1023	2811.5	819.021	2800.65	630.095	612.216	626.586	246.625	341.51	577.181	786.859	826.749
1024	2812	797.749	2689.13	647.529	610.468	595.635	247.75	346.183	512.712	898.433	816.177
1025	2812.5	781.066	2557.79	658.107	611.497	566.673	249.582	352.427	456.958	1014.38	805.387
1026	2813	769.252	2409.86	657.653	615.415	539.245	252.089	360.094	410.995	1124.64	793.249
1027	2813.5	762.57	2252.18	642.988	622.723	512.853	255.148	368.887	374.264	1216.06	778.63
1028	2814	761.396	2093.4	614.291	634.275	487.155	258.616	378.199	345.557	1275.31	760.911
1029	2814.5	766.118	1942.33	575.538	651.152	462.199	262.366	387.344	323.553	1293.32	740.436
1030	2815	776.927	1806.52	532.591	674.659	438.354	266.27	395.964	307.029	1269.07	718.599
1031	2815.5	793.728	1690.18	490.654	706.313	416.159	270.234	404.058	295.052	1208.98	697.262
1032	2816	816.259	1593.46	452.865	747.794	396.169	274.207	411.643	287.028	1123.32	678.083
1033	2816.5	843.925	1514.36	420.79	800.881	378.983	278.153	418.583	282.602	1022.99	662.362
1034	2817	875.54	1450.7	395.136	867.041	365.205	282.077	424.786	281.494	917.388	651.04
1035	2817.5	909.452	1400.95	375.979	946.692	355.223	286.014	430.182	283.339	814.248	644.675
1036	2818	943.25	1364.23	363.024	1037.92	349.173	290.088	434.603	287.684	718.971	643.216
1037	2818.5	973.192	1339.95	355.915	1134.75	347.03	294.525	437.975	293.947	634.136	645.714
1038	2819	994.331	1327.71	354.441	1225.75	348.655	299.535	440.355	301.356	560.457	650.288
1039	2819.5	1001.69	1327.17	358.57	1294.43	353.87	305.263	441.777	308.893	497.793	654.383
1040	2820	991.887	1338.03	368.583	1323.69	362.512	311.832	442.247	315.32	445.519	655.513
1041	2820.5	964.76	1360.5	385.207	1303.58	374.43	319.309	441.75	319.513	402.476	652.392
1042	2821	923.548	1395.13	409.589	1237.56	389.301	327.63	440.303	320.736	367.228	645.669
1043	2821.5	873.502	1442.31	443.126	1141.05	406.293	336.608	438.133	318.7	338.487	637.579
1044	2822	820.164	1502.53	487.307	1033.08	423.904	345.902	435.626	313.623	315.192	630.814
1045	2822.5	768.084	1576.19	543.553	928.736	440.111	354.926	433.166	306.16	296.427	627.484
1046	2823	720.329	1664.18	612.873	837.076	452.652	362.905	431.147	297.225	281.384	628.863
1047	2823.5	678.591	1768.46	694.877	762.095	459.195	369.05	430.02	287.809	269.363	635.496
1048	2824	643.376	1890.58	786.159	704.296	457.88	372.714	430.149	278.909	259.734	647.089
1049	2824.5	614.347	2030.19	878.766	662.313	448.202	373.45	431.629	271.367	251.984	662.471
1050	2825	590.713	2184.99	960.243	634.043	431.483	371.098	434.356	265.737	245.797	679.829
1051	2825.5	571.685	2349.33	1017.77	617.384	410.449	365.854	437.991	262.354	240.944	697.084
1052	2826	556.86	2512.32	1044.26	610.339	388.063	358.199	441.857	261.426	237.158	712.276
1053	2826.5	546.12	2658.76	1041.23	610.822	366.606	348.7	444.847	263.155	234.169	723.824
1054	2827	539.471	2772.71	1016.52	616.754	347.447	337.876	445.229	267.839	231.709	730.616
1055	2827.5	537.05	2843.37	979.89	626.077	331.274	326.183	440.946	275.81	229.471	732.231
1056	2828	539.189	2866.93	939.314	636.465	318.282	314.024	430.327	287.24	227.1	728.763
1057	2828.5	546.222	2844.35	899.163	645.288	308.306	301.77	412.877	301.922	224.278	720.464
1058	2829	558.23	2781.61	860.822	650.217	301.142	289.777	389.851	319.048	220.889	707.954
1059	2829.5	574.862	2687.98	823.862	650.03	296.633	278.361	363.893	337.105	216.993	692.192
1060	2830	594.902	2573.07	786.704	644.802	294.615	267.777	337.889	354.02	212.725	674.056
1061	2830.5	616.085	2445.35	747.077	635.518	294.99	258.217	314.067	367.505	208.295	654.123
1062	2831	635.161	2312.08	703.317	623.61	297.647	249.793	293.7	375.866	203.946	632.791
1063	2831.5	648.241	2179.44	655.355	610.724	302.343	242.537	277.213	378.642	199.814	610.479
1064	2832	651.744	2052.87	604.629	598.566	308.748	236.434	264.537	376.263	195.932	587.747
1065	2832.5	643.632	1935.77	553.668	588.531	316.577	231.434	255.398	369.428	192.407	565.205
1066	2833	624.233	1829.13	505.374	581.373	325.597	227.452	249.427	359.153	189.435	543.463
1067	2833.5	595.803	1733.33	462.199	577.374	335.566	224.339	246.234	346.772	187.132	523.194
1068	2834	561.481	1648.79	425.555	576.515	346.13	221.926	245.451	333.58	185.502	504.992
1069	2834.5	524.27	1575.27	395.78	578.375	356.705	220.081	246.671	320.595	184.515	489.14
1070	2835	486.394	1511.62	372.54	581.871	366.518	218.721	249.404	308.539	184.05	475.518
1071	2835.5	449.357	1456.1	355.25	585.491	374.875	217.763	253.077	297.787	183.795	463.722
1072	2836	414.133	1406.84	343.428	587.824	381.445	217.106	257.1	288.381	183.227	453.276
1073	2836.5	381.317	1362.67	336.732	587.623	386.107	216.624	260.964	280.217	181.785	443.782
1074	2837	351.34	1323.29	334.811	583.9	388.687	216.172	264.251	273.264	179.091	434.979
1075	2837.5	324.539	1288.45	337.283	576.289	389.115	215.611	266.753	267.586	174.941	426.73
1076	2838	301.059	1257.49	343.768	565.389	387.658	214.77	268.523	263.147	169.32	419.014
1077	2838.5	280.777	1230.02	353.948	552.595	384.861	213.433	269.752	259.822	162.521	411.97
1078	2839	263.446	1206.06	367.535	539.616	381.399	211.408	270.726	257.396	155.025	405.846
1079	2839.5	248.875	1185.49	384.042	527.921	377.998	208.619	271.787	255.519	147.355	400.845
1080	2840	236.933	1167.95	402.441	518.579	375.22	205.132	273.164	253.738	140.018	397.02
1081	2840.5	227.465	1152.92	420.984	512.529	373.211	201.097	275.012	251.569	133.471	394.251
1082	2841	220.281	1139.97	437.441	510.481	371.821	196.726	277.403	248.688	128.109	392.325
1083	2841.5	215.242	1128.78	449.571	512.697	370.733	192.245	280.166	245.086	124.228	390.972
1084	2842	212.305	1119.36	455.75	519.336	369.27	187.879	282.916	241.031	122.018	389.985
1085	2842.5	211.477	1112.35	455.547	530.756	366.345	183.892	285.165	236.954	121.622	389.346
1086	2843	212.804	1108.73	449.645	547.139	360.827	180.548	286.464	233.361	123.153	389.186
1087	2843.5	216.374	1108.98	439.396	567.894	352.005	178.015	286.404	230.692	126.706	389.608
1088	2844	222.253	1113.17	426.306	591.33	339.76	176.338	284.523	229.165	132.378	390.58
1089	2844.5	230.433	1121	411.82	614.729	324.58	175.443	280.477	228.744	140.289	391.946
1090	2845	240.821	1131.55	397.297	634.43	307.387	175.137	274.166	229.22	150.527	393.393
1091	2845.5	253.144	1143.64	383.706	646.198	289.171	175.133	265.868	230.225	163.029	394.458
1092	2846	266.63	1156.28	371.526	646.571	270.876	175.13	256.282	231.23	177.402	394.658
1093	2846.5	279.816	1168.14	360.926	634.399	253.433	174.894	246.356	231.561	192.816	393.594
1094	2847	290.651	1177.03	351.861	611.021	237.688	174.278	237.064	230.4	207.974	390.885
1095	2847.5	296.851	1180.01	344.043	579.556	224.216	173.197	229.083	226.994	221.222	386.13
1096	2848	296.683	1174.91	337.001	544.06	213.331	171.619	222.742	220.941	230.961	379.138
1097	2848.5	289.805	1161.03	330.273	508.586	205.192	169.544	218.212	212.334	236.145	370.125
1098	2849	277.445	1138.91	323.514	476.268	199.787	166.987	215.569	201.789	236.631	359.656
1099	2849.5	261.801	1110.35	316.482	448.873	196.99	163.981	214.816	190.203	233.206	348.522
1100	2850	245.114	1078.43	309.07	427.077	196.676	160.589	215.977	178.396	227.066	337.599
1101	2850.5	229.017	1047.1	301.435	411.01	198.777	156.934	219.116	166.966	219.294	327.739
1102	2851	214.49	1020.07	293.882	400.604	203.249	153.178	224.312	156.322	210.72	319.648
1103	2851.5	202.041	1000.1	286.693	395.642	210.063	149.481	231.615	146.767	202.069	313.83
1104	2852	191.851	989.057	280.146	395.86	219.174	145.948	240.975	138.526	193.932	310.608
1105	2852.5	183.933	988.293	274.501	401.021	230.354	142.606	252.149	131.739	186.577	310.13
1106	2853	178.149	998.541	269.905	410.943	243.128	139.435	264.598	126.473	180.005	312.353
1107	2853.5	174.298	1019.19	266.422	425.375	256.807	136.433	277.46	122.736	174.185	316.989
1108	2854	172.231	1048.23	264.034	443.545	270.495	133.59	289.613	120.501	169.107	323.483
1109	2854.5	171.884	1082.53	262.61	463.848	283.103	130.859	299.747	119.729	164.733	331.005
1110	2855	173.293	1117.59	261.947	483.972	293.407	128.182	306.547	120.405	160.975	338.48
1111	2855.5	176.533	1147.75	261.839	500.806	300.152	125.525	309.019	122.562	157.787	344.664
1112	2856	181.669	1167.81	262.075	510.53	302.221	122.876	306.821	126.25	155.241	348.388
1113	2856.5	188.779	1173.83	262.33	509.815	299.164	120.216	300.357	131.465	153.426	348.82
1114	2857	197.896	1162.95	262.186	497.346	291.684	117.501	290.672	138.022	152.345	345.623
1115	2857.5	208.811	1134.55	261.07	474.496	281.33	114.667	279.062	145.501	151.982	339.052
1116	2858	220.834	1091.6	258.401	444.642	269.707	111.641	266.505	153.27	152.397	329.888
1117	2858.5	232.767	1039.45	253.853	411.692	258.038	108.386	253.557	160.488	153.679	319.101
1118	2859	243.013	983.369	247.426	378.866	247.081	104.908	240.578	166.13	155.891	307.473
1119	2859.5	249.767	927.793	239.394	348.271	237.124	101.231	227.821	169.221	159.013	295.515
1120	2860	251.512	875.929	230.174	320.992	228.071	97.3964	215.538	169.189	162.926	283.525
1121	2860.5	247.732	829.523	220.254	297.414	219.647	93.4836	204.02	166.03	167.416	271.724
1122	2861	239.246	789.447	209.999	277.553	211.59	89.6068	193.569	160.307	172.117	260.382
1123	2861.5	227.724	756.053	199.595	261.346	203.686	85.8859	184.487	152.971	176.445	249.799
1124	2862	214.865	729.067	189.217	248.634	195.868	82.4086	176.979	145.047	179.664	240.194
1125	2862.5	201.968	707.694	179.056	239.074	188.222	79.2026	171.093	137.329	181.112	231.639
1126	2863	189.841	691.012	169.276	232.257	180.836	76.2368	166.743	130.269	180.403	224.097
1127	2863.5	178.892	678.326	160.012	227.778	173.846	73.4556	163.754	124.081	177.531	217.52
1128	2864	169.324	669.118	151.353	225.204	167.466	70.8071	161.896	118.856	172.751	211.864
1129	2864.5	161.257	662.979	143.343	224.029	161.869	68.2689	160.904	114.627	166.451	207.081
1130	2865	154.695	659.383	135.986	223.736	157.165	65.8611	160.488	111.385	159.064	203.085
1131	2865.5	149.502	657.481	129.241	223.828	153.507	63.6262	160.298	109.081	151.002	199.73
1132	2866	145.497	656.291	123.015	223.856	151.137	61.6111	159.936	107.646	142.702	196.854
1133	2866.5	142.531	654.832	117.158	223.482	150.317	59.8496	159.011	107.006	134.578	194.307
1134	2867	140.516	652.305	111.496	222.431	151.282	58.3542	157.193	107.115	126.967	191.962
1135	2867.5	139.391	648.242	105.898	220.419	154.238	57.1234	154.271	107.909	120.104	189.733
1136	2868	139.038	642.514	100.315	217.261	159.426	56.1467	150.23	109.278	114.092	187.589
1137	2868.5	139.23	635.323	94.7292	212.984	167.15	55.4053	145.265	111.055	108.939	185.564
1138	2869	139.65	627.1	89.1155	207.785	177.724	54.879	139.679	112.936	104.614	183.72
1139	2869.5	139.992	618.449	83.4476	201.985	191.446	54.5549	133.774	114.375	101.05	182.119
1140	2870	140.083	610.1	77.7489	195.97	208.552	54.4273	127.775	114.643	98.1685	180.83
1141	2870.5	139.916	602.585	72.0802	190.096	228.968	54.4843	121.819	113.076	95.9271	179.883
1142	2871	139.552	596.016	66.5009	184.623	252.087	54.6963	115.924	109.269	94.3125	179.22
1143	2871.5	139.088	590.131	61.0839	179.766	276.589	55.0143	110.049	103.197	93.3172	178.693
1144	2872	138.646	584.512	55.9118	175.688	300.324	55.3746	104.229	95.2924	92.9162	178.099
1145	2872.5	138.345	578.744	51.0642	172.442	320.745	55.7169	98.5925	86.3227	93.0468	177.224
1146	2873	138.322	572.663	46.6179	169.958	335.62	55.9791	93.3101	77.1041	93.5841	175.906
1147	2873.5	138.711	566.336	42.6059	168.071	343.579	56.0776	88.5565	68.3013	94.329	174.063
1148	2874	139.603	559.742	39.0093	166.625	344.351	55.9279	84.4608	60.3517	94.9804	171.672
1149	2874.5	141.053	552.712	35.7862	165.453	338.772	55.4637	81.0775	53.4586	95.1477	168.769
1150	2875	143.091	544.914	32.8823	164.29	328.69	54.6515	78.4178	47.644	94.4774	165.451
1151	2875.5	145.719	536.161	30.2427	162.875	316.34	53.5034	76.4911	42.8178	92.7651	161.88
1152	2876	148.906	526.734	27.8266	161.033	303.644	52.0684	75.3112	38.8512	90.0155	158.266
1153	2876.5	152.618	517.216	25.606	158.631	291.927	50.4375	74.8794	35.6242	86.4378	154.82
1154	2877	156.871	508.407	23.5567	155.545	281.944	48.7388	75.1565	33.0418	82.3545	151.735
1155	2877.5	161.783	501.381	21.6574	151.69	274.03	47.099	76.0564	31.0256	78.1054	149.203
1156	2878	167.572	497.208	19.8881	147.057	268.294	45.6108	77.4839	29.4961	73.9614	147.397
1157	2878.5	174.505	496.729	18.2313	141.818	264.757	44.3223	79.2874	28.3717	70.1057	146.459
1158	2879	182.8	500.791	16.6764	136.329	263.362	43.2466	81.1759	27.5743	66.6521	146.512
1159	2879.5	192.538	510.421	15.2255	130.997	263.937	42.3715	82.7841	27.0325	63.6597	147.663
1160	2880	203.592	526.729	13.9063	126.195	266.192	41.6638	83.7691	26.6773	61.138	149.985
1161	2880.5	215.535	550.822	12.7744	122.221	269.593	41.0704	83.8648	26.4389	59.0742	153.488
1162	2881	227.574	583.533	11.9135	119.284	273.167	40.5243	82.9437	26.2539	57.4573	158.072
1163	2881.5	238.647	624.909	11.4321	117.477	275.527	39.9607	81.0398	26.0659	56.2746	163.482
1164	2882	247.706	673.139	11.435	116.792	275.01	39.3308	78.3312	25.8226	55.5022	169.23
1165	2882.5	254.015	722.648	11.9814	117.169	270.094	38.6115	75.0926	25.4815	55.1018	174.466
1166	2883	257.312	762.766	13.0437	118.477	260.137	37.8089	71.6331	25.015	55.0116	177.912
1167	2883.5	257.826	779.365	14.4917	120.511	245.653	36.954	68.2422	24.4073	55.141	178.066
1168	2884	256.151	761.616	16.1226	123.041	228.074	36.0948	65.1553	23.6521	55.3912	173.922
1169	2884.5	253.013	710.013	17.7175	125.855	209.317	35.2882	62.5249	22.7516	55.6546	165.793
1170	2885	249.116	637.153	19.1044	128.723	191.238	34.5888	60.415	21.7172	55.8172	155.319
1171	2885.5	245.107	559.222	20.1982	131.316	175.103	34.0386	58.8208	20.5673	55.7543	144.459
1172	2886	241.507	487.677	20.9831	133.167	161.485	33.6493	57.6937	19.3202	55.317	134.533
1173	2886.5	238.6	427.677	21.4751	133.675	150.451	33.3978	56.9749	17.9879	54.3694	126.068
1174	2887	236.434	380.108	21.6972	132.315	141.81	33.2414	56.6038	16.5723	52.8353	119.069
1175	2887.5	234.945	343.786	21.6755	128.986	135.311	33.1346	56.5167	15.0747	50.7203	113.35
1176	2888	234.114	316.911	21.4416	124.04	130.685	33.0454	56.6329	13.504	48.1038	108.72
1177	2888.5	234.093	297.793	21.03	118.064	127.66	32.9592	56.8214	11.8821	45.1048	105.045
1178	2889	235.154	285.088	20.4811	111.664	126.01	32.8677	56.9057	10.2497	41.8604	102.253
1179	2889.5	237.55	277.746	19.8438	105.331	125.545	32.761	56.7096	8.66852	38.5219	100.297
1180	2890	241.4	274.923	19.1663	99.3777	126.05	32.6238	56.1068	7.20587	35.2322	99.1206
1181	2890.5	246.563	275.947	18.4905	93.9527	127.29	32.4373	55.0517	5.91438	32.0881	98.6373
1182	2891	252.607	280.254	17.8536	89.085	129.017	32.1823	53.6247	4.82372	29.1379	98.7317
1183	2891.5	258.905	287.178	17.2814	84.734	130.945	31.8421	52.0095	3.9411	26.4053	99.249
1184	2892	264.758	295.703	16.7881	80.8152	132.734	31.416	50.4003	3.25672	23.8928	99.9738
1185	2892.5	269.491	304.305	16.379	77.2326	134.017	30.9215	48.942	2.75058	21.5868	100.625
1186	2893	272.514	310.934	16.0477	73.9103	134.456	30.3913	47.719	2.39792	19.4648	100.871
1187	2893.5	273.427	313.393	15.78	70.7989	133.816	29.8686	46.7558	2.17453	17.499	100.39
1188	2894	272.165	309.98	15.5619	67.8535	132.04	29.395	46.0298	2.06081	15.6605	98.9719
1189	2894.5	269.007	300.13	15.3795	65.0169	129.273	29.0006	45.4887	2.04369	13.92	96.5844
1190	2895	264.424	284.826	15.2201	62.1988	125.794	28.7003	45.0462	2.11688	12.2534	93.3978
1191	2895.5	259.019	266.139	15.0691	59.2942	121.925	28.4939	44.576	2.28073	10.6526	89.7166
1192	2896	253.453	246.3	14.8999	56.2418	117.965	28.3703	43.9167	2.5419	9.13049	85.8688
1193	2896.5	248.256	227.135	14.6724	53.0499	114.122	28.3061	42.9206	2.9123	7.71935	82.1215
1194	2897	243.732	209.85	14.3501	49.7929	110.486	28.2622	41.5212	3.40852	6.46009	78.6514
1195	2897.5	239.988	194.998	13.9186	46.581	107.093	28.1866	39.7531	4.05019	5.38377	75.5503
1196	2898	236.95	182.673	13.3795	43.5131	103.957	28.0249	37.7319	4.8566	4.50096	72.843
1197	2898.5	234.39	172.729	12.7425	40.6499	101.045	27.7274	35.6302	5.84123	3.80225	70.5064
1198	2899	231.96	164.869	12.0269	38.0222	98.2795	27.2627	33.6328	7.00667	3.26459	68.4805
1199	2899.5	229.237	158.707	11.2587	35.6504	95.567	26.6358	31.8699	8.34175	2.86027	66.6809
1200	2900	225.803	153.841	10.466	33.5458	92.8254	25.8836	30.3911	9.82014	2.56347	65.0155
1201	2900.5	221.332	149.849	9.67431	31.7113	90.0049	25.0574	29.1989	11.4005	2.35231	63.3978
1202	2901	215.679	146.259	8.90261	30.1444	87.0938	24.2084	28.2857	13.023	2.20926	61.7561
1203	2901.5	208.9	142.594	8.15923	28.836	84.1008	23.3781	27.643	14.6164	2.12141	60.0388
1204	2902	201.187	138.456	7.44443	27.7736	81.0591	22.595	27.2674	16.1173	2.08001	58.22
1205	2902.5	192.725	133.563	6.75777	26.9442	78.0208	21.876	27.1595	17.4826	2.07967	56.2897
1206	2903	183.686	127.736	6.10359	26.335	75.0283	21.229	27.3185	18.6961	2.11796	54.2501
1207	2903.5	174.302	120.915	5.48793	25.9266	72.1154	20.6541	27.7394	19.7744	2.19503	52.1233
1208	2904	164.815	113.172	4.9147	25.6771	69.3133	20.1461	28.4053	20.7611	2.31196	49.9462
1209	2904.5	155.449	104.695	4.3874	25.5146	66.6439	19.696	29.288	21.6986	2.46957	47.7602
1210	2905	146.431	95.7736	3.90979	25.3505	64.099	19.2925	30.354	22.6112	2.66721	45.6099
1211	2905.5	137.949	86.7625	3.48393	25.1083	61.6432	18.9217	31.5632	23.5112	2.89993	43.5381
1212	2906	130.134	77.9894	3.10973	24.7505	59.2413	18.5706	32.8637	24.4035	3.15405	41.5796
1213	2906.5	123.116	69.7145	2.78559	24.291	56.8752	18.2291	34.182	25.295	3.40123	39.7655
1214	2907	117.036	62.148	2.50899	23.782	54.5367	17.8878	35.4184	26.2027	3.59674	38.1242
1215	2907.5	112.034	55.4198	2.27703	23.2815	52.2226	17.5346	36.4555	27.1483	3.68971	36.6737
1216	2908	108.194	49.5747	2.08823	22.8308	49.9458	17.1562	37.177	28.1714	3.6478	35.4207
1217	2908.5	105.466	44.5928	1.94499	22.4492	47.7346	16.7432	37.501	29.3423	3.47996	34.3615
1218	2909	103.627	40.4059	1.85541	22.1391	45.6222	16.2961	37.396	30.7491	3.22966	33.48
1219	2909.5	102.352	36.9177	1.8342	21.8889	43.6354	15.827	36.8664	32.4704	2.94815	32.7489
1220	2910	101.337	34.0273	1.90189	21.6746	41.7839	15.3599	35.9538	34.5684	2.6756	32.1425
1221	2910.5	100.402	31.6412	2.07994	21.4661	40.0663	14.9228	34.7506	37.1051	2.43677	31.6523
1222	2911	99.5046	29.6668	2.38099	21.2345	38.4861	14.5372	33.3853	40.1544	2.24284	31.2881
1223	2911.5	98.6342	28.0183	2.79694	20.9537	37.0512	14.2169	31.9785	43.8069	2.09544	31.0613
1224	2912	97.7232	26.6243	3.29261	20.5977	35.7766	13.968	30.608	48.143	1.99311	30.9696
1225	2912.5	96.6536	25.4211	3.81342	20.1383	34.6738	13.7873	29.3105	53.2025	1.93492	30.9928
1226	2913	95.3366	24.3524	4.30541	19.5421	33.733	13.6631	28.0975	59.0098	1.92092	31.1068
1227	2913.5	93.7365	23.3756	4.73251	18.7713	32.932	13.58	26.9745	65.5489	1.95064	31.2891
1228	2914	91.8216	22.4717	5.08042	17.7941	32.2555	13.522	25.9466	72.68	2.0218	31.5104
1229	2914.5	89.5689	21.6399	5.35076	16.6045	31.6952	13.4727	25.0266	80.0693	2.12968	31.7286
1230	2915	87.0135	20.9036	5.55373	15.2436	31.2402	13.4177	24.2444	87.1285	2.26582	31.8901
1231	2915.5	84.247	20.3186	5.70219	13.7893	30.8849	13.3446	23.6436	93.007	2.41707	31.9283
1232	2916	81.3827	19.961	5.80983	12.3208	30.6377	13.2446	23.2779	96.7526	2.56584	31.7726
1233	2916.5	78.554	19.9102	5.89162	10.8997	30.5175	13.1136	23.2035	97.6441	2.69287	31.3808
1234	2917	75.8887	20.2292	5.96176	9.56742	30.5481	12.9539	23.4789	95.4519	2.78306	30.7625
1235	2917.5	73.4531	20.9531	6.03126	8.34889	30.7504	12.7756	24.1696	90.5634	2.82925	29.986
1236	2918	71.2595	22.0846	6.10956	7.25937	31.1429	12.5949	25.3376	83.8437	2.8316	29.1626
1237	2918.5	69.3042	23.5885	6.20579	6.30535	31.7442	12.4322	27.0317	76.308	2.79523	28.4128
1238	2919	67.5854	25.3981	6.32857	5.48233	32.5753	12.3073	29.2756	68.8111	2.72823	27.8324
1239	2919.5	66.1048	27.4138	6.48663	4.77664	33.6476	12.2346	32.0588	61.9202	2.63835	27.4757
1240	2920	64.8688	29.4991	6.68763	4.16924	34.9527	12.2222	35.361	55.972	2.53042	27.3626
1241	2920.5	63.8874	31.5112	6.93656	3.63995	36.4684	12.2712	39.1758	51.1342	2.4074	27.4925
1242	2921	63.1602	33.3378	7.23411	3.17059	38.1454	12.3774	43.4994	47.4488	2.27184	27.8495
1243	2921.5	62.6749	34.9131	7.57493	2.74665	39.8945	12.5302	48.2997	44.8769	2.12596	28.4041
1244	2922	62.419	36.1994	7.94901	2.35768	41.58	12.7175	53.4954	43.3426	1.97154	29.1147
1245	2922.5	62.4051	37.1739	8.34367	1.99787	43.0199	12.9302	58.9723	42.7564	1.81017	29.9344
1246	2923	62.6639	37.8178	8.74153	1.66705	44.0229	13.163	64.5851	43.0132	1.64333	30.8131
1247	2923.5	63.2061	38.1339	9.12097	1.37063	44.4322	13.4133	70.1064	44.0006	1.47269	31.6952
1248	2924	64.0213	38.1817	9.46239	1.11784	44.1786	13.6791	75.1795	45.6097	1.30067	32.5256
1249	2924.5	65.089	38.0688	9.74796	0.917496	43.3071	13.9583	79.3634	47.7512	1.13091	33.2593
1250	2925	66.3798	37.9075	9.95819	0.773934	41.941	14.248	82.269	50.3598	0.968572	33.8673
1251	2925.5	67.8618	37.7818	10.0793	0.684756	40.2274	14.5437	83.6901	53.371	0.819994	34.34
1252	2926	69.4958	37.7543	10.1111	0.641478	38.2956	14.8399	83.6425	56.7022	0.691596	34.6861
1253	2926.5	71.2159	37.864	10.0639	0.632781	36.2612	15.1292	82.316	60.2307	0.588543	34.9225
1254	2927	72.9033	38.1135	9.95096	0.647871	34.2266	15.4036	79.9986	63.806	0.513732	35.0627
1255	2927.5	74.3631	38.4852	9.78971	0.678336	32.2579	15.6547	76.9784	67.2929	0.467449	35.1075
1256	2928	75.3531	38.945	9.60122	0.718476	30.379	15.8709	73.5059	70.5438	0.448052	35.0406
1257	2928.5	75.6903	39.4345	9.40513	0.764841	28.5888	16.0379	69.8064	73.3425	0.453387	34.836
1258	2929	75.3414	39.8801	9.21944	0.815548	26.88	16.1419	66.0715	75.4609	0.482328	34.477
1259	2929.5	74.384	40.1975	9.06137	0.869806	25.2496	16.1698	62.4495	76.7508	0.536378	33.9632
1260	2930	72.9053	40.2756	8.94067	0.927608	23.7076	16.107	59.0413	77.1859	0.621062	33.3013
1261	2930.5	70.9687	39.9894	8.85526	0.989322	22.2641	15.9393	55.8934	76.8519	0.746905	32.4998
1262	2931	68.626	39.2869	8.79836	1.05573	20.9149	15.6616	52.9909	75.912	0.929919	31.5751
1263	2931.5	65.9328	38.2444	8.76373	1.12815	19.6466	15.2818	50.2809	74.553	1.19122	30.5581
1264	2932	62.9679	37.043	8.74331	1.20813	18.4424	14.8166	47.7074	72.988	1.5548	29.4968
1265	2932.5	59.8131	35.9068	8.72466	1.297	17.2866	14.2882	45.2178	71.4621	2.04159	28.4486
1266	2933	56.5374	35.0215	8.6895	1.39547	16.1684	13.7222	42.7542	70.2051	2.6594	27.4615
1267	2933.5	53.2171	34.4896	8.6158	1.50345	15.08	13.1412	40.2572	69.4379	3.39306	26.5706
1268	2934	49.9327	34.3438	8.48584	1.62016	14.0114	12.5606	37.6976	69.3428	4.20165	25.7996
1269	2934.5	46.7628	34.5821	8.29191	1.74415	12.9514	11.9908	35.0827	70.0453	5.02615	25.1641
1270	2935	43.7731	35.1828	8.03395	1.87305	11.8915	11.4391	32.4284	71.6463	5.80721	24.675
1271	2935.5	41.0013	36.1126	7.71746	2.00358	10.8247	10.9093	29.7598	74.2235	6.50056	24.3392
1272	2936	38.4505	37.3393	7.35479	2.13154	9.74953	10.3999	27.1257	77.8045	7.08418	24.16
1273	2936.5	36.0968	38.8305	6.96134	2.25156	8.67601	9.90491	24.5953	82.3018	7.55727	24.1306
1274	2937	33.9097	40.5398	6.55027	2.3571	7.62936	9.41514	22.2248	87.4586	7.92946	24.2238
1275	2937.5	31.8695	42.4086	6.13368	2.4404	6.64705	8.92119	20.0372	92.8521	8.21111	24.3912
1276	2938	29.9751	44.3775	5.72521	2.49183	5.76655	8.41579	18.0381	98.0137	8.41173	24.5795
1277	2938.5	28.2392	46.3868	5.33842	2.49972	5.0147	7.89633	16.2296	102.571	8.54018	24.7462
1278	2939	26.6705	48.3703	4.98312	2.453	4.40239	7.36561	14.612	106.245	8.6037	24.8561
1279	2939.5	25.2629	50.2639	4.66466	2.34616	3.92623	6.8297	13.1814	108.846	8.60876	24.8811
1280	2940	23.9963	52.0262	4.38484	2.18384	3.57395	6.29592	11.9266	110.373	8.56197	24.8136
1281	2940.5	22.844	53.6594	4.14269	1.98073	3.32882	5.77297	10.8331	111.04	8.46876	24.6745
1282	2941	21.7807	55.2033	3.9353	1.75753	3.17415	5.27008	9.88946	111.228	8.33195	24.5078
1283	2941.5	20.7853	56.713	3.75896	1.53561	3.09624	4.79477	9.09284	111.386	8.15388	24.3685
1284	2942	19.8352	58.2346	3.6093	1.33199	3.08549	4.35111	8.44557	111.949	7.93752	24.3088
1285	2942.5	18.9024	59.826	3.48082	1.1565	3.13581	3.93964	7.94531	113.273	7.68521	24.3716
1286	2943	17.9626	61.6041	3.36789	1.01212	3.24329	3.55861	7.58068	115.641	7.40202	24.597
1287	2943.5	17.0019	63.7096	3.26524	0.897263	3.40547	3.2053	7.33559	119.231	7.10137	25.017
1288	2944	16.0153	66.2561	3.16825	0.808116	3.62051	2.8774	7.19524	124.011	6.80644	25.6398
1289	2944.5	15.0059	69.3115	3.07388	0.740509	3.88526	2.57359	7.14413	129.672	6.54646	26.4392
1290	2945	13.9905	72.8823	2.98102	0.690741	4.19283	2.29333	7.15674	135.607	6.3522	27.3497
1291	2945.5	13.0032	76.888	2.88984	0.655945	4.53061	2.0368	7.19507	140.936	6.2537	28.2655
1292	2946	12.0849	81.0985	2.80134	0.63431	4.87911	1.80465	7.21471	144.645	6.27898	29.049
1293	2946.5	11.2693	85.0922	2.71732	0.625086	5.21052	1.5976	7.16597	145.884	6.45444	29.5574
1294	2947	10.5765	88.2295	2.64042	0.628545	5.49144	1.41607	7.00035	144.245	6.80507	29.6703
1295	2947.5	10.0146	89.6197	2.57386	0.645889	5.68971	1.25987	6.69775	139.82	7.3561	29.2975
1296	2948	9.58595	88.3414	2.5204	0.679026	5.7828	1.12808	6.2806	133.123	8.13705	28.3976
1297	2948.5	9.28642	83.9241	2.48163	0.730123	5.76601	1.01897	5.80013	124.962	9.18069	27.0167
1298	2949	9.10187	76.8598	2.45684	0.801095	5.65427	0.929792	5.31703	116.25	10.5175	25.3209
1299	2949.5	9.00972	68.581	2.44195	0.89343	5.47706	0.856808	4.88703	107.789	12.1793	23.5684
1300	2950	8.98294	60.6409	2.42991	1.00862	5.26831	0.79552	4.55259	100.167	14.2056	22.0057
1301	2950.5	8.99156	53.9855	2.412	1.14974	5.06097	0.741129	4.33986	93.7699	16.6388	20.7877
1302	2951	9.00541	48.8653	2.37751	1.32183	4.88521	0.689344	4.26017	88.8048	19.5213	19.9701
1303	2951.5	9.00219	45.1414	2.31421	1.52918	4.76591	0.637189	4.31312	85.3448	22.8989	19.5497
1304	2952	8.97365	42.5446	2.21195	1.77374	4.72087	0.583428	4.49223	83.4109	26.8208	19.5036
1305	2952.5	8.92317	40.7995	2.06874	2.05484	4.76108	0.528367	4.79115	83.0193	31.3369	19.8092
1306	2953	8.85887	39.6762	1.8964	2.36965	4.89231	0.473278	5.20927	84.1964	36.4899	20.4514
1307	2953.5	8.79114	39.0046	1.71751	2.71355	5.11461	0.4198	5.75335	86.9784	42.2891	21.4202
1308	2954	8.73166	38.6595	1.55546	3.08148	5.42077	0.369474	6.43216	91.4209	48.6787	22.7056
1309	2954.5	8.68771	38.5365	1.42776	3.47351	5.7956	0.323458	7.25389	97.5779	55.4847	24.2845
1310	2955	8.65983	38.5461	1.34517	3.89661	6.2146	0.282474	8.2296	105.492	62.375	26.1157
1311	2955.5	8.64558	38.6128	1.31331	4.3602	6.64305	0.246844	9.37856	115.211	68.8992	28.1456
1312	2956	8.64221	38.6728	1.33505	4.87754	7.03846	0.216523	10.7312	126.797	74.5483	30.3177
1313	2956.5	8.64531	38.6873	1.41309	5.46803	7.35908	0.191137	12.3298	140.345	78.8224	32.5846
1314	2957	8.65001	38.6466	1.55278	6.1512	7.57357	0.170049	14.2301	155.932	81.3625	34.9188
1315	2957.5	8.65495	38.5535	1.76324	6.94174	7.66747	0.152465	16.5038	173.555	82.0956	37.3209
1316	2958	8.65918	38.4038	2.05515	7.85101	7.65174	0.137535	19.227	193.043	81.2716	39.8111
1317	2958.5	8.65587	38.1908	2.43821	8.88544	7.56009	0.124455	22.4539	213.945	79.3341	42.3986
1318	2959	8.63339	37.9192	2.92085	10.042	7.44168	0.112601	26.1798	235.684	76.779	45.0792
1319	2959.5	8.57919	37.6076	3.5074	11.3036	7.35677	0.101642	30.2802	257.702	74.0709	47.8343
1320	2960	8.48022	37.2776	4.19347	12.6353	7.36469	0.0915636	34.4586	279.44	71.5677	50.6122
1321	2960.5	8.32538	36.9364	4.96374	13.9888	7.51498	0.0825952	38.2446	300.362	69.5202	53.3266
1322	2961	8.10795	36.595	5.79298	15.3036	7.84911	0.0750955	41.0844	319.975	68.1242	55.8786
1323	2961.5	7.82504	36.2848	6.64562	16.4938	8.40126	0.0694474	42.5308	337.73	67.555	58.1706
1324	2962	7.47632	36.0589	7.48221	17.4419	9.19738	0.0659521	42.4358	353.124	67.9795	60.1403
1325	2962.5	7.06138	35.9839	8.27977	18.0195	10.258	0.0647801	41.0304	366.006	69.5628	61.8074
1326	2963	6.57555	36.1267	9.04028	18.1186	11.6036	0.0660188	38.8056	376.394	72.4945	63.2472
1327	2963.5	6.01151	36.555	9.78858	17.6813	13.2531	0.0697483	36.3012	384.492	77.0086	64.5735
1328	2964	5.36923	37.3272	10.5662	16.7141	15.2126	0.0760627	33.942	390.971	83.3837	65.9513
1329	2964.5	4.6649	38.4906	11.4238	15.2881	17.4645	0.0850419	31.9882	396.984	91.9621	67.5946
1330	2965	3.93211	40.0786	12.412	13.5405	19.9555	0.0967206	30.5804	403.871	103.141	69.7342
1331	2965.5	3.22023	42.0897	13.5724	11.6463	22.5782	0.111079	29.7894	412.845	117.324	72.5752
1332	2966	2.58815	44.4501	14.9346	9.76646	25.1566	0.128042	29.6614	424.977	134.824	76.2763
1333	2966.5	2.08764	46.9155	16.5214	8.01653	27.4534	0.14744	30.2587	441.244	155.692	80.9262
1334	2967	1.74612	48.9973	18.3546	6.46225	29.2107	0.168993	31.6673	462.31	179.485	86.4892
1335	2967.5	1.56129	50.045	20.4555	5.12821	30.2263	0.192411	33.9924	488.38	204.997	92.7753
1336	2968	1.50956	49.4837	22.847	4.01222	30.4299	0.217412	37.3649	519.39	229.903	99.462
1337	2968.5	1.56036	47.1676	25.5521	3.09793	29.9118	0.243732	41.9385	554.796	250.97	106.138
1338	2969	1.68607	43.458	28.5835	2.36354	28.8812	0.271249	47.8569	592.556	265.241	112.322
1339	2969.5	1.86578	38.9345	31.914	1.78557	27.582	0.300147	55.1848	628.199	271.215	117.442
1340	2970	2.08542	34.1836	35.4583	1.34142	26.2359	0.331047	63.7938	654.51	269.286	120.803
1341	2970.5	2.33659	29.7082	39.0778	1.01085	25.0151	0.365055	73.2275	662.485	261.495	121.636
1342	2971	2.61519	25.8355	42.5803	0.77615	24.0351	0.404026	82.6692	645.178	250.499	119.399
1343	2971.5	2.91941	22.6828	45.7333	0.621827	23.365	0.450703	91.1489	602.294	238.609	114.203
1344	2972	3.24669	20.2224	48.3181	0.533731	23.0442	0.508269	97.8971	540.477	227.423	106.852
1345	2972.5	3.59077	18.3595	50.1787	0.498156	23.1008	0.58023	102.636	469.504	217.799	98.472
1346	2973	3.93934	16.9811	51.2074	0.501956	23.5587	0.670762	105.569	398.472	210.008	90.101
1347	2973.5	4.2719	15.9781	51.3653	0.533391	24.4346	0.784608	107.171	333.566	203.966	82.4523
1348	2974	4.55959	15.2541	50.7554	0.582579	25.7258	0.926865	108.043	277.786	199.411	75.8938
1349	2974.5	4.77225	14.7342	49.5933	0.641733	27.3763	1.10265	108.719	231.781	195.94	70.5179
1350	2975	4.88871	14.3622	48.1193	0.705429	29.2399	1.31685	109.537	194.811	193.046	66.2252
1351	2975.5	4.90378	14.0974	46.5601	0.770573	31.0668	1.57422	110.583	165.582	190.192	62.8144
1352	2976	4.83045	13.9097	45.0947	0.835261	32.5276	1.87897	111.682	142.735	186.923	60.0462
1353	2976.5	4.69379	13.7722	43.858	0.897204	33.2871	2.23379	112.47	125.077	182.944	57.6926
1354	2977	4.519	13.6618	42.9568	0.953556	33.1223	2.63865	112.549	111.657	178.104	55.5735
1355	2977.5	4.32384	13.5573	42.4663	1.00081	32.0244	3.08761	111.675	101.74	172.376	53.5835
1356	2978	4.11965	13.4396	42.4584	1.03437	30.1998	3.56619	109.912	94.7608	165.837	51.7031
1357	2978.5	3.91436	13.2926	43.0071	1.04948	27.9934	4.05207	107.583	90.295	158.718	49.9895
1358	2979	3.7124	13.1013	44.1514	1.04247	25.7557	4.51559	105.129	88.0405	151.401	48.5388
1359	2979.5	3.51545	12.8491	45.9066	1.01177	23.7293	4.92075	103.048	87.794	144.287	47.4513
1360	2980	3.32431	12.5213	48.2848	0.958451	22.0396	5.23094	101.797	89.4142	137.76	46.8145
1361	2980.5	3.13893	12.1091	51.2818	0.886887	20.729	5.41809	101.761	92.7858	132.159	46.6966
1362	2981	2.95886	11.6042	54.8592	0.805017	19.7886	5.46816	103.256	97.7881	127.734	47.1401
1363	2981.5	2.7839	10.9952	58.9374	0.723466	19.1843	5.38568	106.562	104.275	124.65	48.1663
1364	2982	2.61514	10.2785	63.3628	0.653311	18.8692	5.19653	112.004	112.011	123.027	49.7796
1365	2982.5	2.45554	9.46963	67.8809	0.604684	18.7898	4.93927	119.966	120.588	122.972	51.9629
1366	2983	2.31014	8.60531	72.1888	0.587065	18.8923	4.65259	130.894	129.468	124.556	54.6838
1367	2983.5	2.18571	7.73497	75.9962	0.609828	19.1201	4.36891	145.243	138.084	127.793	57.9041
1368	2984	2.08909	6.90802	79.0673	0.68306	19.4029	4.11293	163.413	145.939	132.691	61.5896
1369	2984.5	2.02658	6.16121	81.2331	0.818308	19.6601	3.90228	185.709	152.695	139.245	65.7167
1370	2985	2.00447	5.51378	82.3547	1.02847	19.8259	3.74975	212.113	158.211	147.403	70.2448
1371	2985.5	2.02906	4.97011	82.3651	1.32832	19.8716	3.66432	241.775	162.525	157.017	75.0607
1372	2986	2.10651	4.52348	81.3471	1.73662	19.8096	3.65122	272.204	165.802	167.783	79.8848
1373	2986.5	2.24314	4.16246	79.491	2.27809	19.6849	3.71307	298.644	168.206	179.18	84.178
1374	2987	2.44633	3.87575	76.9716	2.9832	19.5648	3.85136	314.958	169.896	190.447	87.2216
1375	2987.5	2.72475	3.6536	73.9051	3.88461	19.523	4.06743	316.213	171.043	200.614	88.4031
1376	2988	3.08761	3.48754	70.3787	5.01098	19.6262	4.36348	301.653	171.724	208.758	87.5655
1377	2988.5	3.54345	3.37007	66.414	6.38011	19.9307	4.74139	275.153	171.921	214.329	85.0871
1378	2989	4.09898	3.29461	61.9991	7.98704	20.4815	5.20079	242.634	171.597	217.156	81.6054
1379	2989.5	4.75678	3.25785	57.2189	9.78699	21.3063	5.7384	209.4	170.739	217.376	77.731
1380	2990	5.50804	3.26122	52.2686	11.6908	22.4167	6.34835	178.897	169.32	215.436	73.9052
1381	2990.5	6.32411	3.30869	47.3655	13.5801	23.8161	7.02345	152.722	167.258	211.915	70.3681
1382	2991	7.15322	3.40512	42.698	15.3349	25.502	7.74997	131.198	164.442	207.365	67.2053
1383	2991.5	7.92754	3.55607	38.4234	16.8557	27.4693	8.50228	113.972	160.854	202.291	64.4279
1384	2992	8.57797	3.76737	34.668	18.0822	29.7078	9.25032	100.464	156.622	197.119	62.0287
1385	2992.5	9.05397	4.04387	31.5027	19.0191	32.1854	9.96568	90.0408	151.992	192.119	59.9914
1386	2993	9.34352	4.38808	28.9488	19.739	34.828	10.6197	82.0847	147.277	187.373	58.289
1387	2993.5	9.47491	4.80056	26.9926	20.3553	37.5118	11.1858	76.0446	142.849	182.865	56.8978
1388	2994	9.50253	5.2803	25.5866	20.9841	40.083	11.6412	71.4464	139.105	178.578	55.8007
1389	2994.5	9.49229	5.82175	24.6676	21.714	42.38	11.9675	67.913	136.391	174.522	54.9855
1390	2995	9.51389	6.41625	24.1702	22.6043	44.2593	12.1538	65.1554	134.963	170.629	54.4295
1391	2995.5	9.63446	7.05834	24.0202	23.6922	45.6199	12.1971	62.9337	134.96	166.657	54.0858
1392	2996	9.91341	7.74867	24.1353	24.9952	46.4166	12.0999	61.0499	136.443	162.314	53.9018
1393	2996.5	10.4036	8.49037	24.4219	26.5196	46.6536	11.867	59.3933	139.429	157.337	53.8351
1394	2997	11.1564	9.28483	24.7702	28.2638	46.3706	11.502	57.9487	143.909	151.548	53.8615
1395	2997.5	12.2282	10.1331	25.0493	30.2198	45.6435	11.0165	56.7512	149.83	144.979	53.9834
1396	2998	13.6834	11.045	25.1063	32.3755	44.5691	10.4326	55.842	157.064	137.876	54.2215
1397	2998.5	15.5894	12.0432	24.8025	34.7222	43.2369	9.77209	55.2739	165.426	130.569	54.6039
1398	2999	18.0123	13.1527	24.066	37.2562	41.7182	9.05171	55.1284	174.633	123.407	55.1583
1399	2999.5	21.0042	14.399	22.8988	39.9706	40.0947	8.28584	55.5002	184.226	116.728	55.9008
1400	3000	24.5732	15.8174	21.3549	42.854	38.4747	7.48965	56.4898	193.477	110.821	56.8169
1401	3000.5	28.646	17.4513	19.528	45.8886	36.9752	6.67848	58.1967	201.342	105.909	57.8462
1402	3001	33.0166	19.3525	17.5441	49.0853	35.71	5.87114	60.7149	206.627	102.129	58.8946
1403	3001.5	37.306	21.579	15.5469	52.5247	34.7871	5.08871	64.093	208.36	99.52	59.8673
1404	3002	40.9921	24.1876	13.6711	56.3629	34.3099	4.34957	68.2605	206.255	98.0571	60.7162
1405	3002.5	43.5903	27.227	12.0201	60.8232	34.373	3.66898	72.9862	200.912	97.7031	61.4783
1406	3003	44.8506	30.7297	10.655	66.1753	35.0631	3.05807	77.8482	193.517	98.3982	62.255
1407	3003.5	44.8576	34.7088	9.60055	72.7489	36.4743	2.52147	82.2514	185.371	100.033	63.174
1408	3004	43.9991	39.1332	8.85433	80.9805	38.7316	2.0574	85.5349	177.622	102.463	64.3751
1409	3004.5	42.7567	43.8835	8.39457	91.4298	41.9874	1.66064	87.1148	171.198	105.565	65.999
1410	3005	41.528	48.7151	8.19185	104.801	46.4014	1.32465	86.7045	166.817	109.26	68.1937
1411	3005.5	40.5852	53.245	8.21532	121.986	52.1206	1.04273	84.4499	165.004	113.505	71.1283
1412	3006	40.1068	57.0244	8.43382	144.019	59.24	0.80886	80.8318	166.218	118.255	74.9931
1413	3006.5	40.2265	59.6467	8.81519	171.894	67.7289	0.61791	76.4411	170.949	123.445	79.9739
1414	3007	41.064	60.8023	9.32677	206.189	77.2528	0.465422	71.7827	179.776	129.01	86.1854
1415	3007.5	42.7363	60.3453	9.93883	246.463	86.9427	0.347118	67.2366	193.462	134.928	93.5999
1416	3008	45.3613	58.4341	10.6273	290.395	95.2762	0.258995	63.0799	213.04	141.232	101.967
1417	3008.5	49.0775	55.5276	11.3809	332.459	100.286	0.19747	59.519	239.842	147.942	110.692
1418	3009	54.0635	52.1881	12.207	363.869	100.407	0.159263	56.7261	275.467	155.081	118.907
1419	3009.5	60.5449	48.8829	13.1257	376.119	95.5355	0.141065	54.8223	321.51	162.743	125.936
1420	3010	68.8095	45.9429	14.1587	365.737	87.0933	0.139309	53.8748	378.847	171.034	131.737
1421	3010.5	79.1924	43.5775	15.3243	335.923	77.0461	0.150578	53.923	446.276	180.011	136.825
1422	3011	91.9908	41.8693	16.6431	294.088	67.0289	0.172468	55.0013	518.263	189.649	141.634
1423	3011.5	107.351	40.8223	18.1311	248.285	57.9974	0.203909	57.144	583.005	199.75	145.854
1424	3012	125.179	40.3969	19.7747	204.571	50.3291	0.244625	60.3528	624.574	209.871	148.366
1425	3012.5	145.023	40.5236	21.5137	166.068	44.0608	0.294675	64.5933	631.178	219.353	148.067
1426	3013	165.865	41.1413	23.2377	133.707	39.0739	0.354253	69.8298	603.103	227.512	144.869
1427	3013.5	186.021	42.2171	24.8187	107.3	35.2045	0.42354	76.0226	551.209	233.758	139.664
1428	3014	203.432	43.7355	26.1489	86.1856	32.283	0.502569	83.072	489.294	237.569	133.58
1429	3014.5	216.246	45.7236	27.1789	69.538	30.1563	0.591174	90.7699	428.259	238.566	127.448
1430	3015	223.399	48.2538	27.9665	56.5342	28.6916	0.689079	98.8263	374.151	236.712	121.691
1431	3015.5	224.939	51.4061	28.6652	46.4549	27.7616	0.796039	106.952	329.131	232.323	116.492
1432	3016	221.831	55.2671	29.4617	38.7093	27.2413	0.91194	114.926	293.158	225.898	111.934
1433	3016.5	215.487	59.9676	30.5344	32.8313	27.022	1.03697	122.574	265.288	218.056	108.088
1434	3017	207.335	65.7252	32.0466	28.4679	27.0165	1.17189	129.774	244.356	209.492	105.043
1435	3017.5	198.549	72.8359	34.1524	25.3548	27.1491	1.31794	136.517	229.249	200.833	102.884
1436	3018	189.906	81.6061	36.9892	23.2981	27.3489	1.47648	142.858	219.032	192.548	101.674
1437	3018.5	181.867	92.2881	40.6802	22.1617	27.553	1.64858	148.788	212.915	184.999	101.433
1438	3019	174.733	105.039	45.3415	21.8584	27.7221	1.83498	154.168	210.175	178.405	102.142
1439	3019.5	168.66	119.752	51.0768	22.3415	27.8223	2.03622	158.846	210.121	172.891	103.727
1440	3020	163.645	135.638	57.9959	23.6036	27.8042	2.25227	162.749	212.027	168.632	106.039
1441	3020.5	159.537	150.828	66.234	25.6702	27.6199	2.48257	165.908	215.069	165.803	108.795
1442	3021	156.113	162.341	75.9553	28.5599	27.2304	2.72584	168.39	218.359	164.52	111.577
1443	3021.5	153.175	166.929	87.3457	32.2357	26.6128	2.97911	170.306	220.954	164.906	113.938
1444	3022	150.56	162.962	100.566	36.5625	25.7919	3.23713	171.866	221.844	167.118	115.612
1445	3022.5	148.092	151.599	115.682	41.2477	24.8478	3.49057	173.227	220.243	171.309	116.638
1446	3023	145.606	135.82	132.579	45.8024	23.8786	3.72479	174.405	216.018	177.617	117.272
1447	3023.5	142.966	118.734	150.84	49.6212	22.9706	3.92413	175.377	209.688	186.184	117.812
1448	3024	140.069	102.575	169.591	52.1965	22.1899	4.07802	176.165	202.133	197.157	118.462
1449	3024.5	136.975	88.5203	187.432	53.3491	21.5851	4.18284	176.779	194.282	210.597	119.3
1450	3025	133.935	76.9708	202.606	53.3071	21.1847	4.24198	177.173	186.936	226.338	120.299
1451	3025.5	131.275	67.8807	213.389	52.5477	20.9924	4.26362	177.347	180.765	243.925	121.376
1452	3026	129.273	60.9999	218.657	51.6061	20.9944	4.25911	177.434	176.302	262.639	122.463
1453	3026.5	128.104	56.042	218.435	50.9492	21.1613	4.24221	177.689	173.933	281.62	123.575
1454	3027	127.83	52.7661	213.927	50.892	21.4564	4.22621	178.48	173.908	300.026	124.835
1455	3027.5	128.404	50.9911	206.757	51.5791	21.839	4.22276	180.212	176.354	317.063	126.38
1456	3028	129.707	50.5697	198.357	53.0189	22.2593	4.24184	183.287	181.319	331.932	128.299
1457	3028.5	131.524	51.3633	189.807	55.1284	22.6586	4.29176	188.09	188.786	343.913	130.618
1458	3029	133.524	53.235	181.82	57.7362	22.9706	4.37908	194.95	198.646	352.523	133.309
1459	3029.5	135.256	56.0327	174.785	60.5602	23.1328	4.50753	204.163	210.732	357.587	136.306
1460	3030	136.123	59.5261	168.896	63.2052	23.1095	4.67948	216.034	224.832	359.259	139.518
1461	3030.5	135.46	63.3235	164.252	65.2346	22.9006	4.89751	230.792	240.637	357.996	142.833
1462	3031	132.852	66.8394	160.885	66.3129	22.5376	5.16275	248.424	257.731	354.474	146.135
1463	3031.5	128.347	69.2939	158.816	66.3083	22.0838	5.4732	268.666	275.466	349.333	149.31
1464	3032	122.315	69.9044	158.014	65.2896	21.6254	5.82519	291.118	292.772	342.919	152.198
1465	3032.5	115.24	68.2938	158.401	63.478	21.2446	6.21606	315.104	308.305	335.337	154.624
1466	3033	107.658	64.6424	159.907	61.1733	20.999	6.64466	339.271	321.004	326.462	156.418
1467	3033.5	100.125	59.5377	162.414	58.6524	20.9199	7.10954	361.455	330.684	315.971	157.43
1468	3034	93.0997	53.7344	165.79	56.1206	21.0279	7.60997	379.294	337.858	303.676	157.579
1469	3034.5	86.8944	47.9204	169.976	53.7121	21.3435	8.14759	391.103	343.156	289.711	156.885
1470	3035	81.6919	42.5995	174.897	51.4979	21.8871	8.72262	396.254	347.396	274.413	155.484
1471	3035.5	77.5657	38.0673	180.364	49.487	22.6782	9.32786	395.233	351.729	258.433	153.654
1472	3036	74.4901	34.4316	186.093	47.6435	23.7315	9.94895	389.394	357.322	242.755	151.757
1473	3036.5	72.3603	31.6778	191.729	45.895	25.0536	10.5675	380.512	364.95	228.335	150.12
1474	3037	71.0035	29.7321	196.847	44.116	26.6438	11.1594	370.206	374.86	215.876	148.938
1475	3037.5	70.1871	28.508	201.08	42.1572	28.5001	11.6937	359.584	386.701	205.816	148.247
1476	3038	69.6572	27.9312	204.314	39.9245	30.6303	12.1327	349.218	399.617	198.424	147.983
1477	3038.5	69.1302	27.9375	206.624	37.42	33.0444	12.4362	339.439	412.505	193.859	148.044
1478	3039	68.27	28.4632	208.179	34.7232	35.7329	12.5709	330.6	424.1	192.209	148.316
1479	3039.5	66.7611	29.4328	209.319	31.9563	38.6703	12.5161	323.03	433.164	193.574	148.714
1480	3040	64.4028	30.7367	210.565	29.2445	41.8217	12.2703	316.912	438.837	198.084	149.208
1481	3040.5	61.1535	32.2068	212.55	26.7096	45.1425	11.8565	312.099	440.85	205.978	149.838
1482	3041	57.1477	33.6085	215.801	24.4722	48.5896	11.3199	308.12	439.5	217.645	150.689
1483	3041.5	52.6808	34.681	220.627	22.6239	52.1226	10.7151	304.347	435.838	233.493	151.903
1484	3042	48.1303	35.1845	227.304	21.2223	55.678	10.0913	300.2	431.576	253.891	153.697
1485	3042.5	43.8405	34.935	236.109	20.2995	59.1475	9.48895	295.413	428.154	279.29	156.298
1486	3043	40.0593	33.8976	247.231	19.8639	62.3838	8.94146	290.069	426.06	310.217	159.858
1487	3043.5	36.9301	32.2185	260.779	19.8976	65.2144	8.4704	284.229	425.154	347.264	164.462
1488	3044	34.515	30.137	276.862	20.3672	67.4733	8.0854	277.65	425.254	391.228	170.175
1489	3044.5	32.8195	27.9018	295.715	21.2379	69.0785	7.78949	270.031	426.369	443.001	177.105
1490	3045	31.8109	25.7294	317.66	22.4667	70.0767	7.58203	261.267	428.783	502.89	185.363
1491	3045.5	31.4445	23.779	342.957	23.9872	70.6147	7.46096	251.462	432.899	570.063	194.963
1492	3046	31.6798	22.1566	371.887	25.6984	70.8832	7.42157	240.955	438.757	642.87	205.812
1493	3046.5	32.4725	20.9314	404.837	27.4754	71.0868	7.45652	230.333	446.047	718.757	217.711
1494	3047	33.7577	20.1452	442.452	29.2121	71.4048	7.56068	220.242	454.58	793.469	230.314
1495	3047.5	35.4399	19.8229	486.076	30.848	71.9601	7.73451	211.144	464.288	861.527	243.205
1496	3048	37.3956	19.9706	537.818	32.3648	72.8431	7.98377	203.302	475.091	918.154	256.103
1497	3048.5	39.4871	20.5648	600.268	33.7923	74.1139	8.31852	196.908	486.984	961.19	269.07
1498	3049	41.5735	21.5387	675.88	35.2109	75.8	8.75473	192.187	500.045	991.186	282.464
1499	3049.5	43.5177	22.7499	766.469	36.7403	77.918	9.31391	189.388	514.228	1009.68	296.667
1500	3050	45.2242	23.9381	872.708	38.5273	80.463	10.019	188.702	529.065	1018.03	311.853
1501	3050.5	46.6839	24.7316	991.98	40.7351	83.4005	10.893	190.261	543.817	1016.92	327.713
1502	3051	47.9772	24.7589	1115.27	43.5283	86.6664	11.9586	194.135	557.88	1005.47	343.071
1503	3051.5	49.2399	23.8321	1224.61	47.0684	90.1099	13.2386	200.247	570.926	982.06	355.703
1504	3052	50.632	22.0373	1295.92	51.534	93.4558	14.7578	208.352	582.992	945.948	362.847
1505	3052.5	52.3345	19.6564	1310.52	57.123	96.3692	16.536	218.16	594.388	897.478	362.508
1506	3053	54.5558	17.039	1266.15	64.0319	98.6154	18.5819	229.355	605.249	837.837	354.602
1507	3053.5	57.5336	14.4881	1177.72	72.4442	100.139	20.8905	241.54	615.22	769.391	341.04
1508	3054	61.5441	12.1982	1068.07	82.4947	101.011	23.4304	254.27	623.674	695.841	324.726
1509	3054.5	66.9029	10.2541	956.521	94.194	101.359	26.1193	267.015	630.179	621.655	308.245
1510	3055	73.965	8.66447	854.58	107.302	101.326	28.8073	279.029	634.408	551.522	293.289
1511	3055.5	83.1406	7.39751	767.792	121.159	101.117	31.3047	289.333	635.75	488.938	280.659
1512	3056	94.8935	6.40694	697.695	134.566	101.019	33.4228	297.035	633.449	435.41	270.433
1513	3056.5	109.711	5.64589	643.548	145.981	101.334	34.9944	301.638	626.939	391.236	262.336
1514	3057	128.03	5.07247	603.801	154.123	102.309	35.9099	303.053	616.253	356.133	256.076
1515	3057.5	149.97	4.65156	576.778	158.537	104.082	36.1543	301.637	602.379	329.351	251.504
1516	3058	174.674	4.35341	561.029	159.657	106.689	35.816	298.295	586.804	309.842	248.573
1517	3058.5	199.457	4.15251	555.405	158.435	110.09	35.0615	294.127	570.908	296.54	247.131
1518	3059	219.635	4.02683	558.674	156.007	114.125	34.0818	289.925	555.757	288.583	246.757
1519	3059.5	230.037	3.95702	569.02	153.455	118.518	33.0407	286.04	541.908	285.249	246.803
1520	3060	227.92	3.92636	583.675	151.637	122.957	32.0492	282.558	529.367	285.809	246.656
1521	3060.5	214.987	3.92094	598.752	151.124	127.089	31.1743	279.448	517.783	289.555	245.982
1522	3061	196.026	3.92956	609.621	152.258	130.516	30.4455	276.544	506.87	295.779	244.666
1523	3061.5	175.727	3.94324	611.995	155.308	132.793	29.8633	273.554	496.54	303.753	242.608
1524	3062	157.146	3.95419	603.06	160.506	133.44	29.4251	270.131	486.705	312.723	239.677
1525	3062.5	141.765	3.95602	582.202	168.016	132.156	29.1361	266.035	477.475	321.9	235.849
1526	3063	130.026	3.94383	551.509	178.009	129.05	29.0072	261.141	469.46	330.715	231.429
1527	3063.5	121.834	3.91468	515.07	190.837	124.633	29.0521	255.428	463.522	338.906	227.022
1528	3064	116.879	3.86969	477.262	206.899	119.616	29.29	249.075	460.443	346.214	223.283
1529	3064.5	114.852	3.81339	441.406	226.135	114.69	29.7459	242.433	460.818	352.349	220.694
1530	3065	115.589	3.75196	409.528	247.665	110.402	30.438	235.992	465.052	357.483	219.545
1531	3065.5	119.083	3.69399	382.737	269.697	107.117	31.3716	230.329	473.376	362.384	219.977
1532	3066	125.491	3.65033	361.349	289.741	105.052	32.5481	225.943	485.998	367.931	221.967
1533	3066.5	135.16	3.63151	344.982	305.188	104.334	33.9714	223.12	502.943	374.925	225.362
1534	3067	148.658	3.6465	332.799	314.137	105.053	35.6472	222.024	523.873	384.272	230.012
1535	3067.5	166.819	3.7034	323.618	316.267	107.255	37.5794	222.876	548.408	397.118	235.96
1536	3068	190.752	3.80974	316.082	312.794	110.9	39.7621	225.846	576.299	414.668	243.435
1537	3068.5	221.728	3.97266	308.915	305.575	115.858	42.1821	230.894	607.311	438.08	252.724
1538	3069	260.91	4.19905	301.202	296.631	121.818	44.8136	237.828	641.002	468.562	264.107
1539	3069.5	308.802	4.49477	292.403	287.773	128.083	47.6202	246.313	676.805	507.647	277.771
1540	3070	364.054	4.86564	282.128	280.468	133.508	50.5491	255.84	714.274	557.344	293.67
1541	3070.5	421.543	5.31991	270.237	275.936	136.744	53.5066	265.806	752.884	620.21	311.354
1542	3071	471.312	5.86543	256.984	275.127	136.622	56.3748	275.646	791.693	699.826	329.939
1543	3071.5	500.605	6.50264	242.989	278.59	132.609	59.0432	284.926	829.101	801.091	348.384
1544	3072	500.441	7.21684	229.08	286.358	125.088	61.4086	293.281	862.81	929.828	366.168
1545	3072.5	472.347	7.97124	215.989	297.841	115.229	63.386	300.285	890.252	1091.53	383.869
1546	3073	426.924	8.70433	204.324	311.556	104.516	64.9256	305.754	909.343	1289.22	402.807
1547	3073.5	376.343	9.33904	194.634	325.112	94.2262	66.016	310.052	919.266	1518.48	423.718
1548	3074	328.971	9.80571	187.308	335.574	85.1887	66.6934	313.846	920.814	1756.32	444.947
1549	3074.5	288.688	10.0615	182.587	339.904	77.8031	67.0368	317.878	916.12	1950.99	461.23
1550	3075	256.397	10.0893	180.601	335.858	72.1732	67.174	322.973	908.22	2029.38	464.763
1551	3075.5	231.5	9.89793	181.352	322.936	68.233	67.2451	330.087	900.554	1942.44	450.472
1552	3076	212.924	9.52393	184.725	302.562	65.8329	67.3393	340.27	896.406	1714.89	421.608
1553	3076.5	199.576	9.02628	190.497	277.27	64.7939	67.4934	354.629	898.479	1424.55	387.368
1554	3077	190.493	8.47646	198.378	249.777	64.9246	67.6995	374.434	908.36	1142.28	356.092
1555	3077.5	184.891	7.94444	208.122	222.397	66.0289	67.8768	401.076	926.243	904.661	332.138
1556	3078	182.151	7.48956	219.53	196.671	67.9019	67.8769	436.107	950.503	719.509	316.416
1557	3078.5	181.764	7.15365	232.416	173.479	70.3109	67.5347	481.5	977.263	580.668	308.01
1558	3079	183.241	6.9595	246.676	153.236	73.0088	66.6948	539.523	1001	478.271	305.401
1559	3079.5	186.069	6.91973	262.385	135.987	75.7479	65.2475	612.425	1015.88	403.094	307.084
1560	3080	189.822	7.04434	279.717	121.551	78.2565	63.1756	702.115	1017.65	347.884	311.913
1561	3080.5	194.295	7.34304	298.799	109.605	80.2581	60.5451	809.565	1005.03	307.347	319.198
1562	3081	199.475	7.82889	319.656	99.7398	81.4923	57.4953	933.913	978.731	277.848	328.464
1563	3081.5	205.496	8.51545	342.207	91.5067	81.7667	54.2154	1070.56	940.605	257.013	339.099
1564	3082	212.554	9.41557	366.271	84.4823	81.0619	50.8904	1208.96	894.121	243.318	350.119
1565	3082.5	220.836	10.5422	391.683	78.3647	79.5364	47.6694	1332.6	843.729	235.804	360.084
1566	3083	230.563	11.9045	418.206	72.9904	77.4586	44.6466	1423.09	793.594	233.898	367.372
1567	3083.5	242.119	13.5062	445.303	68.2677	75.1473	41.8711	1467.42	746.907	237.318	370.873
1568	3084	256.052	15.3444	472.092	64.1457	72.9341	39.3545	1463.67	705.547	246.065	370.579
1569	3084.5	272.857	17.4106	497.353	60.605	71.1095	37.077	1420.32	670.168	260.488	367.488
1570	3085	292.827	19.6933	519.596	57.6358	69.8916	35.0106	1350.87	640.394	281.278	363.022
1571	3085.5	316.025	22.1792	537.276	55.2363	69.4374	33.138	1268.2	615.538	309.281	358.479
1572	3086	341.93	24.8548	549.107	53.4346	69.8629	31.4593	1181.71	595.188	345.294	354.76
1573	3086.5	368.749	27.7063	554.36	52.2861	71.2422	29.99	1097.4	579.269	389.787	352.31
1574	3087	392.961	30.7069	553.265	51.8569	73.5912	28.7469	1018.73	567.654	442.191	351.078
1575	3087.5	409.487	33.7885	547.177	52.2111	76.8744	27.7385	947.216	559.707	499.758	350.44
1576	3088	413.052	36.8356	538.078	53.4312	81.023	26.9716	883.374	554.37	556.942	349.342
1577	3088.5	400.524	39.693	527.95	55.6526	85.9386	26.4533	827.125	550.496	606.241	346.675
1578	3089	372.918	42.1795	518.438	59.0647	91.493	26.1861	777.759	546.999	640.44	341.72
1579	3089.5	334.959	44.135	510.802	63.9052	97.5324	26.1673	734.467	542.701	655.131	334.422
1580	3090	292.781	45.4729	506.066	70.4502	103.857	26.3946	696.84	536.49	650.411	325.418
1581	3090.5	251.819	46.1834	504.93	78.9735	110.188	26.8706	664.642	527.493	630.416	315.724
1582	3091	215.437	46.2992	507.848	89.6417	116.182	27.5917	637.565	515.09	600.785	306.271
1583	3091.5	184.96	45.9249	515.244	102.362	121.462	28.5385	615.258	499.382	566.799	297.77
1584	3092	160.439	45.2945	527.589	116.628	125.699	29.6792	597.636	481.305	532.775	290.783
1585	3092.5	141.287	44.7186	545.604	131.431	128.663	30.9668	585.16	462.153	501.775	285.751
1586	3093	126.701	44.4661	570.327	145.344	130.224	32.3341	578.434	443.306	475.541	282.964
1587	3093.5	115.89	44.7117	603.163	156.727	130.349	33.6971	577.663	426.085	454.793	282.564
1588	3094	108.215	45.5675	645.906	164.127	129.108	34.958	582.527	411.605	439.54	284.617
1589	3094.5	103.219	47.1298	700.533	166.801	126.709	36.0204	592.056	400.492	429.178	289.127
1590	3095	100.564	49.4908	769.207	164.981	123.495	36.8139	604.897	392.819	422.67	296.104
1591	3095.5	99.9865	52.7357	854.503	159.694	119.855	37.3131	619.504	388.351	418.623	305.618
1592	3096	101.301	56.959	959.715	152.319	116.116	37.5486	633.695	386.733	415.338	317.747
1593	3096.5	104.418	62.2767	1088.81	144.223	112.5	37.5873	644.484	387.714	411.285	332.588
1594	3097	109.332	68.8193	1245.22	136.529	109.192	37.5199	648.432	391.352	405.453	350.206
1595	3097.5	116.08	76.7132	1429.28	130.008	106.369	37.4741	642.415	397.886	397.282	370.389
1596	3098	124.758	86.0698	1634.87	125.118	104.152	37.5965	624.446	407.67	386.529	392.357
1597	3098.5	135.517	97.0413	1846.75	122.064	102.626	38.0137	594.727	421.231	373.272	414.583
1598	3099	148.528	109.932	2038.83	120.925	101.868	38.8265	556.367	438.959	357.962	434.689
1599	3099.5	163.941	125.222	2178.42	121.759	101.932	40.1178	514.065	460.753	341.505	449.747
1600	3100	181.826	143.585	2239.43	124.644	102.844	41.9572	471.893	486.063	325.113	457.484

## Sheet: panel_b
	Frequency (Hz)	Pre-stim PSD 0 (Hz^-1)	Pre-stim PSD 1 (Hz^-1)	Pre-stim PSD 2 (Hz^-1)	Pre-stim PSD 3 (Hz^-1)	Pre-stim PSD 4 (Hz^-1)	Pre-stim PSD 5 (Hz^-1)	Pre-stim PSD 6 (Hz^-1)	Pre-stim PSD 7 (Hz^-1)	Pre-stim PSD 8 (Hz^-1)	Post-stim PSD 0 (Hz^-1)	Post-stim PSD 1 (Hz^-1)	Post-stim PSD 2 (Hz^-1)	Post-stim PSD 3 (Hz^-1)	Post-stim PSD 4 (Hz^-1)	Post-stim PSD 5 (Hz^-1)	Post-stim PSD 6 (Hz^-1)	Post-stim PSD 7 (Hz^-1)	Post-stim PSD 8 (Hz^-1)	Pre-stim PSD Mean (Hz^-1)	Post-stim PSD Mean (Hz^-1)
0	0	1.95581e-08	5.18649e-08	4.59135e-12	2.61187e-08	1.66375e-09	8.03823e-10	2.51582e-09	1.36373e-09	1.07706e-08	0.000487285	0.00060691	0.000399919	0.000353903	0.000206312	0.000415687	0.000237718	0.000153293	0.000329269	1.27404e-08	0.000354477
1	9.95025	3.8809e-07	2.50694e-07	1.20871e-07	1.55444e-07	1.04406e-09	1.52549e-08	1.62666e-08	6.94819e-08	1.71705e-07	0.000466937	0.000480568	0.000345787	0.000129643	0.000200378	0.000282188	0.000141074	0.000301801	0.000231191	1.32095e-07	0.000286619
2	19.9005	2.50565e-07	2.0673e-08	3.66271e-08	1.24741e-08	8.17107e-08	1.7322e-08	6.11281e-08	1.41442e-08	3.69395e-08	0.000567521	0.000492091	0.000610805	0.000687058	0.000801171	0.000640454	0.000786343	0.000669342	0.000632316	5.90648e-08	0.000654122
3	29.8507	1.81653e-08	4.75601e-08	1.01852e-08	1.6328e-08	2.61035e-07	6.56222e-09	1.06949e-07	1.24791e-07	4.35255e-08	0.000928146	0.000778267	0.000884878	0.000650096	0.000652206	0.000804163	0.000652154	0.000481672	0.000744884	7.05668e-08	0.000730719
4	39.801	7.33274e-09	4.38571e-09	5.49909e-08	8.58648e-09	7.03584e-08	2.06056e-08	7.44766e-08	1.12169e-07	3.39528e-08	5.28242e-05	5.81044e-05	5.42607e-05	3.21849e-05	8.60139e-05	5.56881e-05	6.98094e-05	9.2114e-05	5.48039e-05	4.29842e-08	6.17559e-05
5	49.7512	2.93351e-08	1.33855e-08	2.28379e-08	1.50777e-09	3.08341e-08	2.76463e-08	3.2839e-08	7.11917e-08	2.50452e-09	6.04806e-05	4.05713e-05	5.5535e-05	4.12325e-05	6.67949e-05	7.26074e-05	5.71338e-05	5.73118e-05	5.70319e-05	2.57869e-08	5.65221e-05
6	59.7015	5.09851e-08	2.36964e-08	6.20397e-09	1.09171e-09	4.00407e-08	1.9923e-08	3.97689e-09	1.39787e-08	3.04567e-09	2.08047e-05	1.31729e-05	2.31634e-05	8.20924e-06	1.8556e-05	1.49449e-05	1.87547e-05	1.63274e-05	2.48454e-05	1.81047e-08	1.76421e-05
7	69.6517	1.23685e-08	1.51043e-09	6.7252e-11	7.84828e-09	1.24998e-08	3.11534e-08	6.53553e-09	2.19972e-08	2.19797e-09	5.56269e-06	5.0533e-06	7.17065e-06	5.14504e-06	8.60975e-06	9.2433e-06	5.25898e-06	4.59578e-06	6.403e-06	1.06865e-08	6.33806e-06
8	79.602	6.96783e-09	1.92363e-09	1.03781e-09	2.90193e-08	3.55498e-09	2.39603e-08	3.16105e-08	1.56964e-08	1.68659e-08	3.63735e-06	8.184e-07	4.45893e-06	1.36584e-06	3.16931e-06	2.6582e-06	2.92921e-06	2.91641e-06	3.69636e-06	1.45152e-08	2.85e-06
9	89.5522	5.24161e-09	2.14886e-08	1.82614e-10	2.66807e-09	4.92712e-08	1.55383e-09	2.48463e-08	1.62317e-08	4.04889e-08	1.25705e-06	1.8162e-06	1.89062e-06	1.36887e-07	1.72443e-06	1.54099e-06	4.60175e-07	9.38621e-07	1.49212e-06	1.7997e-08	1.25079e-06
10	99.5025	2.40521e-08	1.81288e-08	6.38393e-11	5.28598e-09	3.72569e-08	3.11318e-09	2.32383e-09	9.07676e-09	1.92945e-08	4.2227e-07	5.4187e-07	5.76099e-07	4.23814e-08	6.86002e-07	1.91816e-07	5.36468e-07	2.09809e-07	1.11296e-09	1.31773e-08	3.56425e-07
11	109.453	1.76185e-08	5.06626e-10	2.52197e-09	3.55596e-09	4.62221e-10	3.07141e-10	4.86671e-09	8.24484e-10	1.43982e-08	3.46739e-08	9.87447e-08	8.53811e-08	1.44307e-08	9.58765e-08	9.8474e-08	1.52588e-07	2.78285e-08	3.1287e-07	5.00687e-09	1.02319e-07
12	119.403	3.5342e-10	1.47963e-08	1.2565e-08	1.02272e-08	2.06395e-08	4.72621e-10	1.41612e-09	8.94479e-09	3.50497e-09	1.18649e-07	2.81568e-07	2.78262e-08	6.07179e-08	2.38724e-08	1.95289e-07	3.04326e-08	3.50774e-08	2.42762e-07	8.10221e-09	1.1291e-07
13	129.353	1.87775e-08	1.91369e-08	3.88447e-10	2.93797e-08	9.23358e-09	3.09342e-09	8.94058e-09	3.51544e-08	1.52974e-09	7.05685e-08	1.19314e-09	5.61654e-08	6.42364e-08	8.07621e-08	1.77648e-07	5.79105e-08	4.07407e-08	1.45954e-07	1.39594e-08	7.72421e-08
14	139.303	3.89136e-08	1.05863e-08	1.26307e-09	3.55296e-08	3.54081e-09	3.3283e-09	1.16036e-08	2.40301e-08	1.90413e-09	4.95664e-08	1.38625e-07	3.92744e-08	9.9138e-09	9.60271e-08	5.53043e-08	2.47285e-09	6.09562e-08	6.06206e-08	1.45222e-08	5.69734e-08
15	149.254	7.25745e-09	1.26158e-09	6.40874e-09	5.17141e-08	8.04105e-09	1.91021e-08	9.85882e-10	6.66241e-09	1.73536e-08	3.4534e-08	1.55636e-07	4.75022e-08	1.1572e-07	5.22362e-09	3.93509e-08	4.73824e-09	2.04865e-08	1.66772e-07	1.31985e-08	6.55515e-08
16	159.204	2.60854e-09	9.46837e-09	1.91384e-08	3.46857e-08	4.43054e-10	3.47229e-08	5.07591e-09	2.20148e-09	1.02598e-08	9.49615e-10	1.8948e-08	6.45042e-08	3.01134e-08	4.33689e-09	3.83216e-09	4.75285e-08	1.23299e-08	1.34448e-07	1.31782e-08	3.52212e-08
17	169.154	1.5945e-09	3.30867e-09	2.92903e-09	2.94154e-09	3.36351e-09	2.07849e-09	6.02284e-09	2.55175e-10	1.86833e-08	9.0845e-09	2.79204e-08	3.23812e-09	1.71905e-10	1.99241e-08	1.83021e-08	4.95586e-08	3.99045e-08	6.5927e-08	4.57522e-09	2.60035e-08
18	179.104	3.70323e-09	9.00492e-10	5.6376e-09	1.69719e-09	1.27488e-09	1.20577e-08	2.45415e-09	3.01704e-10	1.2599e-08	2.64418e-09	2.4994e-08	4.87617e-08	6.72856e-09	6.69449e-09	4.25685e-08	1.59764e-08	3.30901e-09	1.44873e-08	4.51399e-09	1.84627e-08
19	189.055	3.57347e-09	2.23203e-10	2.18328e-09	4.00496e-09	1.52589e-08	1.56629e-08	1.31376e-08	8.50523e-09	8.66492e-10	3.78301e-09	2.98009e-08	4.15893e-08	2.25367e-08	8.87438e-09	1.96166e-08	2.24329e-10	3.02889e-08	2.40232e-08	7.04622e-09	2.00819e-08
20	199.005	1.97593e-09	3.12626e-09	1.52544e-08	8.63731e-10	1.79538e-08	4.77396e-09	3.37841e-09	6.55368e-09	1.06137e-09	9.1701e-09	8.28792e-09	1.61306e-08	1.35071e-08	7.81073e-08	6.94051e-08	1.76229e-08	3.53482e-08	5.78356e-08	6.10461e-09	3.3935e-08
21	208.955	4.29308e-10	7.79559e-09	2.26855e-08	2.36368e-09	1.98393e-09	1.38808e-08	2.76824e-09	7.85588e-10	6.35412e-10	2.23055e-08	1.49572e-08	1.16781e-08	1.35773e-08	2.52595e-08	1.83693e-09	6.61482e-09	7.55926e-09	5.23691e-10	5.92534e-09	1.15902e-08
22	218.905	2.95498e-09	6.95905e-09	3.95427e-09	4.70228e-10	1.60789e-09	8.58662e-09	6.04863e-09	4.35281e-09	1.04502e-09	2.46994e-08	8.327e-10	5.60134e-09	5.69927e-09	4.57798e-08	1.7607e-08	1.02348e-08	2.55965e-08	2.30535e-08	3.99772e-09	1.76783e-08
23	228.856	2.77168e-09	1.21058e-09	5.433e-09	1.91131e-09	1.87104e-09	1.31092e-08	2.61844e-09	3.5761e-09	3.90406e-09	3.84249e-10	2.19235e-09	9.14501e-10	2.8042e-08	4.64173e-08	1.93985e-08	3.36615e-08	5.70852e-09	1.67242e-08	4.04505e-09	1.70492e-08
24	238.806	2.53513e-09	1.35327e-09	6.96651e-09	1.87227e-09	3.63899e-09	9.08958e-09	5.13565e-09	9.90043e-10	3.70021e-09	2.75251e-08	6.43723e-09	2.69784e-09	1.69581e-08	1.13041e-08	2.15567e-09	1.06385e-10	5.84823e-09	3.48124e-08	3.92018e-09	1.19828e-08
25	248.756	3.41792e-09	4.83496e-09	4.08542e-09	4.14428e-09	4.14881e-09	3.67621e-10	8.85576e-09	5.27807e-09	1.05105e-09	1.37586e-08	5.88757e-08	1.41407e-08	2.61666e-10	2.87632e-08	4.965e-09	2.87349e-08	4.86017e-09	4.53842e-08	4.02043e-09	2.21938e-08
26	258.706	1.22355e-09	1.69656e-08	1.3931e-08	1.61179e-09	4.5986e-09	9.66447e-10	6.33063e-09	2.45525e-10	4.77371e-09	6.52741e-09	3.17196e-08	1.6538e-08	2.91363e-08	4.71329e-08	2.50229e-09	6.67686e-08	8.03041e-09	7.51356e-09	5.62742e-09	2.39855e-08
27	268.657	2.83858e-10	3.81351e-09	1.10206e-08	6.05565e-09	3.37095e-09	6.08396e-10	3.15014e-09	1.86006e-09	4.3923e-10	7.70818e-09	1.36309e-08	1.63867e-08	3.83907e-09	4.45545e-08	3.43192e-09	1.12321e-08	1.62208e-09	3.38866e-08	3.40027e-09	1.51436e-08
28	278.607	6.15007e-09	3.15658e-09	5.25404e-09	3.56543e-09	7.59814e-09	1.05013e-09	3.93709e-09	5.87706e-10	1.10685e-10	5.32535e-08	1.95071e-08	3.20467e-08	1.07848e-08	1.64467e-08	2.52585e-10	5.3098e-08	4.255e-09	1.25319e-08	3.48999e-09	2.2464e-08
29	288.557	8.7781e-09	8.72883e-09	1.72021e-10	2.28662e-09	1.04072e-08	6.77666e-09	3.38176e-09	6.24771e-09	2.84237e-09	3.75234e-08	1.15916e-08	2.29033e-08	1.69731e-08	3.5573e-08	2.44601e-08	5.06459e-08	2.28628e-09	1.68214e-08	5.51348e-09	2.43087e-08
