# Supplementary material for: In silico voltage-sensitive dye imaging reveals the emergent dynamics of cortical populations
Source: Nat Commun. 2021 Jun 15;12:3630. doi: 10.1038/s41467-021-23901-7 (PMC8206372; doi:10.1038/s41467-021-23901-7)
Supplement: Supplementary file 4 — Source Data [file 41467_2021_23901_MOESM4_ESM.zip › tabular_data/supp_figure6.xlsx]

## Sheet: panel_a_raster_population_l1
	Spike Times (ms)	Neuron Depth (um)
0	2561.85	2010.11
1	2556.55	2042.76
2	2504.38	2054.53
3	2572.3	2054.53
4	2551	1976.77
5	2561.93	1940.78
6	2517.55	1994.52
7	2567.3	2052.57
8	2547.1	1928.43
9	2545.62	1950.22
10	2568.65	2016.8
11	2580.68	2002.75
12	2538.15	1962.6
13	2523.25	2048.94
14	2550.2	2049.05
15	2565.53	2028.24
16	2510.07	1944.44
17	2540.1	1954.23
18	2552.18	1987.82
19	2565.97	2009.51
20	2573.6	1985.36
21	2536.32	1930
22	2598.18	2059.17
23	2581.53	1966.99
24	2551.82	2023.61
25	2561.78	1939.52
26	2554.47	1971.08
27	2579.3	1917.15
28	2550.12	1928.8

## Sheet: panel_a_psth_population_l1
	Time (ms)	Firing Rate (Hz)
0	2500.5	2.92113
1	2501.5	1.94742
2	2502.5	2.43427
3	2503.5	3.40798
4	2504.5	1.46056
5	2505.5	1.94742
6	2506.5	0.97371
7	2507.5	1.46056
8	2508.5	4.38169
9	2509.5	1.94742
10	2510.5	3.40798
11	2511.5	0.486855
12	2512.5	3.40798
13	2513.5	2.92113
14	2514.5	1.46056
15	2515.5	1.94742
16	2516.5	2.43427
17	2517.5	2.92113
18	2518.5	2.43427
19	2519.5	2.43427
20	2520.5	5.3554
21	2521.5	0.97371
22	2522.5	2.43427
23	2523.5	4.86855
24	2524.5	1.94742
25	2525.5	2.43427
26	2526.5	3.40798
27	2527.5	3.89484
28	2528.5	3.89484
29	2529.5	4.38169
30	2530.5	3.40798
31	2531.5	3.89484
32	2532.5	2.43427
33	2533.5	2.43427
34	2534.5	4.86855
35	2535.5	3.40798
36	2536.5	4.38169
37	2537.5	3.40798
38	2538.5	2.92113
39	2539.5	4.38169
40	2540.5	9.7371
41	2541.5	6.81597
42	2542.5	3.89484
43	2543.5	8.76339
44	2544.5	7.30282
45	2545.5	7.30282
46	2546.5	5.84226
47	2547.5	8.76339
48	2548.5	7.30282
49	2549.5	9.7371
50	2550.5	6.81597
51	2551.5	8.76339
52	2552.5	6.81597
53	2553.5	6.81597
54	2554.5	5.84226
55	2555.5	8.76339
56	2556.5	7.78968
57	2557.5	7.78968
58	2558.5	7.30282
59	2559.5	6.32911
60	2560.5	4.86855
61	2561.5	7.30282
62	2562.5	5.84226
63	2563.5	7.30282
64	2564.5	3.89484
65	2565.5	2.92113
66	2566.5	5.3554
67	2567.5	3.89484
68	2568.5	4.38169
69	2569.5	5.3554
70	2570.5	1.46056
71	2571.5	3.89484
72	2572.5	3.89484
73	2573.5	6.81597
74	2574.5	3.40798
75	2575.5	1.94742
76	2576.5	2.92113
77	2577.5	0
78	2578.5	1.46056
79	2579.5	3.89484
80	2580.5	5.3554
81	2581.5	2.43427
82	2582.5	0.97371
83	2583.5	1.46056
84	2584.5	2.92113
85	2585.5	1.94742
86	2586.5	2.92113
87	2587.5	1.46056
88	2588.5	1.94742
89	2589.5	2.43427
90	2590.5	1.46056
91	2591.5	2.43427
92	2592.5	1.94742
93	2593.5	1.46056
94	2594.5	1.46056
95	2595.5	1.94742
96	2596.5	0
97	2597.5	1.46056
98	2598.5	2.43427
99	2599.5	1.94742

## Sheet: panel_a_raster_population_l23
	Spike Times (ms)	Neuron Depth (um)
0	2584.62	1534.22
1	2552.12	1527.17
2	2547.72	1654.13
3	2550.07	1494.53
4	2556.3	1556.24
5	2533.93	1846.65
6	2563.47	1846.65
7	2565.22	1662.6
8	2537.7	1620.38
9	2545.38	1480.71
10	2504.85	1544.79
11	2517.22	1544.79
12	2525.95	1544.79
13	2534.12	1544.79
14	2543.18	1544.79
15	2549.8	1544.79
16	2556.18	1544.79
17	2561.62	1544.79
18	2566.97	1544.79
19	2574.05	1544.79
20	2582.22	1544.79
21	2590.88	1544.79
22	2547.93	1421.12
23	2555.62	1602.51
24	2540.93	1427.88
25	2568.68	1427.88
26	2555.15	1442.31
27	2567.03	1442.31
28	2582.35	1442.31
29	2540.3	1609.87
30	2573.7	1428.09
31	2504.95	1655.72
32	2534.7	1655.72
33	2545.43	1655.72
34	2557.32	1655.72
35	2568.4	1655.72
36	2582.53	1655.72
37	2599.97	1655.72
38	2539.65	1841
39	2545.05	1573.28
40	2566.95	1474.48
41	2555.4	1440.07
42	2548.65	1443.39
43	2549	1499.68
44	2539.1	1569.95
45	2549.68	1697.33
46	2551.7	1629.29
47	2535.1	1783.99
48	2543.78	1783.99
49	2552.1	1783.99
50	2563.12	1783.99
51	2577.93	1783.99
52	2589.55	1783.99
53	2534.75	1588.68
54	2560.9	1703.79
55	2540.93	1481.8
56	2547.68	1590.29
57	2524.4	1513.71
58	2537.1	1513.71
59	2545.55	1513.71
60	2551.78	1513.71
61	2557.68	1513.71
62	2564.78	1513.71
63	2573.28	1513.71
64	2582.57	1513.71
65	2594.32	1513.71
66	2548.3	1565.59
67	2570.2	1636.98
68	2546.95	1479.56
69	2563.4	1594.64
70	2540.45	1681.58
71	2555.12	1681.58
72	2594.38	1681.58
73	2554.57	1598.32
74	2541.25	1877.6
75	2554.55	1905.4
76	2577.8	1676.12
77	2540	1459.52
78	2552.62	1459.52
79	2570.47	1459.52
80	2552.53	1780.47
81	2562.32	1780.47
82	2542.15	1914.54
83	2536.15	1649.57
84	2544.65	1649.57
85	2554.47	1649.57
86	2566.4	1649.57
87	2584.12	1649.57
88	2563.25	1554.21
89	2540.03	1825.18
90	2555.18	1825.18
91	2555.45	1596.46
92	2539.43	1879.05
93	2578.97	1879.05
94	2527.72	1543.37
95	2538.32	1543.37
96	2545.3	1543.37
97	2551.97	1543.37
98	2560.07	1543.37
99	2571.55	1543.37
100	2583.97	1543.37
101	2569.1	1680.95
102	2556.68	1531.87
103	2556.55	1416.29
104	2550.32	1640.94
105	2561.43	1659.58
106	2540.9	1547.4
107	2547.53	1547.38
108	2513.75	1495.95
109	2524.62	1495.95
110	2534.85	1495.95
111	2542.65	1495.95
112	2549.2	1495.95
113	2555.05	1495.95
114	2562.25	1495.95
115	2570.2	1495.95
116	2579.03	1495.95
117	2591.05	1495.95
118	2551	1520.12
119	2552.38	1683.9
120	2515.28	1713.53
121	2550.05	1713.53
122	2575.18	1713.53
123	2542.32	1552.86
124	2562.8	1552.86
125	2587.45	1552.86
126	2552.93	1599.36
127	2554.78	1562.23
128	2518.88	1487.28
129	2529.75	1487.28
130	2537.22	1487.28
131	2544.72	1487.28
132	2550.47	1487.28
133	2556.2	1487.28
134	2561.88	1487.28
135	2568.03	1487.28
136	2575.3	1487.28
137	2582.95	1487.28
138	2592.75	1487.28

## Sheet: panel_a_psth_population_l23
	Time (ms)	Firing Rate (Hz)
0	2500.5	1.28499
1	2501.5	1.21553
2	2502.5	1.94485
3	2503.5	0.937695
4	2504.5	1.11134
5	2505.5	1.94485
6	2506.5	5.20942
7	2507.5	4.30645
8	2508.5	3.26457
9	2509.5	3.02146
10	2510.5	3.33403
11	2511.5	4.96631
12	2512.5	3.99389
13	2513.5	3.33403
14	2514.5	4.06335
15	2515.5	4.20226
16	2516.5	4.37591
17	2517.5	4.16753
18	2518.5	4.61902
19	2519.5	4.41064
20	2520.5	4.86212
21	2521.5	4.96631
22	2522.5	4.79267
23	2523.5	6.0082
24	2524.5	4.96631
25	2525.5	5.03577
26	2526.5	6.32076
27	2527.5	5.97347
28	2528.5	6.63333
29	2529.5	6.70279
30	2530.5	6.45968
31	2531.5	7.81413
32	2532.5	9.75898
33	2533.5	9.09912
34	2534.5	10.3146
35	2535.5	8.85601
36	2536.5	11.2523
37	2537.5	11.3913
38	2538.5	11.808
39	2539.5	14.8989
40	2540.5	14.378
41	2541.5	15.2462
42	2542.5	18.0246
43	2543.5	20.2125
44	2544.5	21.8448
45	2545.5	25.3178
46	2546.5	25.3872
47	2547.5	27.3668
48	2548.5	30.0757
49	2549.5	28.9644
50	2550.5	33.2361
51	2551.5	30.1104
52	2552.5	30.8745
53	2553.5	31.3954
54	2554.5	28.0267
55	2555.5	29.0338
56	2556.5	27.5057
57	2557.5	27.7836
58	2558.5	24.3453
59	2559.5	24.2064
60	2560.5	22.1227
61	2561.5	23.0604
62	2562.5	20.9766
63	2563.5	19.8305
64	2564.5	17.4689
65	2565.5	18.094
66	2566.5	15.7672
67	2567.5	16.045
68	2568.5	16.2534
69	2569.5	14.4475
70	2570.5	14.378
71	2571.5	13.3361
72	2572.5	11.1829
73	2573.5	11.2523
74	2574.5	10.6967
75	2575.5	9.02966
76	2576.5	9.27277
77	2577.5	9.8979
78	2578.5	8.30034
79	2579.5	7.53629
80	2580.5	7.22373
81	2581.5	6.56387
82	2582.5	7.57102
83	2583.5	8.26561
84	2584.5	7.64048
85	2585.5	6.18184
86	2586.5	6.07766
87	2587.5	6.0082
88	2588.5	5.86928
89	2589.5	5.34834
90	2590.5	4.86212
91	2591.5	5.03577
92	2592.5	6.07766
93	2593.5	5.17469
94	2594.5	5.17469
95	2595.5	4.41064
96	2596.5	5.20942
97	2597.5	4.65375
98	2598.5	4.68848
99	2599.5	5.03577

## Sheet: panel_a_raster_population_l4
	Spike Times (ms)	Neuron Depth (um)
0	2532.4	1323.11
1	2545.47	1323.11
2	2592.4	1323.11
3	2552.62	1276.38
4	2577.85	1276.38
5	2559.03	1364.39
6	2530.15	1363.76
7	2556.55	1363.76
8	2578.3	1363.76
9	2544.5	1294.36
10	2560.68	1294.36
11	2576.07	1294.36
12	2537.5	1310.63
13	2567.55	1310.63
14	2517.62	1386.58
15	2547.55	1386.58
16	2565.9	1386.58
17	2590.82	1386.58
18	2533.75	1355.24
19	2554.07	1355.24
20	2579.25	1355.24
21	2522.97	1323.85
22	2550.8	1323.85
23	2566.38	1323.85
24	2584.38	1323.85
25	2533.95	1226.39
26	2546.25	1226.39
27	2556.82	1226.39
28	2565.78	1226.39
29	2577.47	1226.39
30	2521.38	1404.01
31	2537.93	1404.01
32	2545.53	1404.01
33	2551.6	1404.01
34	2558.55	1404.01
35	2566.75	1404.01
36	2573.8	1404.01
37	2581.22	1404.01
38	2589.82	1404.01
39	2598.75	1404.01
40	2541.88	1336.72
41	2558.07	1336.72
42	2576.57	1336.72
43	2547.6	1366.91
44	2565.03	1366.91
45	2592	1366.91
46	2539.53	1329.3
47	2552.97	1329.3
48	2563.57	1329.3
49	2579.38	1329.3
50	2548.82	1375.59
51	2571.6	1375.59
52	2556.03	1370.49
53	2559.62	1394.6
54	2524.3	1259.25
55	2546.53	1259.25
56	2559.82	1259.25
57	2577.07	1259.25
58	2534.85	1346.24
59	2555.15	1346.24
60	2533.22	1365.94
61	2553.1	1365.94
62	2575.88	1365.94
63	2543.7	1246.51
64	2557.03	1246.51
65	2571.32	1246.51
66	2516.88	1255.64
67	2542.12	1255.64
68	2554.43	1255.64
69	2564.07	1255.64
70	2578.43	1255.64
71	2541.05	1410.61
72	2550.22	1403.53
73	2571.45	1403.53
74	2539.8	1235.94
75	2551.78	1235.94
76	2561.4	1235.94
77	2571.25	1235.94
78	2524.22	1281.92
79	2544.35	1281.92
80	2555.5	1281.92
81	2567.2	1281.92
82	2542.25	1323.01
83	2558.53	1323.01
84	2572.22	1323.01
85	2568.07	1380.91
86	2598.25	1380.91
87	2542.35	1263.08
88	2554.88	1263.08
89	2567.2	1263.08
90	2579.97	1263.08
91	2541.62	1249.03
92	2550.7	1249.03
93	2557.97	1249.03
94	2566.28	1249.03
95	2575.57	1249.03
96	2532.28	1363.92
97	2547.47	1363.92
98	2561.47	1363.92
99	2587.05	1363.92
100	2515.35	1336.13
101	2545	1336.13
102	2559.18	1336.13
103	2582.68	1336.13
104	2527.62	1388.33
105	2547.2	1388.33
106	2565.47	1388.33
107	2593.35	1388.33
108	2509.43	1321.26
109	2536.78	1321.26
110	2551.1	1321.26
111	2571.62	1321.26
112	2544.25	1347.9
113	2558.78	1347.9
114	2569.75	1347.9
115	2549.38	1284.83
116	2571.5	1284.83
117	2510	1312.78
118	2541.97	1312.78
119	2553.8	1312.78
120	2567.1	1312.78
121	2581.85	1312.78
122	2546.15	1252.81
123	2559.35	1252.81
124	2575.93	1252.81
125	2543.12	1282.58
126	2558.7	1282.58
127	2533.4	1309.16
128	2546.43	1309.16
129	2556.3	1309.16
130	2565.72	1309.16
131	2592.5	1309.16
132	2547.05	1276.13
133	2570.4	1276.13
134	2544.03	1347.07
135	2561.3	1347.07
136	2589.1	1347.07
137	2535.57	1355.34
138	2551.78	1355.34
139	2567.9	1355.34
140	2590.5	1355.34
141	2543.88	1241.74
142	2554.72	1241.74
143	2566.82	1241.74
144	2577.65	1241.74
145	2517.47	1352.16
146	2543.53	1352.16
147	2558.15	1352.16
148	2571.9	1352.16
149	2550.05	1332.13
150	2568.57	1332.13
151	2583.5	1332.13
152	2599.53	1332.13
153	2534.12	1277.76
154	2545.4	1277.76
155	2553	1277.76
156	2561.95	1277.76
157	2585.53	1277.76
158	2547.1	1301.32
159	2560.12	1301.32
160	2574.38	1301.32
161	2597.32	1301.32
162	2544.25	1363.11
163	2562.78	1363.11
164	2587.7	1363.11
165	2528.78	1252
166	2543.78	1252
167	2556.18	1252
168	2570.55	1252
169	2555.65	1408.96
170	2573.6	1408.96
171	2546.25	1390.67
172	2561.9	1390.67
173	2552.55	1367.23
174	2571.05	1367.23
175	2532.85	1282.22
176	2546.2	1282.22
177	2557.55	1282.22
178	2567.57	1282.22
179	2581	1282.22
180	2539.93	1261.97
181	2549.2	1261.97
182	2559.3	1261.97
183	2568.07	1261.97
184	2514.03	1399.35
185	2527.45	1399.35
186	2536.75	1399.35
187	2543.72	1399.35
188	2549	1399.35
189	2554.78	1399.35
190	2559.75	1399.35
191	2564.85	1399.35
192	2571.43	1399.35
193	2579.18	1399.35
194	2589.62	1399.35
195	2599	1399.35
196	2556.38	1311.12
197	2573.32	1311.12
198	2567.4	1365.62
199	2512.62	1292.28
200	2541.53	1292.28
201	2553.3	1292.28
202	2567.18	1292.28
203	2584.3	1292.28
204	2517.78	1284.1
205	2538.65	1284.1
206	2547.62	1284.1
207	2560.47	1284.1
208	2578.18	1284.1
209	2521.43	1227.09
210	2538.8	1227.09
211	2547.32	1227.09
212	2554.68	1227.09
213	2566.07	1227.09
214	2546.22	1371.96
215	2570.68	1371.96
216	2518.53	1255.62
217	2525.45	1255.62
218	2531.62	1255.62
219	2537.1	1255.62
220	2541.6	1255.62
221	2545.7	1255.62
222	2548.75	1255.62
223	2551.25	1255.62
224	2553.05	1255.62
225	2555.22	1255.62
226	2558.8	1255.62
227	2568.68	1255.62
228	2570.3	1255.62
229	2572.3	1255.62
230	2573.8	1255.62
231	2575.72	1255.62
232	2584.32	1255.62
233	2587.78	1255.62
234	2591.38	1255.62
235	2594.82	1255.62
236	2598.3	1255.62
237	2521.47	1397.81
238	2537.62	1397.81
239	2546.2	1397.81
240	2551.25	1397.81
241	2556.15	1397.81
242	2560.6	1397.81
243	2565.22	1397.81
244	2569.8	1397.81
245	2574	1397.81
246	2577.97	1397.81
247	2581.57	1397.81
248	2583.93	1397.81
249	2539.4	1413.3
250	2563.07	1413.3
251	2555.97	1345.9
252	2577.68	1345.9
253	2511.88	1257
254	2539.4	1257
255	2551.3	1257
256	2560.93	1257
257	2573.55	1257
258	2531.68	1289.44
259	2551.03	1289.44
260	2562.82	1289.44
261	2580.18	1289.44
262	2510.03	1309.13
263	2518.9	1309.13
264	2526.47	1309.13
265	2532.35	1309.13
266	2538.82	1309.13
267	2543.47	1309.13
268	2547.85	1309.13
269	2552.3	1309.13
270	2556.93	1309.13
271	2560.57	1309.13
272	2564.38	1309.13
273	2568.38	1309.13
274	2572.35	1309.13
275	2533.9	1287.55
276	2547.3	1287.55
277	2556.4	1287.55
278	2566.38	1287.55
279	2577.25	1287.55
280	2539.88	1296.93
281	2553.93	1296.93
282	2564.1	1296.93
283	2579.53	1296.93
284	2514.9	1267.55
285	2524.95	1267.55
286	2532.93	1267.55
287	2539.68	1267.55
288	2544.88	1267.55
289	2549.12	1267.55
290	2553	1267.55
291	2556.43	1267.55
292	2559.7	1267.55
293	2564.35	1267.55
294	2567.85	1267.55
295	2572.68	1267.55
296	2576.72	1267.55
297	2581	1267.55
298	2585.1	1267.55
299	2589.38	1267.55
300	2593.72	1267.55
301	2598.78	1267.55
302	2562.95	1384.23
303	2545.57	1366.56
304	2555.65	1366.56
305	2565.93	1366.56
306	2577.1	1366.56
307	2529.82	1241.26
308	2542.78	1241.26
309	2552.88	1241.26
310	2561.88	1241.26
311	2572.62	1241.26
312	2513.75	1300.33
313	2540.9	1300.33
314	2555.78	1300.33
315	2546.05	1292.11
316	2564.7	1292.11
317	2513.3	1248.9
318	2532.15	1248.9
319	2546.07	1248.9
320	2556.22	1248.9
321	2571.25	1248.9
322	2517.15	1341.27
323	2539.9	1341.27
324	2554.6	1341.27
325	2571.53	1341.27
326	2552.75	1369.49
327	2515.88	1393.83
328	2546.57	1393.83
329	2560.4	1393.83
330	2576.18	1393.83
331	2599.62	1393.83
332	2563.38	1380.36
333	2545.68	1360.92
334	2560.1	1360.92
335	2588.82	1360.92
336	2530.07	1299.5
337	2544.28	1299.5
338	2556.72	1299.5
339	2569.07	1299.5
340	2561.35	1411.02
341	2535.47	1309.41
342	2556.28	1309.41
343	2527.6	1228.7
344	2542.5	1228.7
345	2549.55	1228.7
346	2557.43	1228.7
347	2567.75	1228.7
348	2544.82	1279.25
349	2554.6	1279.25
350	2563.82	1279.25
351	2575.18	1279.25
352	2594.62	1279.25
353	2546.4	1347.3
354	2560.05	1347.3
355	2572	1347.3
356	2597.3	1347.3
357	2539.8	1275.76
358	2555.3	1275.76
359	2576.72	1275.76
360	2530.78	1268.37
361	2548.28	1268.37
362	2561.95	1268.37
363	2586.43	1268.37
364	2554.6	1400.05
365	2546.12	1296.77
366	2564.15	1296.77
367	2581.82	1296.77
368	2536.1	1269.09
369	2551.07	1269.09
370	2566.88	1269.09
371	2587.45	1269.09
372	2519.22	1254.67
373	2540.03	1254.67
374	2549.78	1254.67
375	2557.25	1254.67
376	2565.75	1254.67
377	2535.62	1240.17
378	2548.25	1240.17
379	2557.93	1240.17
380	2571.93	1240.17
381	2543.6	1268.03
382	2557.05	1268.03
383	2567	1268.03
384	2583.53	1268.03
385	2562.57	1412.29
386	2542.8	1274.5
387	2558.78	1274.5
388	2519.38	1293.9
389	2542.53	1293.9
390	2554.8	1293.9
391	2566.18	1293.9
392	2587.6	1293.9
393	2528.93	1373.07
394	2561.28	1373.07
395	2523.82	1278.65
396	2542.32	1278.65
397	2552.15	1278.65
398	2560.25	1278.65
399	2597.32	1278.65
400	2549.78	1244.52
401	2570.72	1244.52
402	2599.85	1244.52
403	2537.1	1260.44
404	2547.93	1260.44
405	2559.62	1260.44
406	2570.12	1260.44
407	2548.85	1331.09
408	2570.9	1331.09
409	2545.22	1264.99
410	2559.53	1264.99
411	2582.55	1264.99
412	2534.93	1391.04
413	2551.2	1391.04
414	2548.03	1404.65
415	2562.12	1404.65
416	2583.07	1404.65
417	2503.65	1391.22
418	2541.18	1391.22
419	2552.38	1391.22
420	2578.82	1391.22
421	2549.47	1397.76
422	2565.07	1397.76
423	2586.1	1397.76
424	2531.38	1321.83
425	2548.22	1321.83
426	2566.7	1321.83
427	2598.88	1321.83
428	2548.25	1349.3
429	2564.32	1349.3
430	2577.03	1349.3
431	2536.72	1336.58
432	2549.4	1336.58
433	2565.2	1336.58
434	2535.05	1319.6
435	2562.5	1319.6
436	2507.43	1356.96
437	2522.43	1356.96
438	2535.03	1356.96
439	2543.55	1356.96
440	2549.2	1356.96
441	2554.43	1356.96
442	2559.22	1356.96
443	2564.32	1356.96
444	2568.65	1356.96
445	2573.25	1356.96
446	2578.32	1356.96
447	2583.7	1356.96
448	2589.9	1356.96
449	2596.32	1356.96
450	2508.7	1275.13
451	2535.32	1275.13
452	2546.38	1275.13
453	2555.5	1275.13
454	2567.68	1275.13
455	2542.62	1270.48
456	2552.6	1270.48
457	2562.47	1270.48
458	2574.6	1270.48
459	2592.57	1270.48
460	2545.78	1391.58
461	2565.75	1391.58
462	2561.6	1384.15
463	2539.75	1346.75
464	2554.15	1346.75
465	2569.7	1346.75
466	2539.35	1298.28
467	2553.65	1298.28
468	2563.9	1298.28
469	2576.05	1298.28
470	2539.3	1409
471	2563.85	1409
472	2539.9	1249.38
473	2550.82	1249.38
474	2564.65	1249.38
475	2596.43	1249.38
476	2534.12	1371.67
477	2549.05	1371.67
478	2560.45	1371.67
479	2576.82	1371.67
480	2541.57	1239.2
481	2554.32	1239.2
482	2575.4	1239.2
483	2543.88	1388.09
484	2566.18	1388.09
485	2539.55	1242.53
486	2553.85	1242.53
487	2566.32	1242.53
488	2579.4	1242.53
489	2549.25	1401.68
490	2572.57	1401.68
491	2534.45	1273.63
492	2549	1273.63
493	2565.55	1273.63
494	2531.75	1386.95
495	2575.4	1386.95
496	2544.32	1368.66
497	2557.5	1368.66
498	2581.43	1368.66
499	2540.82	1394.48
500	2558.4	1394.48
501	2568.75	1394.48
502	2589.97	1394.48
503	2532.7	1274.43
504	2548.2	1274.43
505	2559.53	1274.43
506	2570.12	1274.43
507	2535.22	1410.22
508	2558.75	1410.22
509	2552.75	1270.83
510	2570.78	1270.83
511	2540.75	1240.21
512	2550.62	1240.21
513	2559.82	1240.21
514	2569.35	1240.21
515	2581.88	1240.21
516	2542.43	1283.37
517	2554.6	1283.37
518	2564.7	1283.37
519	2578.32	1283.37
520	2534.85	1383.12
521	2552.03	1383.12
522	2570.78	1383.12
523	2508.6	1329.79
524	2519.22	1329.79
525	2526.12	1329.79
526	2532.22	1329.79
527	2538.15	1329.79
528	2543.32	1329.79
529	2547.65	1329.79
530	2552.03	1329.79
531	2556.38	1329.79
532	2561.07	1329.79
533	2566.38	1329.79
534	2571.95	1329.79
535	2578.62	1329.79
536	2585.7	1329.79
537	2594.03	1329.79
538	2521.1	1273.34
539	2538.32	1273.34
540	2550.82	1273.34
541	2564.57	1273.34
542	2595.15	1273.34
543	2525.62	1316.32
544	2549	1316.32
545	2560.28	1316.32
546	2582.65	1316.32
547	2547.62	1298.49
548	2561.03	1298.49
549	2575.57	1298.49
550	2541.62	1365.17
551	2556.43	1365.17
552	2567.93	1365.17
553	2593.55	1365.17
554	2541.53	1303.86
555	2553.75	1303.86
556	2577.6	1303.86
557	2550.35	1406.3
558	2547.7	1349.96
559	2570.05	1349.96
560	2548.6	1231.93
561	2565.62	1231.93
562	2512.5	1296.71
563	2535.97	1296.71
564	2552.12	1296.71
565	2563.32	1296.71
566	2513.85	1349.99
567	2526.1	1349.99
568	2532.2	1349.99
569	2538.7	1349.99
570	2544.4	1349.99
571	2549.1	1349.99
572	2554.03	1349.99
573	2558.53	1349.99
574	2562.9	1349.99
575	2567.85	1349.99
576	2573.1	1349.99
577	2579.45	1349.99
578	2587.18	1349.99
579	2594.82	1349.99
580	2512.47	1358.66
581	2543.9	1358.66
582	2561.15	1358.66
583	2524.75	1365.36
584	2549.03	1365.36
585	2561.38	1365.36
586	2518.47	1394.9
587	2542.05	1394.9
588	2554.35	1394.9
589	2572	1394.9
590	2508.88	1334.67
591	2518.95	1334.67
592	2527.38	1334.67
593	2534.38	1334.67
594	2541.68	1334.67
595	2546.18	1334.67
596	2550.55	1334.67
597	2554.45	1334.67
598	2558.18	1334.67
599	2562.05	1334.67
600	2565.88	1334.67
601	2570.35	1334.67
602	2575.12	1334.67
603	2579.6	1334.67
604	2584.6	1334.67
605	2590.18	1334.67
606	2596.43	1334.67
607	2533.95	1344.46
608	2554.97	1344.46
609	2577.82	1344.46
610	2530.32	1304.91
611	2546.3	1304.91
612	2559.8	1304.91
613	2588.43	1304.91
614	2513.1	1324.19
615	2541.53	1324.19
616	2556.5	1324.19
617	2528.25	1414.61
618	2554.12	1414.61
619	2534.95	1406.65
620	2554.2	1406.65
621	2577.93	1406.65
622	2535.8	1233.39
623	2550.25	1233.39
624	2562.88	1233.39
625	2573.95	1233.39
626	2546.15	1408.82
627	2572.97	1408.82
628	2578.62	1381.48
629	2552.38	1338.43
630	2569.2	1338.43
631	2517.35	1312.3
632	2546.93	1312.3
633	2561.9	1312.3
634	2588.1	1312.3
635	2544.85	1371.25
636	2560.5	1371.25
637	2574.05	1371.25
638	2527.97	1326.33
639	2546.25	1326.33
640	2558.35	1326.33
641	2548.05	1401.23
642	2566.53	1401.23
643	2585.88	1401.23
644	2529.28	1337.98
645	2546.8	1337.98
646	2556.68	1337.98
647	2568.7	1337.98
648	2590.15	1337.98
649	2540.53	1384.33
650	2553.97	1384.33
651	2571.07	1384.33
652	2548.43	1408.33
653	2567.45	1408.33
654	2592.68	1408.33
655	2540.43	1345.76
656	2558.62	1345.76
657	2580.05	1345.76
658	2548.75	1379.73
659	2566.5	1379.73
660	2585.55	1379.73
661	2538.82	1269.34
662	2551.28	1269.34
663	2564.2	1269.34
664	2578.57	1269.34
665	2535.78	1254.33
666	2552.62	1254.33
667	2565.18	1254.33
668	2587.2	1254.33
669	2544.78	1408.75
670	2562.45	1408.75
671	2547.35	1298.77
672	2560.32	1298.77
673	2576.93	1298.77
674	2531.45	1282.4
675	2552.55	1282.4
676	2571.8	1282.4
677	2547.05	1363.84
678	2561.68	1363.84
679	2575.6	1363.84
680	2597.93	1363.84
681	2542.75	1273.99
682	2556.88	1273.99
683	2509.43	1362.74
684	2532.57	1362.74
685	2542.88	1362.74
686	2553.95	1362.74
687	2573.95	1362.74
688	2544.78	1387.73
689	2566.12	1387.73
690	2532.05	1226.92
691	2546.25	1226.92
692	2555.47	1226.92
693	2564.8	1226.92
694	2577.9	1226.92
695	2521.7	1246.96
696	2542.1	1246.96
697	2550.95	1246.96
698	2557.65	1246.96
699	2571.55	1246.96
700	2555.25	1250.16
701	2567.2	1250.16
702	2575.22	1250.16
703	2585.62	1250.16
704	2596.07	1250.16
705	2534.88	1250.18
706	2545.55	1250.18
707	2555.62	1250.18
708	2564.3	1250.18
709	2573.22	1250.18
710	2595.38	1250.18
711	2558.9	1281.08
712	2586.12	1281.08
713	2527.3	1332.97
714	2541.05	1332.97
715	2549.5	1332.97
716	2557.88	1332.97
717	2566.55	1332.97
718	2575.22	1332.97
719	2587	1332.97
720	2538.1	1314.66
721	2555.25	1314.66
722	2573.95	1314.66
723	2542.62	1361.19
724	2556.03	1361.19
725	2570.3	1361.19
726	2542	1349.82
727	2560.03	1349.82
728	2587.78	1349.82
729	2540.4	1325.79
730	2557.7	1325.79
731	2574.6	1325.79
732	2539.8	1378.82
733	2571.93	1378.82
734	2542.5	1312.83
735	2554.93	1312.83
736	2569.62	1312.83
737	2598.35	1312.83
738	2539.78	1300.73
739	2565.78	1300.73
740	2538.32	1271.7
741	2549.8	1271.7
742	2560.72	1271.7
743	2573.5	1271.7
744	2521.78	1390.97
745	2532.88	1390.97
746	2542.1	1390.97
747	2548.35	1390.97
748	2555.5	1390.97
749	2562.45	1390.97
750	2570.12	1390.97
751	2577.93	1390.97
752	2588.93	1390.97
753	2599.4	1390.97
754	2513.75	1394.15
755	2544.68	1394.15
756	2567	1394.15
757	2535.8	1310.58
758	2550.38	1310.58
759	2566.95	1310.58
760	2543.72	1328.8
761	2562.85	1328.8
762	2538.75	1300.63
763	2554.55	1300.63
764	2572.72	1300.63
765	2597.55	1300.63
766	2515.65	1340.1
767	2540.72	1340.1
768	2553.53	1340.1
769	2569.85	1340.1
770	2541.93	1366.86
771	2554.2	1366.86
772	2566	1366.86
773	2579.55	1366.86
774	2520.22	1341.55
775	2542.3	1341.55
776	2553.05	1341.55
777	2562.75	1341.55
778	2576.43	1341.55
779	2547.7	1410.08
780	2567.28	1410.08
781	2550.85	1240.98
782	2568.15	1240.98
783	2507.5	1311.36
784	2534.78	1311.36
785	2545.12	1311.36
786	2557.47	1311.36
787	2571.28	1311.36
788	2553.88	1405.44
789	2545.97	1243.53
790	2558.8	1243.53
791	2571.95	1243.53
792	2585.95	1243.53
793	2545.15	1302.12
794	2560.28	1302.12
795	2577.53	1302.12
796	2506.93	1318.22
797	2534.25	1318.22
798	2555	1318.22
799	2551.82	1332.32
800	2567.53	1332.32
801	2593	1332.32
802	2553.78	1327.07
803	2571.75	1327.07
804	2599.43	1327.07
805	2505.72	1363.53
806	2532.3	1363.53
807	2548.6	1363.53
808	2564.25	1363.53
809	2592.7	1363.53
810	2544.22	1252.36
811	2557	1252.36
812	2572.62	1252.36
813	2507.28	1379.94
814	2546.18	1379.94
815	2563.6	1379.94
816	2546.45	1390.82
817	2571.32	1390.82
818	2530.68	1242.88
819	2545.53	1242.88
820	2557.93	1242.88
821	2572.53	1242.88
822	2543.4	1265.85
823	2557.2	1265.85
824	2571.2	1265.85
825	2536.93	1265.87
826	2551.93	1265.87
827	2569.97	1265.87
828	2531.9	1362.91
829	2553.43	1362.91
830	2567.88	1362.91
831	2510.45	1309.93
832	2529.53	1309.93
833	2537.68	1309.93
834	2545.88	1309.93
835	2551.65	1309.93
836	2558.88	1309.93
837	2566.03	1309.93
838	2574	1309.93
839	2582.57	1309.93
840	2592.8	1309.93
841	2536.2	1377.08
842	2556.62	1377.08
843	2552.32	1330.92
844	2578.12	1330.92
845	2544.25	1382.3
846	2561.03	1382.3
847	2517.68	1388.09
848	2544.97	1388.09
849	2563.4	1388.09
850	2505.47	1272.74
851	2540.85	1272.74
852	2550.85	1272.74
853	2560.25	1272.74
854	2570.47	1272.74
855	2591.75	1272.74
856	2526.7	1292.38
857	2534.18	1292.38
858	2539.9	1292.38
859	2546.82	1292.38
860	2551.75	1292.38
861	2556.32	1292.38
862	2562.9	1292.38
863	2568.88	1292.38
864	2575.55	1292.38
865	2583.4	1292.38
866	2592.2	1292.38
867	2550.43	1289.2
868	2571.75	1289.2
869	2532.82	1335.8
870	2545.05	1335.8
871	2555.28	1335.8
872	2567.82	1335.8
873	2547.25	1355.85
874	2562.7	1355.85
875	2581.03	1355.85
876	2542.95	1292.98
877	2558.7	1292.98
878	2574.75	1292.98
879	2520.95	1384.16
880	2546.22	1384.16
881	2567.22	1384.16
882	2517.93	1244.28
883	2525.9	1244.28
884	2535.62	1244.28
885	2544.25	1244.28
886	2549.43	1244.28
887	2553.2	1244.28
888	2557.6	1244.28
889	2561.53	1244.28
890	2565.22	1244.28
891	2569.03	1244.28
892	2573.1	1244.28
893	2577.65	1244.28
894	2582.62	1244.28
895	2588.53	1244.28
896	2596.32	1244.28
897	2506.07	1304.01
898	2525.55	1304.01
899	2535.05	1304.01
900	2541.8	1304.01
901	2546.3	1304.01
902	2550.32	1304.01
903	2553.62	1304.01
904	2556.55	1304.01
905	2558.78	1304.01
906	2562.8	1304.01
907	2567	1304.01
908	2570.28	1304.01
909	2574.75	1304.01
910	2578.12	1304.01
911	2581.72	1304.01
912	2585.28	1304.01
913	2588.88	1304.01
914	2592.28	1304.01
915	2595.9	1304.01
916	2531.97	1229.3
917	2548.57	1229.3
918	2556.75	1229.3
919	2563.9	1229.3
920	2570.72	1229.3
921	2535.6	1281.17
922	2549.2	1281.17
923	2561.95	1281.17
924	2575.62	1281.17
925	2555.62	1344.29
926	2570.9	1344.29
927	2597.25	1344.29
928	2523.12	1249.37
929	2540.93	1249.37
930	2550.53	1249.37
931	2561.05	1249.37
932	2575.53	1249.37
933	2553.95	1276.59
934	2571.47	1276.59
935	2515.57	1251.69
936	2539.03	1251.69
937	2551.2	1251.69
938	2561.03	1251.69
939	2578.6	1251.69
940	2557.03	1350.75
941	2597.57	1350.75
942	2538.62	1350.09
943	2553.5	1350.09
944	2567.97	1350.09
945	2583.95	1350.09
946	2541.4	1330.15
947	2556.68	1330.15
948	2570.12	1330.15
949	2590.3	1330.15
950	2540.1	1340.46
951	2553.35	1340.46
952	2569.72	1340.46
953	2538.03	1249.34
954	2555.9	1249.34
955	2567.05	1249.34
956	2551.35	1412.27
957	2531.78	1241.53
958	2546.53	1241.53
959	2554.43	1241.53
960	2562.07	1241.53
961	2580.03	1241.53
962	2547.38	1284.43
963	2558.38	1284.43
964	2572.07	1284.43
965	2534.5	1266.9
966	2548.2	1266.9
967	2564.47	1266.9
968	2590.2	1266.9
969	2557.62	1344.77
970	2579.68	1344.77
971	2554.32	1347.41
972	2547.85	1366.38
973	2513.35	1385.95
974	2534.9	1385.95
975	2547.43	1385.95
976	2562.47	1385.95
977	2577.72	1385.95
978	2544.93	1351.07
979	2562.15	1351.07
980	2585.62	1351.07
981	2558.12	1340.56
982	2543.43	1397.18
983	2575.88	1397.18
984	2531.93	1244.65
985	2546.68	1244.65
986	2558.2	1244.65
987	2572.5	1244.65
988	2596.62	1244.65
989	2568.4	1390.69
990	2588.5	1390.69
991	2548.43	1349.16
992	2567.65	1349.16
993	2530.97	1265.95
994	2549.22	1265.95
995	2565.4	1265.95
996	2517.6	1310.22
997	2541.82	1310.22
998	2553.5	1310.22
999	2568.1	1310.22
1000	2556.28	1393.28
1001	2548.85	1366.82
1002	2584.97	1366.82
1003	2530.95	1369.09
1004	2548.95	1369.09
1005	2561.25	1369.09
1006	2575.25	1369.09
1007	2511.65	1389.46
1008	2536.03	1389.46
1009	2543.57	1389.46
1010	2551.25	1389.46
1011	2558.05	1389.46
1012	2566.22	1389.46
1013	2574.32	1389.46
1014	2586.45	1389.46
1015	2506.75	1332.13
1016	2523.82	1332.13
1017	2537.82	1332.13
1018	2547.82	1332.13
1019	2556.22	1332.13
1020	2564.4	1332.13
1021	2541.72	1328.54
1022	2558.2	1328.54
1023	2574.88	1328.54
1024	2514.43	1368.18
1025	2555.47	1368.18
1026	2573.28	1368.18
1027	2547.25	1375.42
1028	2541.68	1282.44
1029	2553.62	1282.44
1030	2574.35	1282.44
1031	2534.97	1291.22
1032	2550.22	1291.22
1033	2574.03	1291.22
1034	2545.47	1398.33
1035	2559.18	1398.33
1036	2571.47	1398.33
1037	2583.88	1398.33
1038	2543.78	1314.91
1039	2558.95	1314.91
1040	2573.65	1314.91
1041	2506.3	1366.97
1042	2537.1	1366.97
1043	2551.55	1366.97
1044	2541.78	1393.57
1045	2558.5	1393.57
1046	2582.5	1393.57
1047	2561.43	1365.9
1048	2550.47	1287.34
1049	2564	1287.34
1050	2576.78	1287.34
1051	2549.47	1390.17
1052	2544.75	1296.79
1053	2557.8	1296.79
1054	2572.4	1296.79
1055	2594.15	1296.79
1056	2529.55	1279.37
1057	2545.72	1279.37
1058	2558.28	1279.37
1059	2578.4	1279.37
1060	2511	1261.74
1061	2531.18	1261.74
1062	2544.07	1261.74
1063	2552.75	1261.74
1064	2560.88	1261.74
1065	2577.25	1261.74
1066	2544.93	1413.36
1067	2593.8	1413.36
1068	2538.65	1227.29
1069	2550.82	1227.29
1070	2559.65	1227.29
1071	2571.1	1227.29
1072	2591.93	1227.29
1073	2543.8	1317.25
1074	2557.47	1317.25
1075	2567.53	1317.25
1076	2538.28	1245.54
1077	2553.2	1245.54
1078	2571.12	1245.54
1079	2535.35	1339.85
1080	2548.88	1339.85
1081	2561.22	1339.85
1082	2559.97	1366.46
1083	2543.5	1401.37
1084	2556.88	1401.37
1085	2576.97	1401.37
1086	2529.57	1388.66
1087	2543.1	1388.66
1088	2550.88	1388.66
1089	2561.07	1388.66
1090	2574.12	1388.66
1091	2591.6	1388.66
1092	2546.55	1263.02
1093	2556.85	1263.02
1094	2570.22	1263.02

## Sheet: panel_a_psth_population_l4
	Time (ms)	Firing Rate (Hz)
0	2500.5	1.28209
1	2501.5	1.28209
2	2502.5	1.5948
3	2503.5	1.18828
4	2504.5	1.40717
5	2505.5	4.06517
6	2506.5	12.8209
7	2507.5	8.16161
8	2508.5	7.75509
9	2509.5	10.9134
10	2510.5	11.4137
11	2511.5	11.2574
12	2512.5	9.94403
13	2513.5	9.56878
14	2514.5	11.101
15	2515.5	10.8821
16	2516.5	11.6014
17	2517.5	11.101
18	2518.5	12.0704
19	2519.5	11.789
20	2520.5	11.9766
21	2521.5	12.3831
22	2522.5	13.1649
23	2523.5	13.8216
24	2524.5	12.6333
25	2525.5	14.0717
26	2526.5	16.0418
27	2527.5	15.9167
28	2528.5	17.8555
29	2529.5	17.5428
30	2530.5	20.576
31	2531.5	22.1395
32	2532.5	23.7969
33	2533.5	28.0184
34	2534.5	30.4262
35	2535.5	33.522
36	2536.5	39.182
37	2537.5	43.9664
38	2538.5	45.9051
39	2539.5	51.4713
40	2540.5	54.6296
41	2541.5	63.4479
42	2542.5	67.0127
43	2543.5	68.545
44	2544.5	74.1424
45	2545.5	70.4212
46	2546.5	79.0831
47	2547.5	74.1424
48	2548.5	76.644
49	2549.5	78.9268
50	2550.5	75.4245
51	2551.5	75.2056
52	2552.5	71.7971
53	2553.5	72.0473
54	2554.5	71.4844
55	2555.5	73.6108
56	2556.5	71.8284
57	2557.5	71.672
58	2558.5	71.672
59	2559.5	69.5769
60	2560.5	69.0453
61	2561.5	66.9189
62	2562.5	70.0772
63	2563.5	65.7306
64	2564.5	64.6674
65	2565.5	63.8231
66	2566.5	63.0101
67	2567.5	60.7899
68	2568.5	60.7899
69	2569.5	57.2563
70	2570.5	54.4732
71	2571.5	51.2524
72	2572.5	47.9064
73	2573.5	46.9058
74	2574.5	44.5918
75	2575.5	38.9005
76	2576.5	38.5566
77	2577.5	34.8354
78	2578.5	33.2718
79	2579.5	32.4588
80	2580.5	29.707
81	2581.5	29.8008
82	2582.5	27.9246
83	2583.5	29.1129
84	2584.5	25.204
85	2585.5	25.7669
86	2586.5	23.1715
87	2587.5	23.234
88	2588.5	21.5454
89	2589.5	20.7949
90	2590.5	19.2314
91	2591.5	18.6685
92	2592.5	16.9486
93	2593.5	16.6672
94	2594.5	15.0724
95	2595.5	13.9779
96	2596.5	14.916
97	2597.5	13.9467
98	2598.5	11.6952
99	2599.5	11.1636

## Sheet: panel_a_raster_population_l5
	Spike Times (ms)	Neuron Depth (um)
0	2521.62	1160.63
1	2540.47	1160.63
2	2549.72	1160.63
3	2557.7	1160.63
4	2566.05	1160.63
5	2578.72	1160.63
6	2553.75	837.735
7	2567.4	837.735
8	2577.47	837.735
9	2590.2	837.735
10	2528.85	775.373
11	2537.12	775.373
12	2543.38	775.373
13	2548.43	775.373
14	2552.53	775.373
15	2557.57	775.373
16	2565.1	775.373
17	2574.78	775.373
18	2544.05	1154.83
19	2555.65	1154.83
20	2520.65	1046.44
21	2537.38	1046.44
22	2548.55	1046.44
23	2558.28	1046.44
24	2566.82	1046.44
25	2538.75	824.123
26	2546	824.123
27	2552.8	824.123
28	2558.43	824.123
29	2564.03	824.123
30	2570.22	824.123
31	2585.35	824.123
32	2527.95	961.404
33	2537.28	961.404
34	2543.62	961.404
35	2548	961.404
36	2551.4	961.404
37	2556.78	961.404
38	2562.6	961.404
39	2566.35	961.404
40	2573.9	961.404
41	2579.47	961.404
42	2589.07	961.404
43	2538.15	702.468
44	2548.68	702.468
45	2557.7	702.468
46	2566.25	702.468
47	2575.5	702.468
48	2584.6	702.468
49	2594.05	702.468
50	2540.03	1073.69
51	2551.68	1073.69
52	2564.7	1073.69
53	2523.6	910.761
54	2533.45	910.761
55	2540.53	910.761
56	2546.45	910.761
57	2552.6	910.761
58	2559.2	910.761
59	2569.2	910.761
60	2534.2	969.214
61	2542.32	969.214
62	2550.32	969.214
63	2555.22	969.214
64	2560.32	969.214
65	2566.97	969.214
66	2530.6	882.697
67	2537.8	882.697
68	2544.9	882.697
69	2550.68	882.697
70	2555.88	882.697
71	2561.53	882.697
72	2567.47	882.697
73	2574.38	882.697
74	2585.8	882.697
75	2519.7	1018.47
76	2529.32	1018.47
77	2538.85	1018.47
78	2543.8	1018.47
79	2548.32	1018.47
80	2552.95	1018.47
81	2559.3	1018.47
82	2565.68	1018.47
83	2573.78	1018.47
84	2596.32	1018.47
85	2527.12	769.931
86	2535.65	769.931
87	2543.78	769.931
88	2549.57	769.931
89	2555.1	769.931
90	2560.07	769.931
91	2566.72	769.931
92	2539.82	1057.97
93	2547.93	1057.97
94	2557.28	1057.97
95	2565.3	1057.97
96	2577.15	1057.97
97	2544.35	1109.69
98	2553.43	1109.69
99	2563.72	1109.69
100	2578.43	1109.69
101	2526.93	869.384
102	2538.07	869.384
103	2543.65	869.384
104	2547.95	869.384
105	2551.72	869.384
106	2555.85	869.384
107	2562.8	869.384
108	2566.9	869.384
109	2569.62	869.384
110	2575.12	869.384
111	2583.1	869.384
112	2528.15	1052.92
113	2546.28	1052.92
114	2577.05	1052.92
115	2538.93	1083.44
116	2548.32	1083.44
117	2559.25	1083.44
118	2571.32	1083.44
119	2546.47	1178.71
120	2556.15	1178.71
121	2570.4	1178.71
122	2588.12	1032.32
123	2538.68	1085.26
124	2549.15	1085.26
125	2559.57	1085.26
126	2577.68	1085.26
127	2557.28	948.427
128	2545.8	1175.39
129	2555.65	1175.39
130	2567.38	1175.39
131	2531.72	1113.16
132	2539.6	1113.16
133	2546.68	1113.16
134	2553.22	1113.16
135	2560.4	1113.16
136	2568.38	1113.16
137	2583.32	1113.16
138	2513.2	1053.41
139	2543.53	1053.41
140	2557.45	1053.41
141	2522.95	772.11
142	2530.68	772.11
143	2539.85	772.11
144	2544.57	772.11
145	2549.53	772.11
146	2554.03	772.11
147	2559.1	772.11
148	2567.38	772.11
149	2542.57	1200.24
150	2552	1200.24
151	2563.1	1200.24
152	2575.75	1200.24
153	2533.9	1079.01
154	2546.5	1079.01
155	2554.88	1079.01
156	2562.95	1079.01
157	2575.85	1079.01
158	2522.62	810.241
159	2531.53	810.241
160	2540.65	810.241
161	2546.55	810.241
162	2552.57	810.241
163	2558.1	810.241
164	2564.78	810.241
165	2586.6	810.241
166	2537.15	1074.98
167	2546.28	1074.98
168	2556.03	1074.98
169	2565	1074.98
170	2577.95	1074.98
171	2554.47	1215.57
172	2585.82	1215.57
173	2535.7	1112.82
174	2544.57	1112.82
175	2552.55	1112.82
176	2558.35	1112.82
177	2565.22	1112.82
178	2575.55	1112.82
179	2538.25	1047.7
180	2545.22	1047.7
181	2551.4	1047.7
182	2556.3	1047.7
183	2561.43	1047.7
184	2570.6	1047.7
185	2520.3	702.104
186	2535.6	702.104
187	2542.75	702.104
188	2548.18	702.104
189	2552.72	702.104
190	2557.7	702.104
191	2564.72	702.104
192	2542.9	1079.5
193	2551.1	1079.5
194	2561.97	1079.5
195	2573.9	1079.5
196	2539.32	1100.14
197	2550.3	1100.14
198	2560.15	1100.14
199	2570.5	1100.14
200	2528.7	811.008
201	2537.35	811.008
202	2544.22	811.008
203	2549.15	811.008
204	2553.82	811.008
205	2558.62	811.008
206	2562.6	811.008
207	2568.68	811.008
208	2575.82	811.008
209	2515.38	1051.27
210	2527.6	1051.27
211	2538.95	1051.27
212	2544.18	1051.27
213	2548.43	1051.27
214	2552.85	1051.27
215	2560.88	1051.27
216	2569.03	1051.27
217	2511.2	863.316
218	2520.78	863.316
219	2528.5	863.316
220	2534.2	863.316
221	2538.3	863.316
222	2542.25	863.316
223	2549.12	863.316
224	2555.2	863.316
225	2561.32	863.316
226	2567.6	863.316
227	2574.3	863.316
228	2530.8	802.506
229	2539.03	802.506
230	2546.82	802.506
231	2552.75	802.506
232	2558.85	802.506
233	2564.3	802.506
234	2571.18	802.506
235	2505.55	854.792
236	2517.45	854.792
237	2527.97	854.792
238	2534.15	854.792
239	2538.2	854.792
240	2541.97	854.792
241	2557.72	854.792
242	2563.2	854.792
243	2569	854.792
244	2519.78	909.111
245	2527.35	909.111
246	2535.22	909.111
247	2539.85	909.111
248	2544.1	909.111
249	2547.82	909.111
250	2554.6	909.111
251	2561.2	909.111
252	2567.53	909.111
253	2574.93	909.111
254	2585.07	909.111
255	2537.95	1108.58
256	2548.6	1108.58
257	2559.7	1108.58
258	2549.78	1140.02
259	2565.05	1140.02
260	2542.07	1069.67
261	2551.07	1069.67
262	2560.32	1069.67
263	2569.57	1069.67
264	2544.47	1010.25
265	2552.75	1010.25
266	2560.5	1010.25
267	2567.55	1010.25
268	2574.9	1010.25
269	2550.12	1045.87
270	2538.85	1005.14
271	2546.3	1005.14
272	2552.8	1005.14
273	2558.62	1005.14
274	2565.12	1005.14
275	2520.93	954.893
276	2537.38	954.893
277	2544.6	954.893
278	2551	954.893
279	2557	954.893
280	2562.78	954.893
281	2569.35	954.893
282	2539.15	1065.73
283	2548.4	1065.73
284	2555.68	1065.73
285	2563.55	1065.73
286	2577.38	1065.73
287	2522.43	965.025
288	2532.85	965.025
289	2540.45	965.025
290	2546.38	965.025
291	2550.9	965.025
292	2555.47	965.025
293	2561.85	965.025
294	2568.45	965.025
295	2575.65	965.025
296	2535.28	923.836
297	2543.65	923.836
298	2550.45	923.836
299	2555.6	923.836
300	2560.22	923.836
301	2566.12	923.836
302	2583.5	923.836
303	2548.95	731.276
304	2565.07	731.276
305	2585.22	731.276
306	2518.93	1007.62
307	2529.75	1007.62
308	2539.35	1007.62
309	2544.97	1007.62
310	2548.95	1007.62
311	2553.38	1007.62
312	2558.72	1007.62
313	2564.05	1007.62
314	2570.12	1007.62
315	2579.6	1007.62
316	2527.15	796.587
317	2538.9	796.587
318	2546.18	796.587
319	2553.65	796.587
320	2559.9	796.587
321	2565.62	796.587
322	2571.75	796.587
323	2578	796.587
324	2585.35	796.587
325	2593.82	796.587
326	2540.78	964.609
327	2547.38	964.609
328	2554.15	964.609
329	2559.97	964.609
330	2565.32	964.609
331	2570.25	964.609
332	2574.22	964.609
333	2577.43	964.609
334	2535.85	738.962
335	2545.07	738.962
336	2552.6	738.962
337	2559.68	738.962
338	2566.28	738.962
339	2560.3	1210.88
340	2528.47	706.903
341	2541.85	706.903
342	2548.45	706.903
343	2553.5	706.903
344	2558.4	706.903
345	2564.53	706.903
346	2583.68	706.903
347	2527.88	711.439
348	2536	711.439
349	2543.55	711.439
350	2549.97	711.439
351	2555.68	711.439
352	2562.82	711.439
353	2574.2	711.439
354	2515.57	853.382
355	2525.15	853.382
356	2533.82	853.382
357	2540.68	853.382
358	2546.82	853.382
359	2553.03	853.382
360	2559.78	853.382
361	2568.7	853.382
362	2579.9	853.382
363	2520.62	919.375
364	2530.88	919.375
365	2538.57	919.375
366	2543.97	919.375
367	2548.32	919.375
368	2552.35	919.375
369	2557.38	919.375
370	2564.18	919.375
371	2571.25	919.375
372	2534.32	834.883
373	2541.93	834.883
374	2548.38	834.883
375	2553.62	834.883
376	2558.45	834.883
377	2563.35	834.883
378	2570.45	834.883
379	2584.68	834.883
380	2540.25	1179.58
381	2551.9	1179.58
382	2569	1179.58
383	2529.75	994.179
384	2538.6	994.179
385	2545.5	994.179
386	2550.3	994.179
387	2554.82	994.179
388	2559.4	994.179
389	2566.12	994.179
390	2573.97	994.179
391	2528.62	845.108
392	2537.43	845.108
393	2543.3	845.108
394	2547.65	845.108
395	2551.7	845.108
396	2555.68	845.108
397	2563.4	845.108
398	2568.9	845.108
399	2573.57	845.108
400	2578.7	845.108
401	2588.4	845.108
402	2546.07	1099.45
403	2554.88	1099.45
404	2565.05	1099.45
405	2574.65	1099.45
406	2542.2	1121.25
407	2563.1	1121.25
408	2542.72	1108.91
409	2553.38	1108.91
410	2564.4	1108.91
411	2542.35	934.002
412	2552.32	934.002
413	2559.4	934.002
414	2566.45	934.002
415	2574.32	934.002
416	2526.82	820.809
417	2536	820.809
418	2543.2	820.809
419	2548.35	820.809
420	2553.03	820.809
421	2557.4	820.809
422	2563.62	820.809
423	2575.2	820.809
424	2540.93	1136.96
425	2549.62	1136.96
426	2557.78	1136.96
427	2566.45	1136.96
428	2574.5	1136.96
429	2529.55	1085.86
430	2539.6	1085.86
431	2546.9	1085.86
432	2553.95	1085.86
433	2560.57	1085.86
434	2570.93	1085.86
435	2518.12	807.819
436	2526.1	807.819
437	2533.18	807.819
438	2539.57	807.819
439	2544.53	807.819
440	2548.95	807.819
441	2553.65	807.819
442	2561.85	807.819
443	2568.88	807.819
444	2537.43	1020.03
445	2545.47	1020.03
446	2551.53	1020.03
447	2556.43	1020.03
448	2560.43	1020.03
449	2562.78	1020.03
450	2569.55	1020.03
451	2540.93	1145.13
452	2550.18	1145.13
453	2558.68	1145.13
454	2566.18	1145.13
455	2574.78	1145.13
456	2537.65	1189.35
457	2546.07	1189.35
458	2561.35	1189.35
459	2549.43	1216.66
460	2562.47	1216.66
461	2538.57	1213.96
462	2548.5	1213.96
463	2559.32	1213.96
464	2572.32	1213.96
465	2522.55	938.605
466	2537.62	938.605
467	2544.28	938.605
468	2550.18	938.605
469	2556.53	938.605
470	2564.05	938.605
471	2572.45	938.605
472	2520.35	869.398
473	2531.25	869.398
474	2538.4	869.398
475	2543.97	869.398
476	2548.78	869.398
477	2552.95	869.398
478	2557.3	869.398
479	2561.2	869.398
480	2568.18	869.398
481	2516.65	968.502
482	2528.35	968.502
483	2537.47	968.502
484	2544.7	968.502
485	2550	968.502
486	2555.22	968.502
487	2527.03	1057.38
488	2538.35	1057.38
489	2546.28	1057.38
490	2552.53	1057.38
491	2558.03	1057.38
492	2564.05	1057.38
493	2588.95	1057.38
494	2518.47	839.426
495	2528.38	839.426
496	2536	839.426
497	2541.38	839.426
498	2546.43	839.426
499	2551.1	839.426
500	2556.9	839.426
501	2540.32	995.926
502	2547.85	995.926
503	2554.8	995.926
504	2560.22	995.926
505	2565.05	995.926
506	2571.85	995.926
507	2538.03	1095.13
508	2549.03	1095.13
509	2567.35	1095.13
510	2521.88	1077.42
511	2535.85	1077.42
512	2548.93	1077.42
513	2558.38	1077.42
514	2567.85	1077.42
515	2532.93	1181.92
516	2545.2	1181.92
517	2558.82	1181.92
518	2578.18	1181.92
519	2537.82	896.75
520	2545.68	896.75
521	2551.22	896.75
522	2555.43	896.75
523	2559.7	896.75
524	2565.32	896.75
525	2573.1	896.75
526	2538.72	1132.76
527	2552.43	1132.76
528	2572.25	1132.76
529	2514.38	1110.34
530	2528.35	1110.34
531	2537.38	1110.34
532	2543.2	1110.34
533	2547.45	1110.34
534	2551.6	1110.34
535	2561.47	1110.34
536	2532.82	900.611
537	2545.03	900.611
538	2551.65	900.611
539	2556.3	900.611
540	2560.88	900.611
541	2565.38	900.611
542	2571.7	900.611
543	2534.07	773.376
544	2542.07	773.376
545	2548.03	773.376
546	2553.28	773.376
547	2557.43	773.376
548	2560.82	773.376
549	2567.8	773.376
550	2515.65	750.864
551	2523.68	750.864
552	2531.07	750.864
553	2536.8	750.864
554	2541.57	750.864
555	2545.8	750.864
556	2553.75	750.864
557	2559.57	750.864
558	2566.57	750.864
559	2582.47	750.864
560	2533.35	1019.9
561	2535.95	1019.9
562	2538.97	1019.9
563	2536.9	1042.13
564	2545.47	1042.13
565	2553.05	1042.13
566	2559.93	1042.13
567	2570.9	1042.13
568	2548.93	1091.19
569	2559.93	1091.19
570	2583.28	1091.19
571	2539.75	839.909
572	2555.95	839.909
573	2533.72	1016.24
574	2543.12	1016.24
575	2549.95	1016.24
576	2555.4	1016.24
577	2560.82	1016.24
578	2567.3	1016.24
579	2576.38	1016.24
580	2523.62	961.555
581	2532.43	961.555
582	2539.45	961.555
583	2544.55	961.555
584	2548.68	961.555
585	2552.93	961.555
586	2559.75	961.555
587	2565.15	961.555
588	2571.2	961.555
589	2578.85	961.555
590	2537.38	1124.1
591	2545.3	1124.1
592	2552.93	1124.1
593	2560.62	1124.1
594	2568.53	1124.1
595	2529.93	1034.85
596	2539.1	1034.85
597	2547.6	1034.85
598	2553.53	1034.85
599	2558.62	1034.85
600	2564.7	1034.85
601	2572.32	1034.85
602	2598.8	1034.85
603	2522.7	1036.22
604	2535	1036.22
605	2544.12	1036.22
606	2550.65	1036.22
607	2556.5	1036.22
608	2562.28	1036.22
609	2568.8	1036.22
610	2579.22	1036.22
611	2521.75	934.716
612	2536.45	934.716
613	2543.82	934.716
614	2548.97	934.716
615	2553.5	934.716
616	2557.62	934.716
617	2563.12	934.716
618	2570.45	934.716
619	2585.62	934.716
620	2544.05	990.037
621	2553.47	990.037
622	2563.25	990.037
623	2571.45	990.037
624	2524.93	953.431
625	2536.25	953.431
626	2544.32	953.431
627	2550.12	953.431
628	2554.93	953.431
629	2559.47	953.431
630	2565.7	953.431
631	2576.6	953.431
632	2538.1	1020.1
633	2548.7	1020.1
634	2558.38	1020.1
635	2570.9	1020.1
636	2538.85	1083.89
637	2546.93	1083.89
638	2554.97	1083.89
639	2566.2	1083.89
640	2545.1	1202.3
641	2554.25	1202.3
642	2571	1202.3
643	2518.3	968.462
644	2532.78	968.462
645	2541.1	968.462
646	2548.82	968.462
647	2555.3	968.462
648	2562.05	968.462
649	2570.18	968.462
650	2521.4	718.472
651	2529.57	718.472
652	2535.47	718.472
653	2540.57	718.472
654	2544.55	718.472
655	2556.97	718.472
656	2564.75	718.472
657	2572.3	718.472
658	2532.07	1051.87
659	2539.18	1051.87
660	2546.72	1051.87
661	2553.35	1051.87
662	2559.6	1051.87
663	2566.53	1051.87
664	2577.47	1051.87
665	2546.93	1091.7
666	2559.3	1091.7
667	2529.43	1189.28
668	2541.35	1189.28
669	2553.32	1189.28
670	2565.12	1189.28
671	2549.78	1075
672	2566.65	1075
673	2529.1	1017
674	2539.1	1017
675	2546.8	1017
676	2553.35	1017
677	2559.65	1017
678	2567.07	1017
679	2558.65	1208.57
680	2574.12	1208.57
681	2542.07	986.961
682	2550.75	986.961
683	2558.65	986.961
684	2565.75	986.961
685	2573.38	986.961
686	2583.4	986.961
687	2545.15	1084.49
688	2555.72	1084.49
689	2574.75	1084.49
690	2502.45	707.929
691	2532.45	707.929
692	2541.97	707.929
693	2549.43	707.929
694	2554.4	707.929
695	2558.82	707.929
696	2563.75	707.929
697	2572	707.929
698	2520.35	734.064
699	2546.15	734.064
700	2560.1	734.064
701	2542.6	1021.49
702	2550.38	1021.49
703	2559.28	1021.49
704	2566.05	1021.49
705	2573.72	1021.49
706	2525.22	1040.07
707	2535.2	1040.07
708	2542.75	1040.07
709	2547.32	1040.07
710	2551.8	1040.07
711	2556.68	1040.07
712	2562.4	1040.07
713	2568.65	1040.07
714	2523.88	964.162
715	2536.32	964.162
716	2544.03	964.162
717	2549	964.162
718	2553.15	964.162
719	2557.32	964.162
720	2562.88	964.162
721	2569.78	964.162
722	2576.88	964.162
723	2500.5	805.234
724	2534.03	805.234
725	2540.78	805.234
726	2546.53	805.234
727	2551.28	805.234
728	2555.65	805.234
729	2562.43	805.234
730	2570.12	805.234
731	2532.55	705.302
732	2542.12	705.302
733	2548.97	705.302
734	2554.43	705.302
735	2560.03	705.302
736	2565.88	705.302
737	2578.22	705.302
738	2538.03	1122.94
739	2546.9	1122.94
740	2554.45	1122.94
741	2562.22	1122.94
742	2570.68	1122.94
743	2512.6	1157.03
744	2539.57	1157.03
745	2551.62	1157.03
746	2563.88	1157.03
747	2534.32	1180.06
748	2554.82	1180.06
749	2574.97	1180.06
750	2544.45	861.136
751	2567.25	861.136
752	2540.07	1062.21
753	2549.03	1062.21
754	2558.18	1062.21
755	2566.38	1062.21
756	2517.7	1028.11
757	2532.57	1028.11
758	2542.82	1028.11
759	2548.78	1028.11
760	2554.62	1028.11
761	2560.4	1028.11
762	2533.25	902.149
763	2540.72	902.149
764	2546.28	902.149
765	2550.68	902.149
766	2554.1	902.149
767	2562.15	902.149
768	2569.38	902.149
769	2577.6	902.149
770	2545.9	1059.87
771	2555.9	1059.87
772	2565.68	1059.87
773	2542.4	1209.45
774	2550.9	1209.45
775	2567	1209.45
776	2526.1	923.348
777	2535.18	923.348
778	2542.62	923.348
779	2547.53	923.348
780	2551.25	923.348
781	2556.07	923.348
782	2560.62	923.348
783	2565.45	923.348
784	2571.62	923.348
785	2580.5	923.348
786	2525.25	779.186
787	2536.7	779.186
788	2543.38	779.186
789	2549	779.186
790	2553.28	779.186
791	2557.7	779.186
792	2565.82	779.186
793	2573.55	779.186
794	2529.47	739.987
795	2538.55	739.987
796	2545.62	739.987
797	2551.35	739.987
798	2556.88	739.987
799	2564.53	739.987
800	2576.03	739.987
801	2523.22	1178.1
802	2539.85	1178.1
803	2551.03	1178.1
804	2563.28	1178.1
805	2570.93	1178.1
806	2545.6	1176.97
807	2553.5	1176.97
808	2564.65	1176.97
809	2581.1	1176.97
810	2524.53	806.009
811	2533.45	806.009
812	2539.97	806.009
813	2545.07	806.009
814	2549.62	806.009
815	2554	806.009
816	2558.8	806.009
817	2567.6	806.009
818	2577.3	806.009
819	2523.28	767.785
820	2530.12	767.785
821	2535.55	767.785
822	2539.4	767.785
823	2542.3	767.785
824	2558	767.785
825	2566.12	767.785
826	2515.03	977.804
827	2524.88	977.804
828	2533.78	977.804
829	2538.38	977.804
830	2542.38	977.804
831	2547.43	977.804
832	2552.97	977.804
833	2558.8	977.804
834	2565.82	977.804
835	2572.78	977.804
836	2583.93	977.804
837	2534.82	754.677
838	2541.35	754.677
839	2547.35	754.677
840	2552.5	754.677
841	2557.65	754.677
842	2563.53	754.677
843	2576.28	754.677
844	2535.75	868.148
845	2544.97	868.148
846	2552.2	868.148
847	2558.38	868.148
848	2564.1	868.148
849	2570.2	868.148
850	2586.85	868.148
851	2542.75	961.501
852	2551.72	961.501
853	2558.88	961.501
854	2564.9	961.501
855	2572.4	961.501
856	2513.12	917.532
857	2542.38	917.532
858	2556.53	917.532
859	2579.9	917.532
860	2531.78	804.697
861	2539.53	804.697
862	2545.25	804.697
863	2549.45	804.697
864	2553.22	804.697
865	2561.28	804.697
866	2570.3	804.697
867	2542.15	1005.48
868	2551.03	1005.48
869	2558.15	1005.48
870	2566.18	1005.48
871	2576.07	1005.48
872	2522.93	750.031
873	2531.85	750.031
874	2538.35	750.031
875	2543.32	750.031
876	2547.62	750.031
877	2551.4	750.031
878	2559.62	750.031
879	2566.75	750.031
880	2539.6	988.523
881	2549.8	988.523
882	2558.05	988.523
883	2565.43	988.523
884	2575.22	988.523
885	2538.28	1166.47
886	2551.53	1166.47
887	2572.97	1166.47
888	2537.6	1004.92
889	2546.75	1004.92
890	2553.9	1004.92
891	2562.38	1004.92
892	2570.12	1004.92
893	2578.03	1004.92
894	2588.4	1004.92
895	2541.03	1136.86
896	2555.32	1136.86
897	2574.93	1136.86
898	2504.9	1022.16
899	2523.57	1022.16
900	2536.32	1022.16
901	2545.62	1022.16
902	2554.2	1022.16
903	2563.18	1022.16
904	2572.53	1022.16
905	2587.1	1022.16
906	2519.15	863.395
907	2533.57	863.395
908	2541.43	863.395
909	2546.93	863.395
910	2550.95	863.395
911	2555.05	863.395
912	2564.88	863.395
913	2576.15	863.395
914	2537.1	1168.49
915	2549.35	1168.49
916	2569.57	1168.49
917	2514.55	1045.6
918	2533.65	1045.6
919	2542.95	1045.6
920	2550.35	1045.6
921	2556.5	1045.6
922	2563.47	1045.6
923	2529.03	985.222
924	2549.57	985.222
925	2564.32	985.222
926	2578.9	985.222
927	2538.9	975.079
928	2546.88	975.079
929	2554.57	975.079
930	2564.12	975.079
931	2574.25	975.079
932	2550.2	1209.19
933	2571.05	1209.19
934	2539.75	985.799
935	2547.45	985.799
936	2554.22	985.799
937	2560.15	985.799
938	2565.1	985.799
939	2572.05	985.799
940	2534.97	955.988
941	2544.12	955.988
942	2551.2	955.988
943	2556.2	955.988
944	2561.43	955.988
945	2567.65	955.988
946	2587.12	955.988
947	2524.9	963.802
948	2534.3	963.802
949	2541.28	963.802
950	2546.25	963.802
951	2550.3	963.802
952	2554.7	963.802
953	2561.05	963.802
954	2568.3	963.802
955	2578.93	963.802
956	2537.9	930.975
957	2546.55	930.975
958	2553.2	930.975
959	2558.43	930.975
960	2563.1	930.975
961	2568.6	930.975
962	2579.35	930.975
963	2545.68	1090.06
964	2557.2	1090.06
965	2578.72	1090.06
966	2521.78	764.885
967	2531.62	764.885
968	2538.7	764.885
969	2543.7	764.885
970	2547.32	764.885
971	2551.78	764.885
972	2562.3	764.885
973	2574.78	764.885
974	2518.97	781.456
975	2528.75	781.456
976	2534.38	781.456
977	2539.82	781.456
978	2544.03	781.456
979	2547.88	781.456
980	2552.35	781.456
981	2556.15	781.456
982	2560.1	781.456
983	2564.4	781.456
984	2568.97	781.456
985	2573.97	781.456
986	2579.68	781.456
987	2586.25	781.456
988	2595.12	781.456
989	2544.12	1062.83
990	2552.3	1062.83
991	2560.18	1062.83
992	2569.4	1062.83
993	2577.32	1062.83
994	2588.97	1062.83
995	2526.55	770.087
996	2536.03	770.087
997	2543.88	770.087
998	2549.97	770.087
999	2556.05	770.087
1000	2562.1	770.087
1001	2569	770.087
1002	2579.03	770.087
1003	2549.22	1204.96
1004	2567.28	1204.96
1005	2522.72	732.261
1006	2532.68	732.261
1007	2538.97	732.261
1008	2545.03	732.261
1009	2550.55	732.261
1010	2556.18	732.261
1011	2562.2	732.261
1012	2569.55	732.261
1013	2515.95	1110.11
1014	2535.82	1110.11
1015	2544.8	1110.11
1016	2554.9	1110.11
1017	2563.03	1110.11
1018	2578.07	1110.11
1019	2527.35	754.379
1020	2536.82	754.379
1021	2543.45	754.379
1022	2548.78	754.379
1023	2553.65	754.379
1024	2559.88	754.379
1025	2571.4	754.379
1026	2540	1143.43
1027	2549.35	1143.43
1028	2563.85	1143.43
1029	2555.43	1149.15
1030	2576.72	1149.15
1031	2508.1	947.119
1032	2518.28	947.119
1033	2528.05	947.119
1034	2534.05	947.119
1035	2538.7	947.119
1036	2542.78	947.119
1037	2546.75	947.119
1038	2553.6	947.119
1039	2558.78	947.119
1040	2564.57	947.119
1041	2570.75	947.119
1042	2578.82	947.119
1043	2544.45	1202.84
1044	2555.2	1202.84
1045	2570.15	1202.84
1046	2537.95	1071.93
1047	2553.7	1071.93
1048	2583.75	1071.93
1049	2529.75	1000.51
1050	2539.3	1000.51
1051	2546.35	1000.51
1052	2551.55	1000.51
1053	2555.95	1000.51
1054	2559.1	1000.51
1055	2525.57	959.921
1056	2536.1	959.921
1057	2544.88	959.921
1058	2551.35	959.921
1059	2556.78	959.921
1060	2562.1	959.921
1061	2567.3	959.921
1062	2572.75	959.921
1063	2579.22	959.921
1064	2586.5	959.921
1065	2595.53	959.921
1066	2526.47	751.174
1067	2536.12	751.174
1068	2544	751.174
1069	2549.85	751.174
1070	2554.88	751.174
1071	2560.38	751.174
1072	2568	751.174
1073	2519.57	1144.98
1074	2539.43	1144.98
1075	2547.35	1144.98
1076	2556.07	1144.98
1077	2564.88	1144.98
1078	2581.28	1144.98
1079	2526.05	1115.58
1080	2540.15	1115.58
1081	2548.25	1115.58
1082	2556.5	1115.58
1083	2565.4	1115.58
1084	2530.75	1050.75
1085	2540.5	1050.75
1086	2548.2	1050.75
1087	2556.22	1050.75
1088	2563.85	1050.75
1089	2573.97	1050.75
1090	2536.4	970.278
1091	2543.78	970.278
1092	2549.9	970.278
1093	2555.22	970.278
1094	2560.15	970.278
1095	2566.68	970.278
1096	2533.45	1003.55
1097	2542.5	1003.55
1098	2549.55	1003.55
1099	2555.45	1003.55
1100	2560.4	1003.55
1101	2565.72	1003.55
1102	2573.35	1003.55
1103	2589.28	1003.55
1104	2541.53	1069.34
1105	2552.9	1069.34
1106	2561.3	1069.34
1107	2571.6	1069.34
1108	2512.7	1189.05
1109	2537.6	1189.05
1110	2547.38	1189.05
1111	2555.78	1189.05
1112	2573.05	1189.05
1113	2503.43	1087.56
1114	2527.6	1087.56
1115	2535.05	1087.56
1116	2541.43	1087.56
1117	2546.22	1087.56
1118	2552.15	1087.56
1119	2558.15	1087.56
1120	2565.45	1087.56
1121	2572.9	1087.56
1122	2582.28	1087.56
1123	2592.18	1087.56
1124	2532.55	721.028
1125	2540.55	721.028
1126	2547.82	721.028
1127	2554.82	721.028
1128	2562.22	721.028
1129	2571.85	721.028
1130	2584.5	721.028
1131	2537	922.282
1132	2546	922.282
1133	2552.82	922.282
1134	2557.8	922.282
1135	2562.22	922.282
1136	2567.15	922.282
1137	2574.18	922.282
1138	2529.15	1061.12
1139	2540.07	1061.12
1140	2546.57	1061.12
1141	2552.53	1061.12
1142	2557.62	1061.12
1143	2563.95	1061.12
1144	2553.7	1208.21
1145	2570.2	1208.21
1146	2505.1	932.353
1147	2556.32	932.353
1148	2520.22	834.218
1149	2530.43	834.218
1150	2537.47	834.218
1151	2543.32	834.218
1152	2547.8	834.218
1153	2551.8	834.218
1154	2554.68	834.218
1155	2564.68	834.218
1156	2570.15	834.218
1157	2517.43	1111.17
1158	2537.8	1111.17
1159	2547.32	1111.17
1160	2556.07	1111.17
1161	2564.55	1111.17
1162	2550.6	1169.03
1163	2565.55	1169.03
1164	2528.6	862.285
1165	2537.82	862.285
1166	2544.12	862.285
1167	2548.4	862.285
1168	2552.05	862.285
1169	2557.45	862.285
1170	2564.9	862.285
1171	2571.6	862.285
1172	2584.68	862.285
1173	2529.95	897.782
1174	2536.45	897.782
1175	2541.4	897.782
1176	2545.4	897.782
1177	2548.53	897.782
1178	2566.35	897.782
1179	2569.57	897.782
1180	2574.43	897.782
1181	2581.35	897.782
1182	2532.85	922.73
1183	2541.07	922.73
1184	2547.5	922.73
1185	2552.3	922.73
1186	2556.72	922.73
1187	2560.85	922.73
1188	2572.65	922.73
1189	2516.88	1031.79
1190	2530.03	1031.79
1191	2540.03	1031.79
1192	2547.1	1031.79
1193	2552.32	1031.79
1194	2558.03	1031.79
1195	2566.82	1031.79
1196	2504.97	834.723
1197	2530.32	834.723
1198	2538.43	834.723
1199	2544.53	834.723
1200	2549.68	834.723
1201	2554.4	834.723
1202	2559.2	834.723
1203	2565.35	834.723
1204	2576.15	834.723
1205	2509.43	722.046
1206	2523.2	722.046
1207	2530.15	722.046
1208	2537.93	722.046
1209	2545.3	722.046
1210	2552.15	722.046
1211	2559.22	722.046
1212	2568.4	722.046
1213	2578.2	722.046
1214	2591.5	722.046
1215	2544.15	1000.44
1216	2552.85	1000.44
1217	2560.75	1000.44
1218	2569.03	1000.44
1219	2522.93	1074.28
1220	2538.05	1074.28
1221	2547.47	1074.28
1222	2556.1	1074.28
1223	2566.53	1074.28
1224	2568.32	1049.63
1225	2533	886.767
1226	2544.7	886.767
1227	2552.85	886.767
1228	2559.7	886.767
1229	2567.1	886.767
1230	2574.93	886.767
1231	2539.28	1194.55
1232	2551.8	1194.55
1233	2569.45	1194.55
1234	2522.7	1071
1235	2538.43	1071
1236	2547.72	1071
1237	2555.07	1071
1238	2564.4	1071
1239	2575.1	1071
1240	2546.25	1211.35
1241	2554.97	1211.35
1242	2565.9	1211.35
1243	2528.43	869.901
1244	2537.03	869.901
1245	2542.85	869.901
1246	2546.78	869.901
1247	2550.55	869.901
1248	2556.82	869.901
1249	2563.85	869.901
1250	2570.6	869.901
1251	2577.88	869.901
1252	2533.97	1022.49
1253	2542.3	1022.49
1254	2548.47	1022.49
1255	2552.95	1022.49
1256	2556.97	1022.49
1257	2562.62	1022.49
1258	2569.03	1022.49
1259	2542.35	1121.36
1260	2548.78	1121.36
1261	2555.22	1121.36
1262	2560.15	1121.36
1263	2564.32	1121.36
1264	2567.05	1121.36
1265	2575.97	1121.36
1266	2530.72	899.426
1267	2538.57	899.426
1268	2544.5	899.426
1269	2548.65	899.426
1270	2552.07	899.426
1271	2556.82	899.426
1272	2569.1	899.426
1273	2572.18	899.426
1274	2576.97	899.426
1275	2537.32	1015.14
1276	2545.43	1015.14
1277	2552.6	1015.14
1278	2558.62	1015.14
1279	2564.47	1015.14
1280	2573	1015.14
1281	2594.32	1015.14
1282	2523.72	1008.51
1283	2534.1	1008.51
1284	2541.18	1008.51
1285	2547.43	1008.51
1286	2553.53	1008.51
1287	2560.3	1008.51
1288	2568.75	1008.51
1289	2576.68	1008.51
1290	2586.55	1008.51
1291	2598.55	1008.51
1292	2532.32	945.531
1293	2540.55	945.531
1294	2546.57	945.531
1295	2552.9	945.531
1296	2560.6	945.531
1297	2567.82	945.531
1298	2580.18	945.531
1299	2533.72	734.776
1300	2541.68	734.776
1301	2548.2	734.776
1302	2553.03	734.776
1303	2556.9	734.776
1304	2565.55	734.776
1305	2573.28	734.776
1306	2529.78	737.487
1307	2537.12	737.487
1308	2543.7	737.487
1309	2549.5	737.487
1310	2554.85	737.487
1311	2560.47	737.487
1312	2567	737.487
1313	2576.65	737.487
1314	2539.65	704.482
1315	2548.62	704.482
1316	2556.65	704.482
1317	2562.75	704.482
1318	2569	704.482
1319	2541.07	1134.58
1320	2549.3	1134.58
1321	2557.43	1134.58
1322	2564.95	1134.58
1323	2580	1134.58
1324	2532.47	732.526
1325	2541.18	732.526
1326	2547.68	732.526
1327	2553.85	732.526
1328	2559.72	732.526
1329	2565.47	732.526
1330	2572	732.526
1331	2583.1	732.526
1332	2533.22	991.503
1333	2544.75	991.503
1334	2551.75	991.503
1335	2556.6	991.503
1336	2561.18	991.503
1337	2566.35	991.503
1338	2574.7	991.503
1339	2521.8	977.268
1340	2532.1	977.268
1341	2537.5	977.268
1342	2542.4	977.268
1343	2546.03	977.268
1344	2549.8	977.268
1345	2553.25	977.268
1346	2556.05	977.268
1347	2559.57	977.268
1348	2562.9	977.268
1349	2566.4	977.268
1350	2570	977.268
1351	2573.8	977.268
1352	2577.65	977.268
1353	2582.07	977.268
1354	2586.32	977.268
1355	2591.43	977.268
1356	2597.4	977.268
1357	2544.57	1202.91
1358	2555.95	1202.91
1359	2540.38	1152.75
1360	2553.22	1152.75
1361	2568.15	1152.75
1362	2528.57	822.568
1363	2536.62	822.568
1364	2542.82	822.568
1365	2547.6	822.568
1366	2551.55	822.568
1367	2556.15	822.568
1368	2566.07	822.568
1369	2531.62	994.829
1370	2542.65	994.829
1371	2549.72	994.829
1372	2555.2	994.829
1373	2560.12	994.829
1374	2565.75	994.829
1375	2573.8	994.829
1376	2507.65	736.227
1377	2524.97	736.227
1378	2533.88	736.227
1379	2540.53	736.227
1380	2546.4	736.227
1381	2552.1	736.227
1382	2561.97	736.227
1383	2539.3	1047.84
1384	2547.57	1047.84
1385	2555.28	1047.84
1386	2561.12	1047.84
1387	2568.3	1047.84
1388	2527.03	1025.74
1389	2536.32	1025.74
1390	2545.15	1025.74
1391	2550.88	1025.74
1392	2556.28	1025.74
1393	2561.45	1025.74
1394	2569.35	1025.74
1395	2528.03	1000.17
1396	2540.7	1000.17
1397	2548.25	1000.17
1398	2553.97	1000.17
1399	2559.28	1000.17
1400	2565.12	1000.17
1401	2573.25	1000.17
1402	2511.6	965.161
1403	2524.95	965.161
1404	2534.72	965.161
1405	2540	965.161
1406	2544.53	965.161
1407	2548.57	965.161
1408	2553.47	965.161
1409	2559.12	965.161
1410	2565.57	965.161
1411	2573.4	965.161
1412	2590.8	965.161
1413	2536.43	1013.32
1414	2545.1	1013.32
1415	2550.88	1013.32
1416	2556.03	1013.32
1417	2561.2	1013.32
1418	2566.6	1013.32
1419	2539.5	963.135
1420	2547.7	963.135
1421	2555.8	963.135
1422	2563.07	963.135
1423	2569.7	963.135
1424	2535.05	948.62
1425	2541.6	948.62
1426	2547.32	948.62
1427	2552.2	948.62
1428	2556.82	948.62
1429	2562.03	948.62
1430	2569.55	948.62
1431	2583.65	948.62
1432	2523.57	1113.94
1433	2539.1	1113.94
1434	2548.9	1113.94
1435	2559	1113.94
1436	2590.15	1113.94
1437	2543.03	997.272
1438	2552.4	997.272
1439	2560.2	997.272
1440	2578.07	997.272
1441	2538.95	992.345
1442	2547.62	992.345
1443	2554.53	992.345
1444	2560.2	992.345
1445	2565.82	992.345
1446	2574.65	992.345
1447	2543.25	1014.49
1448	2551.45	1014.49
1449	2558.68	1014.49
1450	2566.3	1014.49
1451	2573.25	1014.49
1452	2540.03	824.884
1453	2582.1	824.884
1454	2532.93	1148.37
1455	2545.1	1148.37
1456	2555.25	1148.37
1457	2578.65	1148.37
1458	2522.9	836.38
1459	2533.32	836.38
1460	2542.25	836.38
1461	2552.5	836.38
1462	2566.85	836.38
1463	2582.4	836.38
1464	2544.93	1104.05
1465	2554.47	1104.05
1466	2569.5	1104.05
1467	2556.68	947.856
1468	2587.5	947.856
1469	2551.2	1133.61
1470	2561.32	1133.61
1471	2522.2	766.497
1472	2536.68	766.497
1473	2547.97	766.497
1474	2568.72	766.497
1475	2515.85	1218.15
1476	2538.07	1218.15
1477	2550.7	1218.15
1478	2562.32	1218.15
1479	2531.88	1030.56
1480	2541.43	1030.56
1481	2548.38	1030.56
1482	2553.62	1030.56
1483	2559	1030.56
1484	2566.18	1030.56
1485	2540.93	1051.71
1486	2549.78	1051.71
1487	2560.05	1051.71
1488	2577.95	1051.71
1489	2540.1	1089.83
1490	2557.95	1089.83
1491	2537.95	973.774
1492	2546	973.774
1493	2553.18	973.774
1494	2560.47	973.774
1495	2567.07	973.774
1496	2580.38	973.774
1497	2509.88	1023.37
1498	2520.72	1023.37
1499	2533.95	1023.37
1500	2540.12	1023.37
1501	2544.03	1023.37
1502	2547.7	1023.37
1503	2552.57	1023.37
1504	2558.03	1023.37
1505	2561.8	1023.37
1506	2569.68	1023.37
1507	2530.88	868.565
1508	2539.47	868.565
1509	2546.65	868.565
1510	2551.57	868.565
1511	2555.82	868.565
1512	2560.43	868.565
1513	2565.1	868.565
1514	2570.88	868.565
1515	2579.12	868.565
1516	2549.18	1137.77
1517	2558.45	1137.77
1518	2573.82	1137.77
1519	2539.5	1082.16
1520	2547.5	1082.16
1521	2553.82	1082.16
1522	2560.47	1082.16
1523	2567.1	1082.16
1524	2535.93	1071.14
1525	2546.43	1071.14
1526	2554.85	1071.14
1527	2562.85	1071.14
1528	2572.45	1071.14
1529	2523.4	893.576
1530	2534.88	893.576
1531	2541.18	893.576
1532	2545.4	893.576
1533	2548.75	893.576
1534	2564.4	893.576
1535	2571.75	893.576
1536	2575	893.576
1537	2578.82	893.576
1538	2589.65	893.576
1539	2534.7	1099.16
1540	2544.5	1099.16
1541	2552.25	1099.16
1542	2558.35	1099.16
1543	2564.22	1099.16
1544	2571.57	1099.16
1545	2539.68	976.883
1546	2549.55	976.883
1547	2558.03	976.883
1548	2567.85	976.883
1549	2576.38	976.883
1550	2528.03	712.747
1551	2536.62	712.747
1552	2541.9	712.747
1553	2545.5	712.747
1554	2548.32	712.747
1555	2562.85	712.747
1556	2571.78	712.747
1557	2538.2	1012.33
1558	2547.32	1012.33
1559	2555	1012.33
1560	2562.25	1012.33
1561	2570.05	1012.33
1562	2549.95	1160.13
1563	2562.32	1160.13
1564	2541.03	929.212
1565	2552.85	929.212
1566	2563.55	929.212
1567	2571.07	929.212
1568	2542.57	1083.71
1569	2551.05	1083.71
1570	2559.32	1083.71
1571	2569.2	1083.71
1572	2523.93	812.467
1573	2532.93	812.467
1574	2539.4	812.467
1575	2544.35	812.467
1576	2548.18	812.467
1577	2552.32	812.467
1578	2560.93	812.467
1579	2569.25	812.467
1580	2591.18	812.467
1581	2536.8	738.772
1582	2545.45	738.772
1583	2554.28	738.772
1584	2562.65	738.772
1585	2572.43	738.772
1586	2535.82	870.125
1587	2552.72	870.125
1588	2564.55	870.125
1589	2581.47	870.125
1590	2537	1046.74
1591	2545	1046.74
1592	2551.15	1046.74
1593	2556.28	1046.74
1594	2561.25	1046.74
1595	2569.3	1046.74
1596	2501.18	1141.55
1597	2518.18	1141.55
1598	2530.07	1141.55
1599	2536.62	1141.55
1600	2541.47	1141.55
1601	2547.1	1141.55
1602	2552.55	1141.55
1603	2556.85	1141.55
1604	2561.6	1141.55
1605	2566.3	1141.55
1606	2571.28	1141.55
1607	2576.75	1141.55
1608	2583	1141.55
1609	2590.43	1141.55
1610	2598.5	1141.55
1611	2514.93	1024.77
1612	2525	1024.77
1613	2535	1024.77
1614	2540.4	1024.77
1615	2544.97	1024.77
1616	2549.22	1024.77
1617	2554.8	1024.77
1618	2561.5	1024.77
1619	2568.93	1024.77
1620	2589.12	1024.77
1621	2546.2	1168.78
1622	2562.22	1168.78
1623	2526.43	1217.93
1624	2542.9	1217.93
1625	2557.6	1217.93
1626	2524.7	1017.36
1627	2528.65	1017.36
1628	2531.55	1017.36
1629	2515.38	853.51
1630	2526.03	853.51
1631	2535.7	853.51
1632	2542.05	853.51
1633	2546.72	853.51
1634	2551.07	853.51
1635	2556.22	853.51
1636	2563.12	853.51
1637	2577.18	853.51
1638	2522.05	951.531
1639	2532.38	951.531
1640	2539.85	951.531
1641	2545.05	951.531
1642	2550	951.531
1643	2554.32	951.531
1644	2558.88	951.531
1645	2564.9	951.531
1646	2576.1	951.531
1647	2537.43	967.328
1648	2546.75	967.328
1649	2553.6	967.328
1650	2558.88	967.328
1651	2563.5	967.328
1652	2568.7	967.328
1653	2571.93	967.328
1654	2527.28	712.75
1655	2535	712.75
1656	2541.65	712.75
1657	2546.57	712.75
1658	2550.97	712.75
1659	2556.07	712.75
1660	2562.22	712.75
1661	2513.1	863.284
1662	2522.65	863.284
1663	2532.03	863.284
1664	2536.7	863.284
1665	2540.6	863.284
1666	2543.9	863.284
1667	2563.03	863.284
1668	2568	863.284
1669	2574	863.284
1670	2582.5	863.284
1671	2544.5	1157.31
1672	2553.18	1157.31
1673	2568.57	1157.31
1674	2551.57	1211.14
1675	2566.95	1211.14
1676	2540.35	984.821
1677	2550.07	984.821
1678	2557.65	984.821
1679	2565.35	984.821
1680	2579.38	984.821
1681	2566.82	705.189
1682	2532.05	721.604
1683	2541.43	721.604
1684	2550.93	721.604
1685	2558.32	721.604
1686	2567.25	721.604
1687	2535.57	1148.89
1688	2553.22	1148.89
1689	2574.43	1148.89
1690	2559	712.272
1691	2587.03	712.272
1692	2523.88	818.707
1693	2533.62	818.707
1694	2542.07	818.707
1695	2547.85	818.707
1696	2553.38	818.707
1697	2558.47	818.707
1698	2564.8	818.707
1699	2529.4	1079.38
1700	2555.88	1079.38
1701	2583.1	1079.38
1702	2515.9	1038.36
1703	2529.1	1038.36
1704	2539.97	1038.36
1705	2545.93	1038.36
1706	2551.25	1038.36
1707	2556.2	1038.36
1708	2562.15	1038.36
1709	2509.88	822.305
1710	2520.8	822.305
1711	2530.38	822.305
1712	2537.82	822.305
1713	2542.68	822.305
1714	2547.28	822.305
1715	2552.25	822.305
1716	2558.18	822.305
1717	2568.45	822.305
1718	2541.18	917.362
1719	2549.25	917.362
1720	2557.43	917.362
1721	2569.05	917.362
1722	2536.95	1123.33
1723	2547.35	1123.33
1724	2558.85	1123.33
1725	2571.2	1123.33
1726	2522.62	1132.13
1727	2534.12	1132.13
1728	2541.35	1132.13
1729	2548	1132.13
1730	2554.05	1132.13
1731	2561.32	1132.13

## Sheet: panel_a_psth_population_l5
	Time (ms)	Firing Rate (Hz)
0	2500.5	1.65696
1	2501.5	2.31975
2	2502.5	1.56228
3	2503.5	1.75165
4	2504.5	4.73418
5	2505.5	5.16025
6	2506.5	3.31392
7	2507.5	3.5743
8	2508.5	3.38494
9	2509.5	4.4738
10	2510.5	5.61
11	2511.5	6.43848
12	2512.5	6.62785
13	2513.5	8.73455
14	2514.5	9.84709
15	2515.5	10.9596
16	2516.5	13.161
17	2517.5	16.4986
18	2518.5	19.2918
19	2519.5	22.0613
20	2520.5	24.452
21	2521.5	26.393
22	2522.5	29.8016
23	2523.5	31.3402
24	2524.5	31.6716
25	2525.5	35.9797
26	2526.5	37.329
27	2527.5	44.7853
28	2528.5	44.667
29	2529.5	50.0639
30	2530.5	55.4845
31	2531.5	61.2839
32	2532.5	64.5742
33	2533.5	69.4504
34	2534.5	74.942
35	2535.5	79.7709
36	2536.5	87.1799
37	2537.5	91.9377
38	2538.5	100.104
39	2539.5	104.886
40	2540.5	108.957
41	2541.5	114.188
42	2542.5	119.846
43	2543.5	123.586
44	2544.5	129.645
45	2545.5	131.397
46	2546.5	136.818
47	2547.5	137.67
48	2548.5	136.581
49	2549.5	137.859
50	2550.5	137.338
51	2551.5	137.694
52	2552.5	138.309
53	2553.5	138.285
54	2554.5	133.788
55	2555.5	132.77
56	2556.5	130.924
57	2557.5	127.373
58	2558.5	124.485
59	2559.5	119.988
60	2560.5	117.289
61	2561.5	119.065
62	2562.5	113.952
63	2563.5	110.046
64	2564.5	105.667
65	2565.5	107.087
66	2566.5	100.933
67	2567.5	98.5655
68	2568.5	93.6657
69	2569.5	93.6183
70	2570.5	86.4461
71	2571.5	80.4573
72	2572.5	74.3266
73	2573.5	67.9354
74	2574.5	62.7515
75	2575.5	55.6739
76	2576.5	52.218
77	2577.5	47.3418
78	2578.5	40.9506
79	2579.5	36.9739
80	2580.5	32.1924
81	2581.5	30.4644
82	2582.5	26.8664
83	2583.5	24.2627
84	2584.5	22.7951
85	2585.5	22.227
86	2586.5	20.7594
87	2587.5	17.4691
88	2588.5	17.6585
89	2589.5	15.4571
90	2590.5	14.6996
91	2591.5	12.7586
92	2592.5	12.4035
93	2593.5	11.007
94	2594.5	10.8176
95	2595.5	9.53936
96	2596.5	9.32633
97	2597.5	8.4505
98	2598.5	7.85873
99	2599.5	7.24329

## Sheet: panel_a_raster_population_l6
	Spike Times (ms)	Neuron Depth (um)
0	2540.35	361.257
1	2548.47	361.257
2	2555.9	361.257
3	2566.8	361.257
4	2581.8	361.257
5	2516.35	543.262
6	2531.6	543.262
7	2539.9	543.262
8	2547.43	543.262
9	2556.15	543.262
10	2533.2	657.105
11	2543	657.105
12	2548.5	657.105
13	2552.32	657.105
14	2519.7	629.042
15	2533.05	629.042
16	2543.45	629.042
17	2551.82	629.042
18	2559.38	629.042
19	2521.7	86.0508
20	2533.75	86.0508
21	2544.07	86.0508
22	2551.68	86.0508
23	2546.7	528.15
24	2566.1	528.15
25	2549.3	145.593
26	2561.03	145.593
27	2543	662.417
28	2560.4	662.417
29	2500.88	82.5331
30	2541.82	82.5331
31	2554.07	82.5331
32	2508.22	693.469
33	2527.03	693.469
34	2538.82	693.469
35	2545.25	693.469
36	2548.6	693.469
37	2555.95	693.469
38	2565.45	693.469
39	2577.4	693.469
40	2534.47	129.285
41	2550.78	129.285
42	2525.3	506.239
43	2534.8	506.239
44	2539.72	506.239
45	2543.88	506.239
46	2558.43	506.239
47	2565.35	506.239
48	2553.45	54.8647
49	2531.03	550.104
50	2539.68	550.104
51	2547.35	550.104
52	2554.9	550.104
53	2566.95	550.104
54	2534.38	668.413
55	2543.75	668.413
56	2551.53	668.413
57	2556.47	668.413
58	2562.43	668.413
59	2532.85	693.516
60	2548.35	693.516
61	2558.18	693.516
62	2571.28	693.516
63	2582.32	693.516
64	2597.03	693.516
65	2525.68	419.391
66	2536.82	419.391
67	2544.85	419.391
68	2553.38	419.391
69	2549.43	190.193
70	2561.75	190.193
71	2522.2	118.251
72	2536.8	118.251
73	2549.15	118.251
74	2559.68	118.251
75	2529.35	649.774
76	2541.57	649.774
77	2550.12	649.774
78	2561.28	649.774
79	2519.45	32.6752
80	2529.6	32.6752
81	2540.07	32.6752
82	2547.55	32.6752
83	2554	32.6752
84	2559.43	32.6752
85	2523.35	696.269
86	2533.72	696.269
87	2540.72	696.269
88	2546.38	696.269
89	2552.88	696.269
90	2561.18	696.269
91	2526.47	558.187
92	2536.62	558.187
93	2546.28	558.187
94	2554.82	558.187
95	2569.95	558.187
96	2533.97	180.389
97	2545.32	180.389
98	2554.18	180.389
99	2565.25	180.389
100	2530.6	672.484
101	2539.18	672.484
102	2546.6	672.484
103	2553.6	672.484
104	2563.5	672.484
105	2527.38	621.23
106	2537.97	621.23
107	2549.55	621.23
108	2557.82	621.23
109	2515.97	160.25
110	2529.78	160.25
111	2537.18	160.25
112	2545.28	160.25
113	2552.9	160.25
114	2566.1	160.25
115	2553.4	21.8857
116	2532.12	164.342
117	2545.9	164.342
118	2559	164.342
119	2532.93	228.462
120	2547.43	228.462
121	2563.35	228.462
122	2513.97	409.688
123	2531.03	409.688
124	2540.93	409.688
125	2548.93	409.688
126	2561.72	409.688
127	2562.15	426.353
128	2524.8	650.137
129	2542.78	650.137
130	2553.6	650.137
131	2566.53	650.137
132	2526.53	619.555
133	2540.5	619.555
134	2548.1	619.555
135	2559.47	619.555
136	2558.12	576.218
137	2574.25	576.218
138	2596.8	576.218
139	2515.18	345.85
140	2538.43	345.85
141	2548.3	345.85
142	2555.78	345.85
143	2562.2	345.85
144	2528.68	204.164
145	2539.03	204.164
146	2550.88	204.164
147	2559.62	204.164
148	2535.5	40.2984
149	2552.97	40.2984
150	2527.07	631.2
151	2536.28	631.2
152	2543.55	631.2
153	2550.12	631.2
154	2557.18	631.2
155	2568.93	631.2
156	2536.97	12.4341
157	2552.15	12.4341
158	2533.22	513.605
159	2542.35	513.605
160	2549.93	513.605
161	2555.65	513.605
162	2560.03	513.605
163	2566.3	513.605
164	2540.8	695.059
165	2551.85	695.059
166	2568.25	695.059
167	2540.38	614.88
168	2550.8	614.88
169	2563.25	614.88
170	2577.85	614.88
171	2528.05	687.808
172	2540.88	687.808
173	2549.55	687.808
174	2559.03	687.808
175	2532.1	544.329
176	2542.6	544.329
177	2551.97	544.329
178	2577.38	544.329
179	2522.2	626.612
180	2535.75	626.612
181	2544.53	626.612
182	2551.97	626.612
183	2566.75	626.612
184	2534.85	128.829
185	2545.1	128.829
186	2555.2	128.829
187	2561.97	128.829
188	2555.72	104.409
189	2526.35	383.979
190	2537.82	383.979
191	2547.12	383.979
192	2556.22	383.979
193	2570.72	383.979
194	2524.97	75.822
195	2538.15	75.822
196	2545.88	75.822
197	2554.32	75.822
198	2520.43	206.188
199	2538.15	206.188
200	2549.5	206.188
201	2566.3	206.188
202	2528.72	378.341
203	2538.82	378.341
204	2546.15	378.341
205	2553.5	378.341
206	2532.75	471.046
207	2545.8	471.046
208	2553.57	471.046
209	2569.4	471.046
210	2523.1	138.961
211	2535.72	138.961
212	2548.15	138.961
213	2557.55	138.961
214	2522.4	485.977
215	2533.8	485.977
216	2540.93	485.977
217	2546.82	485.977
218	2554.1	485.977
219	2564.03	485.977
220	2513.8	239.633
221	2527.75	239.633
222	2537.18	239.633
223	2544.22	239.633
224	2550.9	239.633
225	2563.95	239.633
226	2550.4	229.953
227	2539.75	663.984
228	2550.15	663.984
229	2558.95	663.984
230	2572.47	663.984
231	2533.88	142.54
232	2544.57	142.54
233	2556	142.54
234	2523.45	437.619
235	2535.2	437.619
236	2546.93	437.619
237	2557.65	437.619
238	2535.88	597.209
239	2546.53	597.209
240	2556.2	597.209
241	2568	597.209
242	2533.75	91.4808
243	2547.57	91.4808
244	2576.93	91.4808
245	2509.9	568.034
246	2527.43	568.034
247	2536.93	568.034
248	2545.07	568.034
249	2554.72	568.034
250	2530	396.857
251	2543.65	396.857
252	2554	396.857
253	2568.9	396.857
254	2529.82	534.433
255	2540.18	534.433
256	2550.78	534.433
257	2562.47	534.433
258	2529.03	619.625
259	2548.12	619.625
260	2570.25	619.625
261	2518.45	226.327
262	2568.45	226.327
263	2528.75	171.885
264	2538.25	171.885
265	2547.45	171.885
266	2555.05	171.885
267	2564.4	171.885
268	2532.47	258.252
269	2551.4	258.252
270	2564.68	258.252
271	2520.1	402.982
272	2528.88	402.982
273	2538.15	402.982
274	2544.38	402.982
275	2550.65	402.982
276	2568.75	402.982
277	2530.28	550.517
278	2541.1	550.517
279	2550.68	550.517
280	2563.55	550.517
281	2543.1	485.61
282	2556.82	485.61
283	2531.2	615.159
284	2541.8	615.159
285	2552.3	615.159
286	2566.05	615.159
287	2529.12	658.463
288	2536.82	658.463
289	2542.72	658.463
290	2548.5	658.463
291	2553.8	658.463
292	2563.62	658.463
293	2523.32	555.052
294	2536.12	555.052
295	2544.97	555.052
296	2555.6	555.052
297	2537.35	145.483
298	2549.15	145.483
299	2558.93	145.483
300	2539.03	595.127
301	2553.1	595.127
302	2562.93	595.127
303	2516.97	181.047
304	2531.8	181.047
305	2541.8	181.047
306	2551	181.047
307	2520.1	656.838
308	2533.57	656.838
309	2542.4	656.838
310	2549.85	656.838
311	2558.18	656.838
312	2525.35	93.7189
313	2540.47	93.7189
314	2550.03	93.7189
315	2559.6	93.7189
316	2545.78	422.356
317	2556.25	422.356
318	2509.8	174.41
319	2529.45	174.41
320	2538.15	174.41
321	2545.65	174.41
322	2551.72	174.41
323	2570.15	174.41
324	2532.03	464.581
325	2546.05	464.581
326	2560.15	464.581
327	2531.75	206.153
328	2549.2	206.153
329	2567.22	206.153
330	2510.65	610.125
331	2534.55	610.125
332	2546.57	610.125
333	2557.65	610.125
334	2567.4	610.125
335	2529.28	0.92133
336	2547.05	0.92133
337	2558.25	0.92133
338	2534.97	511.2
339	2545.32	511.2
340	2561.2	511.2
341	2528.5	19.6104
342	2542	19.6104
343	2551.6	19.6104
344	2570.47	19.6104
345	2533.5	538.997
346	2546.38	538.997
347	2555.62	538.997
348	2566.62	538.997
349	2531.7	216.421
350	2549.9	216.421
351	2560.9	216.421
352	2528.62	536.674
353	2537.57	536.674
354	2545	536.674
355	2550.07	536.674
356	2555.45	536.674
357	2561.7	536.674
358	2519.82	313.32
359	2532.72	313.32
360	2541.1	313.32
361	2548.6	313.32
362	2557.53	313.32
363	2534.1	402.714
364	2552.53	402.714
365	2515.3	106.954
366	2534.65	106.954
367	2545.93	106.954
368	2556.9	106.954
369	2529.05	243.771
370	2553.15	243.771
371	2572.55	243.771
372	2527.07	142.9
373	2554.65	142.9
374	2514.97	321.719
375	2527.28	321.719
376	2536.12	321.719
377	2544.93	321.719
378	2554.25	321.719
379	2529.65	454.317
380	2539.22	454.317
381	2547.72	454.317
382	2558.82	454.317
383	2545.3	554.48
384	2561.35	554.48
385	2506.78	241.473
386	2532.6	241.473
387	2543.32	241.473
388	2551.6	241.473
389	2560.53	241.473
390	2529.75	185.256
391	2546.97	185.256
392	2556.38	185.256
393	2519.18	164.915
394	2532.97	164.915
395	2544.4	164.915
396	2554.1	164.915
397	2536.07	698.583
398	2545.28	698.583
399	2551.93	698.583
400	2556.45	698.583
401	2561.25	698.583
402	2568.88	698.583
403	2529.03	18.3396
404	2540.75	18.3396
405	2549.9	18.3396
406	2557.7	18.3396
407	2520.93	250.61
408	2532.3	250.61
409	2540.57	250.61
410	2548.05	250.61
411	2554.3	250.61
412	2562.15	250.61
413	2535.3	689.008
414	2545.97	689.008
415	2558.47	689.008
416	2570.65	689.008
417	2536.12	555.079
418	2551.95	555.079
419	2561.47	555.079
420	2521.22	1.17623
421	2545.03	1.17623
422	2560.3	1.17623
423	2533.5	335.771
424	2541.97	335.771
425	2553.1	335.771
426	2561.97	335.771
427	2531.1	85.9877
428	2541.8	85.9877
429	2550.78	85.9877
430	2564.5	85.9877
431	2528.75	593.712
432	2538.28	593.712
433	2546.35	593.712
434	2557.85	593.712
435	2529.5	271.015
436	2540.68	271.015
437	2549.88	271.015
438	2557.82	271.015
439	2530.62	351.879
440	2543.65	351.879
441	2553.35	351.879
442	2571.2	351.879
443	2529.85	579.871
444	2541.18	579.871
445	2548.9	579.871
446	2557.38	579.871
447	2526.28	533.352
448	2535.25	533.352
449	2541	533.352
450	2546.22	533.352
451	2550.4	533.352
452	2554.72	533.352
453	2529.6	47.6438
454	2547	47.6438
455	2561.4	47.6438
456	2541.47	517.566
457	2550.22	517.566
458	2558.35	517.566
459	2523.18	663.418
460	2536.93	663.418
461	2546.12	663.418
462	2560.15	663.418
463	2519.97	204.344
464	2536.03	204.344
465	2547.47	204.344
466	2525.82	590.43
467	2537.78	590.43
468	2545.15	590.43
469	2553.25	590.43
470	2560.97	590.43
471	2531.95	639.844
472	2544.35	639.844
473	2551.95	639.844
474	2563.32	639.844
475	2518.12	263.491
476	2544.38	263.491
477	2531.5	548.088
478	2543.25	548.088
479	2550.7	548.088
480	2560.9	548.088
481	2524.88	538.427
482	2533.93	538.427
483	2540.15	538.427
484	2546.9	538.427
485	2553.7	538.427
486	2561.3	538.427
487	2540.6	126.827
488	2554.95	126.827
489	2528.53	227.202
490	2540.22	227.202
491	2548.85	227.202
492	2556.75	227.202
493	2566.78	227.202
494	2532.7	45.243
495	2547.2	45.243
496	2561.78	45.243
497	2542.43	676.972
498	2555.85	676.972
499	2552.05	444.631
500	2531.25	581.175
501	2549.62	581.175
502	2563.1	581.175
503	2530.3	114.985
504	2541.25	114.985
505	2548.85	114.985
506	2556.28	114.985
507	2564.8	114.985
508	2532	497.186
509	2543.38	497.186
510	2553.9	497.186
511	2561.22	497.186
512	2527.75	63.4463
513	2540.32	63.4463
514	2549.97	63.4463
515	2564.88	63.4463
516	2556.35	313.835
517	2522.93	456.009
518	2533.5	456.009
519	2542.85	456.009
520	2552.53	456.009
521	2565.6	456.009
522	2531.93	451.275
523	2544	451.275
524	2551.6	451.275
525	2561.35	451.275
526	2537.45	502.048
527	2548.75	502.048
528	2561.25	502.048
529	2533.65	683.493
530	2544.18	683.493
531	2551.8	683.493
532	2558.82	683.493
533	2568.97	683.493
534	2523.43	616.245
535	2534.95	616.245
536	2544.97	616.245
537	2554.15	616.245
538	2531.62	459.443
539	2545.03	459.443
540	2551.28	459.443
541	2556.97	459.443
542	2564.57	459.443
543	2522.18	28.3788
544	2537.15	28.3788
545	2547.22	28.3788
546	2557.25	28.3788
547	2531.4	316.028
548	2543.05	316.028
549	2551.72	316.028
550	2561.25	316.028
551	2538.43	98.0567
552	2555.38	98.0567
553	2581.5	98.0567
554	2521.45	325.29
555	2534.65	325.29
556	2545.2	325.29
557	2554.22	325.29
558	2563.7	325.29
559	2520.97	172.23
560	2535.8	172.23
561	2546.65	172.23
562	2557.38	172.23
563	2515.07	400.968
564	2529.72	400.968
565	2541.22	400.968
566	2554.45	400.968
567	2530.95	140.935
568	2542.4	140.935
569	2551.47	140.935
570	2564.3	140.935
571	2526.07	192.194
572	2541.97	192.194
573	2550.97	192.194
574	2558.55	192.194
575	2519	462.526
576	2527.85	462.526
577	2538.68	462.526
578	2543.3	462.526
579	2549.8	462.526
580	2567.72	462.526
581	2523.15	248.621
582	2533.7	248.621
583	2541.45	248.621
584	2547.55	248.621
585	2553.35	248.621
586	2559.57	248.621
587	2548.85	197.507
588	2567.2	197.507
589	2520.78	136.397
590	2535.2	136.397
591	2541.53	136.397
592	2547.47	136.397
593	2551.65	136.397
594	2534.15	493.155
595	2544.25	493.155
596	2553.35	493.155
597	2562.43	493.155
598	2539.35	637.249
599	2551.25	637.249
600	2571.97	637.249
601	2525.05	291.89
602	2542.07	291.89
603	2553.12	291.89
604	2569.88	291.89
605	2523.75	149.829
606	2541.2	149.829
607	2550.9	149.829
608	2563.2	149.829
609	2529.62	582.329
610	2539.8	582.329
611	2552.43	582.329
612	2562.65	582.329
613	2572.72	582.329
614	2595.38	582.329
615	2518.57	448.144
616	2536.72	448.144
617	2545.28	448.144
618	2555.93	448.144
619	2540.4	620.642
620	2551.5	620.642
621	2568.15	620.642
622	2517.12	468.161
623	2528.8	468.161
624	2533.93	468.161
625	2539.1	468.161
626	2544.07	468.161
627	2548.8	468.161
628	2553.35	468.161
629	2558.38	468.161
630	2563.78	468.161
631	2569.53	468.161
632	2575.8	468.161
633	2582.95	468.161
634	2591.6	468.161
635	2521.8	584.918
636	2531.6	584.918
637	2539.15	584.918
638	2545.75	584.918
639	2551.38	584.918
640	2560.2	584.918
641	2569.43	584.918
642	2581.85	584.918
643	2535.7	17.9101
644	2546.28	17.9101
645	2556.3	17.9101
646	2567.45	17.9101
647	2517.47	498.775
648	2528.25	498.775
649	2538.38	498.775
650	2547.03	498.775
651	2558.95	498.775
652	2528.97	360.778
653	2544.12	360.778
654	2554.15	360.778
655	2566.38	360.778
656	2534.72	145.298
657	2554.07	145.298
658	2524.45	389.45
659	2532.03	389.45
660	2542.05	389.45
661	2551.07	389.45
662	2560.45	389.45
663	2571.4	389.45
664	2584.03	389.45
665	2536.25	671.243
666	2546.18	671.243
667	2555.8	671.243
668	2568.38	671.243
669	2547.5	42.4003
670	2556.53	42.4003
671	2569.5	42.4003
672	2526.12	282.069
673	2540.53	282.069
674	2550.65	282.069
675	2569.12	282.069
676	2524.57	389.326
677	2536.15	389.326
678	2545.18	389.326
679	2553.45	389.326
680	2570.18	389.326
681	2519.18	292.845
682	2535.2	292.845
683	2544.25	292.845
684	2553.8	292.845
685	2577.03	292.845
686	2517.22	264.704
687	2521.88	264.704
688	2525.88	264.704
689	2530	264.704
690	2533.45	264.704
691	2536.7	264.704
692	2542.53	264.704
693	2548.28	264.704
694	2552.15	264.704
695	2554.45	264.704
696	2556.03	264.704
697	2556.45	264.704
698	2562.25	264.704
699	2521.93	369.842
700	2536.7	369.842
701	2546.28	369.842
702	2557.18	369.842
703	2517.97	228.182
704	2534.9	228.182
705	2544.47	228.182
706	2554.78	228.182
707	2514.35	585.836
708	2525.35	585.836
709	2536.1	585.836
710	2543.9	585.836
711	2553.47	585.836
712	2567.75	585.836
713	2527.57	90.8785
714	2541.15	90.8785
715	2557.05	90.8785
716	2529.57	335.163
717	2543.35	335.163
718	2554.9	335.163
719	2568.72	335.163
720	2532.7	366.639
721	2545.07	366.639
722	2555.05	366.639
723	2564.3	366.639
724	2591.47	366.639
725	2533.18	625.465
726	2544.2	625.465
727	2553.68	625.465
728	2564.97	625.465
729	2514.28	298.976
730	2528.53	298.976
731	2541.03	298.976
732	2550.03	298.976
733	2565.2	298.976
734	2522.85	362.751
735	2535.15	362.751
736	2548.45	362.751
737	2561.78	362.751
738	2515.85	52.5045
739	2534.9	52.5045
740	2546.05	52.5045
741	2536.53	325.034
742	2558.62	325.034
743	2529.6	572.582
744	2538.47	572.582
745	2545.1	572.582
746	2548.15	572.582
747	2553.62	572.582
748	2562	572.582
749	2566.25	572.582
750	2572.65	572.582
751	2523.12	10.879
752	2536.7	10.879
753	2547.4	10.879
754	2554.35	10.879
755	2517.47	352.337
756	2533.35	352.337
757	2546.3	352.337
758	2559.15	352.337
759	2587.07	352.337
760	2529.1	185.619
761	2545.5	185.619
762	2531	83.6061
763	2549.7	83.6061
764	2563.03	83.6061
765	2546.97	241.427
766	2564.53	241.427
767	2526.12	668.36
768	2535.05	668.36
769	2545.47	668.36
770	2552.88	668.36
771	2560.57	668.36
772	2526.78	130.938
773	2533.47	130.938
774	2541.72	130.938
775	2546.62	130.938
776	2551.8	130.938
777	2557.12	130.938
778	2563.7	130.938
779	2570.95	130.938
780	2580.38	130.938
781	2503.75	47.1282
782	2517.15	47.1282
783	2531.1	47.1282
784	2538.18	47.1282
785	2547.2	47.1282
786	2555	47.1282
787	2566.12	47.1282
788	2576.1	47.1282
789	2592.35	47.1282
790	2511.22	257.421
791	2521.18	257.421
792	2531.2	257.421
793	2538.7	257.421
794	2545.4	257.421
795	2551.38	257.421
796	2557.2	257.421
797	2526.75	540.906
798	2538.78	540.906
799	2546.3	540.906
800	2552.82	540.906
801	2561.8	540.906
802	2527.25	582.981
803	2538.7	582.981
804	2550.32	582.981
805	2593.28	582.981
806	2514.75	79.3608
807	2532.12	79.3608
808	2543.4	79.3608
809	2549.62	79.3608
810	2531.9	12.3636
811	2543.82	12.3636
812	2554.53	12.3636
813	2534.15	191.542
814	2547.12	191.542
815	2559.5	191.542
816	2532.62	623.445
817	2543.62	623.445
818	2550.88	623.445
819	2561.8	623.445
820	2534.28	676.733
821	2553.53	676.733
822	2570.7	676.733
823	2516.43	432.606
824	2531.72	432.606
825	2540.55	432.606
826	2550.9	432.606
827	2568.53	432.606
828	2536.4	562.454
829	2546.03	562.454
830	2557.32	562.454
831	2526.6	658.145
832	2542.68	658.145
833	2559.03	658.145
834	2521.15	559.867
835	2542.75	559.867
836	2552.88	559.867
837	2566.82	559.867
838	2519.4	187.491
839	2534.12	187.491
840	2544.38	187.491
841	2555.43	187.491
842	2529.45	486.079
843	2543.18	486.079
844	2551.9	486.079
845	2559.97	486.079
846	2535.43	109.133
847	2547.78	109.133
848	2561.05	109.133
849	2536.8	326.828
850	2550.97	326.828
851	2565.75	326.828
852	2545.22	140.831
853	2558.68	140.831
854	2532.7	256.06
855	2546.65	256.06
856	2555.88	256.06
857	2529.38	177.476
858	2542.43	177.476
859	2552.3	177.476
860	2564.4	177.476
861	2527.07	61.2697
862	2538.85	61.2697
863	2546.68	61.2697
864	2555.38	61.2697
865	2563.65	61.2697
866	2572.2	61.2697
867	2531.65	537.81
868	2541.5	537.81
869	2553.9	537.81
870	2516.78	342.206
871	2530.1	342.206
872	2538.82	342.206
873	2547.28	342.206
874	2557.97	342.206
875	2523.88	691.549
876	2533.93	691.549
877	2543.12	691.549
878	2553.45	691.549
879	2561	691.549
880	2532.9	494.546
881	2547.97	494.546
882	2560.4	494.546
883	2530.78	369.467
884	2541.45	369.467
885	2549.12	369.467
886	2558.62	369.467
887	2542.35	613.442
888	2550.93	613.442
889	2560.8	613.442
890	2569.57	613.442
891	2533.12	260.435
892	2550.03	260.435
893	2572.22	260.435
894	2524.72	591.32
895	2534.62	591.32
896	2544.03	591.32
897	2552.07	591.32
898	2562.32	591.32
899	2534.88	88.337
900	2550.9	88.337
901	2564.93	88.337
902	2523.47	45.0115
903	2536.15	45.0115
904	2547.1	45.0115
905	2555.1	45.0115
906	2566.35	45.0115
907	2546.97	462.453
908	2560.25	462.453
909	2527.97	538.738
910	2544.62	538.738
911	2555.8	538.738
912	2568.47	538.738
913	2523.15	454.773
914	2534.2	454.773
915	2542.68	454.773
916	2548.8	454.773
917	2555.4	454.773
918	2564.7	454.773
919	2537.18	598.843
920	2546.82	598.843
921	2556.45	598.843
922	2566.9	598.843
923	2587.6	598.843
924	2520.15	345.286
925	2532.88	345.286
926	2543.22	345.286
927	2550.4	345.286
928	2559.05	345.286
929	2532.45	606.748
930	2543.78	606.748
931	2554.3	606.748
932	2568.85	606.748
933	2531.55	537.02
934	2545.7	537.02
935	2555.93	537.02
936	2571.62	537.02
937	2526.45	157.58
938	2544.07	157.58
939	2555.2	157.58
940	2521.78	41.9444
941	2539.5	41.9444
942	2549.43	41.9444
943	2561.28	41.9444
944	2532.4	529.599
945	2546.53	529.599
946	2560.95	529.599
947	2529.62	587.006
948	2542.05	587.006
949	2552.12	587.006
950	2563.2	587.006
951	2524.3	562.921
952	2533.82	562.921
953	2544.55	562.921
954	2560.32	562.921
955	2502.5	677.783
956	2531.1	677.783
957	2541.32	677.783
958	2548.57	677.783
959	2556.88	677.783
960	2512.68	622.535
961	2523.07	622.535
962	2533.07	622.535
963	2542.4	622.535
964	2551.22	622.535
965	2537.47	667.899
966	2547.95	667.899
967	2564.22	667.899
968	2540.82	586.771
969	2552.2	586.771
970	2563.82	586.771
971	2526.88	125.892
972	2541.07	125.892
973	2556.57	125.892
974	2532.3	531.29
975	2549.7	531.29
976	2568.1	531.29
977	2570.57	68.7906
978	2519.85	690.333
979	2530.55	690.333
980	2538.62	690.333
981	2544.85	690.333
982	2551.28	690.333
983	2559.93	690.333
984	2514.82	649.761
985	2529.93	649.761
986	2536.35	649.761
987	2542.7	649.761
988	2548.93	649.761
989	2555.38	649.761
990	2562.03	649.761
991	2569.28	649.761
992	2577.97	649.761
993	2588.4	649.761
994	2525.8	514.359
995	2535.4	514.359
996	2542.55	514.359
997	2546.8	514.359
998	2550.53	514.359
999	2569.12	514.359
1000	2554.95	656.511
1001	2573	656.511
1002	2554.2	128.608
1003	2567.95	128.608
1004	2532	56.2334
1005	2544.25	56.2334
1006	2554.15	56.2334
1007	2567.18	56.2334
1008	2519.55	32.9368
1009	2532.12	32.9368
1010	2541.82	32.9368
1011	2550.6	32.9368
1012	2561.68	32.9368
1013	2529.6	599.877
1014	2541.12	599.877
1015	2549.57	599.877
1016	2557.95	599.877
1017	2569.75	599.877
1018	2523.72	94.8141
1019	2536.1	94.8141
1020	2551.72	94.8141
1021	2500.3	371.018
1022	2521.95	371.018
1023	2532.45	371.018
1024	2538.38	371.018
1025	2544.88	371.018
1026	2549.45	371.018
1027	2555.82	371.018
1028	2529.62	187.244
1029	2545.4	187.244
1030	2558.57	187.244
1031	2528.95	598.769
1032	2539.38	598.769
1033	2546.57	598.769
1034	2551.53	598.769
1035	2555.3	598.769
1036	2563.5	598.769
1037	2562.12	643.672
1038	2523.5	104.513
1039	2532.72	104.513
1040	2542.25	104.513
1041	2549.78	104.513
1042	2555.65	104.513
1043	2522.03	181.593
1044	2533.88	181.593
1045	2545.18	181.593
1046	2553.03	181.593
1047	2560.68	181.593
1048	2520.75	69.7838
1049	2537.97	69.7838
1050	2549.47	69.7838
1051	2560.7	69.7838
1052	2508.5	342.516
1053	2513.5	342.516
1054	2518.4	342.516
1055	2522.93	342.516
1056	2526.97	342.516
1057	2530.82	342.516
1058	2534.6	342.516
1059	2537.53	342.516
1060	2539.78	342.516
1061	2543.3	342.516
1062	2546.1	342.516
1063	2529.7	637.174
1064	2537.72	637.174
1065	2546.03	637.174
1066	2551.65	637.174
1067	2557.18	637.174
1068	2563.78	637.174
1069	2567.25	637.174
1070	2523.22	518.509
1071	2531.53	518.509
1072	2538.35	518.509
1073	2544.47	518.509
1074	2550.4	518.509
1075	2559.38	518.509
1076	2572.9	518.509
1077	2506.57	654.756
1078	2520.32	654.756
1079	2530.88	654.756
1080	2538.93	654.756
1081	2543.65	654.756
1082	2548.03	654.756
1083	2551.28	654.756
1084	2554.43	654.756
1085	2560.4	654.756
1086	2529.97	584.648
1087	2538.15	584.648
1088	2544.93	584.648
1089	2549.75	584.648
1090	2553.97	584.648
1091	2558.8	584.648
1092	2566	584.648
1093	2541.78	335.929
1094	2552.07	335.929
1095	2560.25	335.929
1096	2525.15	456.989
1097	2543.6	456.989
1098	2558.65	456.989
1099	2532.7	692.115
1100	2543.25	692.115
1101	2551.62	692.115
1102	2559.38	692.115
1103	2528.9	112.019
1104	2539.62	112.019
1105	2548.18	112.019
1106	2559.95	112.019
1107	2543.9	467.513
1108	2554.05	467.513
1109	2505.05	621.703
1110	2540.35	621.703
1111	2550.8	621.703
1112	2562.7	621.703
1113	2521.65	574.21
1114	2529.55	574.21
1115	2534.88	574.21
1116	2539.15	574.21
1117	2543.22	574.21
1118	2546.78	574.21
1119	2549.82	574.21
1120	2552.8	574.21
1121	2562.53	574.21
1122	2565.82	574.21
1123	2568.82	574.21
1124	2572.3	574.21
1125	2575.65	574.21
1126	2578.88	574.21
1127	2583.45	574.21
1128	2588.35	574.21
1129	2593.62	574.21
1130	2599.18	574.21
1131	2544.97	603.899
1132	2554.47	603.899
1133	2561.7	603.899
1134	2573.35	603.899
1135	2531.85	519.464
1136	2550.5	519.464
1137	2523.53	116.247
1138	2537.2	116.247
1139	2547.72	116.247
1140	2555.1	116.247
1141	2564.1	116.247
1142	2518.05	188.423
1143	2532.3	188.423
1144	2542.38	188.423
1145	2552.82	188.423
1146	2562.95	188.423
1147	2583.07	188.423
1148	2537.15	686.003
1149	2546.5	686.003
1150	2555.43	686.003
1151	2561.53	686.003
1152	2569.9	686.003
1153	2532.15	637.262
1154	2546.4	637.262
1155	2557.78	637.262
1156	2531.62	14.2338
1157	2553.2	14.2338
1158	2537.12	134.764
1159	2552.65	134.764
1160	2546.68	111.256
1161	2560.38	111.256
1162	2540.55	302.819
1163	2551.97	302.819
1164	2536.15	479.353
1165	2544.22	479.353
1166	2551.78	479.353
1167	2563.22	479.353
1168	2545.93	522.841
1169	2556.22	522.841
1170	2583.68	522.841
1171	2528.85	465.632
1172	2541.22	465.632
1173	2550.6	465.632
1174	2561.9	465.632
1175	2532.12	149.562
1176	2541.38	149.562
1177	2552.53	149.562
1178	2565.93	149.562
1179	2530.7	597.006
1180	2542.32	597.006
1181	2551.72	597.006
1182	2563.4	597.006
1183	2534.05	154.164
1184	2547.3	154.164
1185	2558.4	154.164
1186	2535.5	253.888
1187	2544.7	253.888
1188	2553.32	253.888
1189	2528.18	566.416
1190	2538.4	566.416
1191	2546.38	566.416
1192	2553.12	566.416
1193	2563.75	566.416
1194	2524.2	689.947
1195	2536.65	689.947
1196	2544.75	689.947
1197	2551.07	689.947
1198	2557.57	689.947
1199	2568.75	689.947
1200	2529.82	342.172
1201	2538.8	342.172
1202	2548.93	342.172
1203	2557.62	342.172
1204	2550.65	180.609
1205	2564.03	180.609
1206	2531.03	466.11
1207	2540.65	466.11
1208	2548.62	466.11
1209	2566.93	466.11
1210	2535.85	591.345
1211	2551.25	591.345
1212	2570.78	591.345
1213	2543.85	565.448
1214	2569.55	565.448
1215	2529.03	307.133
1216	2542.45	307.133
1217	2551.65	307.133
1218	2559.75	307.133
1219	2527.3	118.456
1220	2539.97	118.456
1221	2551.53	118.456
1222	2506.05	650.897
1223	2534.72	650.897
1224	2546.93	650.897
1225	2556.93	650.897
1226	2571.12	650.897
1227	2520.68	284.495
1228	2532	284.495
1229	2538.32	284.495
1230	2546.32	284.495
1231	2553.3	284.495
1232	2560.82	284.495
1233	2571.7	284.495
1234	2587.05	284.495
1235	2518.03	2.78895
1236	2537.85	2.78895
1237	2552.72	2.78895
1238	2565.97	2.78895
1239	2529.12	452.985
1240	2539.72	452.985
1241	2547.07	452.985
1242	2554	452.985
1243	2568.8	452.985
1244	2531.18	370.621
1245	2544.47	370.621
1246	2553.97	370.621

## Sheet: panel_a_psth_population_l6
	Time (ms)	Firing Rate (Hz)
0	2500.5	2.66457
1	2501.5	2.67581
2	2502.5	2.777
3	2503.5	2.68705
4	2504.5	3.31666
5	2505.5	3.57524
6	2506.5	3.2492
7	2507.5	3.6427
8	2508.5	4.72202
9	2509.5	4.65456
10	2510.5	5.89128
11	2511.5	6.12738
12	2512.5	7.40907
13	2513.5	9.73635
14	2514.5	10.8606
15	2515.5	13.0418
16	2516.5	15.0655
17	2517.5	18.6632
18	2518.5	20.3047
19	2519.5	23.4752
20	2520.5	27.6013
21	2521.5	32.6157
22	2522.5	34.0098
23	2523.5	39.991
24	2524.5	44.5219
25	2525.5	51.0091
26	2526.5	56.0684
27	2527.5	62.3194
28	2528.5	68.9527
29	2529.5	70.9315
30	2530.5	77.8234
31	2531.5	79.0938
32	2532.5	80.9714
33	2533.5	80.7915
34	2534.5	81.3199
35	2535.5	79.1613
36	2536.5	79.3637
37	2537.5	77.6997
38	2538.5	79.1388
39	2539.5	81.2187
40	2540.5	83.6584
41	2541.5	89.0775
42	2542.5	92.3829
43	2543.5	98.7689
44	2544.5	103.086
45	2545.5	106.167
46	2546.5	110.709
47	2547.5	112.114
48	2548.5	114.318
49	2549.5	114.059
50	2550.5	110.169
51	2551.5	106.819
52	2552.5	106.594
53	2553.5	101.467
54	2554.5	97.2399
55	2555.5	94.2493
56	2556.5	90.1119
57	2557.5	85.0301
58	2558.5	81.3986
59	2559.5	79.4086
60	2560.5	74.6304
61	2561.5	68.964
62	2562.5	64.7704
63	2563.5	59.9472
64	2564.5	54.1008
65	2565.5	48.5019
66	2566.5	45.0391
67	2567.5	39.2827
68	2568.5	35.5163
69	2569.5	30.4795
70	2570.5	26.8256
71	2571.5	24.7569
72	2572.5	21.1816
73	2573.5	18.2023
74	2574.5	15.5377
75	2575.5	13.3228
76	2576.5	11.9512
77	2577.5	10.0174
78	2578.5	9.3541
79	2579.5	7.8363
80	2580.5	6.72326
81	2581.5	6.74574
82	2582.5	6.58834
83	2583.5	5.53151
84	2584.5	5.74512
85	2585.5	4.96936
86	2586.5	5.35162
87	2587.5	5.27292
88	2588.5	4.33976
89	2589.5	4.44095
90	2590.5	4.64332
91	2591.5	4.47468
92	2592.5	4.40722
93	2593.5	4.30603
94	2594.5	4.18236
95	2595.5	3.82259
96	2596.5	4.15987
97	2597.5	3.85632
98	2598.5	3.68767
99	2599.5	3.82259

[truncated: 4 more sheets: panel_a_raster_population_exc, panel_a_psth_population_exc, panel_a_raster_population_inh, panel_a_psth_population_inh]
