# Supplementary material for: In silico voltage-sensitive dye imaging reveals the emergent dynamics of cortical populations
Source: Nat Commun. 2021 Jun 15;12:3630. doi: 10.1038/s41467-021-23901-7 (PMC8206372; doi:10.1038/s41467-021-23901-7)
Supplement: Supplementary file 4 — Source Data [file 41467_2021_23901_MOESM4_ESM.zip › tabular_data/figure5.xlsx]

## Sheet: panel_e
	accuracy	±stddev
12.5	0.525	0.104283
25	0.72	0.187617
37.5	0.82	0.180555
50	0.873333	0.112349
62.5	0.93	0.0781025
75	0.95	0.0806226
100	0.96	0.08

## Sheet: panel_d_50_vs_50
	0	1	2	3	4	5	6	7	8	9	10	11	12	13	14	15	16	17	18	19	20	21	22	23	24	25	26	27	28	29	30	31	32	33	34	35	36	37	38	39	40	41	42	43	44	45	46	47
0																			0.5	0.5	0.5	0.5	0.5	0.5		0.5	0.5
1																				0.5	0.5	0.5	0.5	0.5	0.5	0.5	0.5	0.5
2																			0.5	0.5	0.5	0.5	0.5	0.5	0.5	0.5	0.5	0.5	0.5	0.5	0.5
3																0.5	0.5		0.5	0.5	0.5	0.5	0.5	0.5	0.5	0.5	0.5	0.5	0.5	0.5	0.5	0.5		0.5
4																0.5		0.5	0.5	0.5	0.5	0.5	0.5	0.5	0.5	0.5	0.5	0.5	0.5	0.5	0.5	0.5	0.5	0.5
5															0.5	0.5	0.5	0.5	0.5	0.5	0.5	0.5	0.5	0.5	0.5	0.5	0.5	0.5	0.5	0.5	0.5	0.5	0.5	0.5	0.5	0.5
6											0.5	0.5	0.5	0.5	0.5	0.5	0.5	0.5	0.5	0.5	0.5	0.5	0.5	0.5	0.5	0.5	0.5	0.5	0.5	0.5	0.5	0.5	0.5	0.5	0.5	0.5	0.5	0.5	0.5
7								0.5		0.5	0.5	0.5	0.5	0.5	0.5	0.5	0.5	0.5	0.5	0.5	0.5	0.5	0.5	0.5	0.5	0.5	0.5	0.5	0.5	0.5	0.5	0.5	0.5	0.5	0.5	0.5	0.5	0.5	0.5	0.5
8							0.5	0.5	0.5	0.5	0.5	0.5	0.5	0.5	0.5	0.5	0.5	0.5	0.5	0.5	0.5	0.5	0.5	0.5	0.5	0.5	0.5	0.5	0.5	0.5	0.5	0.5	0.5	0.5	0.5	0.5	0.5	0.5	0.5	0.5	0.5
9							0.5	0.5	0.5	0.5	0.5	0.5	0.5	0.5	0.5	0.5	0.5	0.5	0.5	0.5	0.5	0.5	0.5	0.5	0.5	0.5	0.5	0.5	0.5	0.5	0.5	0.5	0.5	0.5	0.5	0.5	0.5	0.5	0.5	0.5	0.5	0.5
10					0.5	0.5	0.5	0.5	0.5	0.5	0.5	0.5	0.5	0.5	0.5	0.5	0.5	0.5	0.5	0.5	0.5	0.5	0.5	0.5	0.5	0.5	0.5	0.5	0.5	0.5	0.5	0.5	0.5	0.5	0.5	0.5	0.5	0.5	0.5	0.5	0.5	0.5	0.5	0.5	0.5
11				0.5	0.5	0.5	0.5	0.5	0.5	0.5	0.5	0.5	0.5	0.5	0.5	0.5	0.5	0.5	0.5	0.5	0.5	0.5	0.5	0.5	0.5	0.5	0.5	0.5	0.5	0.5	0.5	0.5	0.5	0.5	0.5	0.5	0.5	0.5	0.5	0.5	0.5	0.5	0.5	0.5
12				0.5	0.5	0.5	0.5	0.5	0.5	0.5	0.5	0.5	0.5	0.5	0.5	0.5	0.5	0.5	0.5	0.5	0.5	0.5	0.5	0.5	0.5	0.5	0.5	0.5	0.5	0.5	0.5	0.5	0.5	0.5	0.5	0.5	0.5	0.5	0.5	0.5	0.5	0.5	0.5	0.5	0.5		0.5
13			0.5	0.5	0.5	0.5	0.5	0.5	0.5	0.5	0.5	0.5	0.5	0.5	0.5	0.5	0.5	0.5	0.5	0.5	0.5	0.5	0.5	0.5	0.5	0.5	0.5	0.5	0.5	0.5	0.5	0.5	0.5	0.5	0.5	0.5	0.5	0.5	0.5	0.5	0.5	0.5	0.5	0.5	0.5		0.5
14	0.5	0.5	0.5	0.5	0.5	0.5	0.5	0.5	0.5	0.5	0.5	0.5	0.5	0.5	0.5	0.5	0.5	0.5	0.5	0.5	0.5	0.5	0.5	0.5	0.5	0.5	0.5	0.5	0.5	0.5	0.5	0.5	0.5	0.5	0.5	0.5	0.5	0.5	0.5	0.5	0.5	0.5	0.5	0.5	0.5	0.5
15		0.5	0.5	0.5	0.5	0.5	0.5	0.5	0.5	0.5	0.5	0.5	0.5	0.5	0.5	0.5	0.5	0.5	0.5	0.5	0.5	0.5	0.5	0.5	0.5	0.5	0.5	0.5	0.5	0.5	0.5	0.5	0.5	0.5	0.5	0.5	0.5	0.5	0.5	0.5	0.5	0.5	0.5	0.5	0.5	0.5
16			0.5	0.5	0.5	0.5	0.5	0.5	0.5	0.5	0.5	0.5	0.5	0.5	0.5	0.5	0.5	0.5	0.5	0.5	0.5	0.5	0.5	0.5	0.5	0.5	0.5	0.5	0.5	0.5	0.5	0.5	0.5	0.5	0.5	0.5	0.5	0.5	0.5	0.5	0.5	0.5	0.5	0.5	0.5
17			0.5	0.5	0.5	0.5	0.5	0.5	0.5	0.5	0.5	0.5	0.5	0.5	0.5	0.5	0.5	0.5	0.5	0.5	0.5	0.5	0.5	0.5	0.5	0.5	0.5	0.5	0.5	0.5	0.5	0.5	0.5	0.5	0.5	0.5	0.5	0.5	0.5	0.5	0.5	0.5	0.5	0.5	0.5
18		0.5	0.5	0.5	0.5	0.5	0.5	0.5	0.5	0.5	0.5	0.5	0.5	0.5	0.5	0.5	0.5	0.5	0.5	0.5	0.5	0.5	0.5	0.5	0.5	0.5	0.5	0.5	0.5	0.5	0.5	0.5	0.5	0.5	0.5	0.5	0.5	0.5	0.5	0.5	0.5	0.5	0.5	0.5	0.5	0.5
19			0.5	0.5	0.5	0.5	0.5	0.5	0.5	0.5	0.5	0.5	0.5	0.5	0.5	0.5	0.5	0.5	0.5	0.5	0.5	0.5	0.5	0.5	0.5	0.5	0.5	0.5	0.5	0.5	0.5	0.5	0.5	0.5	0.5	0.5	0.5	0.5	0.5	0.5	0.5	0.5	0.5	0.5	0.5	0.5	0.5
20			0.5	0.5	0.5	0.5	0.5	0.5	0.5	0.5	0.5	0.5	0.5	0.5	0.5	0.5	0.5	0.5	0.5	0.5	0.5	0.5	0.5	0.5	0.5	0.5	0.5	0.5	0.5	0.5	0.5	0.5	0.5	0.5	0.5	0.5	0.5	0.5	0.5	0.5	0.5	0.5	0.5	0.5	0.5	0.5	0.5
21				0.5	0.5	0.5	0.5	0.5	0.5	0.5	0.5	0.5	0.5	0.5	0.5	0.5	0.5	0.5	0.5	0.5	0.5	0.5	0.5	0.5	0.5	0.5	0.5	0.5	0.5	0.5	0.5	0.5	0.5	0.5	0.5	0.5	0.5	0.5	0.5	0.5	0.5	0.5	0.5	0.5	0.5	0.5
22				0.5	0.5	0.5	0.5	0.5	0.5	0.5	0.5	0.5	0.5	0.5	0.5	0.5	0.5	0.5	0.5	0.5	0.5	0.5	0.5	0.5	0.5	0.5	0.5	0.5	0.5	0.5	0.5	0.5	0.5	0.5	0.5	0.5	0.5	0.5	0.5	0.5	0.5	0.5	0.5	0.5	0.5	0.5
23				0.5	0.5	0.5	0.5	0.5	0.5	0.5	0.5	0.5	0.5	0.5	0.5	0.5	0.5	0.5	0.5	0.5	0.5	0.5	0.5	0.5	0.5	0.5	0.5	0.5	0.5	0.5	0.5	0.5	0.5	0.5	0.5	0.5	0.5	0.5	0.5	0.5	0.5	0.5	0.5	0.5	0.5	0.5
24			0.5		0.5	0.5	0.5	0.5	0.5	0.5	0.5	0.5	0.5	0.5	0.5	0.5	0.5	0.5	0.5	0.5	0.5	0.5	0.5	0.5	0.5	0.5	0.5	0.5	0.5	0.5	0.5	0.5	0.5	0.5	0.5	0.5	0.5	0.5	0.5	0.5	0.5	0.5	0.5	0.5	0.5	0.5
25				0.5	0.5	0.5	0.5	0.5	0.5	0.5	0.5	0.5	0.5	0.5	0.5	0.5	0.5	0.5	0.5	0.5	0.5	0.5	0.5	0.5	0.5	0.5	0.5	0.5	0.5	0.5	0.5	0.5	0.5	0.5	0.5	0.5	0.5	0.5	0.5	0.5	0.5	0.5	0.5	0.5	0.5	0.5	0.5
26		0.5	0.5	0.5	0.5	0.5	0.5	0.5	0.5	0.5	0.5	0.5	0.5	0.5	0.5	0.5	0.5	0.5	0.5	0.5	0.5	0.5	0.5	0.5	0.5	0.5	0.5	0.5	0.5	0.5	0.5	0.5	0.5	0.5	0.5	0.5	0.5	0.5	0.5	0.5	0.5	0.5	0.5	0.5	0.5	0.5	0.5
27			0.5	0.5	0.5	0.5	0.5	0.5	0.5	0.5	0.5	0.5	0.5	0.5	0.5	0.5	0.5	0.5	0.5	0.5	0.5	0.5	0.5	0.5	0.5	0.5	0.5	0.5	0.5	0.5	0.5	0.5	0.5	0.5	0.5	0.5	0.5	0.5	0.5	0.5	0.5	0.5	0.5	0.5	0.5	0.5
28		0.5	0.5	0.5	0.5	0.5	0.5	0.5	0.5	0.5	0.5	0.5	0.5	0.5	0.5	0.5	0.5	0.5	0.5	0.5	0.5	0.5	0.5	0.5	0.5	0.5	0.5	0.5	0.5	0.5	0.5	0.5	0.5	0.5	0.5	0.5	0.5	0.5	0.5	0.5	0.5	0.5	0.5	0.5	0.5	0.5	0.5
29		0.5	0.5	0.5	0.5	0.5	0.5	0.5	0.5	0.5	0.5	0.5	0.5	0.5	0.5	0.5	0.5	0.5	0.5	0.5	0.5	0.5	0.5	0.5	0.5	0.5	0.5	0.5	0.5	0.5	0.5	0.5	0.5	0.5	0.5	0.5	0.5	0.5	0.5	0.5	0.5	0.5	0.5	0.5	0.5	0.5	0.5
30		0.5	0.5	0.5	0.5	0.5	0.5	0.5	0.5	0.5	0.5	0.5	0.5	0.5	0.5	0.5	0.5	0.5	0.5	0.5	0.5	0.5	0.5	0.5	0.5	0.5	0.5	0.5	0.5	0.5	0.5	0.5	0.5	0.5	0.5	0.5	0.5	0.5	0.5	0.5	0.5	0.5	0.5	0.5	0.5	0.5
31		0.5	0.5	0.5	0.5	0.5	0.5	0.5	0.5	0.5	0.5	0.5	0.5	0.5	0.5	0.5	0.5	0.5	0.5	0.5	0.5	0.5	0.5	0.5	0.5	0.5	0.5	0.5	0.5	0.5	0.5	0.5	0.5	0.5	0.5	0.5	0.5	0.5	0.5	0.5	0.5	0.5	0.5	0.5	0.5	0.5		0.5
32		0.5	0.5	0.5	0.5	0.5	0.5	0.5	0.5	0.5	0.5	0.5	0.5	0.5	0.5	0.5	0.5	0.5	0.5	0.5	0.5	0.5	0.5	0.5	0.5	0.5	0.5	0.5	0.5	0.5	0.5	0.5	0.5	0.5	0.5	0.5	0.5	0.5	0.5	0.5	0.5	0.5	0.5	0.5	0.5	0.5	0.5	0.5
33			0.5	0.5	0.5	0.5	0.5	0.5	0.5	0.5	0.5	0.5	0.5	0.5	0.5	0.5	0.5	0.5	0.5	0.5	0.5	0.5	0.5	0.5	0.5	0.5	0.5	0.5	0.5	0.5	0.5	0.5	0.5	0.5	0.5	0.5	0.5	0.5	0.5	0.5	0.5	0.5	0.5	0.5	0.5	0.5	0.5
34			0.5	0.5	0.5	0.5	0.5	0.5	0.5	0.5	0.5	0.5	0.5	0.5	0.5	0.5	0.5	0.5	0.5	0.5	0.5	0.5	0.5	0.5	0.5	0.5	0.5	0.5	0.5	0.5	0.5	0.5	0.5	0.5	0.5	0.5	0.5	0.5	0.5	0.5	0.5	0.5	0.5	0.5	0.5	0.5	0.5
35			0.5	0.5	0.5	0.5	0.5	0.5	0.5	0.5	0.5	0.5	0.5	0.5	0.5	0.5	0.5	0.5	0.5	0.5	0.5	0.5	0.5	0.5	0.5	0.5	0.5	0.5	0.5	0.5	0.5	0.5	0.5	0.5	0.5	0.5	0.5	0.5	0.5	0.5	0.5	0.5	0.5	0.5	0.5	0.5
36			0.5	0.5	0.5	0.5	0.5	0.5	0.5	0.5	0.5	0.5	0.5	0.5	0.5	0.5	0.5	0.5	0.5	0.5	0.5	0.5	0.5	0.5	0.5	0.5	0.5	0.5	0.5	0.5	0.5	0.5	0.5	0.5	0.5	0.5	0.5	0.5	0.5	0.5	0.5	0.5	0.5	0.5	0.5	0.5
37				0.5	0.5	0.5	0.5	0.5	0.5	0.5	0.5	0.5	0.5	0.5	0.5	0.5	0.5	0.5	0.5	0.5	0.5	0.5	0.5	0.5	0.5	0.5	0.5	0.5	0.5	0.5	0.5	0.5	0.5	0.5	0.5	0.5	0.5	0.5	0.5	0.5	0.5	0.5	0.5	0.5	0.5	0.5
38					0.5	0.5	0.5	0.5	0.5	0.5	0.5	0.5	0.5	0.5	0.5	0.5	0.5	0.5	0.5	0.5	0.5	0.5	0.5	0.5	0.5	0.5	0.5	0.5	0.5	0.5	0.5	0.5	0.5	0.5	0.5	0.5	0.5	0.5	0.5	0.5	0.5	0.5	0.5	0.5	0.5	0.5
39						0.5		0.5	0.5	0.5	0.5	0.5	0.5	0.5	0.5	0.5	0.5	0.5	0.5	0.5	0.5	0.5	0.5	0.5	0.5	0.5	0.5	0.5	0.5	0.5	0.5	0.5	0.5	0.5	0.5	0.5	0.5	0.5	0.5	0.5	0.5	0.5	0.5	0.5	0.5	0.5
40								0.5	0.5	0.5	0.5	0.5	0.5	0.5	0.5	0.5	0.5	0.5	0.5	0.5	0.5	0.5	0.5	0.5	0.5	0.5	0.5	0.5	0.5	0.5	0.5	0.5	0.5	0.5	0.5	0.5	0.5	0.5	0.5	0.5	0.5	0.5	0.5
41								0.5	0.5	0.5	0.5	0.5	0.5	0.5	0.5	0.5	0.5	0.5	0.5	0.5	0.5	0.5	0.5	0.5	0.5	0.5	0.5	0.5	0.5	0.5	0.5	0.5	0.5	0.5	0.5	0.5	0.5	0.5	0.5	0.5	0.5
42								0.5	0.5	0.5		0.5	0.5	0.5	0.5	0.5	0.5	0.5	0.5	0.5	0.5	0.5	0.5	0.5	0.5	0.5	0.5	0.5	0.5	0.5	0.5	0.5	0.5	0.5	0.5	0.5	0.5	0.5
43														0.5	0.5	0.5	0.5	0.5	0.5	0.5	0.5	0.5	0.5	0.5	0.5	0.5	0.5	0.5	0.5	0.5	0.5	0.5	0.5	0.5	0.5	0.5	0.5
44														0.5	0.5		0.5	0.5	0.5	0.5	0.5	0.5	0.5	0.5	0.5	0.5	0.5	0.5	0.5	0.5	0.5	0.5	0.5	0.5	0.5
45																			0.5	0.5	0.5	0.5	0.5	0.5	0.5	0.5	0.5	0.5	0.5	0.5	0.5	0.5	0.5	0.5
46																			0.5	0.5	0.5	0.5	0.5	0.5	0.5	0.5	0.5	0.5	0.5	0.5	0.5		0.5
47																			0.5	0.5	0.5	0.5	0.5	0.5	0.5	0.5	0.5	0.5	0.5	0.5	0.5
48																				0.5	0.5		0.5	0.5	0.5	0.5	0.5	0.5	0.5
49																							0.5	0.5	0.5	0.5	0.5

## Sheet: panel_d_25_vs_50
	0	1	2	3	4	5	6	7	8	9	10	11	12	13	14	15	16	17	18	19	20	21	22	23	24	25	26	27	28	29	30	31	32	33	34	35	36	37	38	39	40	41	42	43	44	45	46	47
0																			0.5232	0.536	0.5408	0.544	0.5376	0.5552		0.5488	0.5424
1																				0.5472	0.5424	0.5552	0.5536	0.5632	0.56	0.5376	0.5408	0.5488
2																			0.5408	0.5456	0.5504	0.5456	0.5472	0.5536	0.552	0.5536	0.552	0.5488	0.5456	0.536	0.5344
3																0.5616	0.5664		0.5456	0.5504	0.5712	0.5456	0.552	0.5632	0.5616	0.568	0.5712	0.5536	0.56	0.5488	0.5552	0.5488		0.536
4																0.5504		0.5504	0.5488	0.552	0.576	0.576	0.5696	0.584	0.5824	0.576	0.5744	0.5648	0.568	0.5584	0.5504	0.5552	0.5504	0.5456
5															0.5328	0.5344	0.5472	0.5584	0.5552	0.5584	0.568	0.5808	0.5888	0.5968	0.6032	0.608	0.5888	0.592	0.584	0.5712	0.56	0.5632	0.5504	0.5536	0.5664	0.5616
6											0.5232	0.5184	0.5216	0.5152	0.528	0.5456	0.552	0.5552	0.5632	0.5648	0.5568	0.568	0.5808	0.576	0.6032	0.6176	0.6032	0.5936	0.5872	0.5776	0.5712	0.5696	0.5616	0.5584	0.5648	0.5632	0.56	0.5504	0.5392
7								0.544		0.5152	0.5312	0.5168	0.5184	0.5184	0.5376	0.528	0.5376	0.5552	0.568	0.568	0.552	0.5568	0.5664	0.5728	0.5936	0.6016	0.5984	0.5936	0.5888	0.5792	0.5744	0.5648	0.5584	0.5648	0.5616	0.5696	0.5728	0.5584	0.5392	0.5312
8							0.5472	0.5424	0.5328	0.5232	0.5312	0.5264	0.528	0.5184	0.5376	0.5328	0.5344	0.5504	0.5584	0.5664	0.5584	0.5648	0.5616	0.5568	0.5632	0.568	0.5744	0.5696	0.5664	0.5712	0.5568	0.5584	0.5504	0.5568	0.5664	0.5952	0.5936	0.5648	0.5392	0.5216	0.52
9							0.5456	0.536	0.5328	0.52	0.52	0.5216	0.5232	0.5312	0.5344	0.5408	0.5424	0.5536	0.5536	0.5632	0.5536	0.5648	0.5552	0.5408	0.544	0.5584	0.5616	0.5632	0.5648	0.552	0.5424	0.5456	0.5584	0.552	0.5888	0.5936	0.5856	0.5664	0.544	0.5152	0.5184	0.5216
10					0.536	0.5488	0.5552	0.5504	0.5264	0.5216	0.5232	0.5344	0.5344	0.5184	0.5312	0.5296	0.5424	0.5408	0.552	0.56	0.5552	0.56	0.5536	0.5424	0.5328	0.5472	0.5376	0.5456	0.544	0.5456	0.5264	0.5376	0.5552	0.5536	0.5664	0.5744	0.5632	0.552	0.5408	0.5248	0.52	0.5136	0.5088	0.5008	0.5104
11				0.5456	0.536	0.5568	0.5616	0.5456	0.5408	0.5376	0.5264	0.5424	0.5392	0.5168	0.5216	0.5376	0.5328	0.5392	0.5424	0.5456	0.5488	0.5376	0.5552	0.544	0.5472	0.5264	0.52	0.5312	0.5392	0.536	0.5264	0.5312	0.5312	0.5456	0.544	0.5424	0.536	0.5264	0.5264	0.5136	0.5056	0.5056	0.504	0.5088
12				0.5584	0.5568	0.5584	0.5536	0.5488	0.5392	0.5456	0.5376	0.5424	0.5408	0.5296	0.5344	0.5344	0.5408	0.5472	0.544	0.5504	0.5584	0.528	0.544	0.552	0.552	0.536	0.5248	0.5328	0.5328	0.5184	0.5136	0.5168	0.536	0.5264	0.5296	0.5248	0.5248	0.5088	0.512	0.5024	0.512	0.5056	0.5168	0.5216	0.512		0.5376
13			0.5504	0.5552	0.5504	0.5552	0.544	0.5376	0.5376	0.536	0.536	0.5408	0.5344	0.5328	0.5408	0.536	0.5408	0.5312	0.5488	0.5488	0.5504	0.5312	0.536	0.5552	0.5456	0.5312	0.5264	0.5264	0.528	0.5168	0.5072	0.5184	0.5328	0.5344	0.5184	0.5152	0.5056	0.5008	0.5088	0.5136	0.5088	0.5264	0.5184	0.5296	0.5184		0.528
14	0.5312	0.528	0.5408	0.5488	0.5424	0.536	0.5504	0.5376	0.536	0.5392	0.544	0.5424	0.536	0.5376	0.5328	0.5328	0.5344	0.5424	0.5472	0.5424	0.5456	0.5216	0.5232	0.5488	0.536	0.5408	0.5328	0.5312	0.5248	0.5264	0.5104	0.5168	0.5296	0.5296	0.5264	0.5104	0.5088	0.5152	0.5088	0.5088	0.5056	0.5136	0.5344	0.5376	0.5232	0.5248
15		0.5344	0.5376	0.5504	0.5408	0.5456	0.5488	0.5488	0.5488	0.5568	0.5584	0.552	0.5488	0.5536	0.5344	0.528	0.528	0.5344	0.5488	0.5536	0.5456	0.5296	0.5376	0.536	0.5296	0.5376	0.536	0.5328	0.5248	0.5168	0.5088	0.5168	0.5248	0.5344	0.52	0.5024	0.5072	0.5184	0.5136	0.5072	0.504	0.5168	0.5264	0.5296	0.5248	0.5264
16			0.544	0.552	0.5456	0.5568	0.5616	0.56	0.56	0.5696	0.5632	0.5504	0.56	0.5536	0.552	0.5456	0.5408	0.536	0.5424	0.544	0.552	0.544	0.5328	0.536	0.5296	0.5328	0.5232	0.536	0.5168	0.512	0.5216	0.5136	0.5344	0.5248	0.5136	0.5024	0.5152	0.5264	0.5152	0.5152	0.5216	0.52	0.5152	0.5312	0.5184
17			0.5472	0.5504	0.5552	0.5552	0.5584	0.5664	0.568	0.5664	0.5696	0.5632	0.5536	0.5456	0.5504	0.56	0.5472	0.536	0.5456	0.5392	0.5376	0.5472	0.5312	0.5296	0.5344	0.52	0.5152	0.5232	0.5216	0.5104	0.5216	0.5136	0.5104	0.512	0.5088	0.5056	0.512	0.5136	0.5136	0.5168	0.5184	0.5216	0.5136	0.5184	0.5168
18		0.568	0.5664	0.5552	0.5632	0.5616	0.5696	0.568	0.568	0.5776	0.5744	0.5632	0.5568	0.5552	0.5536	0.544	0.5456	0.544	0.5472	0.5328	0.52	0.52	0.5184	0.5216	0.5232	0.5088	0.5088	0.5104	0.5184	0.5216	0.5152	0.5104	0.5136	0.5056	0.5072	0.5056	0.5072	0.5168	0.5328	0.5296	0.5296	0.5136	0.52	0.512	0.512	0.5056
19			0.5696	0.5632	0.5584	0.568	0.5824	0.5728	0.5648	0.5616	0.5696	0.5632	0.5584	0.5552	0.5552	0.5456	0.5424	0.5472	0.552	0.5392	0.52	0.5216	0.5136	0.5056	0.5088	0.5056	0.5072	0.512	0.5136	0.5184	0.5232	0.5184	0.5216	0.5056	0.5056	0.5008	0.5088	0.52	0.5312	0.5312	0.5184	0.52	0.5184	0.5104	0.5152	0.504	0.5232
20			0.5648	0.5616	0.56	0.568	0.5808	0.5728	0.552	0.56	0.56	0.5696	0.56	0.5552	0.5472	0.5472	0.5408	0.5376	0.544	0.5376	0.5264	0.5232	0.5152	0.504	0.5024	0.5104	0.5184	0.512	0.5136	0.5168	0.5088	0.5136	0.5088	0.5104	0.5024	0.5008	0.5088	0.5264	0.528	0.5232	0.5264	0.5216	0.5312	0.5232	0.5104	0.5184	0.5216
21				0.5616	0.5552	0.5632	0.56	0.5568	0.552	0.5536	0.5552	0.5472	0.552	0.5552	0.5488	0.5344	0.5408	0.5456	0.5408	0.5328	0.5296	0.5264	0.5168	0.5136	0.5232	0.52	0.5264	0.5232	0.5152	0.5088	0.5232	0.5072	0.5024	0.5024	0.512	0.5168	0.5168	0.52	0.5216	0.5328	0.5232	0.5264	0.528	0.52	0.5184	0.5264
22				0.552	0.544	0.552	0.5456	0.5424	0.5424	0.544	0.5344	0.5456	0.5456	0.5504	0.5472	0.5312	0.5424	0.5472	0.5552	0.5344	0.5472	0.5376	0.5248	0.5264	0.528	0.5376	0.5344	0.5264	0.5152	0.5072	0.5136	0.5088	0.5024	0.5008	0.5072	0.5136	0.5152	0.5152	0.5136	0.5248	0.528	0.5264	0.5264	0.5264	0.5264	0.5312
23				0.5456	0.5344	0.5424	0.5472	0.536	0.5344	0.5328	0.5232	0.5392	0.5408	0.5392	0.5344	0.536	0.5456	0.536	0.552	0.5424	0.544	0.5344	0.52	0.5312	0.536	0.5344	0.544	0.5248	0.5216	0.5136	0.5104	0.5072	0.5072	0.5008	0.5024	0.5088	0.5184	0.5216	0.5136	0.5184	0.5248	0.5232	0.5344	0.5344	0.5392	0.52
24			0.5424		0.5392	0.5424	0.528	0.5296	0.5232	0.5328	0.5312	0.5344	0.5376	0.5312	0.5344	0.5392	0.5488	0.5488	0.5488	0.5488	0.5376	0.5344	0.536	0.536	0.5328	0.5392	0.536	0.5184	0.5216	0.5184	0.5072	0.5072	0.5008	0.5056	0.512	0.5248	0.5184	0.512	0.5136	0.5152	0.5136	0.5232	0.528	0.5344	0.536	0.5248
25				0.5392	0.5392	0.5376	0.5232	0.5184	0.5216	0.5296	0.5216	0.5216	0.5312	0.5296	0.5376	0.5296	0.5424	0.536	0.5392	0.5344	0.5312	0.5312	0.5312	0.528	0.536	0.536	0.536	0.5216	0.5136	0.5104	0.5088	0.512	0.5056	0.504	0.504	0.5184	0.5072	0.5152	0.5232	0.5152	0.5168	0.5248	0.5264	0.536	0.536	0.5344	0.5296
26		0.5392	0.536	0.528	0.5264	0.5296	0.528	0.52	0.528	0.5328	0.5376	0.528	0.5248	0.5296	0.5328	0.5344	0.5344	0.5408	0.5312	0.5216	0.5184	0.5184	0.5184	0.5248	0.5232	0.5248	0.52	0.5088	0.504	0.5104	0.5216	0.5184	0.5168	0.5072	0.5056	0.5088	0.5184	0.5264	0.5344	0.5216	0.5088	0.5216	0.528	0.536	0.5424	0.5392	0.5296
27			0.5376	0.5328	0.5232	0.5248	0.5248	0.5056	0.5152	0.5264	0.5312	0.5168	0.5136	0.528	0.5232	0.5328	0.5408	0.5328	0.5328	0.5232	0.5168	0.5008	0.504	0.5056	0.5056	0.5152	0.5152	0.5088	0.504	0.5152	0.512	0.5168	0.5184	0.5168	0.512	0.5136	0.5104	0.5104	0.52	0.5136	0.5248	0.5232	0.5296	0.5344	0.5312	0.5392
28		0.5472	0.536	0.5328	0.5392	0.5264	0.5216	0.5168	0.504	0.5248	0.5344	0.5184	0.5184	0.52	0.5056	0.5152	0.5264	0.5232	0.528	0.5168	0.5088	0.504	0.5024	0.504	0.5024	0.5168	0.504	0.5072	0.5072	0.504	0.512	0.504	0.5136	0.5232	0.5232	0.5152	0.5216	0.52	0.5152	0.52	0.52	0.5248	0.5136	0.5296	0.5264	0.5392	0.5472
29		0.552	0.5312	0.5296	0.5328	0.528	0.5168	0.5104	0.5232	0.52	0.5232	0.512	0.5072	0.504	0.512	0.512	0.5072	0.5088	0.504	0.5072	0.5072	0.5024	0.5008	0.5008	0.5024	0.5056	0.5056	0.5056	0.5056	0.5056	0.5088	0.5168	0.5136	0.5216	0.5216	0.5248	0.5248	0.5184	0.528	0.528	0.52	0.5248	0.5248	0.5232	0.5376	0.536	0.5472
30		0.536	0.5296	0.536	0.536	0.5392	0.5264	0.5184	0.5248	0.5296	0.5072	0.5056	0.5008	0.5008	0.5136	0.512	0.5088	0.5088	0.504	0.504	0.5104	0.5008	0.5008	0.5088	0.5056	0.5056	0.5008	0.5072	0.5088	0.5104	0.5104	0.512	0.5136	0.5152	0.5264	0.5296	0.5216	0.5184	0.5312	0.536	0.5312	0.536	0.5296	0.5344	0.5408	0.5328
31		0.5264	0.5248	0.5312	0.5312	0.5376	0.5232	0.5056	0.512	0.5168	0.5136	0.5152	0.5008	0.504	0.5104	0.5152	0.5088	0.5072	0.5008	0.5008	0.5072	0.5072	0.5056	0.5088	0.512	0.5088	0.5008	0.5024	0.5088	0.512	0.5184	0.5104	0.5168	0.512	0.528	0.528	0.5296	0.52	0.5232	0.5328	0.5328	0.5408	0.5376	0.536	0.5408	0.5312		0.5296
32		0.5168	0.52	0.5248	0.52	0.5248	0.5168	0.5104	0.5072	0.5152	0.5008	0.5088	0.5104	0.512	0.504	0.5104	0.504	0.5008	0.5056	0.504	0.504	0.5104	0.5152	0.52	0.5168	0.5232	0.5008	0.5104	0.5152	0.52	0.5136	0.5072	0.5104	0.5136	0.5152	0.5248	0.5248	0.528	0.5312	0.544	0.5424	0.544	0.5504	0.5296	0.5312	0.528	0.5376	0.5296
33			0.5248	0.528	0.5328	0.5296	0.5184	0.5088	0.5152	0.5152	0.5056	0.5056	0.5072	0.5056	0.5168	0.5264	0.5152	0.5168	0.5072	0.5008	0.504	0.512	0.5168	0.5248	0.5248	0.5232	0.5088	0.504	0.5104	0.5104	0.5024	0.5056	0.5104	0.512	0.5168	0.5248	0.52	0.5312	0.5312	0.5376	0.5392	0.5456	0.5392	0.5296	0.512	0.5232	0.5136
34			0.5312	0.5376	0.5248	0.5232	0.5184	0.5216	0.5264	0.528	0.5136	0.5072	0.5136	0.5104	0.5216	0.5296	0.5312	0.5248	0.5216	0.5184	0.5168	0.5024	0.5168	0.5136	0.5168	0.5168	0.5008	0.5024	0.504	0.5056	0.5024	0.5104	0.5024	0.5088	0.5232	0.5296	0.5232	0.5216	0.5312	0.5296	0.5312	0.5376	0.5312	0.52	0.52	0.528	0.5216
35			0.536	0.536	0.5408	0.5376	0.536	0.5248	0.52	0.5296	0.5216	0.5152	0.5152	0.5152	0.5072	0.5184	0.5232	0.5248	0.5232	0.5184	0.5152	0.5088	0.504	0.5152	0.5216	0.5216	0.5024	0.5024	0.5024	0.5056	0.512	0.52	0.5008	0.5024	0.5216	0.5216	0.52	0.5248	0.5248	0.5264	0.5232	0.5264	0.5408	0.5344	0.5248	0.5248
36			0.5328	0.5392	0.5376	0.5472	0.5296	0.5344	0.5216	0.5152	0.512	0.5088	0.5168	0.5184	0.5104	0.5136	0.5184	0.5168	0.5184	0.5152	0.5136	0.5072	0.5056	0.5072	0.5088	0.512	0.5024	0.5152	0.5056	0.5232	0.5104	0.512	0.5088	0.5024	0.5088	0.504	0.5152	0.5168	0.5216	0.5344	0.5248	0.5232	0.5344	0.5344	0.5344	0.5264
37				0.544	0.528	0.5312	0.5264	0.5232	0.5264	0.512	0.5072	0.5088	0.5232	0.5152	0.5152	0.5072	0.5296	0.5216	0.5264	0.5296	0.5248	0.528	0.5136	0.5072	0.504	0.5104	0.512	0.5056	0.5088	0.5104	0.5216	0.5248	0.512	0.5104	0.5072	0.5088	0.5168	0.5088	0.52	0.5264	0.5392	0.5312	0.528	0.5328	0.5232	0.5264
38					0.5344	0.5344	0.5296	0.5248	0.5184	0.5184	0.52	0.512	0.5248	0.52	0.5216	0.5168	0.5264	0.5264	0.5216	0.5248	0.5232	0.5184	0.5152	0.512	0.504	0.504	0.5008	0.5104	0.5056	0.5184	0.5216	0.5248	0.52	0.5104	0.5056	0.504	0.5104	0.512	0.5056	0.5216	0.5216	0.528	0.5216	0.5344	0.5264	0.5328
39						0.5328		0.5408	0.5296	0.5248	0.5216	0.5232	0.528	0.5248	0.5264	0.52	0.528	0.5296	0.5248	0.5136	0.5216	0.5296	0.5136	0.5152	0.5072	0.5088	0.5024	0.5104	0.5008	0.5104	0.5024	0.5072	0.5024	0.5136	0.5072	0.5024	0.5072	0.5088	0.5104	0.5168	0.5216	0.5248	0.5216	0.5264	0.5344	0.5184
40								0.5408	0.5168	0.5232	0.5264	0.5296	0.5312	0.5344	0.528	0.528	0.5264	0.536	0.5248	0.5216	0.528	0.5168	0.5184	0.5136	0.5024	0.5104	0.5104	0.5072	0.5008	0.512	0.504	0.5072	0.5056	0.5136	0.5008	0.504	0.5088	0.5152	0.5168	0.5248	0.5152	0.5248	0.5152
41								0.5376	0.5232	0.5328	0.5344	0.5216	0.528	0.528	0.5312	0.528	0.5248	0.5248	0.5248	0.528	0.512	0.5184	0.52	0.5184	0.5072	0.5024	0.504	0.5088	0.5008	0.5088	0.5056	0.5008	0.5024	0.5008	0.504	0.504	0.5088	0.5056	0.512	0.52	0.5216
42								0.5232	0.5232	0.5232		0.5328	0.528	0.5344	0.5328	0.5264	0.5232	0.5248	0.52	0.5104	0.512	0.5136	0.5184	0.5168	0.512	0.5072	0.504	0.504	0.5024	0.5024	0.512	0.5024	0.5008	0.5072	0.504	0.5056	0.5088	0.504
43														0.5264	0.52	0.5216	0.5232	0.5168	0.5152	0.5136	0.5104	0.512	0.5216	0.52	0.52	0.5056	0.5072	0.512	0.504	0.5088	0.5088	0.5152	0.5072	0.5072	0.5072	0.5008	0.5072
44														0.52	0.5216		0.5152	0.5152	0.5136	0.5104	0.5104	0.52	0.5296	0.5248	0.52	0.5088	0.504	0.5184	0.504	0.5152	0.5088	0.5184	0.5088	0.5104	0.5008
45																			0.5152	0.512	0.5152	0.5136	0.52	0.5232	0.5088	0.5056	0.5024	0.5024	0.5072	0.5232	0.52	0.5088	0.5152	0.5248
46																			0.5104	0.528	0.5136	0.5168	0.5008	0.5104	0.5072	0.5008	0.5152	0.5184	0.5216	0.5168	0.5056		0.5168
47																			0.5168	0.5264	0.5216	0.5136	0.5184	0.504	0.5024	0.5056	0.5104	0.5072	0.5152	0.5152	0.504
48																				0.5168	0.5168		0.5168	0.5088	0.5056	0.5024	0.5056	0.5056	0.512
49																							0.5136	0.504	0.5104	0.504	0.5008

## Sheet: panel_d_25_vs_25
	0	1	2	3	4	5	6	7	8	9	10	11	12	13	14	15	16	17	18	19	20	21	22	23	24	25	26	27	28	29	30	31	32	33	34	35	36	37	38	39	40	41	42	43	44	45	46	47
0																			0.5	0.5	0.5	0.5	0.5	0.5		0.5	0.5
1																				0.5	0.5	0.5	0.5	0.5	0.5	0.5	0.5	0.5
2																			0.5	0.5	0.5	0.5	0.5	0.5	0.5	0.5	0.5	0.5	0.5	0.5	0.5
3																0.5	0.5		0.5	0.5	0.5	0.5	0.5	0.5	0.5	0.5	0.5	0.5	0.5	0.5	0.5	0.5		0.5
4																0.5		0.5	0.5	0.5	0.5	0.5	0.5	0.5	0.5	0.5	0.5	0.5	0.5	0.5	0.5	0.5	0.5	0.5
5															0.5	0.5	0.5	0.5	0.5	0.5	0.5	0.5	0.5	0.5	0.5	0.5	0.5	0.5	0.5	0.5	0.5	0.5	0.5	0.5	0.5	0.5
6											0.5	0.5	0.5	0.5	0.5	0.5	0.5	0.5	0.5	0.5	0.5	0.5	0.5	0.5	0.5	0.5	0.5	0.5	0.5	0.5	0.5	0.5	0.5	0.5	0.5	0.5	0.5	0.5	0.5
7								0.5		0.5	0.5	0.5	0.5	0.5	0.5	0.5	0.5	0.5	0.5	0.5	0.5	0.5	0.5	0.5	0.5	0.5	0.5	0.5	0.5	0.5	0.5	0.5	0.5	0.5	0.5	0.5	0.5	0.5	0.5	0.5
8							0.5	0.5	0.5	0.5	0.5	0.5	0.5	0.5	0.5	0.5	0.5	0.5	0.5	0.5	0.5	0.5	0.5	0.5	0.5	0.5	0.5	0.5	0.5	0.5	0.5	0.5	0.5	0.5	0.5	0.5	0.5	0.5	0.5	0.5	0.5
9							0.5	0.5	0.5	0.5	0.5	0.5	0.5	0.5	0.5	0.5	0.5	0.5	0.5	0.5	0.5	0.5	0.5	0.5	0.5	0.5	0.5	0.5	0.5	0.5	0.5	0.5	0.5	0.5	0.5	0.5	0.5	0.5	0.5	0.5	0.5	0.5
10					0.5	0.5	0.5	0.5	0.5	0.5	0.5	0.5	0.5	0.5	0.5	0.5	0.5	0.5	0.5	0.5	0.5	0.5	0.5	0.5	0.5	0.5	0.5	0.5	0.5	0.5	0.5	0.5	0.5	0.5	0.5	0.5	0.5	0.5	0.5	0.5	0.5	0.5	0.5	0.5	0.5
11				0.5	0.5	0.5	0.5	0.5	0.5	0.5	0.5	0.5	0.5	0.5	0.5	0.5	0.5	0.5	0.5	0.5	0.5	0.5	0.5	0.5	0.5	0.5	0.5	0.5	0.5	0.5	0.5	0.5	0.5	0.5	0.5	0.5	0.5	0.5	0.5	0.5	0.5	0.5	0.5	0.5
12				0.5	0.5	0.5	0.5	0.5	0.5	0.5	0.5	0.5	0.5	0.5	0.5	0.5	0.5	0.5	0.5	0.5	0.5	0.5	0.5	0.5	0.5	0.5	0.5	0.5	0.5	0.5	0.5	0.5	0.5	0.5	0.5	0.5	0.5	0.5	0.5	0.5	0.5	0.5	0.5	0.5	0.5		0.5
13			0.5	0.5	0.5	0.5	0.5	0.5	0.5	0.5	0.5	0.5	0.5	0.5	0.5	0.5	0.5	0.5	0.5	0.5	0.5	0.5	0.5	0.5	0.5	0.5	0.5	0.5	0.5	0.5	0.5	0.5	0.5	0.5	0.5	0.5	0.5	0.5	0.5	0.5	0.5	0.5	0.5	0.5	0.5		0.5
14	0.5	0.5	0.5	0.5	0.5	0.5	0.5	0.5	0.5	0.5	0.5	0.5	0.5	0.5	0.5	0.5	0.5	0.5	0.5	0.5	0.5	0.5	0.5	0.5	0.5	0.5	0.5	0.5	0.5	0.5	0.5	0.5	0.5	0.5	0.5	0.5	0.5	0.5	0.5	0.5	0.5	0.5	0.5	0.5	0.5	0.5
15		0.5	0.5	0.5	0.5	0.5	0.5	0.5	0.5	0.5	0.5	0.5	0.5	0.5	0.5	0.5	0.5	0.5	0.5	0.5	0.5	0.5	0.5	0.5	0.5	0.5	0.5	0.5	0.5	0.5	0.5	0.5	0.5	0.5	0.5	0.5	0.5	0.5	0.5	0.5	0.5	0.5	0.5	0.5	0.5	0.5
16			0.5	0.5	0.5	0.5	0.5	0.5	0.5	0.5	0.5	0.5	0.5	0.5	0.5	0.5	0.5	0.5	0.5	0.5	0.5	0.5	0.5	0.5	0.5	0.5	0.5	0.5	0.5	0.5	0.5	0.5	0.5	0.5	0.5	0.5	0.5	0.5	0.5	0.5	0.5	0.5	0.5	0.5	0.5
17			0.5	0.5	0.5	0.5	0.5	0.5	0.5	0.5	0.5	0.5	0.5	0.5	0.5	0.5	0.5	0.5	0.5	0.5	0.5	0.5	0.5	0.5	0.5	0.5	0.5	0.5	0.5	0.5	0.5	0.5	0.5	0.5	0.5	0.5	0.5	0.5	0.5	0.5	0.5	0.5	0.5	0.5	0.5
18		0.5	0.5	0.5	0.5	0.5	0.5	0.5	0.5	0.5	0.5	0.5	0.5	0.5	0.5	0.5	0.5	0.5	0.5	0.5	0.5	0.5	0.5	0.5	0.5	0.5	0.5	0.5	0.5	0.5	0.5	0.5	0.5	0.5	0.5	0.5	0.5	0.5	0.5	0.5	0.5	0.5	0.5	0.5	0.5	0.5
19			0.5	0.5	0.5	0.5	0.5	0.5	0.5	0.5	0.5	0.5	0.5	0.5	0.5	0.5	0.5	0.5	0.5	0.5	0.5	0.5	0.5	0.5	0.5	0.5	0.5	0.5	0.5	0.5	0.5	0.5	0.5	0.5	0.5	0.5	0.5	0.5	0.5	0.5	0.5	0.5	0.5	0.5	0.5	0.5	0.5
20			0.5	0.5	0.5	0.5	0.5	0.5	0.5	0.5	0.5	0.5	0.5	0.5	0.5	0.5	0.5	0.5	0.5	0.5	0.5	0.5	0.5	0.5	0.5	0.5	0.5	0.5	0.5	0.5	0.5	0.5	0.5	0.5	0.5	0.5	0.5	0.5	0.5	0.5	0.5	0.5	0.5	0.5	0.5	0.5	0.5
21				0.5	0.5	0.5	0.5	0.5	0.5	0.5	0.5	0.5	0.5	0.5	0.5	0.5	0.5	0.5	0.5	0.5	0.5	0.5	0.5	0.5	0.5	0.5	0.5	0.5	0.5	0.5	0.5	0.5	0.5	0.5	0.5	0.5	0.5	0.5	0.5	0.5	0.5	0.5	0.5	0.5	0.5	0.5
22				0.5	0.5	0.5	0.5	0.5	0.5	0.5	0.5	0.5	0.5	0.5	0.5	0.5	0.5	0.5	0.5	0.5	0.5	0.5	0.5	0.5	0.5	0.5	0.5	0.5	0.5	0.5	0.5	0.5	0.5	0.5	0.5	0.5	0.5	0.5	0.5	0.5	0.5	0.5	0.5	0.5	0.5	0.5
23				0.5	0.5	0.5	0.5	0.5	0.5	0.5	0.5	0.5	0.5	0.5	0.5	0.5	0.5	0.5	0.5	0.5	0.5	0.5	0.5	0.5	0.5	0.5	0.5	0.5	0.5	0.5	0.5	0.5	0.5	0.5	0.5	0.5	0.5	0.5	0.5	0.5	0.5	0.5	0.5	0.5	0.5	0.5
24			0.5		0.5	0.5	0.5	0.5	0.5	0.5	0.5	0.5	0.5	0.5	0.5	0.5	0.5	0.5	0.5	0.5	0.5	0.5	0.5	0.5	0.5	0.5	0.5	0.5	0.5	0.5	0.5	0.5	0.5	0.5	0.5	0.5	0.5	0.5	0.5	0.5	0.5	0.5	0.5	0.5	0.5	0.5
25				0.5	0.5	0.5	0.5	0.5	0.5	0.5	0.5	0.5	0.5	0.5	0.5	0.5	0.5	0.5	0.5	0.5	0.5	0.5	0.5	0.5	0.5	0.5	0.5	0.5	0.5	0.5	0.5	0.5	0.5	0.5	0.5	0.5	0.5	0.5	0.5	0.5	0.5	0.5	0.5	0.5	0.5	0.5	0.5
26		0.5	0.5	0.5	0.5	0.5	0.5	0.5	0.5	0.5	0.5	0.5	0.5	0.5	0.5	0.5	0.5	0.5	0.5	0.5	0.5	0.5	0.5	0.5	0.5	0.5	0.5	0.5	0.5	0.5	0.5	0.5	0.5	0.5	0.5	0.5	0.5	0.5	0.5	0.5	0.5	0.5	0.5	0.5	0.5	0.5	0.5
27			0.5	0.5	0.5	0.5	0.5	0.5	0.5	0.5	0.5	0.5	0.5	0.5	0.5	0.5	0.5	0.5	0.5	0.5	0.5	0.5	0.5	0.5	0.5	0.5	0.5	0.5	0.5	0.5	0.5	0.5	0.5	0.5	0.5	0.5	0.5	0.5	0.5	0.5	0.5	0.5	0.5	0.5	0.5	0.5
28		0.5	0.5	0.5	0.5	0.5	0.5	0.5	0.5	0.5	0.5	0.5	0.5	0.5	0.5	0.5	0.5	0.5	0.5	0.5	0.5	0.5	0.5	0.5	0.5	0.5	0.5	0.5	0.5	0.5	0.5	0.5	0.5	0.5	0.5	0.5	0.5	0.5	0.5	0.5	0.5	0.5	0.5	0.5	0.5	0.5	0.5
29		0.5	0.5	0.5	0.5	0.5	0.5	0.5	0.5	0.5	0.5	0.5	0.5	0.5	0.5	0.5	0.5	0.5	0.5	0.5	0.5	0.5	0.5	0.5	0.5	0.5	0.5	0.5	0.5	0.5	0.5	0.5	0.5	0.5	0.5	0.5	0.5	0.5	0.5	0.5	0.5	0.5	0.5	0.5	0.5	0.5	0.5
30		0.5	0.5	0.5	0.5	0.5	0.5	0.5	0.5	0.5	0.5	0.5	0.5	0.5	0.5	0.5	0.5	0.5	0.5	0.5	0.5	0.5	0.5	0.5	0.5	0.5	0.5	0.5	0.5	0.5	0.5	0.5	0.5	0.5	0.5	0.5	0.5	0.5	0.5	0.5	0.5	0.5	0.5	0.5	0.5	0.5
31		0.5	0.5	0.5	0.5	0.5	0.5	0.5	0.5	0.5	0.5	0.5	0.5	0.5	0.5	0.5	0.5	0.5	0.5	0.5	0.5	0.5	0.5	0.5	0.5	0.5	0.5	0.5	0.5	0.5	0.5	0.5	0.5	0.5	0.5	0.5	0.5	0.5	0.5	0.5	0.5	0.5	0.5	0.5	0.5	0.5		0.5
32		0.5	0.5	0.5	0.5	0.5	0.5	0.5	0.5	0.5	0.5	0.5	0.5	0.5	0.5	0.5	0.5	0.5	0.5	0.5	0.5	0.5	0.5	0.5	0.5	0.5	0.5	0.5	0.5	0.5	0.5	0.5	0.5	0.5	0.5	0.5	0.5	0.5	0.5	0.5	0.5	0.5	0.5	0.5	0.5	0.5	0.5	0.5
33			0.5	0.5	0.5	0.5	0.5	0.5	0.5	0.5	0.5	0.5	0.5	0.5	0.5	0.5	0.5	0.5	0.5	0.5	0.5	0.5	0.5	0.5	0.5	0.5	0.5	0.5	0.5	0.5	0.5	0.5	0.5	0.5	0.5	0.5	0.5	0.5	0.5	0.5	0.5	0.5	0.5	0.5	0.5	0.5	0.5
34			0.5	0.5	0.5	0.5	0.5	0.5	0.5	0.5	0.5	0.5	0.5	0.5	0.5	0.5	0.5	0.5	0.5	0.5	0.5	0.5	0.5	0.5	0.5	0.5	0.5	0.5	0.5	0.5	0.5	0.5	0.5	0.5	0.5	0.5	0.5	0.5	0.5	0.5	0.5	0.5	0.5	0.5	0.5	0.5	0.5
35			0.5	0.5	0.5	0.5	0.5	0.5	0.5	0.5	0.5	0.5	0.5	0.5	0.5	0.5	0.5	0.5	0.5	0.5	0.5	0.5	0.5	0.5	0.5	0.5	0.5	0.5	0.5	0.5	0.5	0.5	0.5	0.5	0.5	0.5	0.5	0.5	0.5	0.5	0.5	0.5	0.5	0.5	0.5	0.5
36			0.5	0.5	0.5	0.5	0.5	0.5	0.5	0.5	0.5	0.5	0.5	0.5	0.5	0.5	0.5	0.5	0.5	0.5	0.5	0.5	0.5	0.5	0.5	0.5	0.5	0.5	0.5	0.5	0.5	0.5	0.5	0.5	0.5	0.5	0.5	0.5	0.5	0.5	0.5	0.5	0.5	0.5	0.5	0.5
37				0.5	0.5	0.5	0.5	0.5	0.5	0.5	0.5	0.5	0.5	0.5	0.5	0.5	0.5	0.5	0.5	0.5	0.5	0.5	0.5	0.5	0.5	0.5	0.5	0.5	0.5	0.5	0.5	0.5	0.5	0.5	0.5	0.5	0.5	0.5	0.5	0.5	0.5	0.5	0.5	0.5	0.5	0.5
38					0.5	0.5	0.5	0.5	0.5	0.5	0.5	0.5	0.5	0.5	0.5	0.5	0.5	0.5	0.5	0.5	0.5	0.5	0.5	0.5	0.5	0.5	0.5	0.5	0.5	0.5	0.5	0.5	0.5	0.5	0.5	0.5	0.5	0.5	0.5	0.5	0.5	0.5	0.5	0.5	0.5	0.5
39						0.5		0.5	0.5	0.5	0.5	0.5	0.5	0.5	0.5	0.5	0.5	0.5	0.5	0.5	0.5	0.5	0.5	0.5	0.5	0.5	0.5	0.5	0.5	0.5	0.5	0.5	0.5	0.5	0.5	0.5	0.5	0.5	0.5	0.5	0.5	0.5	0.5	0.5	0.5	0.5
40								0.5	0.5	0.5	0.5	0.5	0.5	0.5	0.5	0.5	0.5	0.5	0.5	0.5	0.5	0.5	0.5	0.5	0.5	0.5	0.5	0.5	0.5	0.5	0.5	0.5	0.5	0.5	0.5	0.5	0.5	0.5	0.5	0.5	0.5	0.5	0.5
41								0.5	0.5	0.5	0.5	0.5	0.5	0.5	0.5	0.5	0.5	0.5	0.5	0.5	0.5	0.5	0.5	0.5	0.5	0.5	0.5	0.5	0.5	0.5	0.5	0.5	0.5	0.5	0.5	0.5	0.5	0.5	0.5	0.5	0.5
42								0.5	0.5	0.5		0.5	0.5	0.5	0.5	0.5	0.5	0.5	0.5	0.5	0.5	0.5	0.5	0.5	0.5	0.5	0.5	0.5	0.5	0.5	0.5	0.5	0.5	0.5	0.5	0.5	0.5	0.5
43														0.5	0.5	0.5	0.5	0.5	0.5	0.5	0.5	0.5	0.5	0.5	0.5	0.5	0.5	0.5	0.5	0.5	0.5	0.5	0.5	0.5	0.5	0.5	0.5
44														0.5	0.5		0.5	0.5	0.5	0.5	0.5	0.5	0.5	0.5	0.5	0.5	0.5	0.5	0.5	0.5	0.5	0.5	0.5	0.5	0.5
45																			0.5	0.5	0.5	0.5	0.5	0.5	0.5	0.5	0.5	0.5	0.5	0.5	0.5	0.5	0.5	0.5
46																			0.5	0.5	0.5	0.5	0.5	0.5	0.5	0.5	0.5	0.5	0.5	0.5	0.5		0.5
47																			0.5	0.5	0.5	0.5	0.5	0.5	0.5	0.5	0.5	0.5	0.5	0.5	0.5
48																				0.5	0.5		0.5	0.5	0.5	0.5	0.5	0.5	0.5
49																							0.5	0.5	0.5	0.5	0.5

## Sheet: panel_d_12.5_vs_50
	0	1	2	3	4	5	6	7	8	9	10	11	12	13	14	15	16	17	18	19	20	21	22	23	24	25	26	27	28	29	30	31	32	33	34	35	36	37	38	39	40	41	42	43	44	45	46	47
0																			0.5488	0.5712	0.568	0.5616	0.5696	0.5632		0.5312	0.52
1																				0.5808	0.568	0.568	0.5792	0.5616	0.5552	0.544	0.5216	0.5184
2																			0.5776	0.5792	0.5744	0.5888	0.5712	0.5728	0.5488	0.5424	0.5072	0.5296	0.5328	0.5296	0.52
3																0.5952	0.6128		0.5856	0.5776	0.592	0.5984	0.5792	0.5664	0.5488	0.5488	0.5392	0.5488	0.5408	0.5312	0.5296	0.5152		0.504
4																0.6048		0.5968	0.5888	0.5904	0.5856	0.5952	0.592	0.5728	0.5696	0.56	0.5552	0.5472	0.5392	0.5472	0.5232	0.5232	0.5152	0.5184
5															0.5952	0.5952	0.5968	0.592	0.6	0.6064	0.6	0.5984	0.5936	0.5952	0.5856	0.5776	0.5648	0.5472	0.5424	0.5472	0.5408	0.5504	0.5328	0.5312	0.5328	0.536
6											0.5904	0.576	0.5776	0.5712	0.5632	0.5904	0.592	0.5936	0.6048	0.6192	0.5904	0.5984	0.6048	0.6032	0.5872	0.576	0.5664	0.5504	0.5504	0.5424	0.5408	0.5472	0.5456	0.5408	0.5392	0.5552	0.5616	0.544	0.5392
7								0.5856		0.5648	0.5648	0.5872	0.5808	0.576	0.568	0.5808	0.5824	0.5936	0.6176	0.6256	0.6144	0.5936	0.6048	0.5984	0.5824	0.5776	0.5712	0.5552	0.552	0.5552	0.5456	0.5488	0.5504	0.5504	0.56	0.568	0.5664	0.56	0.5376	0.512
8							0.584	0.5792	0.576	0.5776	0.5744	0.5808	0.5936	0.5968	0.5888	0.584	0.5952	0.6016	0.616	0.6192	0.6064	0.5984	0.5888	0.5952	0.5872	0.5824	0.568	0.5536	0.5504	0.552	0.5488	0.544	0.552	0.5616	0.5712	0.5904	0.5824	0.568	0.5392	0.5216	0.5168
9							0.5904	0.5888	0.5808	0.5904	0.5968	0.5872	0.6	0.6048	0.6048	0.5968	0.6048	0.6128	0.6224	0.6176	0.608	0.6048	0.5792	0.576	0.5792	0.5744	0.5568	0.5552	0.5568	0.552	0.5488	0.5504	0.5552	0.56	0.5664	0.5872	0.576	0.5616	0.5456	0.5296	0.5072	0.5088
10					0.5856	0.5904	0.5984	0.592	0.5872	0.592	0.6032	0.6144	0.6064	0.608	0.6064	0.6144	0.6048	0.6032	0.6208	0.6176	0.608	0.5968	0.5856	0.568	0.5584	0.5584	0.552	0.5552	0.552	0.5584	0.5616	0.5472	0.5472	0.552	0.5584	0.552	0.5584	0.5568	0.5472	0.512	0.5168	0.5056	0.5184	0.5216	0.5248
11				0.5824	0.5952	0.6048	0.6016	0.5952	0.5968	0.5952	0.6208	0.6176	0.6256	0.6096	0.5984	0.5968	0.6064	0.5984	0.5968	0.5952	0.6064	0.5904	0.5904	0.5696	0.552	0.552	0.5472	0.5456	0.544	0.5536	0.5424	0.5408	0.5328	0.5408	0.5424	0.544	0.5392	0.5424	0.5104	0.504	0.5088	0.5008	0.5184	0.5184
12				0.5824	0.5952	0.5952	0.6096	0.6016	0.6016	0.6016	0.6096	0.6304	0.6208	0.624	0.6128	0.6016	0.6	0.5936	0.592	0.6	0.5952	0.5904	0.5872	0.5632	0.5584	0.5456	0.5392	0.536	0.5344	0.5456	0.5264	0.5264	0.5264	0.536	0.5408	0.536	0.5312	0.5072	0.5008	0.5008	0.5056	0.5008	0.5072	0.5168	0.5184		0.5216
13			0.6048	0.5888	0.5888	0.5856	0.6	0.5968	0.5984	0.6032	0.608	0.616	0.6048	0.6128	0.6064	0.6032	0.5968	0.5888	0.6	0.6016	0.5856	0.576	0.5776	0.5632	0.5488	0.5408	0.5328	0.5248	0.5264	0.5344	0.5248	0.5248	0.528	0.5248	0.52	0.5248	0.5104	0.5056	0.504	0.5088	0.504	0.504	0.5056	0.5248	0.52		0.5152
14	0.608	0.6016	0.5952	0.5904	0.5984	0.5936	0.5888	0.5936	0.5968	0.6096	0.6128	0.6	0.6	0.6	0.6032	0.6	0.592	0.5968	0.6064	0.5936	0.5856	0.568	0.5648	0.5728	0.552	0.536	0.5184	0.5152	0.5136	0.5216	0.5184	0.5136	0.5088	0.504	0.5088	0.5104	0.5056	0.5008	0.5024	0.5088	0.5056	0.5008	0.5024	0.5088	0.52	0.52
15		0.592	0.592	0.5872	0.5952	0.5872	0.592	0.584	0.6032	0.5936	0.592	0.5856	0.584	0.5968	0.6176	0.6208	0.6112	0.6048	0.5984	0.6	0.5888	0.5744	0.5568	0.5552	0.5344	0.5136	0.512	0.5104	0.5104	0.512	0.5008	0.5008	0.504	0.5024	0.5056	0.504	0.5072	0.5088	0.52	0.5232	0.5072	0.5024	0.504	0.5088	0.5152	0.5168
16			0.5888	0.5936	0.6032	0.6016	0.6048	0.5952	0.6048	0.5936	0.6048	0.5984	0.6016	0.5984	0.6032	0.6016	0.6032	0.5968	0.5792	0.5904	0.5776	0.5616	0.5408	0.5328	0.5072	0.5024	0.5056	0.5024	0.5056	0.5056	0.5072	0.5184	0.52	0.5088	0.5152	0.5184	0.5184	0.5232	0.5264	0.52	0.512	0.5088	0.5008	0.5056	0.5104
17			0.5952	0.584	0.5888	0.5952	0.6	0.6	0.6112	0.6032	0.6128	0.6016	0.6	0.5888	0.5984	0.6064	0.6	0.5936	0.5824	0.5824	0.568	0.552	0.5328	0.5232	0.5008	0.5104	0.5152	0.5232	0.5216	0.5264	0.5392	0.5456	0.5312	0.5232	0.5328	0.5264	0.5216	0.5248	0.528	0.5216	0.512	0.5072	0.5008	0.504	0.5088
18		0.5776	0.5712	0.576	0.5776	0.5728	0.5808	0.5952	0.6048	0.608	0.6032	0.5968	0.592	0.5952	0.6032	0.6032	0.6048	0.5872	0.5824	0.5808	0.5616	0.5408	0.5248	0.5088	0.504	0.5104	0.5216	0.5248	0.5376	0.5472	0.5552	0.5488	0.536	0.5408	0.536	0.5328	0.528	0.5296	0.5296	0.5264	0.5184	0.5024	0.5024	0.5008	0.512	0.5168
19			0.5696	0.5616	0.5568	0.5648	0.5856	0.5936	0.5968	0.5904	0.5824	0.5952	0.6	0.5936	0.5968	0.5952	0.6032	0.5888	0.584	0.5696	0.5616	0.5296	0.52	0.504	0.512	0.5168	0.5232	0.5232	0.528	0.536	0.552	0.5344	0.5248	0.5328	0.5296	0.536	0.5392	0.5344	0.5392	0.5248	0.5232	0.5088	0.5088	0.512	0.5056	0.5104	0.5424
20			0.5616	0.5648	0.5696	0.568	0.5728	0.5792	0.5712	0.5808	0.576	0.592	0.592	0.584	0.5792	0.592	0.5888	0.584	0.5696	0.568	0.5488	0.528	0.5152	0.5008	0.5104	0.5264	0.512	0.5088	0.528	0.528	0.528	0.5296	0.5232	0.5264	0.5472	0.5344	0.5312	0.5408	0.536	0.5248	0.5168	0.5184	0.528	0.5184	0.5072	0.5184	0.5264
21				0.5728	0.5776	0.5728	0.5648	0.5632	0.5664	0.5728	0.568	0.5728	0.5744	0.576	0.5712	0.584	0.5872	0.576	0.5728	0.56	0.544	0.5232	0.5168	0.504	0.504	0.512	0.5136	0.5008	0.5024	0.5136	0.5296	0.528	0.5296	0.536	0.5264	0.5344	0.536	0.5376	0.536	0.5296	0.5232	0.52	0.5296	0.52	0.5152	0.5184
22				0.5712	0.5696	0.5632	0.5648	0.5536	0.5616	0.5744	0.5712	0.56	0.5504	0.5536	0.5664	0.568	0.5728	0.5744	0.5744	0.56	0.5456	0.5216	0.5056	0.5072	0.5056	0.5056	0.5056	0.5008	0.5072	0.5072	0.5216	0.5216	0.5312	0.5504	0.5392	0.5392	0.5392	0.5408	0.5328	0.5296	0.5328	0.528	0.5328	0.5328	0.5248	0.5248
23				0.5632	0.5568	0.56	0.5536	0.5536	0.5584	0.5568	0.5552	0.5568	0.552	0.5536	0.5488	0.552	0.5552	0.5744	0.5728	0.5552	0.5408	0.5216	0.5024	0.512	0.5248	0.5232	0.5168	0.5104	0.5024	0.5104	0.5152	0.5264	0.5328	0.5456	0.544	0.5536	0.5424	0.5408	0.528	0.5248	0.5296	0.5312	0.5424	0.5376	0.5328	0.5376
24			0.5744		0.5584	0.5488	0.552	0.5552	0.5536	0.544	0.5424	0.5504	0.5392	0.5344	0.5424	0.5504	0.56	0.5632	0.568	0.552	0.5392	0.5328	0.5184	0.5168	0.5312	0.5328	0.528	0.5216	0.5072	0.5136	0.5136	0.5216	0.5248	0.5376	0.5424	0.5376	0.5456	0.5328	0.5296	0.5184	0.5248	0.5248	0.5376	0.5408	0.536	0.5408
25				0.568	0.5552	0.536	0.536	0.5472	0.552	0.5472	0.5456	0.536	0.5344	0.5248	0.5328	0.5424	0.5408	0.5504	0.5616	0.5392	0.5216	0.528	0.5312	0.5344	0.5344	0.5456	0.528	0.5184	0.512	0.5216	0.5296	0.5376	0.5376	0.536	0.5248	0.5376	0.536	0.5328	0.5296	0.5216	0.5232	0.536	0.552	0.5472	0.5376	0.5376	0.5344
26		0.5856	0.5808	0.5776	0.5584	0.552	0.5584	0.5408	0.5376	0.5424	0.5344	0.5296	0.5296	0.5232	0.528	0.5312	0.5392	0.5488	0.5488	0.528	0.5184	0.5168	0.5216	0.5296	0.5424	0.5424	0.5136	0.5056	0.5232	0.544	0.5392	0.5504	0.544	0.5376	0.5296	0.5296	0.5232	0.5248	0.5328	0.5248	0.512	0.536	0.5488	0.5552	0.5424	0.5328	0.536
27			0.5936	0.5776	0.5616	0.552	0.5504	0.5424	0.5296	0.5328	0.5312	0.5248	0.5136	0.5184	0.5216	0.5216	0.536	0.5424	0.5376	0.5248	0.5056	0.5104	0.5152	0.5216	0.5232	0.5104	0.5056	0.5184	0.5328	0.5456	0.5536	0.5664	0.5536	0.536	0.5248	0.5296	0.5296	0.5264	0.5232	0.52	0.5264	0.528	0.5344	0.5392	0.5488	0.544
28		0.5744	0.5856	0.5712	0.5616	0.544	0.5488	0.536	0.5248	0.5328	0.528	0.5328	0.5344	0.5264	0.5136	0.5168	0.5264	0.536	0.5264	0.5104	0.5088	0.5104	0.5152	0.5072	0.5088	0.5104	0.512	0.5248	0.528	0.544	0.5552	0.5584	0.5472	0.5456	0.5424	0.5312	0.5392	0.5296	0.5312	0.528	0.5344	0.5296	0.544	0.5568	0.5536	0.552	0.5408
29		0.5632	0.56	0.5408	0.552	0.552	0.5456	0.5376	0.5312	0.5328	0.528	0.5264	0.5312	0.5184	0.5024	0.5008	0.504	0.5104	0.5056	0.5008	0.5072	0.504	0.5024	0.5168	0.5232	0.5264	0.5296	0.5328	0.544	0.5552	0.5456	0.5488	0.5408	0.5392	0.5344	0.5376	0.5344	0.528	0.5328	0.536	0.5424	0.5376	0.5392	0.5408	0.552	0.5424	0.5376
30		0.5456	0.552	0.56	0.5632	0.5536	0.5344	0.5328	0.5232	0.5216	0.5328	0.52	0.5216	0.5168	0.504	0.5024	0.5088	0.5008	0.5088	0.5088	0.5104	0.5152	0.5184	0.5312	0.5392	0.5504	0.5376	0.5392	0.5568	0.5472	0.5488	0.5376	0.5408	0.536	0.5344	0.5344	0.5392	0.5328	0.5328	0.5328	0.5328	0.5392	0.5408	0.536	0.5536	0.536
31		0.5376	0.5504	0.5536	0.5552	0.5504	0.5472	0.5264	0.5184	0.5232	0.5344	0.5232	0.5152	0.5024	0.5104	0.5216	0.5136	0.512	0.52	0.5168	0.5296	0.5312	0.5424	0.552	0.5632	0.5632	0.5488	0.5472	0.5616	0.5568	0.5456	0.544	0.5376	0.5424	0.5424	0.5376	0.5408	0.536	0.5312	0.528	0.5392	0.5424	0.536	0.5424	0.544	0.544		0.5392
32		0.5232	0.5344	0.5408	0.5472	0.5376	0.5248	0.5168	0.5136	0.5152	0.5184	0.5136	0.5056	0.504	0.504	0.5216	0.5168	0.5152	0.52	0.5232	0.5344	0.5472	0.552	0.5632	0.5616	0.5696	0.5536	0.5632	0.5584	0.5552	0.5488	0.5424	0.544	0.5536	0.5488	0.544	0.5424	0.5376	0.5376	0.5296	0.5312	0.528	0.5264	0.5424	0.5376	0.536	0.5472	0.544
33			0.5408	0.528	0.5408	0.5392	0.5248	0.5056	0.5056	0.5008	0.5008	0.504	0.5024	0.5024	0.5024	0.512	0.5056	0.512	0.5216	0.5248	0.5328	0.544	0.5504	0.5616	0.5632	0.5648	0.5536	0.5568	0.5584	0.5504	0.5488	0.5408	0.5424	0.5536	0.56	0.5472	0.5472	0.5488	0.536	0.5328	0.5184	0.5264	0.5312	0.5456	0.544	0.5376	0.536
34			0.5312	0.5264	0.5312	0.5184	0.5056	0.504	0.5088	0.5024	0.5008	0.5008	0.504	0.5056	0.5008	0.504	0.5072	0.5056	0.5168	0.5248	0.5344	0.5392	0.5536	0.5728	0.5664	0.5712	0.5568	0.5552	0.5568	0.5504	0.5504	0.5472	0.5536	0.5568	0.5616	0.56	0.5504	0.5408	0.5472	0.544	0.528	0.5264	0.5344	0.5456	0.5504	0.5392	0.5312
35			0.5344	0.5248	0.5248	0.5184	0.5072	0.5024	0.504	0.5056	0.5024	0.5056	0.512	0.5072	0.5088	0.5152	0.504	0.5152	0.5216	0.5312	0.528	0.5408	0.56	0.5696	0.5712	0.568	0.56	0.5504	0.5536	0.5408	0.5504	0.5424	0.5488	0.5552	0.5632	0.552	0.544	0.5328	0.5456	0.5312	0.5248	0.5344	0.544	0.5536	0.5376	0.5408
36			0.5184	0.5328	0.5264	0.528	0.5024	0.504	0.5008	0.504	0.5104	0.512	0.5056	0.5088	0.5136	0.5088	0.5088	0.5168	0.5104	0.5104	0.528	0.5392	0.552	0.5728	0.576	0.5648	0.5584	0.5472	0.5552	0.5424	0.5184	0.5312	0.5392	0.5536	0.5536	0.5376	0.536	0.5232	0.5296	0.5328	0.5328	0.528	0.5408	0.544	0.5376	0.5424
37				0.5376	0.528	0.5248	0.5072	0.5072	0.5008	0.5056	0.5136	0.5152	0.5088	0.5152	0.512	0.5152	0.5056	0.52	0.52	0.5152	0.5312	0.552	0.5552	0.5664	0.5664	0.5568	0.536	0.5408	0.5376	0.5296	0.512	0.512	0.5232	0.5328	0.5312	0.5296	0.528	0.5216	0.5264	0.5296	0.5312	0.5248	0.5328	0.536	0.5344	0.5424
38					0.5216	0.5152	0.5088	0.5056	0.5056	0.5072	0.5056	0.5104	0.504	0.5024	0.5088	0.5168	0.52	0.5136	0.5216	0.5296	0.5424	0.5504	0.5504	0.5472	0.544	0.5584	0.5328	0.5328	0.528	0.5216	0.5008	0.5024	0.5152	0.5216	0.5168	0.52	0.5152	0.5296	0.5152	0.5264	0.528	0.5344	0.5232	0.5504	0.536	0.5328
39						0.52		0.5056	0.5008	0.5008	0.504	0.5008	0.5008	0.5104	0.5152	0.5248	0.5216	0.52	0.5248	0.5328	0.544	0.5312	0.5488	0.5312	0.5408	0.536	0.5424	0.5472	0.5312	0.5312	0.5008	0.504	0.5088	0.5152	0.5056	0.5088	0.5168	0.5136	0.5168	0.5168	0.5264	0.5232	0.5264	0.5408	0.5376	0.5264
40								0.5088	0.5024	0.5104	0.5088	0.512	0.5136	0.5152	0.5088	0.5168	0.5152	0.5184	0.52	0.536	0.5264	0.5216	0.5232	0.5296	0.5312	0.536	0.5472	0.544	0.5536	0.5456	0.5312	0.5168	0.5088	0.504	0.5104	0.5104	0.5152	0.5136	0.5264	0.5168	0.5152	0.5264	0.5232
41								0.5136	0.5168	0.5184	0.5104	0.5184	0.5168	0.5056	0.512	0.512	0.5136	0.512	0.5152	0.528	0.512	0.5152	0.52	0.5168	0.528	0.5264	0.5248	0.5392	0.544	0.5408	0.5232	0.5136	0.5072	0.512	0.5008	0.5056	0.512	0.512	0.5152	0.5104	0.5216
42								0.52	0.5152	0.5168		0.528	0.5248	0.5216	0.5232	0.5152	0.5184	0.52	0.5152	0.5152	0.5136	0.512	0.512	0.5104	0.5136	0.5168	0.5104	0.52	0.536	0.536	0.5136	0.504	0.5008	0.5056	0.5008	0.5072	0.5072	0.5024
43														0.5216	0.5248	0.5184	0.528	0.5152	0.512	0.5072	0.5008	0.5008	0.5056	0.5024	0.504	0.5104	0.5184	0.5152	0.5376	0.52	0.5168	0.5088	0.5104	0.512	0.512	0.5088	0.5104
44														0.5184	0.5248		0.5216	0.5168	0.5024	0.5008	0.5056	0.504	0.5056	0.5008	0.504	0.5072	0.5216	0.528	0.5248	0.5136	0.5088	0.5184	0.5216	0.5088	0.5216
45																			0.5008	0.5056	0.5088	0.5056	0.5104	0.5088	0.5104	0.5008	0.5056	0.5104	0.5168	0.5104	0.5264	0.5296	0.5312	0.5264
46																			0.5072	0.5104	0.5136	0.5136	0.5216	0.5232	0.5072	0.5056	0.5088	0.5104	0.512	0.5104	0.52		0.5168
47																			0.5152	0.5184	0.5216	0.5168	0.5264	0.5168	0.5008	0.504	0.5088	0.5072	0.5056	0.504	0.5184
48																				0.5264	0.5376		0.5264	0.5152	0.5104	0.5056	0.5184	0.5008	0.5104
49																							0.5216	0.5168	0.512	0.5088	0.504

## Sheet: panel_d_12.5_vs_25
	0	1	2	3	4	5	6	7	8	9	10	11	12	13	14	15	16	17	18	19	20	21	22	23	24	25	26	27	28	29	30	31	32	33	34	35	36	37	38	39	40	41	42	43	44	45	46	47
0																			0.5408	0.5488	0.5472	0.5296	0.5184	0.5056		0.5248	0.5392
1																				0.5328	0.5312	0.536	0.52	0.5088	0.5024	0.5104	0.5328	0.544
2																			0.5328	0.5152	0.5232	0.5184	0.5168	0.5056	0.5056	0.5072	0.5264	0.5168	0.5088	0.5024	0.5184
3																0.5328	0.528		0.52	0.5136	0.512	0.5248	0.5184	0.5008	0.504	0.5264	0.5136	0.5248	0.5216	0.5088	0.5232	0.528		0.52
4																0.5504		0.528	0.5264	0.5232	0.5136	0.5072	0.5152	0.5008	0.5024	0.5232	0.528	0.5248	0.5248	0.5296	0.52	0.528	0.5232	0.528
5															0.568	0.5488	0.552	0.544	0.5408	0.5392	0.5248	0.5312	0.5232	0.5008	0.5216	0.5312	0.5328	0.5376	0.5232	0.5296	0.52	0.5328	0.5232	0.5184	0.5232	0.5136
6											0.552	0.5536	0.5568	0.5488	0.5456	0.5424	0.5392	0.544	0.5488	0.5456	0.5488	0.5408	0.528	0.504	0.5216	0.5344	0.528	0.5296	0.5328	0.5392	0.5408	0.5232	0.5232	0.5136	0.5168	0.5056	0.512	0.5072	0.5008
7								0.5488		0.5408	0.552	0.544	0.5504	0.5568	0.5488	0.5344	0.5376	0.5376	0.5648	0.5568	0.5568	0.5472	0.5392	0.52	0.5008	0.5024	0.5152	0.5264	0.5248	0.5376	0.5216	0.5168	0.5104	0.504	0.5024	0.5024	0.512	0.5056	0.5008	0.5072
8							0.5472	0.5408	0.536	0.5488	0.5536	0.5472	0.5696	0.5648	0.5536	0.5536	0.5456	0.5552	0.5632	0.5712	0.56	0.5616	0.552	0.5472	0.5232	0.5072	0.5024	0.5152	0.5072	0.512	0.5088	0.504	0.5056	0.5072	0.5024	0.5008	0.5056	0.5104	0.5056	0.5088	0.5056
9							0.5376	0.5504	0.5472	0.5456	0.5632	0.5776	0.5728	0.5808	0.576	0.5744	0.568	0.5728	0.5728	0.5488	0.5696	0.5536	0.544	0.5376	0.5376	0.5248	0.504	0.5008	0.5008	0.5024	0.512	0.5008	0.5008	0.5024	0.504	0.5088	0.5136	0.5024	0.5024	0.5056	0.5136	0.5168
10					0.5392	0.5456	0.5424	0.5472	0.5472	0.56	0.5824	0.5808	0.5728	0.5856	0.5776	0.5792	0.56	0.5616	0.5664	0.5424	0.5552	0.5616	0.5376	0.528	0.5136	0.5248	0.5024	0.5024	0.5056	0.5072	0.5008	0.512	0.5008	0.504	0.5136	0.5232	0.5152	0.5072	0.5024	0.5152	0.5088	0.5152	0.5168	0.5184	0.512
11				0.5504	0.5408	0.5472	0.5568	0.5472	0.5536	0.568	0.5744	0.592	0.5984	0.5984	0.5712	0.5824	0.568	0.5568	0.5584	0.552	0.5552	0.5536	0.5344	0.5312	0.5248	0.5024	0.5008	0.5008	0.5008	0.5088	0.5152	0.5088	0.5152	0.5072	0.5104	0.5168	0.5056	0.5136	0.5232	0.5072	0.5024	0.5056	0.5216	0.5088
12				0.544	0.5456	0.5472	0.5536	0.552	0.56	0.5632	0.5904	0.592	0.5888	0.592	0.592	0.5744	0.5664	0.5504	0.5696	0.5616	0.5552	0.5504	0.5344	0.5312	0.5168	0.5024	0.5008	0.5008	0.504	0.504	0.5104	0.5104	0.5008	0.5008	0.5072	0.5088	0.5088	0.512	0.504	0.504	0.5104	0.5088	0.5024	0.5056	0.5008		0.5104
13			0.5568	0.5472	0.536	0.5296	0.5376	0.5632	0.5584	0.5696	0.5696	0.5856	0.5776	0.5808	0.576	0.5712	0.5632	0.5584	0.5696	0.568	0.5552	0.5568	0.5344	0.52	0.52	0.504	0.504	0.5088	0.5152	0.5072	0.5184	0.5024	0.5232	0.512	0.504	0.5024	0.5008	0.504	0.504	0.5056	0.52	0.5072	0.5024	0.5072	0.5072		0.5296
14	0.552	0.5472	0.5584	0.552	0.5408	0.5456	0.5424	0.5632	0.5616	0.5632	0.5776	0.5696	0.5792	0.5776	0.5728	0.5616	0.56	0.568	0.5664	0.56	0.552	0.5424	0.5344	0.5264	0.5088	0.504	0.504	0.5072	0.5024	0.5072	0.5008	0.5088	0.5232	0.5136	0.5136	0.5136	0.504	0.5072	0.5088	0.5008	0.5008	0.5152	0.52	0.5152	0.5104	0.5216
15		0.5392	0.552	0.5424	0.5456	0.544	0.5504	0.5504	0.5536	0.5536	0.5632	0.5632	0.5664	0.5648	0.5616	0.56	0.5648	0.5712	0.5632	0.5568	0.5456	0.5264	0.5216	0.5136	0.5088	0.5104	0.5136	0.5184	0.504	0.512	0.5072	0.5232	0.5344	0.536	0.5216	0.5104	0.512	0.5104	0.504	0.504	0.5056	0.52	0.5184	0.52	0.5136	0.5168
16			0.5376	0.5424	0.5552	0.552	0.5504	0.5424	0.5536	0.5408	0.5344	0.5424	0.544	0.5632	0.5616	0.568	0.5712	0.5568	0.5648	0.5392	0.536	0.5344	0.528	0.5024	0.5072	0.528	0.528	0.5184	0.5152	0.5072	0.52	0.536	0.5408	0.5376	0.5248	0.5232	0.5232	0.512	0.5056	0.512	0.5024	0.5152	0.5184	0.5152	0.512
17			0.5312	0.5376	0.544	0.552	0.5488	0.5408	0.544	0.5424	0.5328	0.5424	0.5504	0.5536	0.5664	0.56	0.5696	0.5584	0.552	0.5376	0.5312	0.5216	0.512	0.5072	0.5248	0.528	0.5344	0.5232	0.5296	0.5328	0.5408	0.552	0.5424	0.5376	0.5344	0.528	0.5184	0.5232	0.5168	0.5104	0.504	0.512	0.5136	0.5168	0.5024
18		0.5008	0.5136	0.5248	0.5232	0.5408	0.552	0.5424	0.5488	0.5312	0.536	0.5456	0.5456	0.5488	0.5488	0.56	0.552	0.5536	0.5408	0.5392	0.5264	0.5184	0.5024	0.5152	0.5184	0.5168	0.5232	0.5312	0.5392	0.5472	0.5472	0.5568	0.544	0.544	0.5328	0.5264	0.5312	0.528	0.52	0.5056	0.5056	0.5168	0.5184	0.5088	0.504	0.5088
19			0.5024	0.5136	0.5024	0.504	0.5152	0.5216	0.5424	0.5488	0.5424	0.5424	0.5408	0.5504	0.5504	0.5536	0.552	0.5536	0.536	0.5248	0.5152	0.504	0.5088	0.5136	0.5264	0.528	0.536	0.5408	0.5376	0.5408	0.5408	0.5504	0.544	0.5344	0.5232	0.5344	0.52	0.52	0.52	0.5056	0.504	0.52	0.512	0.5104	0.5008	0.512	0.5024
20			0.5056	0.5008	0.5088	0.5008	0.5072	0.5104	0.5312	0.5328	0.5408	0.5376	0.5312	0.5328	0.5344	0.5376	0.5392	0.536	0.5344	0.5264	0.5136	0.5056	0.512	0.5216	0.5168	0.5296	0.5376	0.5296	0.5328	0.5264	0.5296	0.5408	0.536	0.5296	0.5312	0.5328	0.5232	0.512	0.5168	0.5104	0.504	0.5008	0.504	0.5008	0.5104	0.5072	0.5024
21				0.512	0.5056	0.5168	0.5024	0.5232	0.536	0.5392	0.5392	0.5344	0.5264	0.5216	0.52	0.5264	0.5344	0.5264	0.52	0.5168	0.5008	0.5072	0.5184	0.536	0.5264	0.5344	0.5328	0.5344	0.5312	0.5232	0.5312	0.5408	0.5344	0.5248	0.5232	0.5296	0.5184	0.5136	0.5168	0.512	0.5072	0.5024	0.5024	0.504	0.5024	0.5088
22				0.5008	0.5024	0.5152	0.5088	0.512	0.5312	0.5344	0.536	0.5296	0.5232	0.512	0.5216	0.5184	0.5216	0.528	0.5248	0.5072	0.5008	0.5168	0.52	0.5328	0.5296	0.5296	0.5312	0.5216	0.5296	0.52	0.528	0.5344	0.5376	0.5296	0.5264	0.5248	0.528	0.5232	0.5104	0.5104	0.5088	0.5056	0.5072	0.5024	0.5056	0.504
23				0.5104	0.5104	0.5168	0.52	0.5184	0.5184	0.5264	0.5248	0.5248	0.52	0.5184	0.52	0.5184	0.5152	0.5168	0.5216	0.5088	0.5072	0.5104	0.5152	0.528	0.5184	0.512	0.5232	0.5264	0.5136	0.52	0.52	0.5296	0.5328	0.5264	0.536	0.5328	0.528	0.5216	0.5088	0.5056	0.5008	0.5024	0.5072	0.5072	0.5008	0.5152
24			0.5312		0.5312	0.5216	0.5216	0.5216	0.5392	0.5152	0.512	0.5104	0.5056	0.504	0.5152	0.5136	0.52	0.5088	0.5152	0.5104	0.5024	0.5008	0.5152	0.5072	0.5088	0.5056	0.5136	0.5136	0.52	0.5216	0.5264	0.5248	0.5312	0.536	0.5328	0.5344	0.5328	0.5136	0.504	0.5024	0.5008	0.5024	0.5072	0.5088	0.5008	0.5056
25				0.5408	0.5296	0.528	0.5136	0.5328	0.5184	0.5104	0.5024	0.5024	0.5104	0.52	0.5072	0.5136	0.5072	0.5216	0.5136	0.5184	0.512	0.5024	0.5024	0.5152	0.512	0.5024	0.5088	0.5088	0.5152	0.5312	0.5296	0.528	0.5328	0.528	0.5248	0.5248	0.5152	0.5136	0.5104	0.5008	0.5008	0.5008	0.5072	0.512	0.5088	0.5008	0.5024
26		0.5488	0.552	0.5456	0.5328	0.528	0.5248	0.5296	0.5184	0.5024	0.5024	0.5024	0.5008	0.504	0.5024	0.5088	0.5056	0.5168	0.5136	0.5056	0.504	0.5088	0.5056	0.5136	0.52	0.5008	0.5088	0.5232	0.5264	0.536	0.544	0.5312	0.5248	0.5232	0.52	0.5136	0.5168	0.5152	0.512	0.5088	0.5152	0.5088	0.5152	0.5232	0.5072	0.5024	0.5104
27			0.5552	0.5488	0.544	0.5248	0.5296	0.5328	0.5216	0.512	0.5056	0.5088	0.5136	0.512	0.504	0.5056	0.5008	0.5072	0.5088	0.504	0.5104	0.504	0.5072	0.512	0.5136	0.5024	0.5104	0.5184	0.528	0.544	0.5456	0.5328	0.5232	0.5216	0.5088	0.5056	0.5184	0.5088	0.5136	0.5104	0.5056	0.5072	0.5168	0.52	0.5136	0.5088
28		0.5488	0.552	0.5504	0.5328	0.528	0.5296	0.5248	0.5136	0.5136	0.5216	0.5168	0.5104	0.512	0.5136	0.5152	0.5008	0.5104	0.5024	0.5024	0.5008	0.5024	0.504	0.5136	0.504	0.5216	0.5216	0.5216	0.5248	0.5312	0.5408	0.5408	0.5344	0.5248	0.5216	0.5232	0.5216	0.5104	0.512	0.5168	0.5136	0.5104	0.5056	0.5104	0.5072	0.5168	0.5104
29		0.5504	0.5472	0.5296	0.5296	0.528	0.5216	0.5248	0.5184	0.5152	0.5088	0.5056	0.512	0.5104	0.52	0.5104	0.504	0.5072	0.5088	0.5008	0.5072	0.5024	0.5008	0.5088	0.5232	0.5376	0.5328	0.5408	0.536	0.5408	0.5328	0.528	0.528	0.5248	0.5248	0.5168	0.5232	0.5184	0.5056	0.5072	0.5152	0.5104	0.504	0.512	0.5056	0.504	0.5024
30		0.5328	0.5328	0.5328	0.5248	0.528	0.5216	0.5264	0.5232	0.512	0.512	0.5152	0.5136	0.5072	0.504	0.5008	0.5008	0.5024	0.5056	0.504	0.52	0.5168	0.5168	0.5232	0.536	0.5488	0.5504	0.5376	0.5424	0.5344	0.5312	0.5232	0.5264	0.52	0.5232	0.5216	0.512	0.5072	0.5056	0.5088	0.5104	0.512	0.5024	0.504	0.504	0.5008
31		0.5248	0.5264	0.5264	0.5184	0.528	0.5184	0.5152	0.52	0.5072	0.504	0.512	0.5056	0.5024	0.5088	0.5072	0.5216	0.5088	0.5136	0.52	0.5264	0.5344	0.5344	0.5424	0.5488	0.5632	0.5568	0.5488	0.5392	0.5344	0.5312	0.5248	0.5312	0.5296	0.5344	0.5232	0.512	0.512	0.5056	0.512	0.5072	0.5008	0.504	0.504	0.5088	0.5024		0.5008
32		0.5232	0.52	0.5232	0.5152	0.5184	0.52	0.5152	0.5104	0.5024	0.5008	0.5104	0.5152	0.5056	0.5056	0.5104	0.5248	0.5248	0.5248	0.5232	0.5376	0.536	0.5456	0.552	0.544	0.5488	0.56	0.5488	0.5424	0.5328	0.5264	0.5312	0.5344	0.5328	0.5296	0.528	0.5232	0.5056	0.5056	0.5024	0.504	0.5056	0.5056	0.5136	0.5168	0.5248	0.5056	0.5088
33			0.5168	0.5136	0.512	0.5072	0.512	0.5088	0.5056	0.5024	0.5088	0.5008	0.5008	0.5008	0.5024	0.5088	0.5184	0.5072	0.5216	0.5392	0.5488	0.5472	0.5408	0.5488	0.5552	0.5504	0.5552	0.5488	0.5296	0.5312	0.536	0.5408	0.536	0.536	0.5312	0.5296	0.5184	0.5104	0.5008	0.5088	0.5008	0.5008	0.504	0.5168	0.5168	0.5232	0.512
34			0.5056	0.5024	0.5072	0.5056	0.5072	0.5056	0.5184	0.512	0.512	0.512	0.5152	0.5088	0.5104	0.5104	0.5104	0.504	0.512	0.5264	0.552	0.5456	0.5408	0.5472	0.5616	0.5616	0.5536	0.5536	0.5392	0.5376	0.536	0.5472	0.544	0.5376	0.5392	0.536	0.5168	0.5152	0.5024	0.5104	0.5104	0.5104	0.5056	0.5152	0.528	0.5152	0.5184
35			0.5088	0.5152	0.5072	0.5072	0.5136	0.52	0.5104	0.5136	0.5136	0.5072	0.5136	0.5184	0.52	0.5264	0.5168	0.5152	0.5104	0.5232	0.5344	0.5424	0.552	0.5584	0.5472	0.5584	0.5536	0.5584	0.5536	0.544	0.552	0.5456	0.5424	0.544	0.536	0.5328	0.528	0.5088	0.5104	0.5024	0.5088	0.5008	0.5008	0.5216	0.5152	0.512
36			0.504	0.5008	0.5056	0.5088	0.5152	0.5136	0.5104	0.5136	0.5136	0.5136	0.5248	0.5312	0.52	0.52	0.5264	0.5136	0.5104	0.5248	0.5328	0.5424	0.5504	0.5696	0.5568	0.5568	0.56	0.5408	0.5424	0.5456	0.5376	0.5456	0.5504	0.5552	0.5376	0.5264	0.5216	0.5104	0.5056	0.5088	0.5088	0.5024	0.5024	0.5216	0.512	0.52
37				0.5072	0.5008	0.5056	0.5024	0.512	0.5168	0.5152	0.52	0.5248	0.528	0.5376	0.5248	0.5264	0.5264	0.5248	0.5216	0.5312	0.5392	0.5408	0.5584	0.5616	0.544	0.56	0.5456	0.552	0.5472	0.5424	0.5344	0.5408	0.5408	0.5328	0.544	0.5296	0.5248	0.5104	0.512	0.5152	0.504	0.504	0.5056	0.5152	0.512	0.5088
38					0.5072	0.5008	0.5072	0.5136	0.5184	0.5232	0.5168	0.52	0.5248	0.5312	0.5344	0.5344	0.5344	0.5456	0.5632	0.5584	0.5568	0.5552	0.5536	0.5488	0.5424	0.5424	0.5424	0.5552	0.5472	0.5392	0.5392	0.528	0.5152	0.5168	0.5024	0.5184	0.5168	0.5104	0.5072	0.5088	0.5136	0.5072	0.5152	0.5184	0.5056	0.5056
39						0.5104		0.528	0.536	0.5312	0.5248	0.528	0.5312	0.5344	0.5344	0.5296	0.5392	0.5568	0.5648	0.5696	0.56	0.5488	0.5392	0.5472	0.5408	0.5344	0.5296	0.5344	0.5248	0.5216	0.5184	0.512	0.5104	0.5104	0.512	0.5072	0.512	0.504	0.504	0.504	0.5136	0.512	0.5088	0.504	0.5008	0.5136
40								0.5296	0.536	0.5328	0.5296	0.528	0.528	0.5344	0.5376	0.528	0.544	0.5568	0.5712	0.568	0.5536	0.536	0.536	0.5376	0.5392	0.536	0.5248	0.5216	0.536	0.5312	0.5216	0.5136	0.5024	0.5008	0.504	0.5056	0.5024	0.5104	0.5024	0.5104	0.5072	0.504	0.504
41								0.5248	0.5264	0.5344	0.5392	0.5424	0.544	0.5408	0.5408	0.5392	0.5424	0.5552	0.5536	0.5488	0.5408	0.5248	0.5312	0.5264	0.5216	0.5232	0.528	0.5248	0.5264	0.5216	0.5232	0.5104	0.5072	0.5024	0.5008	0.5056	0.504	0.504	0.504	0.512	0.512
42								0.5264	0.5264	0.5424		0.544	0.5392	0.5328	0.5408	0.5408	0.5472	0.544	0.5344	0.5344	0.5328	0.5216	0.5152	0.5248	0.52	0.5152	0.5248	0.5216	0.5264	0.5264	0.5008	0.5024	0.5056	0.5232	0.5008	0.5104	0.5056	0.5024
43														0.5344	0.536	0.5376	0.5552	0.5344	0.5216	0.512	0.5216	0.5216	0.5136	0.5232	0.5312	0.5104	0.5104	0.5152	0.5264	0.5136	0.5072	0.504	0.5136	0.5072	0.5056	0.5008	0.5104
44														0.5312	0.5392		0.5424	0.5264	0.5104	0.5168	0.5056	0.512	0.5056	0.5152	0.5152	0.5152	0.512	0.5056	0.5056	0.5072	0.5072	0.5104	0.5008	0.5008	0.5024
45																			0.5136	0.504	0.5008	0.5072	0.504	0.5008	0.5024	0.5024	0.5008	0.5008	0.504	0.504	0.5136	0.5104	0.5024	0.5024
46																			0.5056	0.5152	0.5072	0.5024	0.512	0.5136	0.504	0.5024	0.5056	0.504	0.5136	0.5088	0.5104		0.504
47																			0.5056	0.5008	0.504	0.5072	0.5136	0.5232	0.5008	0.5024	0.504	0.5008	0.5152	0.5152	0.5024
48																				0.5072	0.5072		0.5168	0.5216	0.512	0.5024	0.5056	0.5008	0.5024
49																							0.5216	0.5264	0.5152	0.5072	0.512

## Sheet: panel_d_12.5_vs_12.5
	0	1	2	3	4	5	6	7	8	9	10	11	12	13	14	15	16	17	18	19	20	21	22	23	24	25	26	27	28	29	30	31	32	33	34	35	36	37	38	39	40	41	42	43	44	45	46	47
0																			0.5	0.5	0.5	0.5	0.5	0.5		0.5	0.5
1																				0.5	0.5	0.5	0.5	0.5	0.5	0.5	0.5	0.5
2																			0.5	0.5	0.5	0.5	0.5	0.5	0.5	0.5	0.5	0.5	0.5	0.5	0.5
3																0.5	0.5		0.5	0.5	0.5	0.5	0.5	0.5	0.5	0.5	0.5	0.5	0.5	0.5	0.5	0.5		0.5
4																0.5		0.5	0.5	0.5	0.5	0.5	0.5	0.5	0.5	0.5	0.5	0.5	0.5	0.5	0.5	0.5	0.5	0.5
5															0.5	0.5	0.5	0.5	0.5	0.5	0.5	0.5	0.5	0.5	0.5	0.5	0.5	0.5	0.5	0.5	0.5	0.5	0.5	0.5	0.5	0.5
6											0.5	0.5	0.5	0.5	0.5	0.5	0.5	0.5	0.5	0.5	0.5	0.5	0.5	0.5	0.5	0.5	0.5	0.5	0.5	0.5	0.5	0.5	0.5	0.5	0.5	0.5	0.5	0.5	0.5
7								0.5		0.5	0.5	0.5	0.5	0.5	0.5	0.5	0.5	0.5	0.5	0.5	0.5	0.5	0.5	0.5	0.5	0.5	0.5	0.5	0.5	0.5	0.5	0.5	0.5	0.5	0.5	0.5	0.5	0.5	0.5	0.5
8							0.5	0.5	0.5	0.5	0.5	0.5	0.5	0.5	0.5	0.5	0.5	0.5	0.5	0.5	0.5	0.5	0.5	0.5	0.5	0.5	0.5	0.5	0.5	0.5	0.5	0.5	0.5	0.5	0.5	0.5	0.5	0.5	0.5	0.5	0.5
9							0.5	0.5	0.5	0.5	0.5	0.5	0.5	0.5	0.5	0.5	0.5	0.5	0.5	0.5	0.5	0.5	0.5	0.5	0.5	0.5	0.5	0.5	0.5	0.5	0.5	0.5	0.5	0.5	0.5	0.5	0.5	0.5	0.5	0.5	0.5	0.5
10					0.5	0.5	0.5	0.5	0.5	0.5	0.5	0.5	0.5	0.5	0.5	0.5	0.5	0.5	0.5	0.5	0.5	0.5	0.5	0.5	0.5	0.5	0.5	0.5	0.5	0.5	0.5	0.5	0.5	0.5	0.5	0.5	0.5	0.5	0.5	0.5	0.5	0.5	0.5	0.5	0.5
11				0.5	0.5	0.5	0.5	0.5	0.5	0.5	0.5	0.5	0.5	0.5	0.5	0.5	0.5	0.5	0.5	0.5	0.5	0.5	0.5	0.5	0.5	0.5	0.5	0.5	0.5	0.5	0.5	0.5	0.5	0.5	0.5	0.5	0.5	0.5	0.5	0.5	0.5	0.5	0.5	0.5
12				0.5	0.5	0.5	0.5	0.5	0.5	0.5	0.5	0.5	0.5	0.5	0.5	0.5	0.5	0.5	0.5	0.5	0.5	0.5	0.5	0.5	0.5	0.5	0.5	0.5	0.5	0.5	0.5	0.5	0.5	0.5	0.5	0.5	0.5	0.5	0.5	0.5	0.5	0.5	0.5	0.5	0.5		0.5
13			0.5	0.5	0.5	0.5	0.5	0.5	0.5	0.5	0.5	0.5	0.5	0.5	0.5	0.5	0.5	0.5	0.5	0.5	0.5	0.5	0.5	0.5	0.5	0.5	0.5	0.5	0.5	0.5	0.5	0.5	0.5	0.5	0.5	0.5	0.5	0.5	0.5	0.5	0.5	0.5	0.5	0.5	0.5		0.5
14	0.5	0.5	0.5	0.5	0.5	0.5	0.5	0.5	0.5	0.5	0.5	0.5	0.5	0.5	0.5	0.5	0.5	0.5	0.5	0.5	0.5	0.5	0.5	0.5	0.5	0.5	0.5	0.5	0.5	0.5	0.5	0.5	0.5	0.5	0.5	0.5	0.5	0.5	0.5	0.5	0.5	0.5	0.5	0.5	0.5	0.5
15		0.5	0.5	0.5	0.5	0.5	0.5	0.5	0.5	0.5	0.5	0.5	0.5	0.5	0.5	0.5	0.5	0.5	0.5	0.5	0.5	0.5	0.5	0.5	0.5	0.5	0.5	0.5	0.5	0.5	0.5	0.5	0.5	0.5	0.5	0.5	0.5	0.5	0.5	0.5	0.5	0.5	0.5	0.5	0.5	0.5
16			0.5	0.5	0.5	0.5	0.5	0.5	0.5	0.5	0.5	0.5	0.5	0.5	0.5	0.5	0.5	0.5	0.5	0.5	0.5	0.5	0.5	0.5	0.5	0.5	0.5	0.5	0.5	0.5	0.5	0.5	0.5	0.5	0.5	0.5	0.5	0.5	0.5	0.5	0.5	0.5	0.5	0.5	0.5
17			0.5	0.5	0.5	0.5	0.5	0.5	0.5	0.5	0.5	0.5	0.5	0.5	0.5	0.5	0.5	0.5	0.5	0.5	0.5	0.5	0.5	0.5	0.5	0.5	0.5	0.5	0.5	0.5	0.5	0.5	0.5	0.5	0.5	0.5	0.5	0.5	0.5	0.5	0.5	0.5	0.5	0.5	0.5
18		0.5	0.5	0.5	0.5	0.5	0.5	0.5	0.5	0.5	0.5	0.5	0.5	0.5	0.5	0.5	0.5	0.5	0.5	0.5	0.5	0.5	0.5	0.5	0.5	0.5	0.5	0.5	0.5	0.5	0.5	0.5	0.5	0.5	0.5	0.5	0.5	0.5	0.5	0.5	0.5	0.5	0.5	0.5	0.5	0.5
19			0.5	0.5	0.5	0.5	0.5	0.5	0.5	0.5	0.5	0.5	0.5	0.5	0.5	0.5	0.5	0.5	0.5	0.5	0.5	0.5	0.5	0.5	0.5	0.5	0.5	0.5	0.5	0.5	0.5	0.5	0.5	0.5	0.5	0.5	0.5	0.5	0.5	0.5	0.5	0.5	0.5	0.5	0.5	0.5	0.5
20			0.5	0.5	0.5	0.5	0.5	0.5	0.5	0.5	0.5	0.5	0.5	0.5	0.5	0.5	0.5	0.5	0.5	0.5	0.5	0.5	0.5	0.5	0.5	0.5	0.5	0.5	0.5	0.5	0.5	0.5	0.5	0.5	0.5	0.5	0.5	0.5	0.5	0.5	0.5	0.5	0.5	0.5	0.5	0.5	0.5
21				0.5	0.5	0.5	0.5	0.5	0.5	0.5	0.5	0.5	0.5	0.5	0.5	0.5	0.5	0.5	0.5	0.5	0.5	0.5	0.5	0.5	0.5	0.5	0.5	0.5	0.5	0.5	0.5	0.5	0.5	0.5	0.5	0.5	0.5	0.5	0.5	0.5	0.5	0.5	0.5	0.5	0.5	0.5
22				0.5	0.5	0.5	0.5	0.5	0.5	0.5	0.5	0.5	0.5	0.5	0.5	0.5	0.5	0.5	0.5	0.5	0.5	0.5	0.5	0.5	0.5	0.5	0.5	0.5	0.5	0.5	0.5	0.5	0.5	0.5	0.5	0.5	0.5	0.5	0.5	0.5	0.5	0.5	0.5	0.5	0.5	0.5
23				0.5	0.5	0.5	0.5	0.5	0.5	0.5	0.5	0.5	0.5	0.5	0.5	0.5	0.5	0.5	0.5	0.5	0.5	0.5	0.5	0.5	0.5	0.5	0.5	0.5	0.5	0.5	0.5	0.5	0.5	0.5	0.5	0.5	0.5	0.5	0.5	0.5	0.5	0.5	0.5	0.5	0.5	0.5
24			0.5		0.5	0.5	0.5	0.5	0.5	0.5	0.5	0.5	0.5	0.5	0.5	0.5	0.5	0.5	0.5	0.5	0.5	0.5	0.5	0.5	0.5	0.5	0.5	0.5	0.5	0.5	0.5	0.5	0.5	0.5	0.5	0.5	0.5	0.5	0.5	0.5	0.5	0.5	0.5	0.5	0.5	0.5
25				0.5	0.5	0.5	0.5	0.5	0.5	0.5	0.5	0.5	0.5	0.5	0.5	0.5	0.5	0.5	0.5	0.5	0.5	0.5	0.5	0.5	0.5	0.5	0.5	0.5	0.5	0.5	0.5	0.5	0.5	0.5	0.5	0.5	0.5	0.5	0.5	0.5	0.5	0.5	0.5	0.5	0.5	0.5	0.5
26		0.5	0.5	0.5	0.5	0.5	0.5	0.5	0.5	0.5	0.5	0.5	0.5	0.5	0.5	0.5	0.5	0.5	0.5	0.5	0.5	0.5	0.5	0.5	0.5	0.5	0.5	0.5	0.5	0.5	0.5	0.5	0.5	0.5	0.5	0.5	0.5	0.5	0.5	0.5	0.5	0.5	0.5	0.5	0.5	0.5	0.5
27			0.5	0.5	0.5	0.5	0.5	0.5	0.5	0.5	0.5	0.5	0.5	0.5	0.5	0.5	0.5	0.5	0.5	0.5	0.5	0.5	0.5	0.5	0.5	0.5	0.5	0.5	0.5	0.5	0.5	0.5	0.5	0.5	0.5	0.5	0.5	0.5	0.5	0.5	0.5	0.5	0.5	0.5	0.5	0.5
28		0.5	0.5	0.5	0.5	0.5	0.5	0.5	0.5	0.5	0.5	0.5	0.5	0.5	0.5	0.5	0.5	0.5	0.5	0.5	0.5	0.5	0.5	0.5	0.5	0.5	0.5	0.5	0.5	0.5	0.5	0.5	0.5	0.5	0.5	0.5	0.5	0.5	0.5	0.5	0.5	0.5	0.5	0.5	0.5	0.5	0.5
29		0.5	0.5	0.5	0.5	0.5	0.5	0.5	0.5	0.5	0.5	0.5	0.5	0.5	0.5	0.5	0.5	0.5	0.5	0.5	0.5	0.5	0.5	0.5	0.5	0.5	0.5	0.5	0.5	0.5	0.5	0.5	0.5	0.5	0.5	0.5	0.5	0.5	0.5	0.5	0.5	0.5	0.5	0.5	0.5	0.5	0.5
30		0.5	0.5	0.5	0.5	0.5	0.5	0.5	0.5	0.5	0.5	0.5	0.5	0.5	0.5	0.5	0.5	0.5	0.5	0.5	0.5	0.5	0.5	0.5	0.5	0.5	0.5	0.5	0.5	0.5	0.5	0.5	0.5	0.5	0.5	0.5	0.5	0.5	0.5	0.5	0.5	0.5	0.5	0.5	0.5	0.5
31		0.5	0.5	0.5	0.5	0.5	0.5	0.5	0.5	0.5	0.5	0.5	0.5	0.5	0.5	0.5	0.5	0.5	0.5	0.5	0.5	0.5	0.5	0.5	0.5	0.5	0.5	0.5	0.5	0.5	0.5	0.5	0.5	0.5	0.5	0.5	0.5	0.5	0.5	0.5	0.5	0.5	0.5	0.5	0.5	0.5		0.5
32		0.5	0.5	0.5	0.5	0.5	0.5	0.5	0.5	0.5	0.5	0.5	0.5	0.5	0.5	0.5	0.5	0.5	0.5	0.5	0.5	0.5	0.5	0.5	0.5	0.5	0.5	0.5	0.5	0.5	0.5	0.5	0.5	0.5	0.5	0.5	0.5	0.5	0.5	0.5	0.5	0.5	0.5	0.5	0.5	0.5	0.5	0.5
33			0.5	0.5	0.5	0.5	0.5	0.5	0.5	0.5	0.5	0.5	0.5	0.5	0.5	0.5	0.5	0.5	0.5	0.5	0.5	0.5	0.5	0.5	0.5	0.5	0.5	0.5	0.5	0.5	0.5	0.5	0.5	0.5	0.5	0.5	0.5	0.5	0.5	0.5	0.5	0.5	0.5	0.5	0.5	0.5	0.5
34			0.5	0.5	0.5	0.5	0.5	0.5	0.5	0.5	0.5	0.5	0.5	0.5	0.5	0.5	0.5	0.5	0.5	0.5	0.5	0.5	0.5	0.5	0.5	0.5	0.5	0.5	0.5	0.5	0.5	0.5	0.5	0.5	0.5	0.5	0.5	0.5	0.5	0.5	0.5	0.5	0.5	0.5	0.5	0.5	0.5
35			0.5	0.5	0.5	0.5	0.5	0.5	0.5	0.5	0.5	0.5	0.5	0.5	0.5	0.5	0.5	0.5	0.5	0.5	0.5	0.5	0.5	0.5	0.5	0.5	0.5	0.5	0.5	0.5	0.5	0.5	0.5	0.5	0.5	0.5	0.5	0.5	0.5	0.5	0.5	0.5	0.5	0.5	0.5	0.5
36			0.5	0.5	0.5	0.5	0.5	0.5	0.5	0.5	0.5	0.5	0.5	0.5	0.5	0.5	0.5	0.5	0.5	0.5	0.5	0.5	0.5	0.5	0.5	0.5	0.5	0.5	0.5	0.5	0.5	0.5	0.5	0.5	0.5	0.5	0.5	0.5	0.5	0.5	0.5	0.5	0.5	0.5	0.5	0.5
37				0.5	0.5	0.5	0.5	0.5	0.5	0.5	0.5	0.5	0.5	0.5	0.5	0.5	0.5	0.5	0.5	0.5	0.5	0.5	0.5	0.5	0.5	0.5	0.5	0.5	0.5	0.5	0.5	0.5	0.5	0.5	0.5	0.5	0.5	0.5	0.5	0.5	0.5	0.5	0.5	0.5	0.5	0.5
38					0.5	0.5	0.5	0.5	0.5	0.5	0.5	0.5	0.5	0.5	0.5	0.5	0.5	0.5	0.5	0.5	0.5	0.5	0.5	0.5	0.5	0.5	0.5	0.5	0.5	0.5	0.5	0.5	0.5	0.5	0.5	0.5	0.5	0.5	0.5	0.5	0.5	0.5	0.5	0.5	0.5	0.5
39						0.5		0.5	0.5	0.5	0.5	0.5	0.5	0.5	0.5	0.5	0.5	0.5	0.5	0.5	0.5	0.5	0.5	0.5	0.5	0.5	0.5	0.5	0.5	0.5	0.5	0.5	0.5	0.5	0.5	0.5	0.5	0.5	0.5	0.5	0.5	0.5	0.5	0.5	0.5	0.5
40								0.5	0.5	0.5	0.5	0.5	0.5	0.5	0.5	0.5	0.5	0.5	0.5	0.5	0.5	0.5	0.5	0.5	0.5	0.5	0.5	0.5	0.5	0.5	0.5	0.5	0.5	0.5	0.5	0.5	0.5	0.5	0.5	0.5	0.5	0.5	0.5
41								0.5	0.5	0.5	0.5	0.5	0.5	0.5	0.5	0.5	0.5	0.5	0.5	0.5	0.5	0.5	0.5	0.5	0.5	0.5	0.5	0.5	0.5	0.5	0.5	0.5	0.5	0.5	0.5	0.5	0.5	0.5	0.5	0.5	0.5
42								0.5	0.5	0.5		0.5	0.5	0.5	0.5	0.5	0.5	0.5	0.5	0.5	0.5	0.5	0.5	0.5	0.5	0.5	0.5	0.5	0.5	0.5	0.5	0.5	0.5	0.5	0.5	0.5	0.5	0.5
43														0.5	0.5	0.5	0.5	0.5	0.5	0.5	0.5	0.5	0.5	0.5	0.5	0.5	0.5	0.5	0.5	0.5	0.5	0.5	0.5	0.5	0.5	0.5	0.5
44														0.5	0.5		0.5	0.5	0.5	0.5	0.5	0.5	0.5	0.5	0.5	0.5	0.5	0.5	0.5	0.5	0.5	0.5	0.5	0.5	0.5
45																			0.5	0.5	0.5	0.5	0.5	0.5	0.5	0.5	0.5	0.5	0.5	0.5	0.5	0.5	0.5	0.5
46																			0.5	0.5	0.5	0.5	0.5	0.5	0.5	0.5	0.5	0.5	0.5	0.5	0.5		0.5
47																			0.5	0.5	0.5	0.5	0.5	0.5	0.5	0.5	0.5	0.5	0.5	0.5	0.5
48																				0.5	0.5		0.5	0.5	0.5	0.5	0.5	0.5	0.5
49																							0.5	0.5	0.5	0.5	0.5

## Sheet: panel_d_0_vs_50
	0	1	2	3	4	5	6	7	8	9	10	11	12	13	14	15	16	17	18	19	20	21	22	23	24	25	26	27	28	29	30	31	32	33	34	35	36	37	38	39	40	41	42	43	44	45	46	47
0																			0.5888	0.5936	0.6112	0.6048	0.6048	0.6		0.5488	0.5504
1																				0.6032	0.608	0.6064	0.6	0.5904	0.5872	0.5584	0.5616	0.5568
2																			0.5936	0.6112	0.6112	0.6096	0.5968	0.6	0.5904	0.5744	0.568	0.5664	0.5632	0.5552	0.5552
3																0.6112	0.6144		0.5968	0.6	0.6288	0.6208	0.5968	0.6016	0.5952	0.584	0.5824	0.5744	0.568	0.5632	0.5584	0.5488		0.5232
4																0.5968		0.6064	0.616	0.6032	0.6192	0.6192	0.6128	0.6064	0.6032	0.5856	0.592	0.5856	0.5808	0.5696	0.5616	0.5504	0.5472	0.5376
5															0.5776	0.5808	0.5984	0.6064	0.6128	0.616	0.6176	0.6288	0.624	0.6192	0.5984	0.5856	0.5856	0.592	0.5728	0.584	0.5776	0.5712	0.5616	0.5456	0.5376	0.5296
6											0.5904	0.5984	0.5888	0.5824	0.5648	0.5856	0.5936	0.6208	0.632	0.64	0.608	0.6096	0.608	0.608	0.608	0.6032	0.5936	0.5872	0.5856	0.5792	0.5776	0.5808	0.5696	0.5536	0.5552	0.5504	0.536	0.528	0.5248
7								0.5616		0.5664	0.5856	0.5856	0.5824	0.584	0.5776	0.592	0.5952	0.6048	0.6192	0.624	0.616	0.5984	0.6	0.6128	0.6032	0.5936	0.6048	0.592	0.5808	0.576	0.5728	0.576	0.5712	0.5648	0.56	0.5632	0.544	0.5376	0.528	0.5216
8							0.56	0.5664	0.5776	0.5792	0.5952	0.5968	0.5888	0.5968	0.6016	0.616	0.5968	0.6064	0.6256	0.6304	0.6176	0.6176	0.6	0.5936	0.5936	0.6	0.592	0.584	0.5808	0.576	0.5712	0.5664	0.5648	0.5744	0.568	0.5552	0.544	0.5504	0.5376	0.5328	0.5136
9							0.5744	0.5808	0.5888	0.5856	0.6	0.6032	0.6048	0.5968	0.6048	0.6128	0.6144	0.6176	0.6272	0.624	0.616	0.6	0.592	0.5888	0.5904	0.5808	0.5776	0.568	0.5824	0.5872	0.5888	0.5744	0.5616	0.568	0.5696	0.5696	0.5712	0.5664	0.5456	0.5216	0.5152	0.5232
10					0.5728	0.5872	0.5952	0.5984	0.5968	0.6016	0.6112	0.608	0.6	0.5968	0.608	0.6096	0.6192	0.6256	0.6144	0.6288	0.6176	0.6096	0.6032	0.5824	0.568	0.568	0.5632	0.5568	0.5744	0.5936	0.5952	0.568	0.5568	0.5504	0.5584	0.5728	0.576	0.5632	0.5456	0.5216	0.52	0.5216	0.5136	0.5056	0.5152
11				0.5808	0.584	0.5936	0.6096	0.6032	0.5936	0.6048	0.6096	0.6112	0.6144	0.6096	0.616	0.616	0.6192	0.6208	0.6176	0.6208	0.6128	0.6064	0.6112	0.5952	0.5696	0.56	0.5648	0.5552	0.5744	0.576	0.576	0.5504	0.5504	0.5552	0.5536	0.56	0.568	0.5392	0.5232	0.5184	0.5168	0.5152	0.5072	0.504
12				0.5824	0.5904	0.6032	0.616	0.6	0.5968	0.5904	0.6096	0.624	0.6256	0.624	0.6208	0.6192	0.624	0.6144	0.6224	0.616	0.6272	0.6016	0.592	0.5808	0.5776	0.5728	0.552	0.5504	0.5696	0.5712	0.56	0.5408	0.5424	0.5472	0.5488	0.5424	0.5424	0.512	0.5072	0.512	0.5136	0.5184	0.504	0.5008	0.5056		0.5296
13			0.5952	0.584	0.5888	0.5968	0.5984	0.5952	0.592	0.5968	0.6064	0.6208	0.6192	0.6208	0.6304	0.616	0.6208	0.6144	0.6224	0.6192	0.6128	0.5968	0.5952	0.5824	0.5712	0.5632	0.5648	0.552	0.5456	0.5552	0.5504	0.5424	0.5408	0.5408	0.5328	0.5248	0.5216	0.5136	0.504	0.5088	0.5232	0.5008	0.5024	0.5232	0.5168		0.5248
14	0.5984	0.592	0.5872	0.5808	0.5872	0.5824	0.5888	0.592	0.5936	0.5984	0.6112	0.6112	0.616	0.6112	0.6144	0.616	0.6272	0.624	0.6144	0.6096	0.5984	0.5888	0.584	0.5776	0.568	0.552	0.544	0.544	0.5456	0.552	0.5344	0.5296	0.5232	0.512	0.5136	0.5072	0.5056	0.5104	0.5008	0.5104	0.5168	0.5008	0.5264	0.544	0.5344	0.5328
15		0.5824	0.584	0.584	0.592	0.5808	0.5792	0.5888	0.6032	0.5952	0.6016	0.6064	0.6128	0.608	0.6192	0.6176	0.6224	0.6064	0.6192	0.6128	0.5952	0.5808	0.592	0.5728	0.5568	0.5312	0.5248	0.5312	0.5328	0.5376	0.5216	0.5216	0.5008	0.5104	0.512	0.5072	0.504	0.5056	0.5008	0.5168	0.504	0.5136	0.5296	0.5408	0.5264	0.5264
16			0.5808	0.5808	0.592	0.592	0.5792	0.6048	0.608	0.6096	0.6096	0.6048	0.6144	0.6048	0.616	0.6224	0.6304	0.616	0.6176	0.5952	0.5888	0.5856	0.568	0.56	0.5312	0.5152	0.5136	0.5312	0.5328	0.5264	0.5152	0.5024	0.5104	0.5152	0.5184	0.504	0.504	0.5008	0.504	0.5136	0.504	0.5232	0.5248	0.5344	0.5264
17			0.5776	0.5872	0.5888	0.6144	0.5968	0.5968	0.6096	0.6176	0.6144	0.6176	0.616	0.6064	0.6128	0.6288	0.6352	0.6176	0.6064	0.5856	0.5856	0.5856	0.5632	0.5424	0.5232	0.5088	0.5088	0.5248	0.528	0.5136	0.5072	0.5136	0.5232	0.512	0.5104	0.5136	0.5136	0.5104	0.512	0.5136	0.5184	0.52	0.512	0.5232	0.5296
18		0.5856	0.5888	0.5824	0.5824	0.5888	0.5888	0.5904	0.6048	0.6176	0.6192	0.6128	0.6112	0.6112	0.6128	0.6288	0.6256	0.6128	0.5888	0.5824	0.576	0.568	0.5552	0.5232	0.504	0.5088	0.5056	0.5104	0.5152	0.5008	0.5168	0.5168	0.52	0.5248	0.5152	0.512	0.52	0.5168	0.5248	0.5312	0.5168	0.5104	0.512	0.52	0.5248	0.5264
19			0.5856	0.5776	0.576	0.5824	0.6032	0.5968	0.6016	0.616	0.6112	0.6064	0.6064	0.6112	0.608	0.6128	0.6064	0.6064	0.5888	0.5808	0.5584	0.544	0.5328	0.5136	0.5072	0.5136	0.5152	0.512	0.5104	0.512	0.52	0.52	0.5184	0.52	0.5248	0.52	0.5248	0.5296	0.5392	0.536	0.5248	0.5168	0.5216	0.536	0.5328	0.5216	0.5216
20			0.576	0.592	0.5744	0.5808	0.5888	0.5888	0.5936	0.5952	0.5936	0.5904	0.5904	0.5984	0.5936	0.5984	0.6032	0.5904	0.576	0.5648	0.5552	0.5424	0.5296	0.5088	0.512	0.52	0.5232	0.5088	0.5152	0.5216	0.5136	0.5232	0.52	0.52	0.5264	0.5216	0.5168	0.5392	0.5456	0.536	0.5184	0.5232	0.5328	0.5312	0.5328	0.5264	0.5328
21				0.584	0.592	0.584	0.584	0.5808	0.5856	0.5888	0.5872	0.5824	0.5904	0.584	0.576	0.576	0.6	0.5952	0.5776	0.5552	0.544	0.5344	0.5152	0.5024	0.5184	0.5232	0.5184	0.52	0.512	0.5008	0.5136	0.5184	0.5184	0.528	0.536	0.5408	0.5456	0.5392	0.5552	0.5408	0.536	0.5408	0.5536	0.5536	0.544	0.5472
22				0.568	0.5712	0.5744	0.5744	0.5776	0.576	0.5728	0.576	0.5728	0.5872	0.5792	0.5664	0.576	0.5952	0.5856	0.5776	0.5552	0.5408	0.528	0.5184	0.512	0.5024	0.5104	0.5168	0.5008	0.504	0.5024	0.5024	0.5136	0.5184	0.5392	0.5488	0.5376	0.5472	0.5536	0.5488	0.552	0.5536	0.5536	0.5632	0.5616	0.552	0.552
23				0.5632	0.5616	0.5664	0.5744	0.5712	0.5696	0.5744	0.5664	0.552	0.5568	0.5632	0.5664	0.5616	0.5712	0.5648	0.5664	0.5504	0.5376	0.5296	0.5152	0.512	0.5184	0.5152	0.5184	0.5136	0.5104	0.5088	0.5088	0.512	0.5232	0.5392	0.5456	0.5504	0.5536	0.5504	0.5488	0.5616	0.5584	0.5584	0.5648	0.56	0.5472	0.56
24			0.5792		0.5696	0.5696	0.5712	0.576	0.5792	0.56	0.5616	0.5536	0.5488	0.5536	0.552	0.5504	0.5584	0.5648	0.5632	0.5488	0.5424	0.5376	0.5248	0.5216	0.5456	0.544	0.544	0.5248	0.5104	0.5008	0.5088	0.5296	0.536	0.536	0.5424	0.5504	0.552	0.5536	0.552	0.5552	0.5568	0.5616	0.5632	0.5696	0.5664	0.5584
25				0.576	0.5696	0.5616	0.5744	0.584	0.5632	0.5552	0.5472	0.5392	0.5456	0.5408	0.5408	0.5456	0.552	0.5536	0.552	0.536	0.5344	0.5376	0.544	0.5408	0.552	0.5584	0.5504	0.528	0.5088	0.5136	0.5296	0.5536	0.5488	0.5408	0.5392	0.5424	0.552	0.5632	0.5584	0.5408	0.5488	0.56	0.5696	0.568	0.56	0.5584	0.5408
26		0.5824	0.5904	0.5808	0.5776	0.5648	0.5776	0.5744	0.5568	0.5504	0.5536	0.5456	0.5408	0.528	0.5312	0.5408	0.552	0.5552	0.5472	0.528	0.528	0.528	0.5312	0.5424	0.56	0.5472	0.5504	0.5312	0.5008	0.5376	0.5536	0.5584	0.5616	0.5472	0.5408	0.544	0.552	0.5568	0.5632	0.5552	0.5488	0.56	0.5696	0.568	0.5744	0.5552	0.5536
27			0.5872	0.5824	0.5728	0.5712	0.576	0.5792	0.5584	0.5536	0.5504	0.5488	0.544	0.5456	0.5392	0.544	0.5568	0.5568	0.5456	0.5376	0.5216	0.5248	0.5344	0.5408	0.5424	0.5408	0.5296	0.5088	0.5248	0.552	0.5696	0.5744	0.5648	0.5504	0.5504	0.5472	0.5504	0.5552	0.5552	0.5584	0.5664	0.5616	0.5568	0.5728	0.5808	0.5712
28		0.5936	0.592	0.5824	0.5824	0.576	0.56	0.56	0.5664	0.5696	0.5584	0.5552	0.5472	0.5424	0.5408	0.5456	0.5392	0.544	0.5392	0.5296	0.5104	0.5088	0.512	0.5184	0.5168	0.5056	0.5024	0.5136	0.5344	0.5568	0.5648	0.5696	0.5664	0.5584	0.5536	0.5536	0.5616	0.5664	0.5568	0.56	0.5648	0.5648	0.56	0.5728	0.576	0.5728	0.568
29		0.5824	0.5776	0.5792	0.5744	0.5824	0.5744	0.5696	0.5712	0.576	0.5648	0.5584	0.5504	0.5312	0.5264	0.5248	0.5376	0.5312	0.536	0.52	0.5008	0.504	0.5104	0.5024	0.52	0.528	0.5328	0.536	0.5504	0.5648	0.5568	0.56	0.56	0.568	0.5616	0.5632	0.5616	0.5648	0.568	0.5648	0.568	0.568	0.5696	0.5696	0.5712	0.5712	0.576
30		0.5648	0.576	0.5888	0.5936	0.592	0.5824	0.5872	0.5872	0.576	0.5536	0.544	0.5376	0.5376	0.5296	0.5264	0.5264	0.52	0.5056	0.5024	0.5072	0.5168	0.512	0.5248	0.544	0.552	0.5712	0.568	0.5536	0.552	0.5552	0.56	0.5696	0.5728	0.568	0.5616	0.5616	0.56	0.56	0.5792	0.576	0.5808	0.5776	0.5712	0.568	0.5712
31		0.5632	0.5744	0.5824	0.5936	0.592	0.5984	0.5776	0.5664	0.5648	0.5504	0.5472	0.5488	0.5472	0.5408	0.5344	0.5248	0.5104	0.5008	0.5088	0.52	0.5376	0.5312	0.544	0.5584	0.5712	0.584	0.5728	0.5664	0.5728	0.5632	0.56	0.5728	0.5776	0.5728	0.5728	0.568	0.5616	0.5648	0.5744	0.5728	0.5856	0.5728	0.5712	0.5792	0.5712		0.5648
32		0.5632	0.5712	0.5728	0.5792	0.5792	0.5632	0.5584	0.552	0.552	0.5376	0.5472	0.5568	0.544	0.5424	0.5408	0.5248	0.5056	0.5152	0.5248	0.5296	0.56	0.5584	0.552	0.5616	0.5728	0.6	0.6016	0.5856	0.5696	0.568	0.5776	0.5776	0.5776	0.5808	0.576	0.576	0.5728	0.568	0.5808	0.5808	0.576	0.5728	0.5664	0.56	0.5712	0.5696	0.5696
33			0.5552	0.5584	0.5664	0.5728	0.5456	0.5376	0.544	0.5472	0.5344	0.5408	0.5392	0.5328	0.5392	0.544	0.5264	0.512	0.5136	0.5264	0.5296	0.5456	0.5568	0.5584	0.568	0.5744	0.5936	0.5888	0.5776	0.5712	0.576	0.568	0.5728	0.5728	0.5808	0.5904	0.5808	0.5776	0.5632	0.5664	0.5696	0.5712	0.5808	0.5648	0.56	0.5472	0.568
34			0.5536	0.5536	0.5536	0.5536	0.5376	0.552	0.5488	0.5328	0.5216	0.5248	0.5296	0.5344	0.5344	0.5344	0.5264	0.5136	0.5072	0.5216	0.5312	0.5376	0.552	0.5536	0.5712	0.5744	0.5728	0.5744	0.5728	0.5632	0.5728	0.5712	0.5648	0.5744	0.5888	0.5888	0.5856	0.5728	0.5728	0.5712	0.5536	0.568	0.5616	0.5664	0.568	0.5696	0.5664
35			0.552	0.5552	0.5504	0.5568	0.5424	0.5424	0.5344	0.5216	0.512	0.512	0.5216	0.5168	0.528	0.5296	0.52	0.512	0.5024	0.5216	0.5264	0.5344	0.544	0.552	0.5664	0.5632	0.5552	0.5712	0.568	0.5456	0.5536	0.5472	0.56	0.5696	0.584	0.5856	0.5712	0.5728	0.5744	0.5696	0.5648	0.5584	0.5632	0.5552	0.5584	0.568
36			0.5488	0.552	0.552	0.5504	0.5488	0.5344	0.5264	0.5152	0.5168	0.5056	0.5088	0.5136	0.512	0.5104	0.52	0.5072	0.504	0.5152	0.52	0.5264	0.5456	0.5408	0.5536	0.5472	0.5568	0.5712	0.5632	0.5552	0.5424	0.5328	0.5504	0.5648	0.5696	0.5712	0.5648	0.5696	0.5648	0.5648	0.5712	0.5568	0.5696	0.5712	0.5632	0.5616
37				0.56	0.5488	0.5456	0.5392	0.536	0.5216	0.5056	0.5024	0.504	0.5088	0.5056	0.5056	0.5024	0.5008	0.504	0.5152	0.5216	0.52	0.5312	0.5392	0.5424	0.544	0.5504	0.544	0.5504	0.544	0.5328	0.5232	0.5344	0.5344	0.5408	0.552	0.552	0.5568	0.5648	0.5552	0.5664	0.568	0.5696	0.56	0.5664	0.5648	0.5712
38					0.5392	0.5392	0.5328	0.528	0.52	0.5024	0.5024	0.5056	0.5168	0.5152	0.504	0.504	0.504	0.5056	0.5104	0.5216	0.5232	0.5216	0.5296	0.5472	0.536	0.5296	0.5392	0.5264	0.528	0.5232	0.5136	0.5216	0.5296	0.528	0.5456	0.5488	0.5584	0.5536	0.5584	0.5584	0.5712	0.5664	0.5696	0.568	0.5664	0.568
39						0.5344		0.5376	0.5344	0.5072	0.5056	0.5168	0.5184	0.5072	0.512	0.5088	0.5072	0.5168	0.5088	0.528	0.5328	0.5136	0.5216	0.5232	0.5376	0.5312	0.536	0.5392	0.5296	0.528	0.5312	0.52	0.512	0.5264	0.5376	0.5472	0.5408	0.5424	0.5424	0.5488	0.5648	0.56	0.568	0.5664	0.5472	0.5456
40								0.5248	0.5136	0.504	0.512	0.5136	0.512	0.5088	0.5056	0.5024	0.512	0.5136	0.5136	0.5248	0.52	0.5136	0.5088	0.5216	0.5248	0.5184	0.536	0.5472	0.5488	0.5376	0.5392	0.5344	0.536	0.5216	0.5232	0.5264	0.528	0.5408	0.544	0.5424	0.5408	0.552	0.5648
41								0.5104	0.504	0.5152	0.5136	0.5168	0.5184	0.512	0.5024	0.5088	0.512	0.5088	0.5136	0.5184	0.5104	0.512	0.512	0.5232	0.5232	0.52	0.5264	0.5392	0.5376	0.5392	0.5312	0.5216	0.5184	0.512	0.5216	0.5216	0.5232	0.52	0.5296	0.5376	0.544
42								0.5024	0.504	0.5056		0.5152	0.5104	0.504	0.504	0.5104	0.512	0.512	0.5104	0.512	0.504	0.5088	0.512	0.5104	0.5168	0.5136	0.512	0.5216	0.5312	0.5376	0.5376	0.5232	0.52	0.5152	0.5216	0.5248	0.5136	0.5104
43														0.5072	0.512	0.5184	0.5184	0.5088	0.5072	0.504	0.5024	0.5008	0.5056	0.512	0.512	0.5264	0.512	0.5248	0.5248	0.5264	0.5136	0.5168	0.5184	0.5088	0.5184	0.5216	0.5232
44														0.5072	0.5072		0.5168	0.5136	0.5088	0.5008	0.5072	0.5072	0.5024	0.5056	0.5072	0.52	0.5072	0.5152	0.5104	0.5088	0.5136	0.5184	0.5168	0.52	0.5296
45																			0.504	0.5008	0.5008	0.5024	0.5072	0.5056	0.5008	0.5024	0.5056	0.5136	0.5088	0.5056	0.5136	0.5056	0.5248	0.528
46																			0.5152	0.504	0.5008	0.504	0.512	0.5104	0.5072	0.5072	0.5088	0.5056	0.5152	0.504	0.5024		0.5168
47																			0.52	0.5184	0.5024	0.5072	0.5184	0.504	0.5008	0.5152	0.5152	0.5008	0.5024	0.5008	0.5056
48																				0.5152	0.528		0.5264	0.5184	0.504	0.5056	0.5104	0.5008	0.5088
49																							0.5184	0.5184	0.5136	0.504	0.504

## Sheet: panel_d_0_vs_25
	0	1	2	3	4	5	6	7	8	9	10	11	12	13	14	15	16	17	18	19	20	21	22	23	24	25	26	27	28	29	30	31	32	33	34	35	36	37	38	39	40	41	42	43	44	45	46	47
0																			0.5728	0.5824	0.5856	0.576	0.5456	0.5312		0.5024	0.5024
1																				0.5664	0.5824	0.5776	0.5584	0.5408	0.5232	0.5088	0.5024	0.5152
2																			0.5632	0.5696	0.576	0.5744	0.552	0.544	0.544	0.528	0.5248	0.536	0.5232	0.5216	0.52
3																0.5584	0.5472		0.5552	0.5568	0.5616	0.5664	0.5488	0.5536	0.544	0.5296	0.5152	0.52	0.528	0.528	0.5216	0.5136		0.5072
4																0.5408		0.5552	0.5568	0.5424	0.5664	0.5584	0.56	0.5488	0.5344	0.5184	0.5216	0.5184	0.5216	0.5376	0.5232	0.5216	0.5024	0.5072
5															0.5472	0.5392	0.5568	0.5696	0.5712	0.5664	0.5648	0.5664	0.5504	0.5344	0.52	0.5136	0.5056	0.5056	0.5104	0.5168	0.5232	0.5136	0.5104	0.5088	0.5168	0.52
6											0.5616	0.56	0.5568	0.5504	0.5392	0.536	0.5488	0.5696	0.5872	0.5744	0.5616	0.5488	0.552	0.5328	0.5136	0.5072	0.5088	0.5072	0.5152	0.5056	0.5056	0.5008	0.504	0.504	0.512	0.5232	0.5216	0.5216	0.5216
7								0.5184		0.5488	0.5552	0.5984	0.5792	0.5776	0.5616	0.5584	0.5536	0.5632	0.5872	0.592	0.5648	0.56	0.552	0.5488	0.536	0.5328	0.5152	0.512	0.5024	0.5024	0.504	0.5008	0.5008	0.5056	0.5008	0.5168	0.5264	0.5264	0.5184	0.5104
8							0.528	0.5328	0.5328	0.552	0.5824	0.6096	0.584	0.584	0.5872	0.5808	0.5776	0.5776	0.5904	0.576	0.5728	0.56	0.5504	0.5488	0.5504	0.544	0.5248	0.5216	0.504	0.504	0.5088	0.5136	0.5088	0.5008	0.512	0.528	0.5312	0.52	0.5136	0.504	0.5072
9							0.5424	0.536	0.56	0.5632	0.5872	0.6064	0.5936	0.5888	0.6048	0.6	0.5968	0.5888	0.552	0.5568	0.5648	0.56	0.5584	0.5472	0.5408	0.536	0.5248	0.5024	0.5056	0.5072	0.5184	0.5216	0.5152	0.5024	0.5248	0.5264	0.5152	0.5056	0.5008	0.5008	0.5056	0.504
10					0.5472	0.5488	0.544	0.5488	0.56	0.576	0.5824	0.6128	0.6032	0.5984	0.6096	0.5952	0.5984	0.5888	0.5792	0.5712	0.568	0.5616	0.5648	0.552	0.5296	0.5376	0.5104	0.5136	0.52	0.5168	0.5232	0.5232	0.512	0.5024	0.512	0.5072	0.5008	0.5072	0.5088	0.504	0.5072	0.5024	0.5056	0.5024	0.5008
11				0.5376	0.5376	0.5504	0.5584	0.5648	0.56	0.5824	0.5824	0.608	0.6016	0.6112	0.6112	0.6016	0.592	0.5856	0.5792	0.5776	0.568	0.5616	0.5504	0.552	0.5328	0.5248	0.52	0.5152	0.5088	0.5264	0.536	0.528	0.5232	0.5184	0.5024	0.5008	0.5088	0.5056	0.5008	0.5136	0.5056	0.5104	0.512	0.5088
12				0.5328	0.5392	0.5536	0.5552	0.5616	0.5584	0.5728	0.5808	0.6032	0.6016	0.608	0.616	0.5904	0.5936	0.5984	0.584	0.584	0.568	0.5552	0.5488	0.5312	0.5312	0.5264	0.512	0.5072	0.5088	0.528	0.5296	0.5168	0.5264	0.5168	0.5152	0.512	0.504	0.5024	0.5072	0.512	0.5088	0.5216	0.5152	0.512	0.5152		0.512
13			0.5424	0.5264	0.5344	0.5328	0.5488	0.552	0.56	0.5648	0.5776	0.5856	0.5984	0.5968	0.5968	0.5936	0.5952	0.5824	0.5824	0.576	0.568	0.5568	0.5504	0.5408	0.5216	0.5088	0.5088	0.5104	0.5152	0.5248	0.5248	0.5104	0.5104	0.5072	0.512	0.5152	0.5104	0.5088	0.5024	0.5136	0.5072	0.512	0.5104	0.5136	0.5008		0.5104
14	0.5408	0.5408	0.5408	0.5488	0.5296	0.528	0.5424	0.5536	0.5632	0.5584	0.568	0.5808	0.5824	0.5824	0.5808	0.5936	0.5872	0.5856	0.5856	0.5776	0.5584	0.5552	0.544	0.5376	0.5248	0.52	0.5088	0.5056	0.5136	0.52	0.5152	0.5088	0.5024	0.5136	0.5024	0.5008	0.5008	0.5088	0.5008	0.512	0.52	0.5088	0.5056	0.5008	0.5056	0.5008
15		0.5344	0.544	0.544	0.5376	0.5328	0.5376	0.5472	0.5552	0.5504	0.5632	0.5744	0.5728	0.5696	0.5712	0.584	0.5888	0.5776	0.5744	0.5792	0.568	0.5616	0.5488	0.5344	0.5168	0.5024	0.5072	0.5056	0.5168	0.5104	0.5136	0.5072	0.512	0.536	0.52	0.5056	0.504	0.5072	0.5008	0.5088	0.512	0.5104	0.5024	0.5056	0.5072	0.5136
16			0.5312	0.5408	0.544	0.5248	0.5408	0.5456	0.5392	0.5488	0.5488	0.5568	0.56	0.56	0.5696	0.5792	0.5808	0.5728	0.5696	0.5616	0.56	0.5632	0.544	0.5248	0.512	0.5056	0.512	0.5136	0.52	0.5184	0.5072	0.5008	0.5216	0.52	0.5248	0.5104	0.5008	0.5024	0.5072	0.5088	0.5088	0.5024	0.5024	0.504	0.5008
17			0.52	0.52	0.5232	0.5136	0.5296	0.5392	0.5552	0.5408	0.5568	0.56	0.5648	0.5664	0.5856	0.5856	0.5744	0.5632	0.5632	0.5472	0.552	0.5456	0.528	0.5168	0.5056	0.5072	0.504	0.5136	0.512	0.5024	0.5072	0.5248	0.536	0.5296	0.5248	0.5056	0.5056	0.512	0.5056	0.5104	0.5088	0.5024	0.504	0.5072	0.5056
18		0.512	0.5168	0.5136	0.5152	0.5152	0.536	0.5424	0.5488	0.5456	0.5504	0.552	0.56	0.568	0.5824	0.5872	0.5856	0.56	0.5488	0.5408	0.5408	0.5312	0.52	0.5088	0.5008	0.5264	0.5168	0.5008	0.5008	0.5152	0.5264	0.5344	0.5344	0.5344	0.5248	0.5168	0.5056	0.504	0.5104	0.504	0.5024	0.504	0.5024	0.52	0.5136	0.5088
19			0.5024	0.5184	0.5168	0.5168	0.5184	0.5328	0.5424	0.5456	0.5504	0.5536	0.5472	0.5504	0.5616	0.5808	0.5648	0.5504	0.5472	0.528	0.528	0.5216	0.52	0.5072	0.5152	0.5264	0.5216	0.5104	0.5152	0.5296	0.5296	0.528	0.528	0.528	0.5328	0.5216	0.5136	0.5072	0.5152	0.5024	0.5008	0.5024	0.5056	0.5168	0.5216	0.512	0.5008
20			0.5104	0.512	0.5184	0.5184	0.5104	0.5232	0.5344	0.5456	0.5392	0.544	0.5344	0.536	0.552	0.5536	0.5472	0.5472	0.536	0.5152	0.5184	0.5104	0.5024	0.5152	0.528	0.5328	0.5344	0.5312	0.5232	0.5216	0.5184	0.5168	0.5216	0.5184	0.5232	0.5248	0.5168	0.5136	0.5232	0.5104	0.5008	0.5088	0.512	0.5136	0.512	0.5168	0.504
21				0.52	0.5328	0.536	0.5184	0.5248	0.5328	0.5488	0.5408	0.544	0.5472	0.5408	0.536	0.5424	0.5392	0.5392	0.5312	0.5152	0.5072	0.5008	0.5072	0.5232	0.5328	0.5424	0.5312	0.5312	0.5216	0.5168	0.5168	0.5136	0.5184	0.5232	0.5264	0.5328	0.5248	0.5216	0.528	0.5184	0.5152	0.52	0.5264	0.5232	0.5216	0.52
22				0.5184	0.52	0.5376	0.536	0.5344	0.5424	0.5552	0.5392	0.5344	0.5328	0.5328	0.5312	0.5424	0.5456	0.5312	0.5312	0.5168	0.5072	0.5184	0.512	0.5232	0.536	0.5456	0.5376	0.5264	0.5248	0.52	0.512	0.52	0.528	0.5344	0.5376	0.5312	0.5296	0.5264	0.5312	0.5328	0.52	0.5264	0.5232	0.5216	0.5184	0.5168
23				0.5264	0.5344	0.5344	0.5472	0.5328	0.5408	0.5392	0.5312	0.536	0.52	0.5232	0.5264	0.536	0.544	0.5328	0.5264	0.5184	0.5072	0.5136	0.5104	0.5152	0.5216	0.5184	0.5232	0.5184	0.512	0.5136	0.5216	0.528	0.5376	0.536	0.5312	0.5344	0.5328	0.5408	0.5392	0.5328	0.5344	0.528	0.5312	0.5328	0.5296	0.544
24			0.528		0.5408	0.5488	0.552	0.5552	0.5456	0.5328	0.512	0.5136	0.5104	0.5136	0.5136	0.52	0.5184	0.5184	0.52	0.528	0.5232	0.5008	0.504	0.5024	0.5072	0.5056	0.5024	0.5024	0.5072	0.5088	0.5168	0.528	0.5408	0.5488	0.5424	0.536	0.5344	0.5424	0.5456	0.544	0.5296	0.536	0.536	0.536	0.528	0.5344
25				0.544	0.5456	0.5504	0.5616	0.5776	0.5648	0.5376	0.5232	0.5152	0.5056	0.5008	0.5024	0.5088	0.5152	0.5184	0.5344	0.5408	0.5408	0.512	0.512	0.5088	0.5152	0.5248	0.512	0.5136	0.5104	0.5152	0.5312	0.536	0.5504	0.544	0.5456	0.5344	0.5344	0.5488	0.5552	0.5424	0.5328	0.5424	0.5344	0.5312	0.5216	0.504	0.5008
26		0.5456	0.5536	0.5536	0.5536	0.5664	0.5712	0.576	0.5664	0.5472	0.5232	0.5232	0.5136	0.5184	0.5136	0.5184	0.5216	0.5312	0.536	0.5488	0.5296	0.5216	0.5184	0.5248	0.5392	0.536	0.5328	0.5184	0.5072	0.5264	0.56	0.5584	0.5408	0.5328	0.5424	0.5408	0.5424	0.5392	0.544	0.5376	0.5376	0.536	0.5392	0.5408	0.5344	0.5072	0.5104
27			0.5632	0.5584	0.5536	0.568	0.5712	0.5776	0.5664	0.5504	0.5376	0.528	0.52	0.5248	0.5248	0.5184	0.5248	0.5312	0.5344	0.5344	0.5232	0.5216	0.52	0.5216	0.5296	0.536	0.5248	0.5088	0.512	0.536	0.5536	0.552	0.544	0.5392	0.5408	0.5376	0.544	0.5472	0.5456	0.5392	0.544	0.5488	0.5408	0.5456	0.536	0.5344
28		0.5504	0.5584	0.5536	0.5568	0.5632	0.5696	0.568	0.56	0.5552	0.544	0.5424	0.5312	0.5312	0.5264	0.5184	0.528	0.5296	0.5344	0.5216	0.5088	0.5136	0.5152	0.52	0.504	0.504	0.512	0.5088	0.528	0.5392	0.5456	0.5536	0.544	0.5312	0.5344	0.5328	0.5408	0.5504	0.544	0.5408	0.5376	0.536	0.5328	0.5296	0.5392	0.5424	0.5216
29		0.5408	0.5472	0.5472	0.5504	0.5536	0.56	0.5632	0.5536	0.5488	0.5488	0.5408	0.528	0.52	0.5264	0.5216	0.528	0.528	0.5328	0.5152	0.5008	0.5056	0.5024	0.5056	0.5168	0.5296	0.528	0.5328	0.544	0.5472	0.5536	0.544	0.5408	0.5328	0.5408	0.5504	0.5376	0.5376	0.5408	0.5376	0.5392	0.5312	0.5312	0.5248	0.5232	0.5328	0.5312
30		0.536	0.5424	0.544	0.552	0.56	0.5616	0.5584	0.552	0.5392	0.5472	0.5344	0.5264	0.528	0.5312	0.5216	0.5392	0.5312	0.5184	0.5008	0.5104	0.5152	0.52	0.5296	0.5344	0.5488	0.5584	0.5584	0.5616	0.5584	0.552	0.5504	0.552	0.5488	0.5376	0.5472	0.5424	0.544	0.536	0.5392	0.5488	0.5408	0.5408	0.5344	0.5264	0.5312
31		0.56	0.5568	0.56	0.56	0.552	0.552	0.552	0.544	0.5456	0.5456	0.5376	0.5344	0.5376	0.5328	0.5296	0.5264	0.5168	0.5088	0.504	0.5232	0.5376	0.5296	0.5408	0.544	0.5568	0.5776	0.5728	0.568	0.5568	0.5552	0.5536	0.552	0.5568	0.544	0.544	0.5376	0.5408	0.5344	0.5328	0.5472	0.5408	0.5472	0.5344	0.5344	0.5296		0.5408
32		0.5472	0.5488	0.5568	0.5552	0.5456	0.552	0.5408	0.536	0.5344	0.536	0.5328	0.5392	0.5328	0.536	0.5248	0.512	0.5088	0.5104	0.5248	0.5344	0.5472	0.5408	0.5472	0.544	0.5568	0.5776	0.5824	0.5696	0.5632	0.5584	0.56	0.5568	0.5696	0.5616	0.5552	0.552	0.5424	0.5424	0.536	0.5472	0.5456	0.5392	0.536	0.5408	0.5344	0.5392	0.544
33			0.5328	0.5312	0.5392	0.536	0.5424	0.5216	0.5248	0.5152	0.5248	0.5376	0.5344	0.5248	0.5264	0.5248	0.5072	0.52	0.5216	0.5248	0.536	0.5472	0.5552	0.5584	0.56	0.5616	0.5776	0.5824	0.5696	0.5664	0.5584	0.5584	0.5664	0.5664	0.5712	0.5632	0.5536	0.552	0.536	0.5376	0.536	0.5312	0.5328	0.544	0.5344	0.5312	0.5376
34			0.5216	0.5232	0.5264	0.5264	0.5248	0.5088	0.5088	0.5072	0.504	0.512	0.5216	0.5184	0.5264	0.52	0.5024	0.5152	0.5248	0.5328	0.5504	0.5488	0.5472	0.5488	0.5504	0.5504	0.5616	0.576	0.5712	0.568	0.568	0.5552	0.568	0.5648	0.5744	0.568	0.5568	0.5424	0.544	0.528	0.5312	0.5296	0.528	0.536	0.5328	0.5392	0.5296
35			0.5232	0.5136	0.5264	0.5248	0.5184	0.5072	0.5104	0.5104	0.5024	0.512	0.5088	0.5072	0.5056	0.5024	0.5136	0.5216	0.5232	0.5408	0.5408	0.536	0.5456	0.5568	0.5552	0.552	0.552	0.5648	0.5648	0.5616	0.5696	0.5552	0.5696	0.5696	0.5728	0.5696	0.5536	0.5472	0.536	0.5264	0.52	0.528	0.5392	0.5344	0.5264	0.5344
36			0.5104	0.5168	0.5152	0.5136	0.5056	0.5152	0.5072	0.5088	0.5024	0.5024	0.5024	0.504	0.5008	0.5104	0.5168	0.5232	0.528	0.5264	0.536	0.544	0.5472	0.5568	0.5584	0.5456	0.5568	0.5552	0.5632	0.56	0.5536	0.5456	0.5552	0.5568	0.5696	0.5616	0.5584	0.5424	0.5456	0.5376	0.528	0.5312	0.5328	0.536	0.5328	0.5344
37				0.5152	0.52	0.5152	0.5232	0.5136	0.5056	0.5024	0.5104	0.5104	0.5072	0.5136	0.5136	0.52	0.5232	0.5296	0.5344	0.5408	0.5424	0.5376	0.5456	0.552	0.552	0.5504	0.5552	0.5632	0.5536	0.5472	0.5376	0.552	0.5456	0.552	0.5536	0.5472	0.5536	0.5472	0.5408	0.536	0.5344	0.5392	0.5392	0.536	0.5296	0.5312
38					0.5088	0.5184	0.5088	0.5008	0.5008	0.5104	0.5216	0.512	0.5104	0.5152	0.5248	0.5216	0.5248	0.5328	0.5456	0.5392	0.5408	0.5376	0.5392	0.5408	0.5296	0.5456	0.5504	0.5552	0.5504	0.5504	0.5408	0.5376	0.5472	0.5408	0.5504	0.5392	0.5456	0.5424	0.5344	0.528	0.5376	0.5472	0.5424	0.544	0.5312	0.528
39						0.5008		0.5056	0.5056	0.5184	0.5168	0.5104	0.5088	0.5088	0.5296	0.528	0.5248	0.5424	0.544	0.5424	0.5232	0.528	0.5344	0.5328	0.5424	0.5312	0.5424	0.5456	0.5408	0.5312	0.536	0.5312	0.52	0.5328	0.528	0.5296	0.528	0.5328	0.5344	0.5376	0.5312	0.5488	0.5456	0.5392	0.5312	0.5264
40								0.5024	0.5088	0.5088	0.5152	0.5104	0.5072	0.5152	0.5248	0.5264	0.5392	0.5472	0.5456	0.5248	0.5184	0.5296	0.5264	0.5312	0.5264	0.5312	0.5312	0.5392	0.5424	0.5472	0.5408	0.5424	0.5392	0.528	0.5232	0.5312	0.536	0.5376	0.5248	0.5184	0.52	0.52	0.544
41								0.52	0.5184	0.5168	0.5152	0.5168	0.5152	0.5152	0.5376	0.536	0.5424	0.5424	0.5376	0.5168	0.5232	0.52	0.52	0.5248	0.5216	0.5136	0.5152	0.5344	0.5312	0.5312	0.5376	0.528	0.5328	0.528	0.5328	0.5232	0.5216	0.5264	0.5216	0.5024	0.5056
42								0.5152	0.5232	0.5168		0.5392	0.536	0.5312	0.536	0.5344	0.5408	0.5328	0.5264	0.5296	0.5248	0.5136	0.512	0.5216	0.52	0.5152	0.52	0.52	0.5216	0.5232	0.5344	0.5152	0.5072	0.5184	0.5408	0.5296	0.5136	0.512
43														0.5296	0.5328	0.528	0.5376	0.5328	0.5248	0.5248	0.52	0.5232	0.512	0.512	0.5232	0.5168	0.5152	0.52	0.5136	0.504	0.5072	0.504	0.5008	0.512	0.5296	0.5312	0.5232
44														0.5168	0.528		0.5312	0.5296	0.5168	0.512	0.5136	0.512	0.5072	0.5136	0.5152	0.5056	0.5056	0.5024	0.5152	0.504	0.5008	0.5008	0.5136	0.5104	0.5056
45																			0.504	0.5008	0.5152	0.5168	0.5056	0.5008	0.5072	0.5008	0.5056	0.5152	0.5168	0.5152	0.5024	0.5072	0.5008	0.5056
46																			0.5008	0.5008	0.5072	0.5056	0.5056	0.5008	0.5008	0.5024	0.5056	0.52	0.5216	0.52	0.5008		0.5136
47																			0.5088	0.5088	0.5008	0.5088	0.5056	0.5056	0.504	0.5072	0.5072	0.5072	0.5152	0.5088	0.5008
48																				0.5008	0.5088		0.5168	0.5056	0.512	0.5152	0.5056	0.5008	0.5024
49																							0.5104	0.52	0.5168	0.504	0.504

## Sheet: panel_d_0_vs_12.5
	0	1	2	3	4	5	6	7	8	9	10	11	12	13	14	15	16	17	18	19	20	21	22	23	24	25	26	27	28	29	30	31	32	33	34	35	36	37	38	39	40	41	42	43	44	45	46	47
0																			0.5392	0.5536	0.5632	0.5456	0.536	0.5456		0.5376	0.5408
1																				0.552	0.5632	0.5328	0.5328	0.5504	0.5472	0.5392	0.5456	0.544
2																			0.5392	0.5456	0.5552	0.5488	0.5392	0.5424	0.5472	0.5424	0.5504	0.5504	0.5392	0.5344	0.5408
3																0.5152	0.5072		0.5392	0.544	0.5584	0.5696	0.56	0.544	0.5504	0.5472	0.5424	0.544	0.5408	0.5344	0.536	0.5296		0.5184
4																0.5072		0.52	0.544	0.5472	0.5584	0.5696	0.5616	0.544	0.5344	0.5472	0.544	0.5408	0.5456	0.5408	0.5312	0.528	0.5344	0.5264
5															0.5104	0.5104	0.5024	0.5072	0.5264	0.5264	0.5296	0.5312	0.5312	0.5248	0.5296	0.536	0.5392	0.5456	0.5344	0.544	0.536	0.5328	0.5248	0.5104	0.5104	0.5008
6											0.5008	0.5056	0.5056	0.5056	0.5152	0.5024	0.5104	0.5072	0.5264	0.5184	0.5136	0.504	0.5232	0.5344	0.5216	0.5344	0.5408	0.5408	0.5392	0.5376	0.536	0.5408	0.5248	0.52	0.5104	0.504	0.5152	0.5184	0.5088
7								0.5152		0.5072	0.5072	0.5136	0.52	0.5184	0.5136	0.512	0.5168	0.5168	0.5184	0.5088	0.5104	0.5088	0.5152	0.5152	0.5216	0.5312	0.536	0.5264	0.5376	0.5328	0.5296	0.5312	0.5216	0.512	0.5008	0.5072	0.528	0.5232	0.5024	0.5008
8							0.512	0.504	0.504	0.5056	0.512	0.5184	0.5232	0.5248	0.5168	0.5168	0.5184	0.5216	0.5088	0.5088	0.5104	0.5056	0.5104	0.5152	0.5216	0.528	0.52	0.5216	0.5296	0.52	0.5296	0.528	0.5136	0.5072	0.5088	0.5088	0.52	0.5264	0.5152	0.5024	0.504
9							0.5008	0.5024	0.512	0.5248	0.528	0.5312	0.5184	0.5184	0.5184	0.5168	0.5104	0.5088	0.5024	0.5216	0.5024	0.5056	0.5136	0.52	0.512	0.5136	0.5136	0.5184	0.5264	0.528	0.5312	0.5216	0.5168	0.5104	0.5056	0.5024	0.5024	0.504	0.5024	0.5088	0.5104	0.5232
10					0.512	0.5152	0.5072	0.504	0.5104	0.5152	0.5184	0.528	0.5104	0.5088	0.5008	0.5024	0.512	0.512	0.504	0.5264	0.5184	0.5008	0.52	0.5104	0.512	0.5072	0.5152	0.5136	0.5168	0.528	0.5328	0.5376	0.5216	0.5056	0.5184	0.5088	0.512	0.52	0.5136	0.5104	0.5024	0.52	0.5216	0.5168	0.5024
11				0.5072	0.5008	0.5056	0.5088	0.5008	0.5088	0.5136	0.512	0.5184	0.5152	0.5008	0.5056	0.5168	0.52	0.5168	0.5216	0.5232	0.5152	0.512	0.504	0.5056	0.5056	0.5216	0.5136	0.5152	0.52	0.5328	0.5344	0.5312	0.5248	0.5216	0.5168	0.5136	0.5104	0.5296	0.5136	0.5136	0.5024	0.512	0.5136	0.5152
12				0.5056	0.5024	0.504	0.504	0.5088	0.504	0.5104	0.5104	0.5088	0.5168	0.5008	0.5104	0.52	0.5216	0.5168	0.5168	0.5216	0.5152	0.5168	0.5104	0.5104	0.5168	0.5152	0.5232	0.5072	0.5248	0.5344	0.536	0.5296	0.5296	0.512	0.5152	0.5088	0.5024	0.5136	0.5136	0.5056	0.5072	0.5008	0.5104	0.5024	0.5056		0.5008
13			0.5104	0.5056	0.5056	0.5024	0.5088	0.504	0.5008	0.5024	0.5056	0.5136	0.52	0.5216	0.52	0.5344	0.5216	0.5232	0.5248	0.5216	0.5216	0.5232	0.5168	0.5136	0.5104	0.5136	0.5168	0.5168	0.5248	0.5248	0.5328	0.5296	0.5152	0.5136	0.504	0.5088	0.5136	0.5184	0.5136	0.5088	0.5024	0.504	0.504	0.5056	0.5072		0.512
14	0.5136	0.5088	0.5072	0.5104	0.5024	0.504	0.504	0.504	0.5024	0.5056	0.5072	0.512	0.52	0.528	0.528	0.5232	0.5248	0.5216	0.5184	0.5296	0.5312	0.5168	0.5248	0.5248	0.528	0.5152	0.5296	0.5248	0.5216	0.5248	0.5216	0.5136	0.52	0.504	0.5088	0.5008	0.5024	0.5152	0.5184	0.5136	0.5056	0.5024	0.5136	0.5072	0.5008	0.5216
15		0.5008	0.504	0.5152	0.5008	0.504	0.5024	0.504	0.504	0.512	0.5024	0.5008	0.5168	0.5136	0.52	0.5248	0.5184	0.5216	0.5168	0.536	0.5312	0.5264	0.5344	0.528	0.5248	0.5168	0.5152	0.5152	0.5264	0.5248	0.5264	0.5248	0.5008	0.5088	0.5152	0.5152	0.5072	0.5072	0.5088	0.5152	0.5024	0.5056	0.5136	0.5104	0.5056	0.5168
16			0.5072	0.5088	0.5008	0.5056	0.5024	0.504	0.5008	0.5008	0.504	0.5184	0.5216	0.5232	0.5152	0.5248	0.5296	0.5136	0.5168	0.5232	0.5216	0.5216	0.5232	0.528	0.5136	0.512	0.5216	0.5216	0.5344	0.536	0.5312	0.528	0.5056	0.504	0.512	0.5024	0.5088	0.5056	0.504	0.5104	0.5056	0.512	0.5088	0.5152	0.5088
17			0.5056	0.504	0.5104	0.5024	0.5024	0.5024	0.5056	0.5104	0.5312	0.5248	0.5168	0.5248	0.5136	0.5232	0.5248	0.5216	0.52	0.512	0.5072	0.512	0.52	0.5184	0.5072	0.5088	0.5216	0.5264	0.5312	0.5328	0.5248	0.512	0.5072	0.504	0.5008	0.5056	0.5072	0.5008	0.5024	0.5008	0.5008	0.5104	0.5136	0.5168	0.5168
18		0.5104	0.5104	0.5136	0.5024	0.5056	0.5024	0.5008	0.5136	0.5232	0.5216	0.512	0.5136	0.5088	0.5232	0.5232	0.5104	0.5072	0.5072	0.504	0.5088	0.5136	0.5168	0.52	0.5152	0.5024	0.5136	0.5168	0.5296	0.5264	0.5088	0.504	0.504	0.5008	0.5008	0.512	0.5072	0.5104	0.5024	0.5024	0.504	0.5056	0.52	0.5312	0.528	0.5104
19			0.5136	0.5104	0.5056	0.5072	0.5136	0.5056	0.5088	0.504	0.5056	0.5104	0.5152	0.5152	0.5264	0.5184	0.5184	0.5072	0.5056	0.5008	0.5024	0.5152	0.5152	0.5136	0.5056	0.5024	0.5072	0.52	0.5184	0.5168	0.504	0.5024	0.5056	0.5072	0.5072	0.5136	0.5088	0.5024	0.5024	0.5088	0.512	0.5056	0.5184	0.536	0.5264	0.5088	0.5024
20			0.5072	0.5024	0.5056	0.52	0.5248	0.512	0.5008	0.5024	0.5008	0.5104	0.5056	0.512	0.5152	0.5088	0.5072	0.5056	0.5104	0.504	0.512	0.512	0.5056	0.5168	0.5008	0.5008	0.504	0.5088	0.5168	0.5088	0.5136	0.504	0.5168	0.5024	0.5056	0.5008	0.5072	0.5056	0.5152	0.5136	0.5136	0.5152	0.5248	0.5328	0.5312	0.5136	0.5184
21				0.5104	0.5104	0.5248	0.52	0.5184	0.512	0.5024	0.512	0.5072	0.5152	0.5136	0.5232	0.5184	0.5056	0.512	0.52	0.5184	0.512	0.5136	0.5024	0.5152	0.5056	0.504	0.5056	0.5056	0.5088	0.5168	0.512	0.5072	0.5104	0.5056	0.5056	0.5008	0.5008	0.5184	0.5168	0.5184	0.5168	0.5168	0.5232	0.5248	0.5264	0.5264
22				0.512	0.52	0.5296	0.5184	0.5184	0.504	0.5072	0.5152	0.5152	0.5104	0.5104	0.5056	0.5136	0.5184	0.5152	0.5136	0.5216	0.5152	0.5056	0.5008	0.504	0.5088	0.5088	0.5072	0.512	0.5024	0.5104	0.5136	0.5136	0.504	0.5072	0.5008	0.512	0.5088	0.5104	0.52	0.5296	0.5264	0.5296	0.5328	0.5296	0.5248	0.5232
23				0.512	0.5152	0.52	0.5248	0.5136	0.5136	0.5104	0.504	0.5072	0.5072	0.512	0.504	0.5056	0.5168	0.5104	0.504	0.5136	0.5136	0.5024	0.5056	0.504	0.5072	0.5072	0.5024	0.5088	0.5104	0.5072	0.5024	0.5056	0.5056	0.5024	0.5088	0.5088	0.5056	0.52	0.5312	0.5328	0.528	0.5232	0.5376	0.5408	0.5344	0.5232
24			0.5088		0.5088	0.5184	0.5296	0.5312	0.5152	0.52	0.5136	0.5168	0.504	0.5104	0.504	0.5024	0.5056	0.504	0.504	0.5168	0.5184	0.5024	0.5008	0.5088	0.5008	0.5136	0.5136	0.512	0.5136	0.5168	0.512	0.504	0.5024	0.5104	0.5168	0.5216	0.5248	0.5376	0.5344	0.5344	0.5248	0.5216	0.5376	0.5344	0.5264	0.528
25				0.5088	0.5216	0.536	0.5616	0.5648	0.5424	0.528	0.512	0.512	0.5072	0.5088	0.5072	0.512	0.5088	0.5072	0.5168	0.528	0.5296	0.5088	0.5024	0.5104	0.5104	0.5184	0.5248	0.5216	0.5152	0.5216	0.5168	0.5008	0.528	0.5152	0.5184	0.5248	0.5312	0.528	0.5344	0.5376	0.5248	0.5152	0.5296	0.5312	0.5184	0.5104	0.5104
26		0.5072	0.52	0.5296	0.5376	0.5328	0.56	0.568	0.5456	0.5248	0.5136	0.5168	0.5184	0.5104	0.5136	0.5168	0.512	0.5152	0.5312	0.5312	0.5296	0.5168	0.5088	0.5104	0.5216	0.5344	0.5328	0.5248	0.5184	0.5296	0.5072	0.504	0.5216	0.5136	0.5344	0.5296	0.5264	0.5296	0.5328	0.5376	0.5408	0.528	0.5376	0.5376	0.5232	0.512	0.5184
27			0.5216	0.5248	0.5248	0.5344	0.552	0.5616	0.5344	0.5232	0.5248	0.5248	0.5248	0.5184	0.5216	0.5216	0.5168	0.5232	0.528	0.528	0.5072	0.5056	0.5024	0.5184	0.528	0.5264	0.5424	0.5328	0.5264	0.5152	0.5056	0.5072	0.5168	0.5264	0.5216	0.5296	0.5264	0.5296	0.5344	0.536	0.5392	0.5328	0.5392	0.536	0.5328	0.5216
28		0.5136	0.5232	0.5168	0.5296	0.5328	0.5424	0.5456	0.5312	0.5312	0.5264	0.5408	0.5248	0.5184	0.5136	0.5184	0.5136	0.5264	0.52	0.5184	0.504	0.504	0.5008	0.5168	0.5216	0.52	0.5296	0.5232	0.504	0.5008	0.5184	0.5216	0.5232	0.5328	0.5248	0.5312	0.5296	0.5344	0.5376	0.5376	0.5392	0.5424	0.5296	0.5216	0.52	0.5264	0.52
29		0.512	0.5152	0.5312	0.528	0.528	0.5408	0.5392	0.528	0.5376	0.5248	0.5376	0.5376	0.5344	0.5216	0.52	0.5232	0.5216	0.5184	0.5136	0.5056	0.504	0.5008	0.5104	0.5088	0.5152	0.5072	0.5056	0.5024	0.512	0.5184	0.528	0.5184	0.5248	0.528	0.5312	0.5248	0.528	0.5376	0.5424	0.536	0.5408	0.5264	0.52	0.5184	0.5216	0.5216
30		0.512	0.5168	0.5248	0.5344	0.536	0.552	0.5472	0.5376	0.5376	0.52	0.5264	0.5344	0.5312	0.5248	0.5344	0.5328	0.5216	0.5136	0.504	0.504	0.5024	0.5056	0.504	0.5056	0.5056	0.5008	0.5056	0.5184	0.52	0.5168	0.5264	0.528	0.528	0.5312	0.5312	0.5184	0.5296	0.5392	0.536	0.5376	0.5392	0.5232	0.5216	0.5216	0.5232
31		0.5168	0.5232	0.5312	0.5328	0.5264	0.5488	0.5424	0.5376	0.5312	0.5312	0.5376	0.5328	0.5312	0.5376	0.544	0.544	0.5216	0.5136	0.5056	0.5088	0.5008	0.504	0.5024	0.504	0.5024	0.512	0.52	0.5232	0.5216	0.5248	0.52	0.5392	0.5344	0.5312	0.5312	0.5216	0.5232	0.5312	0.5408	0.5392	0.5408	0.5328	0.5248	0.5168	0.5328		0.5312
32		0.5232	0.5264	0.5296	0.5312	0.5232	0.5216	0.5232	0.5296	0.5408	0.5312	0.5296	0.5392	0.5472	0.5504	0.5408	0.5408	0.5312	0.5136	0.5104	0.504	0.5072	0.5072	0.5152	0.504	0.504	0.5168	0.5232	0.5264	0.5312	0.5296	0.5264	0.5408	0.5392	0.5344	0.5216	0.528	0.528	0.5248	0.5376	0.5376	0.5392	0.5408	0.528	0.5248	0.5344	0.5472	0.544
33			0.5296	0.5392	0.5328	0.5328	0.5312	0.5296	0.528	0.5392	0.5312	0.5328	0.5392	0.536	0.5296	0.5328	0.5232	0.512	0.5168	0.5056	0.5056	0.5088	0.5072	0.504	0.5088	0.5072	0.5264	0.5424	0.5376	0.5376	0.5296	0.5328	0.5376	0.5312	0.5328	0.5216	0.5168	0.5312	0.5328	0.5328	0.5408	0.5376	0.536	0.5248	0.536	0.5296	0.5312
34			0.536	0.5376	0.5296	0.536	0.5216	0.5264	0.5312	0.5232	0.5168	0.5216	0.5248	0.5328	0.5376	0.5312	0.5232	0.5136	0.5088	0.504	0.5104	0.512	0.5008	0.5024	0.5088	0.5008	0.5168	0.5424	0.5376	0.5312	0.5456	0.5328	0.5328	0.5328	0.5328	0.5296	0.5248	0.5344	0.5344	0.5312	0.5424	0.5424	0.5296	0.512	0.5248	0.5328	0.5328
35			0.5488	0.5328	0.5312	0.5344	0.528	0.5232	0.5296	0.5184	0.512	0.5168	0.5136	0.5264	0.5216	0.5168	0.5168	0.5104	0.5104	0.5008	0.5008	0.5072	0.5072	0.5072	0.5024	0.5008	0.5088	0.5088	0.5216	0.5264	0.5264	0.5216	0.5168	0.5248	0.528	0.528	0.5264	0.536	0.5296	0.5312	0.544	0.5344	0.5312	0.5232	0.5136	0.5216
36			0.544	0.5168	0.5232	0.5232	0.52	0.52	0.5216	0.5136	0.5104	0.512	0.5136	0.52	0.5232	0.5136	0.5088	0.512	0.5088	0.5056	0.5024	0.5024	0.512	0.5216	0.5152	0.5024	0.5072	0.5184	0.5056	0.5184	0.5136	0.5168	0.528	0.52	0.52	0.5296	0.52	0.5264	0.528	0.5424	0.544	0.5392	0.5216	0.5232	0.5184	0.5248
37				0.52	0.5248	0.5216	0.5184	0.5136	0.5088	0.512	0.5072	0.5072	0.5088	0.52	0.512	0.5184	0.5136	0.5152	0.5056	0.5024	0.5024	0.5056	0.504	0.5104	0.504	0.5024	0.504	0.504	0.5056	0.5024	0.5072	0.5248	0.5264	0.52	0.5296	0.5184	0.5312	0.5264	0.5344	0.5328	0.536	0.536	0.5328	0.52	0.5168	0.5216
38					0.5136	0.5184	0.5232	0.5168	0.5072	0.512	0.5104	0.5104	0.5088	0.504	0.5136	0.52	0.5168	0.5088	0.5024	0.5088	0.5104	0.5136	0.512	0.52	0.512	0.5072	0.5072	0.5104	0.5024	0.5008	0.5104	0.5184	0.52	0.5248	0.5184	0.528	0.5328	0.5344	0.5312	0.5232	0.5328	0.5312	0.5408	0.5312	0.528	0.5168
39						0.536		0.5184	0.5104	0.5152	0.5136	0.5168	0.5184	0.5168	0.5152	0.5152	0.5152	0.504	0.5088	0.5168	0.5168	0.5232	0.5136	0.512	0.5056	0.5056	0.5056	0.512	0.5088	0.504	0.5136	0.512	0.5136	0.5104	0.5216	0.52	0.528	0.5296	0.5312	0.5216	0.5344	0.5312	0.5408	0.5344	0.5264	0.5184
40								0.5216	0.528	0.5344	0.5264	0.5232	0.52	0.5152	0.5056	0.5104	0.5136	0.504	0.5088	0.512	0.5136	0.5072	0.5088	0.5072	0.512	0.504	0.5072	0.512	0.5072	0.5072	0.5024	0.5152	0.512	0.5024	0.528	0.5104	0.5184	0.5264	0.5344	0.5296	0.528	0.5328	0.5376
41								0.528	0.5232	0.5328	0.5248	0.5392	0.528	0.5136	0.5136	0.504	0.5104	0.5168	0.5216	0.5136	0.5088	0.5072	0.5056	0.512	0.5056	0.504	0.5008	0.5072	0.5136	0.512	0.5088	0.5152	0.5136	0.5088	0.5152	0.5104	0.5168	0.5216	0.5248	0.5296	0.5264
42								0.5312	0.5312	0.528		0.5264	0.5216	0.5168	0.5184	0.5056	0.5024	0.5088	0.5104	0.512	0.5056	0.5072	0.512	0.5056	0.5024	0.5072	0.5072	0.5088	0.504	0.504	0.5232	0.5168	0.5072	0.5088	0.5152	0.5088	0.5104	0.5088
43														0.52	0.52	0.5056	0.504	0.5072	0.504	0.504	0.5008	0.5024	0.5024	0.5008	0.5088	0.5024	0.504	0.504	0.5088	0.5024	0.5104	0.5008	0.504	0.5152	0.52	0.5168	0.5024
44														0.5168	0.5152		0.5008	0.5056	0.5008	0.5008	0.504	0.504	0.5024	0.5008	0.5104	0.5056	0.504	0.5072	0.5152	0.5056	0.5072	0.5072	0.5008	0.504	0.5088
45																			0.5024	0.5072	0.512	0.5088	0.504	0.5152	0.512	0.5056	0.504	0.5008	0.5136	0.5184	0.5072	0.5088	0.5056	0.512
46																			0.5056	0.5104	0.5056	0.5104	0.512	0.5136	0.5152	0.5072	0.5008	0.5024	0.504	0.5152	0.5072		0.5056
47																			0.504	0.5152	0.5056	0.5056	0.5072	0.5152	0.5104	0.5024	0.504	0.5024	0.5008	0.5024	0.504
48																				0.5104	0.5248		0.5056	0.5104	0.5088	0.5072	0.5024	0.504	0.5056
49																							0.5136	0.5056	0.5056	0.504	0.5104

[truncated: 45 more sheets: panel_d_0_vs_0, panel_d_-12.5_vs_50, panel_d_-12.5_vs_25, panel_d_-12.5_vs_12.5, panel_d_-12.5_vs_0, panel_d_-12.5_vs_-12.5, panel_d_-25_vs_50, panel_d_-25_vs_25, panel_d_-25_vs_12.5, panel_d_-25_vs_0, panel_d_-25_vs_-12.5, panel_d_-25_vs_-25, panel_d_-50_vs_50, panel_c_center, panel_d_-50_vs_25, panel_d_-50_vs_12.5, panel_d_-50_vs_0, panel_d_-50_vs_-12.5, panel_d_-50_vs_-25, panel_d_-50_vs_-50 …]
