# Supplementary material for: In silico voltage-sensitive dye imaging reveals the emergent dynamics of cortical populations
Source: Nat Commun. 2021 Jun 15;12:3630. doi: 10.1038/s41467-021-23901-7 (PMC8206372; doi:10.1038/s41467-021-23901-7)
Supplement: Supplementary file 4 — Source Data [file 41467_2021_23901_MOESM4_ESM.zip › tabular_data/figure2.xlsx]

## Sheet: panel_a_frame_0.0_ms
	0	1	2	3	4	5	6	7	8	9	10	11	12	13	14	15	16	17	18	19	20	21	22	23	24	25	26	27	28	29	30	31	32	33	34	35	36	37	38	39	40	41	42	43	44	45	46	47	48
0
1
2
3
4
5
6
7
8
9
10
11
12
13
14
15
16
17
18																																																-0.000660936	-0.000623407
19																																													-0.00127085	-0.00104328	-0.00088119	-0.000830965	-0.000723642
20																																											-0.00151149		-0.00150064	-0.00129168	-0.00112675	-0.00102439	-0.000818632
21																																										-0.00144309	-0.00161174	-0.00174591	-0.00172904	-0.00156124	-0.00139653	-0.00122703	-0.000925672
22																																								-0.00128204		-0.00148804	-0.00164629	-0.00179358	-0.00185028	-0.00176143	-0.00160935	-0.00138974	-0.00105836
23																																						-0.00114503	-0.00126044	-0.00131806	-0.00139641	-0.00149685	-0.00157817	-0.00167536	-0.00177403	-0.00178836	-0.00168744	-0.00146638	-0.0011719
24																																						-0.00117128	-0.00128716	-0.00137114	-0.00144407	-0.00144802	-0.00141077	-0.0014573	-0.00159423	-0.00170282	-0.00167066	-0.0014898	-0.00125821
25																																				-0.000990855	-0.00108442	-0.00119086	-0.00126755	-0.00136031	-0.00142172	-0.00132599	-0.00119009	-0.00123481	-0.0014419	-0.00163005	-0.00165622	-0.00153198	-0.00136194
26																																		-0.000983338	-0.000875216	-0.000903614	-0.00101727	-0.00111747	-0.00118485	-0.0012656	-0.00128675	-0.00113609	-0.000988913	-0.00108908	-0.00137722	-0.00161862	-0.0016743	-0.00159441	-0.0014726
27																																		-0.000724682	-0.000616332	-0.000671028	-0.000808795	-0.000951966	-0.00107542	-0.0011595	-0.00113596	-0.000990966	-0.000917549	-0.00108558	-0.00139873	-0.00163781	-0.00169884	-0.00164746	-0.00155456
28																																	-0.000720976	-0.000502515	-0.000423186	-0.000493454	-0.000631383	-0.000805469	-0.000995114	-0.00111845	-0.00109986	-0.00100605	-0.00101213	-0.00119006	-0.00144368	-0.00163789	-0.00171021	-0.00168935	-0.00161096
29																																-0.000614621	-0.00051399	-0.000409176	-0.00041339	-0.00051042	-0.000648083	-0.000822239	-0.00101295	-0.00114231	-0.00115128	-0.00112032	-0.00116332	-0.0012908	-0.00145453	-0.00160685	-0.00169485	-0.00169702	-0.00163113
30																																-0.000404652	-0.000382601	-0.000395129	-0.000487946	-0.000634626	-0.000807043	-0.000979264	-0.00111128	-0.00117801	-0.00118299	-0.00118595	-0.00122826	-0.0013087	-0.00142181	-0.00154604	-0.00162194	-0.00162277	-0.00158141
31																																-0.000271875	-0.00029842	-0.000379232	-0.000538268	-0.000739958	-0.000943462	-0.00109391	-0.00114835	-0.00113304	-0.00110881	-0.00111459	-0.00115332	-0.00123521	-0.00134599	-0.00143967	-0.00147527	-0.00146568	-0.00146608
32																																	-0.000301645	-0.000418463	-0.000609369	-0.000819111	-0.00098687	-0.00107175	-0.00105815	-0.000985122	-0.000931871	-0.000938323	-0.000999837	-0.00111624	-0.0012344	-0.00129336	-0.00129435	-0.00129032	-0.00134078
33																																	-0.000460042	-0.000600428	-0.000784114	-0.000936027	-0.00100495	-0.00100384	-0.000952033	-0.000866094	-0.000805712	-0.000817816	-0.000897313	-0.00101877	-0.00111461	-0.00114292	-0.00113556	-0.00115779	-0.00125256
34																																	-0.00065511	-0.000813713	-0.000991018	-0.00107543	-0.00104212	-0.000963195	-0.000895781	-0.000841532	-0.000817143	-0.000844429	-0.000903791	-0.00096682	-0.00101119	-0.00102822	-0.0010377	-0.00109195	-0.00121449
35																																-0.000711369	-0.000725435	-0.000874796	-0.00105534	-0.00110711	-0.00101464	-0.000885382	-0.000816703	-0.000817119	-0.000858518	-0.000915031	-0.000942205	-0.000932224	-0.000939027	-0.00098083	-0.00103081	-0.00110966	-0.00123185
36																																	-0.000697271	-0.000800712	-0.000952717	-0.000982044	-0.000873766	-0.000743304	-0.000704438	-0.000760445	-0.000850218	-0.000921401	-0.000925942	-0.000884611	-0.000899315	-0.000991394	-0.00108922	-0.00117917	-0.00127213
37																																	-0.000680242	-0.000729806	-0.000810278	-0.000801972	-0.000714379	-0.000644167	-0.000666393	-0.000755212	-0.000845313	-0.000897947	-0.000880282	-0.000829879	-0.000861328	-0.000989337	-0.00111874	-0.00120798	-0.00126644
38																																	-0.000682273	-0.000688686	-0.000696578	-0.000669197	-0.000650769	-0.000680529	-0.000753528	-0.000826327	-0.000871369	-0.000893078	-0.000863572	-0.000797535	-0.000806884	-0.000928615	-0.00107152	-0.00116408	-0.00121084
39																																	-0.000625479	-0.000618263	-0.000611856	-0.000618775	-0.000685184	-0.000788431	-0.000866461	-0.000881898	-0.000858324	-0.000851823	-0.000832579	-0.000762384	-0.000734347	-0.000827867	-0.000979483	-0.00109171	-0.00115118
40																																	-0.000494523	-0.000515684	-0.000553163	-0.0006152	-0.000720881	-0.000835532	-0.000897225	-0.00086734	-0.00078554	-0.000745276	-0.000734023	-0.000679285	-0.00064004	-0.000714401	-0.000870881	-0.00100564	-0.0010794
41																																	-0.000367817	-0.000427062	-0.000497961	-0.000578813	-0.000672389	-0.000765686	-0.00082359	-0.000791746	-0.000683975	-0.000605286	-0.000587005	-0.000563562	-0.000549947	-0.000618368	-0.000757485	-0.000888871	-0.000961567
42																																	-0.000317652	-0.000376859	-0.000423218	-0.000471015	-0.00053162	-0.000602824	-0.000660437	-0.00064087	-0.000533498	-0.000438971	-0.000425312	-0.00044823	-0.00048127	-0.000544011	-0.000635699	-0.000735764	-0.000802237
43																																	-0.000366449	-0.000381856	-0.000361388	-0.000344642	-0.00037016	-0.000432722	-0.000486593	-0.000461413	-0.000358021	-0.000281782	-0.00029498	-0.00035587	-0.000423373	-0.000477862	-0.000522458	-0.00059124	-0.00065439
44																																	-0.000475994	-0.000429476	-0.000350648	-0.000284917	-0.000284271	-0.00034458	-0.000400624	-0.000374505	-0.000285768	-0.000239158	-0.000266124	-0.000325234	-0.000396893	-0.000453594	-0.000489475	-0.000547619	-0.000597769
45																																	-0.000564827	-0.000461442	-0.000369386	-0.000315334	-0.000309456	-0.000349321	-0.000402656	-0.00040897	-0.00036757	-0.000342864	-0.000353932	-0.000383659	-0.000440447	-0.000501601	-0.000545238	-0.000594417	-0.000621347
46																																		-0.000475372	-0.000418492	-0.000422893	-0.000428429	-0.000422856	-0.000443238	-0.000480641	-0.000491026	-0.000477878	-0.000471028	-0.000482173	-0.000520975	-0.000561846	-0.000577684	-0.000589203	-0.000598913
47																																	-0.000620363	-0.000522815	-0.000521473	-0.000579848	-0.000597271	-0.00054505	-0.000504428	-0.000524545	-0.000546244	-0.000530634	-0.000517078	-0.000533677	-0.000566288	-0.000570651	-0.000525931	-0.000475281	-0.000466138
48																																	-0.000668588	-0.000609002	-0.000649858	-0.000726956	-0.000743878	-0.000668085	-0.000576124	-0.000544517	-0.000536755	-0.000504597	-0.000484174	-0.000511483	-0.00055573	-0.000550943	-0.000469664	-0.000363509	-0.000303628
49																																	-0.000741639	-0.00072411	-0.000785598	-0.000849583	-0.000850384	-0.000767215	-0.000648009	-0.00056667	-0.000523555	-0.000482026	-0.000454009	-0.000465308	-0.000506489	-0.000523692	-0.000459512	-0.00032575	-0.000182625
50																																	-0.000853912	-0.000879292	-0.000953664	-0.00100663	-0.000999648	-0.000910702	-0.000759223	-0.000625233	-0.000551318	-0.00051365	-0.000480603	-0.000440056	-0.000424134	-0.000438441	-0.000406421	-0.000275303	-7.6538e-05
51																															-0.000916096	-0.000957423	-0.000962708	-0.00101739	-0.0011135	-0.00119448	-0.00121615	-0.00112786	-0.000937371	-0.000753067	-0.00064792	-0.000598292	-0.000543409	-0.000438407	-0.000333607	-0.000295481	-0.000270306	-0.000173952	-8.36014e-06
52																											-0.000885004		-0.00079515	-0.000808499	-0.000899965	-0.000972648	-0.00100105	-0.00105695	-0.00117017	-0.00129988	-0.00136834	-0.00129169	-0.00109321	-0.000907124	-0.000797024	-0.000718902	-0.00061933	-0.000468185	-0.00031089	-0.00022349	-0.000184545	-0.000129788	-5.10826e-05
53																										-0.000823389	-0.000977925	-0.00095699	-0.000865762	-0.000837	-0.00090229	-0.000973087	-0.000997352	-0.00103245	-0.00112926	-0.00126408	-0.00134605	-0.0012882	-0.00112979	-0.00099438	-0.000913069	-0.000824284	-0.000696291	-0.000538497	-0.000393779	-0.00030594	-0.000255435	-0.00021763	-0.00020055
54																									-0.000725866	-0.000969096	-0.00110756	-0.0010627	-0.000954998	-0.000920427	-0.000974463	-0.00103283	-0.00104536	-0.00104981	-0.00108759	-0.00115436	-0.00119953	-0.00116592	-0.00106954	-0.000980789	-0.000918393	-0.000842699	-0.000735988	-0.000616101	-0.000518645	-0.000456838	-0.000405315	-0.000370222	-0.000371302
55																							-0.000702635	-0.000788366	-0.000905367	-0.00106555	-0.0011509	-0.00110177	-0.00102115	-0.00101387	-0.00107705	-0.00113745	-0.00114673	-0.00111831	-0.0010773	-0.00105103	-0.00105311	-0.00104548	-0.000995079	-0.000917784	-0.000841836	-0.00078012	-0.000728522	-0.00067	-0.000605747	-0.000544319	-0.000489448	-0.000460413	-0.000454711
56																						-0.000529848	-0.000744171	-0.000883212	-0.000964136	-0.00102534	-0.00104492	-0.00101456	-0.000992154	-0.00102622	-0.00110551	-0.00117231	-0.00118236	-0.00113506	-0.00104676	-0.000969992	-0.000951621	-0.000950488	-0.000910324	-0.000832379	-0.000751695	-0.000706655	-0.000703454	-0.000688444	-0.000618722	-0.000519473	-0.000452562	-0.000433415	-0.000412869
57																				-1.45307e-05	-0.000104887	-0.000349113	-0.000628091	-0.000826849	-0.00091177	-0.000908839	-0.000868968	-0.000849961	-0.000882922	-0.000964902	-0.00106689	-0.00113081	-0.00112448	-0.00106286	-0.000970212	-0.000891654	-0.00086	-0.000835877	-0.000780791	-0.000716594	-0.000674027	-0.00065917	-0.000668982	-0.000659129	-0.000576498	-0.000450281	-0.000373523	-0.000359815	-0.000335961
58																			-2.97199e-05	6.96554e-05	7.92352e-05	-0.00012109	-0.000419303	-0.000663741	-0.000781454	-0.000771768	-0.000713713	-0.0007158	-0.000806681	-0.000940178	-0.00106243	-0.00111369	-0.00107249	-0.000976916	-0.000874151	-0.000798237	-0.000755333	-0.000708487	-0.000641091	-0.000598759	-0.000605801	-0.000617411	-0.000609302	-0.000584047	-0.00052132	-0.000425635	-0.000360539	-0.000348263	-0.000341347
59																0.000243267	0.000240631	0.000130349	4.57417e-05	0.000128706	0.000203655	6.32072e-05	-0.00021075	-0.000453112	-0.000590693	-0.00062639	-0.000634339	-0.000708589	-0.000853707	-0.000998102	-0.00109541	-0.00111629	-0.00105057	-0.000935114	-0.000818301	-0.000731447	-0.000674294	-0.000612369	-0.000538886	-0.000508243	-0.000539222	-0.000561361	-0.00053627	-0.000497351	-0.000461803	-0.000421303	-0.000392738	-0.000394077	-0.000413637
60															0.000275586		0.000388301	0.000263061	0.000110426	0.000140193	0.000221364	0.0001213	-0.000100457	-0.000288258	-0.000406172	-0.000507541	-0.000651956	-0.000838524	-0.00100578	-0.00109563	-0.00111355	-0.00107921	-0.0010027	-0.000912026	-0.000819485	-0.000728651	-0.000642532	-0.000550163	-0.000464722	-0.000436594	-0.000474861	-0.000511414	-0.00050161	-0.00046081	-0.000413905	-0.000383112	-0.000384219	-0.000412941	-0.000456437
61															0.000411989	0.00046608	0.000438325	0.000274341	9.63376e-05	8.9951e-05	0.000144641	5.36641e-05	-0.000126007	-0.000248396	-0.000319078	-0.000458043	-0.000712264	-0.000977121	-0.00113631	-0.00116475	-0.0011082	-0.00101447	-0.000923285	-0.00087221	-0.000833918	-0.000756981	-0.000635406	-0.000499666	-0.000392807	-0.00035772	-0.000402896	-0.000474441	-0.000513817	-0.000490127	-0.000410121	-0.000338464	-0.000336467	-0.000393369	-0.000466585
62														0.000427987	0.000511959	0.0005026	0.000385919	0.000179799	1.00699e-05	-2.43137e-06	2.42683e-05	-7.31994e-05	-0.000234755	-0.000328932	-0.000372662	-0.000505201	-0.000764549	-0.00101572	-0.00114566	-0.00114949	-0.00107072	-0.000958858	-0.000870744	-0.000853732	-0.000865701	-0.000810765	-0.000658464	-0.000469996	-0.000316277	-0.000251972	-0.000309694	-0.000430206	-0.000516021	-0.000513819	-0.000423843	-0.000315505	-0.000287637	-0.000365683	-0.000493329
63														0.000464309	0.000511497	0.000430562	0.000243363	2.01775e-05	-0.000121328	-0.00012772	-0.000124007	-0.000220831	-0.000363133	-0.000464512	-0.0005307	-0.000646851	-0.000835675	-0.00100723	-0.00109496	-0.001096	-0.00103795	-0.000961503	-0.00091007	-0.000918842	-0.000955395	-0.000921677	-0.00075747	-0.000509778	-0.000269831	-0.000149563	-0.000224308	-0.000383931	-0.000471211	-0.000460071	-0.000379593	-0.000270582	-0.000225199	-0.00031817	-0.000513934
64														0.000423225	0.000417012	0.00028862	6.7562e-05	-0.000158175	-0.000274982	-0.000274728	-0.000281354	-0.000359186	-0.000464101	-0.000571692	-0.000686196	-0.000814305	-0.000949847	-0.00106026	-0.00112415	-0.00113451	-0.0011104	-0.00108063	-0.00106291	-0.00107142	-0.0010932	-0.00107041	-0.000929489	-0.000658325	-0.00034141	-0.000158106	-0.000217049	-0.000361276	-0.00040469	-0.00035962	-0.000284594	-0.000198349	-0.000165776	-0.00027242	-0.000506376
65													0.000249202	0.000314609	0.000288766	0.000167009	-4.48933e-05	-0.000272292	-0.000387271	-0.000388329	-0.000386169	-0.000419688	-0.000471492	-0.000575483	-0.000741679	-0.000915201	-0.00106096	-0.00117186	-0.00124452	-0.00127864	-0.00129619	-0.00130808	-0.00130175	-0.00127022	-0.00122871	-0.00119036	-0.00109923	-0.000877188	-0.000563772	-0.0003457	-0.000334925	-0.000396281	-0.000379219	-0.00030711	-0.000234352	-0.000174563	-0.000174698	-0.000290596	-0.00050947
66													0.000141883	0.000233963	0.000212471	0.000112902	-6.62776e-05	-0.000279153	-0.000408492	-0.000433494	-0.000414563	-0.000373048	-0.000355546	-0.000466366	-0.00070861	-0.000962741	-0.00115943	-0.00129503	-0.00138174	-0.00144875	-0.00152216	-0.0015813	-0.00157649	-0.00148105	-0.00134323	-0.00125469	-0.00119846	-0.0010599	-0.000822078	-0.000621834	-0.000551698	-0.000524601	-0.000443974	-0.000336842	-0.000249664	-0.00020181	-0.000229123	-0.000348087	-0.000530032
67													0.000136331	0.000239372	0.000199868	8.53819e-05	-6.58557e-05	-0.000240817	-0.000388895	-0.000460921	-0.000436691	-0.000318934	-0.000233359	-0.000365009	-0.000705673	-0.00106005	-0.00130755	-0.00145372	-0.00154892	-0.00164786	-0.00176119	-0.00184009	-0.00181757	-0.00166343	-0.00144602	-0.00129864	-0.00123833	-0.00115981	-0.00101787	-0.000884145	-0.000815417	-0.000743473	-0.000600726	-0.000431222	-0.000297512	-0.000233433	-0.000264536	-0.000380221	-0.000545709
68														0.000208353	0.000136362	1.03339e-05	-9.87828e-05	-0.000226842	-0.000404762	-0.000539843	-0.000535472	-0.000386392	-0.00027026	-0.00042207	-0.000824707	-0.00123431	-0.00149369	-0.00163505	-0.00174719	-0.00186806	-0.00197679	-0.00202907	-0.00197573	-0.00179758	-0.00155625	-0.0013705	-0.00128384	-0.00123971	-0.00118038	-0.00111212	-0.00106419	-0.00098334	-0.000808299	-0.000584961	-0.000396339	-0.000300725	-0.000317274	-0.000418792	-0.000580218
69														3.06487e-05	-5.45845e-05	-0.000147887	-0.000197554	-0.000291124	-0.000491214	-0.000662963	-0.000682556	-0.000554355	-0.000457831	-0.000619977	-0.00101512	-0.00140307	-0.00163251	-0.00176296	-0.00189309	-0.00201638	-0.00209418	-0.00211989	-0.00207445	-0.00193678	-0.00172849	-0.00151679	-0.00137978	-0.00133691	-0.00131912	-0.00127469	-0.00122858	-0.00115688	-0.000990663	-0.000752477	-0.000539017	-0.000435077	-0.000448622	-0.000532024	-0.000673281
70													-9.75859e-05	-0.000176958	-0.000265521	-0.000325823	-0.000350289	-0.000431175	-0.000597361	-0.00072627	-0.000748887	-0.000687495	-0.000664215	-0.000836014	-0.00117395	-0.00149113	-0.00167397	-0.00179145	-0.00192883	-0.00204486	-0.00209996	-0.00212498	-0.00212733	-0.00208044	-0.00195361	-0.00174544	-0.00154658	-0.00144674	-0.0014027	-0.00134408	-0.00129217	-0.00123673	-0.00109364	-0.000867584	-0.000672139	-0.000601276	-0.000635248	-0.000704108	-0.000808765
71													-0.000124813	-0.000271758	-0.000384125	-0.000438063	-0.000460862	-0.000516663	-0.000594444	-0.000637911	-0.000665393	-0.00070639	-0.000790342	-0.000970903	-0.00123164	-0.00147195	-0.00162093	-0.00173159	-0.00186649	-0.00197853	-0.00203308	-0.00206467	-0.0020966	-0.00212656	-0.00210737	-0.00197459	-0.00176844	-0.00159316	-0.00147048	-0.00136572	-0.00129387	-0.00124312	-0.00111985	-0.00092365	-0.000780609	-0.000766107	-0.00082104	-0.000869351	-0.000932621
72													-6.7153e-05	-0.00026663	-0.000421117	-0.000479619	-0.0004848	-0.000486892	-0.000470142	-0.000451134	-0.000515069	-0.000681623	-0.000874824	-0.00104237	-0.00120882	-0.0013859	-0.00153094	-0.00164352	-0.00175815	-0.00186011	-0.00192865	-0.00196957	-0.00200548	-0.00207254	-0.00214329	-0.00212083	-0.00196847	-0.00175737	-0.00156476	-0.00140684	-0.00129759	-0.00122212	-0.00109328	-0.000924729	-0.000849177	-0.000897929	-0.000967418	-0.000996893	-0.0010313
73													-0.000111236	-0.000287559	-0.000440959	-0.000489086	-0.000474443	-0.000441865	-0.000377875	-0.00034231	-0.000464453	-0.000753639	-0.00103572	-0.00116668	-0.00121831	-0.00132244	-0.00146874	-0.00158398	-0.0016679	-0.00175536	-0.00184434	-0.00191018	-0.00196942	-0.002065	-0.00217257	-0.00220405	-0.00209626	-0.00188604	-0.00166545	-0.0014841	-0.00135427	-0.0012377	-0.0010562	-0.000870596	-0.000834115	-0.000931097	-0.00102342	-0.00106952	-0.00111511
74														-0.000433679	-0.000526994	-0.000545987	-0.000526006	-0.000496278	-0.000445511	-0.000443582	-0.00062129	-0.000972827	-0.00128028	-0.00136619	-0.00131595	-0.00132782	-0.00144627	-0.00156794	-0.00164479	-0.0017214	-0.00181765	-0.00191665	-0.00202952	-0.00215842	-0.00225041	-0.0022574	-0.00215487	-0.00196062	-0.00174669	-0.00157624	-0.00145353	-0.0013025	-0.00104851	-0.000805059	-0.000748812	-0.000846312	-0.0009628	-0.00106147	-0.00115782
75													-0.00060431	-0.000655457	-0.00070389	-0.000715446	-0.000701763	-0.000667484	-0.000638022	-0.00069761	-0.000924136	-0.00126305	-0.00151754	-0.00155527	-0.00145192	-0.00139272	-0.00146494	-0.00159344	-0.0016896	-0.00175278	-0.00181854	-0.00191962	-0.00207075	-0.00222011	-0.00228236	-0.0022477	-0.00214595	-0.00198585	-0.00180586	-0.00166242	-0.00154817	-0.00137362	-0.00108199	-0.000805112	-0.0007046	-0.000758937	-0.000878555	-0.00102001	-0.00116045
76													-0.000777999	-0.000830622	-0.000882599	-0.000940268	-0.000961501	-0.000906972	-0.000865714	-0.000972849	-0.00124204	-0.00154015	-0.00170763	-0.00169468	-0.00158066	-0.00149997	-0.00153431	-0.00164779	-0.00175305	-0.00180128	-0.00181596	-0.00187442	-0.00201207	-0.00215576	-0.00220261	-0.00215347	-0.00207086	-0.00196504	-0.00184146	-0.00172624	-0.00160455	-0.00141771	-0.0011522	-0.00091632	-0.00080645	-0.000813431	-0.000908347	-0.00104926	-0.00118699
77														-0.000931104	-0.000998601	-0.0011267	-0.00122023	-0.00118614	-0.00113981	-0.00126359	-0.00154436	-0.00179093	-0.0018709	-0.00181053	-0.00170444	-0.00163352	-0.00163928	-0.00170615	-0.00178648	-0.00181842	-0.00179114	-0.00179224	-0.00188556	-0.00200837	-0.00205377	-0.00201205	-0.00195256	-0.00190136	-0.00184435	-0.00175906	-0.0016227	-0.00143717	-0.00123872	-0.0010874	-0.00100557	-0.000990326	-0.00105681	-0.00116671	-0.00125544
78													-0.000964512	-0.000989166	-0.00105672	-0.0012195	-0.00137649	-0.00141418	-0.00141567	-0.0015532	-0.0018145	-0.00200256	-0.00200735	-0.00190391	-0.0018042	-0.00175066	-0.0017395	-0.00175398	-0.00178487	-0.00178736	-0.00173103	-0.00169522	-0.00175639	-0.00185986	-0.00190305	-0.0018653	-0.00181083	-0.00179315	-0.00179606	-0.00174875	-0.00161153	-0.00143538	-0.00129338	-0.00120458	-0.00114725	-0.00113439	-0.00120103	-0.00128894	-0.00131668
79													-0.000942848	-0.000934634	-0.000986223	-0.0011457	-0.00133151	-0.00143786	-0.00150795	-0.00167309	-0.00192391	-0.00209115	-0.0020726	-0.00194771	-0.00184875	-0.0018108	-0.00179388	-0.00176798	-0.00174507	-0.00170899	-0.00163785	-0.0015968	-0.00164674	-0.00173516	-0.00177391	-0.00172985	-0.00165316	-0.00162733	-0.00165675	-0.00164996	-0.00154023	-0.00138074	-0.0012629	-0.00119952	-0.00115611	-0.00115741	-0.00124167	-0.00132744	-0.00132683
80														-0.000707646	-0.0007451	-0.000922348	-0.00114928	-0.00130497	-0.00140481	-0.00156158	-0.00179558	-0.00198475	-0.00201059	-0.00190736	-0.00181355	-0.00178259	-0.00175889	-0.00170527	-0.00165103	-0.00160007	-0.00153369	-0.00149314	-0.00152477	-0.00160142	-0.00165453	-0.00162248	-0.00151786	-0.00143544	-0.00143236	-0.00144949	-0.00139329	-0.00127331	-0.00117275	-0.00112074	-0.00109146	-0.00110111	-0.00117524	-0.00124562	-0.00125637
81													-0.000553958	-0.000445719	-0.000493384	-0.000728207	-0.00103548	-0.00125135	-0.00134234	-0.00142106	-0.0015845	-0.0017772	-0.00184982	-0.00177435	-0.00168352	-0.00165	-0.00162129	-0.00156697	-0.0015285	-0.00151044	-0.00147323	-0.00142913	-0.00143359	-0.00150101	-0.00157668	-0.00157333	-0.0014562	-0.00129634	-0.00120959	-0.00121461	-0.00121336	-0.00115614	-0.00108886	-0.00104561	-0.00102509	-0.00103475	-0.00107226	-0.00109938	-0.00111765
82														-0.000337935	-0.000416388	-0.000702882	-0.00107024	-0.00132278	-0.00138771	-0.00138038	-0.00145879	-0.00161594	-0.00167773	-0.00158648	-0.00148439	-0.00145128	-0.00143677	-0.00141154	-0.00141223	-0.00144421	-0.00145684	-0.00144327	-0.00146042	-0.00152752	-0.00159154	-0.00157918	-0.00144712	-0.00123027	-0.00105843	-0.00101511	-0.00103258	-0.00103189	-0.00100969	-0.000976586	-0.000957619	-0.000971078	-0.000989332	-0.000985328	-0.000997535
83													-0.000491977	-0.000448104	-0.000558328	-0.000838067	-0.00116154	-0.00135044	-0.0013661	-0.00133026	-0.0013794	-0.00149723	-0.00150701	-0.00137055	-0.00125684	-0.00124615	-0.00127309	-0.00128583	-0.00131161	-0.00137907	-0.00145261	-0.00151016	-0.0015781	-0.00164026	-0.00164595	-0.00157265	-0.0014154	-0.00118708	-0.000974912	-0.000875272	-0.000871868	-0.000897744	-0.000909335	-0.000887813	-0.000870841	-0.000887939	-0.000912353	-0.000926695	-0.000965812
84													-0.000636865	-0.000676658	-0.00080811	-0.00102051	-0.00121048	-0.00127248	-0.0012401	-0.00122364	-0.00128914	-0.00138206	-0.0013405	-0.00116745	-0.00105923	-0.00109516	-0.0011798	-0.00122935	-0.00127554	-0.00137402	-0.00149844	-0.00160462	-0.00168044	-0.00169448	-0.00162281	-0.00148658	-0.00131492	-0.00111047	-0.000905395	-0.000781229	-0.000760649	-0.000786457	-0.000794187	-0.000768577	-0.000750243	-0.000764441	-0.000809233	-0.00088892	-0.00100473
85													-0.000751612	-0.000832729	-0.000966141	-0.00111197	-0.00119771	-0.00119948	-0.0011775	-0.00119347	-0.00126633	-0.00133053	-0.00124905	-0.00105385	-0.00094692	-0.00100836	-0.0011348	-0.0012285	-0.00131412	-0.00143918	-0.00157493	-0.00166826	-0.00168295	-0.00160969	-0.0014768	-0.00132248	-0.00116846	-0.00100461	-0.000834183	-0.000724581	-0.000709722	-0.000725179	-0.000700592	-0.000648752	-0.000623021	-0.000645501	-0.000731624	-0.000894752	-0.00109288
86													-0.000764091	-0.000814184	-0.000926841	-0.00105123	-0.00112981	-0.00118277	-0.00124559	-0.00130797	-0.0013615	-0.00136435	-0.00123458	-0.00102407	-0.000901067	-0.000937981	-0.00106419	-0.00119395	-0.00131646	-0.00144208	-0.00155014	-0.00160659	-0.00156379	-0.00142899	-0.00128083	-0.00116792	-0.00107784	-0.000976915	-0.000851951	-0.000752392	-0.000717284	-0.000699371	-0.000638331	-0.000559802	-0.000544402	-0.000624492	-0.000782748	-0.00100179	-0.0012247
87													-0.000692042	-0.000692167	-0.000783516	-0.000924305	-0.00104182	-0.00116655	-0.00133031	-0.00146166	-0.00149219	-0.00140181	-0.00121045	-0.00100542	-0.000885152	-0.000886421	-0.000980754	-0.00110733	-0.00122661	-0.00132989	-0.00140978	-0.00144986	-0.00140446	-0.00127822	-0.00116881	-0.00113289	-0.00112989	-0.00110393	-0.00101879	-0.000894479	-0.000785921	-0.000701994	-0.000608396	-0.000514071	-0.000523717	-0.000697584	-0.000946474	-0.0011854	-0.00137729
88													-0.00058156	-0.000572365	-0.000666619	-0.000832873	-0.000962486	-0.00108404	-0.00128522	-0.00148686	-0.00153181	-0.00138219	-0.00116143	-0.00100695	-0.000934368	-0.0009141	-0.00094967	-0.00102851	-0.00112387	-0.00122526	-0.00130892	-0.00134424	-0.00130734	-0.00122212	-0.00118266	-0.00122524	-0.00128401	-0.00130062	-0.00123178	-0.00107575	-0.000902295	-0.000770933	-0.000671423	-0.000586422	-0.000613245	-0.000828344	-0.00111235	-0.00134745	-0.00151599
89													-0.00042162		-0.000607583	-0.000777037	-0.000861765	-0.000901617	-0.00105106	-0.00127578	-0.0013691	-0.00125477	-0.00109507	-0.00104556	-0.00105176	-0.00101633	-0.000969537	-0.00097745	-0.00105645	-0.00117883	-0.00128217	-0.00131179	-0.0012647	-0.00120813	-0.00123543	-0.00133193	-0.00140091	-0.00140931	-0.00134284	-0.00119701	-0.00103785	-0.00092839	-0.000857966	-0.000805667	-0.000841477	-0.00101144	-0.00122956	-0.00142709	-0.00159734
90																	-0.000759007	-0.000716341	-0.000781041	-0.000949982	-0.00104229	-0.000998358	-0.00096854	-0.00105233	-0.00113344	-0.00108898	-0.000979078	-0.000929201	-0.000980039	-0.00108701	-0.00119134	-0.00124105	-0.0012131	-0.00118089	-0.00124353	-0.00135441	-0.0014026	-0.00139142	-0.0013459	-0.00125931	-0.00117411	-0.00112463	-0.00107952	-0.00103938	-0.00107211	-0.00117793	-0.00129957	-0.00143218	-0.00158782
91																		-0.000674921	-0.000691223	-0.00074756	-0.000738921	-0.000708156	-0.000793233	-0.000979017	-0.00108903	-0.00103517	-0.000914162	-0.000847414	-0.000853757	-0.00089602	-0.000976863	-0.00107627	-0.00111986	-0.00113296	-0.00121481	-0.00133033	-0.0013783	-0.00137661	-0.00136671	-0.00134172	-0.00132355	-0.00131739	-0.00126881	-0.00119767	-0.00120019	-0.00126755	-0.00133505	-0.00140266	-0.00150347
92																			-0.000761795	-0.000689206	-0.000549941	-0.000508001	-0.0006575	-0.000864303	-0.000934739	-0.000855381	-0.000750493	-0.000696529	-0.000676105	-0.000670051	-0.000730791	-0.000870345	-0.000994329	-0.00108274	-0.00121601	-0.00136994	-0.00145426	-0.00148	-0.00148739	-0.0014888	-0.00150555	-0.00151651	-0.00144493	-0.00130609	-0.00122187	-0.00124256	-0.00130917	-0.00135325	-0.00139264
93																				-0.000626714	-0.000447492	-0.000447922	-0.000626532	-0.000783615	-0.000773214	-0.000653659	-0.000557829	-0.000522444	-0.000516078	-0.000532676	-0.00060961	-0.000760925	-0.000931374	-0.00109582	-0.00129701	-0.00149983	-0.00161861	-0.00165432	-0.00164755	-0.00164171	-0.00166429	-0.00166901	-0.0015692	-0.00135886	-0.00115012	-0.00109131	-0.00118671	-0.00126623	-0.00127716
94																						-0.000486139	-0.000662549	-0.000747575	-0.000670591	-0.000531444	-0.000451081	-0.000432181	-0.000454678	-0.000540401	-0.000675812	-0.000834323	-0.00100788	-0.00119778	-0.00142232	-0.00164215	-0.00177902	-0.00181192	-0.00177134	-0.00172718	-0.00171886	-0.00169043	-0.00156837	-0.00134245	-0.00108791	-0.000983706	-0.00108719	-0.00118167	-0.00116452
95																										-0.000475293	-0.000428679	-0.000417154	-0.000446062	-0.000591675	-0.000807775	-0.000999064	-0.00115795	-0.00132614	-0.00153569	-0.00175565	-0.00191512	-0.00196015	-0.00189034	-0.00178913	-0.00172221	-0.00163872	-0.00148109	-0.00128699	-0.00112933	-0.00108665	-0.00115637	-0.00117328	-0.0010887
96																												-0.000383045	-0.000402417	-0.000581502	-0.000871051	-0.00112755	-0.001301	-0.00145764	-0.00166087	-0.00188194	-0.0020496	-0.00210024	-0.00201711	-0.00188057	-0.00177022	-0.00163179	-0.0014069	-0.00122108	-0.00120806	-0.00129061	-0.0013254	-0.00123486	-0.0010763
97																											-0.000409471	-0.000367471	-0.000394759	-0.000592105	-0.000922142	-0.00123458	-0.00143643	-0.00159982	-0.00180332	-0.00200707	-0.00214061	-0.00216551	-0.0020797	-0.00194916	-0.00184448	-0.00170521	-0.00145986	-0.00127421	-0.00133304	-0.00148475	-0.00149673	-0.00133846	-0.0011284
98																													-0.000587064	-0.000794428	-0.00111012	-0.00140391	-0.0015803	-0.00172481	-0.00190023	-0.00204898	-0.00212268	-0.00212318	-0.00205956	-0.00197248	-0.0019177	-0.00184674	-0.00168203	-0.00153896	-0.00157916	-0.00169367	-0.00167475	-0.00149005	-0.0012494
99																															-0.00141948	-0.00162019	-0.0017233	-0.00182278	-0.0019396	-0.0020036	-0.00201068	-0.00200452	-0.00198765	-0.00196293	-0.00196485	-0.00196717	-0.00190301	-0.00181462	-0.00181105	-0.0018624	-0.00183241	-0.00166648	-0.00142989
100																																	-0.00180287	-0.00186036	-0.00191383	-0.00190094	-0.00185504	-0.00184378	-0.00186412	-0.00189542	-0.00194853	-0.00200567	-0.00200673	-0.00195001	-0.00192043	-0.00194478	-0.00193585	-0.00181721	-0.00161383
101																																	-0.00176513	-0.00179551	-0.00180788	-0.00177004	-0.00171671	-0.00170049	-0.00172717	-0.00179409	-0.00190318	-0.00202331	-0.00207581	-0.00203482	-0.00199122	-0.00200433	-0.00200944	-0.00192394	-0.00175222
102																																	-0.00170418	-0.00172536	-0.00172691	-0.00171104	-0.00167939	-0.00164529	-0.00163986	-0.00170408	-0.00184402	-0.00201163	-0.00210807	-0.00209107	-0.00205169	-0.0020586	-0.002056	-0.00197547	-0.00182263
103																																	-0.00175265	-0.00177506	-0.00177176	-0.00176912	-0.00173241	-0.00165106	-0.00158762	-0.0016128	-0.00172986	-0.00188688	-0.00200356	-0.00203478	-0.00203531	-0.0020526	-0.00203796	-0.00195036	-0.00181385
104																																	-0.00190752	-0.00193484	-0.00190349	-0.00186313	-0.00178113	-0.00165714	-0.00156523	-0.00155645	-0.00160415	-0.00166847	-0.00175256	-0.00184762	-0.00192875	-0.00197404	-0.0019489	-0.00185654	-0.00174306
105																																	-0.00205798	-0.00210538	-0.0020534	-0.00197041	-0.00185924	-0.00173763	-0.00166049	-0.00162464	-0.00155825	-0.00145084	-0.00144231	-0.00159976	-0.0017867	-0.00186591	-0.00182344	-0.00172758	-0.00163981
106																																	-0.00209672	-0.00218252	-0.00217494	-0.00212633	-0.00204881	-0.0019601	-0.00188866	-0.00179302	-0.00159223	-0.00133675	-0.00126575	-0.0014657	-0.00170764	-0.00178467	-0.00171078	-0.00160697	-0.00153549
107																																		-0.00210654	-0.0021994	-0.00225233	-0.00223877	-0.00217383	-0.00207219	-0.00188096	-0.00158277	-0.00132928	-0.00132692	-0.0015485	-0.00174959	-0.00177364	-0.00166531	-0.0015566	-0.00149652
108																																		-0.00190099	-0.00207933	-0.00222912	-0.00227738	-0.00222987	-0.00208197	-0.00178568	-0.00144191	-0.00130117	-0.00144195	-0.00168259	-0.00181957	-0.00179355	-0.00167384	-0.00158021	-0.00154359
109																																		-0.00160864	-0.00179901	-0.00201274	-0.0021477	-0.00216181	-0.00201373	-0.00167621	-0.00134597	-0.00130033	-0.00151041	-0.00173428	-0.0018236	-0.00177789	-0.00167896	-0.00162112	-0.00160611
110																																	-0.00117238	-0.0012379	-0.00137705	-0.0016353	-0.00188164	-0.0019973	-0.00192719	-0.00168528	-0.00146476	-0.00146506	-0.00162818	-0.00177578	-0.00181717	-0.00176546	-0.00169702	-0.00166753	-0.00164319
111																																	-0.000882014	-0.000884644	-0.000983628	-0.00125522	-0.00154898	-0.00171385	-0.00173218	-0.00166449	-0.00162121	-0.00167188	-0.00177435	-0.0018517	-0.00185822	-0.00180277	-0.00174532	-0.00171065	-0.00165572
112																																	-0.000670288	-0.000668036	-0.000762305	-0.000998325	-0.00124793	-0.00139168	-0.00144862	-0.00150184	-0.00159952	-0.00172825	-0.00184618	-0.00191542	-0.00190971	-0.00184312	-0.0017659	-0.00169137	-0.00160349
113																																	-0.000531882	-0.000535258	-0.00061034	-0.000790506	-0.00100114	-0.00114988	-0.00122857	-0.00130839	-0.00145279	-0.00165193	-0.0018319	-0.00191771	-0.00188854	-0.00179005	-0.00168286	-0.0015727	-0.00146628
114																																		-0.000333858	-0.000389539	-0.000544864	-0.000772262	-0.000990042	-0.00113152	-0.00122401	-0.00135817	-0.00156612	-0.00175809	-0.00181916	-0.001737	-0.00159779	-0.00148213	-0.00138613	-0.00130565
115																																		-1.76491e-05	-0.000119809	-0.000308912	-0.000573502	-0.000857644	-0.00108012	-0.00122138	-0.00134232	-0.00149504	-0.00162594	-0.00163553	-0.00151752	-0.00136224	-0.00125568	-0.00120185	-0.0011827
116																																	0.000339427	0.000250433	5.89546e-05	-0.000189553	-0.000468963	-0.000745694	-0.000981303	-0.0011591	-0.00128494	-0.00138008	-0.00144071	-0.00143028	-0.00133777	-0.00120934	-0.00111297	-0.00107692	-0.00109797
117																																	0.000449963	0.000287907	3.06555e-05	-0.000243956	-0.000481564	-0.000660291	-0.000818618	-0.000989791	-0.00113268	-0.00119849	-0.00121162	-0.00121064	-0.00117955	-0.00110862	-0.00103541	-0.00100097	-0.00102321
118																																0.000453168	0.000387065	0.000172255	-0.00011631	-0.000366112	-0.000507445	-0.000553821	-0.000616553	-0.000761379	-0.000911052	-0.000958506	-0.000936621	-0.000938464	-0.00095577	-0.000948176	-0.000927714	-0.000923111	-0.000945669
119																																	0.000294228	7.52501e-05	-0.000204358	-0.000388393	-0.000423965	-0.000379944	-0.000389903	-0.000507452	-0.000646746	-0.00068635	-0.00065291	-0.000654752	-0.000697554	-0.000743568	-0.000793276	-0.000842668	-0.000873556
120																																0.000124357	0.000134442	-1.68213e-05	-0.000224258	-0.000316558	-0.000273342	-0.000198746	-0.000194289	-0.000281059	-0.000393892	-0.000439775	-0.000433361	-0.000455616	-0.000515965	-0.000601822	-0.000712956	-0.000804051	-0.00083107
121																																	-0.000167753	-0.000201828	-0.000293933	-0.000293537	-0.000192893	-9.88016e-05	-8.26781e-05	-0.000139491	-0.00021528	-0.00026361	-0.000297177	-0.000340597	-0.000393078	-0.000486273	-0.000634516	-0.000754753	-0.000784065
122																																	-0.000494784	-0.0004031	-0.000387057	-0.000332647	-0.000209168	-9.42076e-05	-5.89895e-05	-9.94693e-05	-0.000153497	-0.000196714	-0.000239084	-0.000255484	-0.000241578	-0.00029051	-0.000443447	-0.000589001	-0.00064926
123																																		-0.000430443	-0.000344893	-0.000298118	-0.00021964	-0.000133616	-0.000108356	-0.000159551	-0.000229063	-0.000280821	-0.000300087	-0.000237025	-0.000110816	-7.83663e-05	-0.000203737	-0.000363878	-0.000467527
124																																			-0.000193693	-0.000175641	-0.000163144	-0.000147075	-0.000179006	-0.000275104	-0.000382848	-0.000450739	-0.000445414	-0.000315293	-0.000105184	7.23222e-07	-7.59635e-05	-0.000234023	-0.000367135
125																																						-0.000116727	-0.00021454	-0.000365785	-0.000496447	-0.000552121	-0.000517796	-0.000366485	-0.00014968	-2.44158e-05	-6.17459e-05	-0.000200512	-0.000336372
126																																						-8.90131e-05	-0.000206756	-0.000381222	-0.000506141	-0.000521037	-0.000440484	-0.00027522	-8.15289e-05	1.79509e-05	-1.97128e-05	-0.000145188	-0.000271348
127																																									-0.000399214	-0.000377996	-0.000265554	-0.000100236	7.18463e-05	0.000140543	6.96833e-05	-7.16409e-05	-0.000195645
128																																										-0.00014929	-1.40336e-05	0.000102257	0.000187468	0.000186531	6.88511e-05	-8.71479e-05	-0.000196974
129																																												0.000363228	0.000257025	0.000109151	-4.77875e-05	-0.000168178	-0.000225306
130																																													0.000271666	-7.53126e-06	-0.000151448	-0.000173493	-0.000148246
131																																																-8.21101e-05	3.69518e-05
132																																																3.45865e-06
133
134
135
136
137
138
139
140
141
142
143
144
145
146
147
148
149
[truncated: 101 more columns]

## Sheet: panel_a_frame_50.0_ms
	0	1	2	3	4	5	6	7	8	9	10	11	12	13	14	15	16	17	18	19	20	21	22	23	24	25	26	27	28	29	30	31	32	33	34	35	36	37	38	39	40	41	42	43	44	45	46	47	48
0
1
2
3
4
5
6
7
8
9
10
11
12
13
14
15
16
17
18																																																0.0221273	0.0214248
19																																													0.0220895	0.0225085	0.0222156	0.0217864	0.0213505
20																																											0.019874		0.0208777	0.020996	0.0207461	0.0204805	0.0202884
21																																										0.0203643	0.0200398	0.0196478	0.0192721	0.0190248	0.0189483	0.0189074	0.0188088
22																																								0.0204923		0.0205301	0.0201491	0.0194229	0.0185119	0.0179175	0.0177498	0.0175993	0.0173277
23																																						0.0208723	0.0210006	0.0208757	0.0206214	0.0203766	0.0201235	0.0196011	0.0187024	0.0178822	0.0172832	0.0165803	0.0158847
24																																						0.0208088	0.0209353	0.0207661	0.0204101	0.0201339	0.0200505	0.0198794	0.0192495	0.0183106	0.0171849	0.0158852	0.0148706
25																																				0.0218643	0.0206898	0.0202774	0.0202802	0.0202041	0.0200255	0.0198723	0.0198857	0.0199424	0.0195903	0.0186236	0.0171656	0.0156554	0.0147009
26																																		0.0242529	0.0230717	0.0216679	0.0204814	0.0199108	0.0198151	0.0198278	0.0197563	0.0196056	0.0195769	0.0197103	0.0195371	0.0186233	0.0171647	0.0158666	0.0152152
27																																		0.0231153	0.0220553	0.021051	0.0203386	0.0200059	0.0199927	0.0200434	0.0199003	0.0195781	0.0193543	0.0193647	0.0191704	0.0183216	0.0170914	0.0161764	0.0158408
28																																	0.0225149	0.0217032	0.020777	0.0201747	0.0200193	0.0201172	0.0203674	0.0205455	0.0203945	0.0199343	0.0194166	0.019095	0.0187331	0.017933	0.0168813	0.0161884	0.0160702
29																																0.0219369	0.0211559	0.0203877	0.0196144	0.0192878	0.0194359	0.0198362	0.020419	0.0208755	0.0208982	0.0204784	0.0197459	0.0190843	0.0185922	0.0178428	0.0167683	0.0160078	0.0159563
30																																0.0212182	0.0203306	0.0195894	0.0189712	0.0187937	0.0190425	0.0196179	0.0204712	0.021139	0.0212925	0.0210007	0.020253	0.0193849	0.0187933	0.0181002	0.0169798	0.0160592	0.0159146
31																																0.0212713	0.0203998	0.0196676	0.0190254	0.0188079	0.0191006	0.0198378	0.0208588	0.0215992	0.0217496	0.0214848	0.0207626	0.0197488	0.0189733	0.0182875	0.0172657	0.016338	0.0160786
32																																	0.0211286	0.0203361	0.0194403	0.018989	0.0192389	0.0200332	0.0210599	0.021807	0.021967	0.0216274	0.0208446	0.019761	0.0188367	0.0181394	0.0173653	0.0166897	0.0164739
33																																	0.0220708	0.0211926	0.0199899	0.0191939	0.01921	0.0198197	0.0206141	0.021226	0.0213994	0.0210326	0.0202834	0.0194158	0.0186783	0.0181325	0.0176696	0.0173254	0.0172072
34																																	0.0229695	0.0221641	0.0208597	0.0197481	0.01938	0.0196029	0.0199429	0.0201587	0.0201934	0.0199112	0.0194684	0.0191582	0.0189848	0.0187954	0.018541	0.018295	0.0181388
35																																0.0239373	0.0233386	0.0228226	0.0217778	0.0206154	0.0199543	0.0198021	0.019687	0.019444	0.0192346	0.0190438	0.0189815	0.0192418	0.0196565	0.0198517	0.0196919	0.0193463	0.0190756
36																																	0.0229728	0.0226234	0.0219773	0.0211248	0.0205344	0.0203082	0.0200741	0.0196856	0.0193212	0.0190818	0.0191393	0.0196349	0.0203255	0.0207603	0.0207248	0.0203717	0.0200483
37																																	0.0224521	0.0219493	0.0214882	0.0210336	0.0207909	0.0208009	0.0207983	0.0205967	0.0202193	0.0198478	0.0198317	0.0203269	0.0210278	0.0215113	0.0216	0.0213772	0.0210863
38																																	0.0224764	0.0217608	0.0212329	0.0209195	0.0208592	0.0210065	0.0211997	0.0212332	0.0209689	0.0206144	0.0206484	0.0212171	0.0219074	0.0223006	0.0223484	0.0221902	0.0219712
39																																	0.0234037	0.0226721	0.0219304	0.0213447	0.0210341	0.0209794	0.0210941	0.0212293	0.0211851	0.0210785	0.0213494	0.0221026	0.0228168	0.0230234	0.0228211	0.0225499	0.0223997
40																																	0.0248998	0.0243576	0.0233472	0.0222369	0.0214773	0.0211318	0.0210666	0.0211977	0.0213599	0.0215393	0.0220578	0.0229679	0.0236812	0.0236832	0.0231443	0.0226104	0.0224413
41																																	0.0260716	0.0257101	0.0245669	0.0231518	0.0221706	0.021726	0.0216115	0.0217532	0.0219905	0.0222434	0.022807	0.0237198	0.024406	0.0243565	0.0236651	0.0228915	0.0225784
42																																	0.0262642	0.0258998	0.0249654	0.0238368	0.0230342	0.0226392	0.0225505	0.0227346	0.0229462	0.0230614	0.0234501	0.0242128	0.024844	0.0248956	0.0243267	0.0234885	0.0230036
43																																	0.0256575	0.0252033	0.0247699	0.0243552	0.0239427	0.0235672	0.0234132	0.0235709	0.0237223	0.0236948	0.0238966	0.024509	0.0251233	0.0253797	0.0250969	0.024299	0.0236019
44																																	0.025106	0.0245838	0.0244726	0.0245556	0.0244448	0.0241175	0.0239404	0.0240447	0.024129	0.0240606	0.0241654	0.0246615	0.0253438	0.0259545	0.0260927	0.0254195	0.0244831
45																																	0.025376	0.0248235	0.0244692	0.0243606	0.0242591	0.0241183	0.0241724	0.0243456	0.024396	0.0243637	0.0244379	0.0247884	0.0254863	0.0264024	0.0269243	0.0264869	0.0255355
46																																		0.0258765	0.0249779	0.0242353	0.0238726	0.0238567	0.0241539	0.0244272	0.0244753	0.0245083	0.0246242	0.024869	0.0254687	0.0264251	0.0270822	0.0268904	0.0262369
47																																	0.0271837	0.0268439	0.0256019	0.0244358	0.0238586	0.0237749	0.0240123	0.0242209	0.024241	0.024326	0.0245529	0.0248456	0.0253804	0.0261999	0.0267418	0.02665	0.0263552
48																																	0.0274914	0.0270958	0.0257858	0.0246341	0.0241387	0.0240379	0.024099	0.0241233	0.024065	0.0241903	0.0245739	0.0250286	0.0255743	0.0261948	0.0264571	0.0262778	0.0261864
49																																	0.0274786	0.0268372	0.025485	0.0244607	0.0242137	0.0243298	0.0244062	0.0243204	0.0242225	0.0244454	0.0249975	0.0255712	0.0260904	0.0265154	0.0265538	0.0263184	0.0263212
50																																	0.0273121	0.0264364	0.0250069	0.0240168	0.0239502	0.0243489	0.0246115	0.0245913	0.0245976	0.0249906	0.025655	0.0262222	0.0266462	0.0269637	0.0270321	0.0269581	0.0270481
51																															0.026498	0.0270405	0.026974	0.026054	0.0246433	0.0236485	0.0235838	0.0240869	0.0245477	0.0247868	0.025082	0.025677	0.0263646	0.0268382	0.0271536	0.0274641	0.0277242	0.0278585	0.0279471
52																											0.0240778		0.0239809	0.0247045	0.0256624	0.0263263	0.0262989	0.0254831	0.0242636	0.0233976	0.0233127	0.0237784	0.0243649	0.0249336	0.025598	0.0263731	0.0270143	0.0273598	0.027576	0.027916	0.0283507	0.0285645	0.0285127
53																										0.0237783	0.023342	0.0230126	0.0230638	0.0236425	0.024489	0.0251162	0.0251461	0.0245432	0.0237435	0.0233109	0.0234422	0.0239109	0.0244699	0.0251466	0.0259848	0.0268212	0.0273978	0.02764	0.0277575	0.0280677	0.0285737	0.028839	0.0287313
54																									0.0229884	0.0227145	0.0224747	0.0223233	0.0223	0.0225321	0.0230076	0.023496	0.0236634	0.0234593	0.0232693	0.0234567	0.024005	0.0245655	0.0249601	0.0254507	0.0261835	0.0269507	0.0274599	0.0276224	0.0276463	0.02787	0.028375	0.0287924	0.0288855
55																							0.0221966	0.02223	0.0220841	0.021868	0.0218023	0.0217338	0.0215377	0.0213803	0.0215028	0.0219047	0.0223022	0.0225757	0.0229341	0.0235625	0.0243958	0.0250969	0.0255031	0.0258924	0.0264742	0.0271077	0.0274856	0.0275204	0.0274649	0.0276381	0.0281504	0.0287395	0.0291065
56																						0.0211887	0.0212438	0.021451	0.0214701	0.0214302	0.0214519	0.0212564	0.0207864	0.0203706	0.0203753	0.0208549	0.0215061	0.0221323	0.0227819	0.0234824	0.0242597	0.0251037	0.0259037	0.0265626	0.0271153	0.0275813	0.027766	0.0276335	0.0274798	0.0276051	0.0280848	0.0286933	0.0291922
57																				0.0214356	0.0206278	0.0203198	0.0205647	0.0209813	0.0211608	0.0211442	0.0210416	0.0206369	0.0200175	0.0195905	0.0196984	0.0203665	0.0212417	0.0220649	0.0228045	0.023393	0.0239726	0.0249139	0.0261592	0.0271795	0.0277867	0.028144	0.0281856	0.0278816	0.0275572	0.0275873	0.0279846	0.0284934	0.0290166
58																			0.0207015	0.0201459	0.0197639	0.0196794	0.0199808	0.0204827	0.0207066	0.020586	0.0203078	0.0198367	0.0193268	0.0190842	0.0193356	0.0201008	0.0210807	0.0219969	0.0227486	0.0232836	0.0238229	0.0247913	0.0260841	0.0271219	0.0277724	0.0282189	0.0283251	0.0279535	0.0274663	0.0274109	0.0277529	0.028165	0.0286705
59																0.021754	0.0216343	0.0209763	0.0200691	0.0194862	0.0193182	0.0192932	0.0194679	0.0198549	0.0200451	0.0198665	0.0194978	0.01912	0.0189083	0.0189307	0.0192393	0.0198861	0.0207601	0.0216585	0.0224046	0.0229883	0.0236557	0.0245967	0.0255738	0.0263089	0.0269732	0.0276677	0.0280393	0.0278157	0.0273565	0.0273191	0.0276642	0.0279954	0.0283987
60															0.0207267		0.0212039	0.020807	0.0201161	0.019538	0.0192871	0.0191739	0.0191982	0.0194171	0.0195491	0.0193484	0.0189048	0.0186236	0.0187532	0.0190691	0.0193686	0.0197291	0.0202855	0.0210325	0.0218064	0.022549	0.02338	0.0242505	0.0249105	0.0254308	0.0261686	0.0270725	0.0276628	0.0276666	0.0274236	0.0275486	0.0279789	0.02826	0.0284771
61															0.0196528	0.0200804	0.0203888	0.0205938	0.0204743	0.0198997	0.0193041	0.0189438	0.0188429	0.0189515	0.0190453	0.018857	0.0183892	0.0181608	0.0185449	0.0191621	0.0195177	0.0196062	0.0197689	0.0202908	0.0211493	0.0221609	0.0231479	0.0238994	0.0243333	0.0248001	0.0256431	0.0266459	0.0273485	0.0275713	0.0276237	0.0279942	0.0285527	0.0287967	0.0287987
62														0.018518	0.0187704	0.0190679	0.0194589	0.0201046	0.0204233	0.0198618	0.0189281	0.0182721	0.018035	0.0180677	0.0181606	0.018085	0.017748	0.0175613	0.0180186	0.0188526	0.0193703	0.0193728	0.0193063	0.0197018	0.0206789	0.021944	0.0230573	0.023694	0.0239036	0.0242257	0.0250324	0.0260679	0.0269231	0.0274492	0.027869	0.0285057	0.0291353	0.0292687	0.0290506
63														0.017778	0.0179923	0.0180954	0.0183267	0.0189768	0.0194895	0.0191708	0.0182808	0.017509	0.0171587	0.017104	0.0171812	0.0172542	0.0171211	0.0169519	0.0173138	0.0181965	0.0188679	0.0189695	0.0189576	0.0194295	0.0205185	0.0218805	0.0230169	0.0235862	0.023643	0.0237663	0.0244367	0.0254987	0.026551	0.0273849	0.028148	0.0290033	0.029598	0.0295157	0.0290524
64														0.0174078	0.0174407	0.0172567	0.0171002	0.0174004	0.0179466	0.0180971	0.017653	0.0170427	0.0166854	0.0165736	0.0166406	0.0168373	0.016845	0.016636	0.0168315	0.0176327	0.0183691	0.0186246	0.0187932	0.019416	0.020568	0.0218741	0.0229156	0.0234687	0.0235702	0.0236573	0.0242102	0.0252373	0.0263971	0.027413	0.0283726	0.0293189	0.0297814	0.029437	0.0287506
65													0.0177801	0.0174382	0.0171552	0.0166634	0.0161693	0.0160765	0.0164602	0.0169078	0.0169726	0.0167473	0.0165813	0.0165405	0.0166565	0.0169385	0.0170058	0.0167586	0.0168415	0.0175217	0.0182045	0.0185212	0.0187865	0.0194563	0.020579	0.021772	0.022705	0.0233245	0.0236707	0.0239033	0.0243385	0.0251797	0.0263189	0.0274544	0.0284952	0.0293692	0.0296259	0.0290955	0.0283684
66													0.0177074	0.0173467	0.0168647	0.0162249	0.0156267	0.0152965	0.0153956	0.0158364	0.0162799	0.0165574	0.0167057	0.0167307	0.0167938	0.0170368	0.0171565	0.0170417	0.0171999	0.0177839	0.0182923	0.0185264	0.0187749	0.0193776	0.0203793	0.0214785	0.0224193	0.0231953	0.0238023	0.0242041	0.0245897	0.0252876	0.0264045	0.0276333	0.0286629	0.0293419	0.0293857	0.0288174	0.0282465
67													0.0171806	0.0169281	0.0164274	0.0158539	0.0153371	0.014907	0.0147633	0.0151069	0.0158231	0.0165721	0.0169651	0.0168778	0.0166896	0.0167592	0.0169536	0.0171638	0.0176082	0.0182048	0.0185436	0.0186201	0.0187424	0.0191621	0.0199735	0.0210444	0.0221386	0.0230889	0.0237873	0.0242514	0.0247396	0.0255463	0.0267121	0.027905	0.0288069	0.0293308	0.0293133	0.0288296	0.0284105
68														0.0165395	0.0160198	0.0156266	0.0153267	0.01492	0.0146362	0.0148947	0.0157316	0.0167363	0.0172702	0.017108	0.0167622	0.016698	0.0169071	0.017349	0.0180439	0.0187187	0.0190023	0.0189567	0.018836	0.0188777	0.0193977	0.0205	0.0218399	0.0229584	0.0236654	0.0241643	0.0248369	0.0258446	0.027023	0.0280309	0.0287444	0.0292736	0.0294496	0.0291571	0.0287452
69														0.0163206	0.0156876	0.0154088	0.0153673	0.0151582	0.0149493	0.0152429	0.016073	0.0170534	0.0176517	0.0176318	0.0174205	0.0173973	0.0175489	0.0179273	0.0185773	0.0192068	0.0194706	0.0193664	0.018982	0.0185609	0.0187186	0.0198068	0.021362	0.0226771	0.0235016	0.0241419	0.0250026	0.0261119	0.0272086	0.0280227	0.02861	0.0292298	0.0296907	0.0296284	0.0291289
70													0.016778	0.0161214	0.0153302	0.0149842	0.0150785	0.0151566	0.0152454	0.0157717	0.0166409	0.0174983	0.0181219	0.0183466	0.018372	0.0184485	0.0185555	0.0187617	0.0191878	0.019646	0.0198378	0.0196738	0.0190992	0.0183452	0.0181816	0.0191065	0.0206632	0.0220706	0.0230348	0.0238704	0.0249361	0.0261281	0.0271526	0.027855	0.0284014	0.0290838	0.0297266	0.0298601	0.0293731
71													0.0165544	0.0158105	0.0148875	0.0144618	0.0146299	0.0149332	0.0152875	0.0160203	0.0169053	0.0176108	0.0182436	0.01876	0.0190645	0.019243	0.0193466	0.0194476	0.0197069	0.0200685	0.0202353	0.0200149	0.0193478	0.0184794	0.0181124	0.0187295	0.0199788	0.0211773	0.0220826	0.0230399	0.0243376	0.025688	0.0266991	0.0273276	0.0278698	0.0285878	0.0293008	0.0295994	0.0293441
72													0.0162155	0.015371	0.0143853	0.0140262	0.0143272	0.0147783	0.0152694	0.0160369	0.0167642	0.0172108	0.0177753	0.018566	0.0192318	0.0196002	0.0197282	0.0197367	0.0198786	0.0202661	0.0205596	0.0203899	0.0197452	0.0189483	0.0185412	0.0188731	0.0196708	0.0204154	0.0210543	0.0220239	0.0234717	0.02491	0.025879	0.0264309	0.0269727	0.0277295	0.0285059	0.0290175	0.0291484
73													0.0158288	0.0150367	0.0141363	0.0138795	0.0142564	0.0147905	0.0153848	0.0161304	0.0166575	0.0168568	0.0172768	0.0181412	0.0190458	0.0196174	0.0197824	0.0196988	0.0197589	0.0202228	0.0207058	0.0206474	0.0200626	0.0194119	0.0191338	0.0193752	0.0198137	0.0200924	0.0204348	0.0213392	0.022729	0.0240223	0.0248717	0.0253736	0.0259119	0.0267172	0.0276387	0.0284679	0.0290177
74														0.0151292	0.0144844	0.0142624	0.0145538	0.0150884	0.0157632	0.0164852	0.0168771	0.016932	0.0171826	0.0178912	0.0187849	0.0194239	0.0195575	0.0194002	0.019498	0.0201018	0.0207093	0.0206909	0.0201554	0.0196793	0.0196029	0.0198491	0.0200199	0.019938	0.0200502	0.020833	0.02203	0.0230853	0.0238268	0.0243413	0.0249034	0.0257814	0.0269201	0.0280972	0.0289655
75													0.0159582	0.0157259	0.0153213	0.0150631	0.0151966	0.015688	0.0163826	0.017012	0.017242	0.0171761	0.0172869	0.0177964	0.0185488	0.0190959	0.0190964	0.0188838	0.0190931	0.0198158	0.0204268	0.0204166	0.0200556	0.0198583	0.0199575	0.020134	0.0200567	0.0197478	0.0197214	0.020367	0.0213935	0.0223259	0.0230551	0.0236282	0.0242357	0.0251626	0.0264578	0.0278504	0.0288529
76													0.0165515	0.0163993	0.0160484	0.0157538	0.0158121	0.0162418	0.0168573	0.0173127	0.0173422	0.0171473	0.0171529	0.0175264	0.0181329	0.0185405	0.0184763	0.0183413	0.0186309	0.0192781	0.0197721	0.0198592	0.0198474	0.0199845	0.0201926	0.0202604	0.0200269	0.0196921	0.0197142	0.0203121	0.0212086	0.0220537	0.0227702	0.023385	0.0240382	0.0249649	0.0262721	0.0276821	0.0286821
77														0.0166669	0.0162449	0.0159252	0.0159412	0.0162527	0.0167659	0.0171421	0.017075	0.0167603	0.0166236	0.0168901	0.0174429	0.0178584	0.0179521	0.0180184	0.0182525	0.0185946	0.0189296	0.0192388	0.019608	0.0199575	0.0201602	0.0201543	0.019961	0.0198647	0.0201574	0.0208045	0.0215082	0.0220974	0.0226523	0.0232531	0.023967	0.0249042	0.0261403	0.0274343	0.0283643
78													0.0170874	0.0168146	0.0162614	0.015747	0.0155405	0.0156828	0.0161983	0.01671	0.0167236	0.0163143	0.0159989	0.0162066	0.016866	0.0174675	0.0177759	0.0179411	0.0179881	0.0179948	0.0182126	0.0187018	0.0192647	0.0196602	0.0198506	0.0199148	0.0199855	0.0203225	0.0209607	0.0216089	0.022011	0.0222262	0.0225214	0.0230485	0.0238002	0.0247423	0.0258426	0.0269026	0.0276658
79													0.0175466	0.0172303	0.0165371	0.0157081	0.0151737	0.0151582	0.0157307	0.0164668	0.0166501	0.0161539	0.015663	0.0158691	0.0166648	0.0173728	0.0176993	0.0177927	0.0176928	0.0175683	0.0177603	0.0182446	0.0187246	0.0191125	0.0195138	0.01992	0.0203894	0.0211414	0.022004	0.0225397	0.0226666	0.0226411	0.0227283	0.0231055	0.0238129	0.0247071	0.0255638	0.0262208	0.0266697
80														0.0174283	0.0167685	0.0158912	0.0152913	0.015254	0.0158183	0.0166065	0.0168328	0.0162443	0.0156553	0.0158643	0.0166199	0.0171981	0.0174257	0.0174646	0.0173274	0.0172293	0.0174763	0.0179044	0.0182271	0.0186383	0.0193879	0.0202405	0.0210847	0.0221214	0.0230847	0.0235377	0.0235664	0.0234697	0.0233981	0.0235674	0.0241693	0.0249916	0.0255814	0.0257959	0.0258844
81													0.0173303	0.0170101	0.0166105	0.0160619	0.0157297	0.0158074	0.0162513	0.0168067	0.0168974	0.0163381	0.0158536	0.0160465	0.016559	0.016906	0.0171611	0.0173055	0.0171547	0.0170223	0.0172773	0.0176809	0.0179419	0.0183735	0.0192917	0.0203932	0.0215171	0.0227866	0.0238701	0.0243886	0.0244569	0.0243399	0.0241964	0.0242611	0.0247379	0.0254012	0.0257468	0.0256745	0.0255625
82														0.0164007	0.0163247	0.0162585	0.0163234	0.0165209	0.016761	0.0170039	0.0170139	0.0166706	0.0164043	0.0165216	0.016705	0.0168537	0.0172392	0.0175477	0.0173731	0.0171276	0.017262	0.0175452	0.0177475	0.018172	0.0190669	0.0202226	0.0215481	0.0230135	0.0242232	0.0248443	0.024936	0.0247763	0.0246559	0.0247669	0.0251396	0.0255548	0.0256482	0.0254376	0.0253475
83													0.0163995	0.0162624	0.0164153	0.0167504	0.0172111	0.0175178	0.01753	0.0175013	0.0175428	0.0174739	0.0173603	0.017338	0.0172755	0.0173361	0.0177645	0.0180742	0.0178659	0.0175571	0.0175273	0.0176055	0.0177529	0.0182506	0.0191486	0.0202989	0.0216838	0.0231621	0.0243618	0.0250088	0.0250789	0.0248147	0.0245919	0.0246226	0.0248667	0.0251032	0.0250448	0.0248334	0.0249442
84													0.0167257	0.0168131	0.0170472	0.0175236	0.0182331	0.0186713	0.0185393	0.0182465	0.0182178	0.0182865	0.0182295	0.0180995	0.0180037	0.0181659	0.0185425	0.0186425	0.0183701	0.0181128	0.0180456	0.0180693	0.0183123	0.0189623	0.0198457	0.0208444	0.0220351	0.0232946	0.0243811	0.0250945	0.0252742	0.0249625	0.0244721	0.0241468	0.0241225	0.0242338	0.0241792	0.0241346	0.0245443
85													0.0170433	0.0174511	0.0177901	0.0182667	0.0190558	0.0196322	0.0194797	0.0188966	0.0185503	0.0185595	0.0186267	0.018625	0.0187072	0.0190394	0.0193159	0.0191318	0.0187522	0.0186047	0.0186926	0.0189166	0.0193685	0.0200739	0.0207608	0.0213673	0.0221334	0.0230899	0.0241076	0.025005	0.025476	0.0253124	0.0246809	0.0240279	0.0237104	0.0236729	0.0236388	0.0237588	0.0243654
86													0.0167961	0.0175067	0.0181373	0.0188129	0.0197054	0.0203448	0.0200942	0.0191183	0.0183431	0.0183497	0.0188532	0.019318	0.0196468	0.0199816	0.0200654	0.0196379	0.019123	0.0190187	0.0193161	0.0198379	0.0204453	0.0210611	0.0214656	0.0215844	0.0218175	0.0224562	0.0234187	0.0244665	0.0252102	0.0252922	0.0247779	0.0241356	0.0238066	0.0237672	0.0237194	0.0237796	0.0242854
87													0.0165106	0.0172656	0.0181591	0.019168	0.020172	0.0206787	0.0201235	0.0187616	0.0177794	0.0180228	0.0190829	0.0200346	0.02055	0.0207762	0.0206454	0.0200906	0.0195383	0.0194616	0.0199022	0.0206202	0.0212641	0.0217483	0.0219619	0.0217433	0.0215078	0.0217628	0.0225156	0.0235328	0.0244193	0.0247305	0.0244397	0.0240078	0.0239291	0.0241279	0.0241307	0.0239947	0.024195
88													0.0169374	0.0175146	0.0184286	0.0195873	0.0204987	0.0206219	0.0196729	0.0181646	0.0173031	0.0177754	0.0190041	0.0200289	0.0205751	0.020768	0.0205984	0.0201644	0.0198656	0.0200133	0.0205926	0.0213539	0.0219163	0.0222251	0.0222636	0.0218804	0.0214073	0.0213569	0.0218228	0.0226893	0.023628	0.0241238	0.0240094	0.0236988	0.0237767	0.0241859	0.0243242	0.0241904	0.0242963
89													0.0182923		0.0195987	0.0206612	0.0212734	0.0208508	0.0195184	0.0180687	0.0174222	0.0178702	0.0187876	0.0194268	0.0197169	0.0198372	0.0198118	0.0197925	0.0200315	0.0205638	0.0212901	0.0220262	0.0224504	0.0224825	0.0221758	0.021573	0.0210184	0.0209271	0.0213549	0.0221892	0.0231414	0.0237073	0.0236527	0.0233559	0.0234095	0.0238352	0.0241636	0.0243624	0.0247436
90																	0.022773	0.0218734	0.0202122	0.0188355	0.018338	0.0186094	0.0190373	0.0190972	0.0189095	0.0188109	0.0189455	0.0194264	0.02019	0.0209458	0.0216357	0.0222792	0.0225665	0.022272	0.0215377	0.0206754	0.0201	0.0201681	0.0208377	0.0218153	0.0227565	0.0232485	0.0231303	0.0228308	0.0228806	0.0233256	0.0239016	0.0244957	0.0251394
91																		0.0231373	0.0213761	0.0201206	0.0197971	0.0199576	0.0199462	0.0194465	0.0187859	0.0184592	0.0186707	0.0194321	0.0204218	0.0211299	0.0215712	0.0219729	0.0220147	0.0213745	0.0203618	0.0194788	0.0190542	0.0193064	0.0201721	0.0212712	0.0221754	0.0225314	0.0222964	0.0219882	0.0221136	0.0227081	0.0235315	0.0243105	0.0249412
92																			0.0224598	0.0216445	0.0216268	0.0217144	0.0212654	0.0202654	0.019254	0.0187782	0.0189515	0.0196497	0.0205289	0.0210752	0.0212315	0.0212273	0.0208612	0.0199435	0.0189123	0.0183089	0.0182261	0.0185828	0.019388	0.0204272	0.0212196	0.0214131	0.0210874	0.0207877	0.0209996	0.0217668	0.0227931	0.0236998	0.0243673
93																				0.0235474	0.0236929	0.0233956	0.022401	0.0210731	0.0199537	0.0193981	0.0193692	0.0197068	0.0202504	0.0206233	0.0205403	0.0200896	0.019376	0.0184486	0.0176601	0.0174305	0.0176543	0.017989	0.0185136	0.0192626	0.0198042	0.0198358	0.0195318	0.0193614	0.0197131	0.0206257	0.0218359	0.023007	0.0239781
94																						0.0243026	0.0228263	0.0214853	0.020587	0.0200722	0.0197479	0.0195729	0.0196934	0.0199041	0.0196791	0.0189887	0.0182327	0.0175714	0.0171066	0.0170495	0.0172441	0.017348	0.0174902	0.0178564	0.018166	0.018195	0.0180998	0.0182184	0.0188077	0.0198603	0.0211805	0.02253	0.0236973
95																										0.0206384	0.0202632	0.0197149	0.0194311	0.0194754	0.0192429	0.0185878	0.0179816	0.0175393	0.0171436	0.0168698	0.016673	0.0164255	0.0162882	0.016449	0.0167502	0.0170001	0.0172422	0.0176763	0.0184763	0.0195954	0.0208482	0.022078	0.0231171
96																												0.020197	0.0195899	0.0194573	0.0192836	0.0187602	0.0182276	0.0177371	0.0171053	0.0164313	0.0158777	0.0154944	0.0153704	0.0155876	0.0160191	0.0165086	0.0170119	0.0175645	0.0183243	0.0193176	0.0203676	0.0213701	0.0222272
97																											0.0212711	0.0205517	0.0197733	0.0195482	0.0194272	0.0189639	0.0183581	0.0176817	0.0167979	0.0159166	0.0154043	0.0153035	0.0154962	0.0159419	0.0164795	0.0169668	0.0173824	0.0177039	0.0181389	0.0188487	0.0196786	0.0205277	0.0212976
98																													0.0200215	0.0198406	0.0197277	0.0191981	0.0184174	0.017548	0.0165592	0.0157774	0.0156639	0.0160955	0.0167065	0.0173799	0.0179102	0.0181086	0.0180776	0.0179682	0.0180802	0.0185878	0.0192543	0.0199242	0.0205167
99																															0.0202239	0.0194585	0.0184359	0.0174226	0.0165083	0.0160665	0.0164711	0.0173962	0.018278	0.018935	0.0192469	0.0190743	0.0186104	0.0182129	0.0182519	0.0187773	0.0193829	0.0198379	0.0201331
100																																	0.0181535	0.017223	0.0165825	0.0165355	0.0173433	0.0185988	0.0195418	0.0198674	0.0197695	0.0193859	0.0188484	0.018495	0.0186724	0.0192558	0.0197659	0.0200517	0.0201936
101																																	0.0176909	0.0170284	0.0167	0.0168783	0.0178304	0.0192141	0.0200938	0.0200449	0.0196346	0.0193135	0.0190309	0.0189131	0.0192206	0.0196958	0.0199401	0.0200667	0.020271
102																																	0.017477	0.0169489	0.0167233	0.016885	0.017704	0.0189352	0.0196875	0.0195482	0.0191969	0.0191468	0.0191827	0.0192399	0.0195117	0.0197494	0.019719	0.0197406	0.0200689
103																																	0.0178346	0.0172654	0.0169345	0.0169225	0.0174266	0.0182589	0.0187907	0.0187117	0.0185324	0.0187084	0.0190166	0.0192261	0.0194069	0.0194304	0.0192924	0.0193664	0.0198158
104																																	0.0186486	0.0180494	0.0177177	0.0176329	0.017855	0.0182266	0.0183967	0.018165	0.0178635	0.0180106	0.0185075	0.0189197	0.0191081	0.0190522	0.0189562	0.0191407	0.0196013
105																																	0.0193987	0.0188929	0.0189131	0.0190857	0.0192318	0.0191889	0.0188348	0.0181573	0.0174553	0.0173028	0.017747	0.0182904	0.0186282	0.0187351	0.0188129	0.0189951	0.0192282
106																																	0.0196466	0.0194006	0.0199416	0.020543	0.0207907	0.02043	0.0194886	0.0182891	0.0172347	0.0167453	0.0169161	0.0174313	0.0179711	0.0184208	0.0187635	0.0188539	0.0187464
107																																		0.0192579	0.0200957	0.0210123	0.0214616	0.020977	0.0196119	0.0180892	0.0170269	0.0165123	0.0164635	0.0168136	0.0174034	0.0180737	0.0185954	0.0186282	0.0183125
108																																		0.0186528	0.0195	0.020533	0.0211412	0.0206653	0.0191424	0.0175903	0.0168028	0.0165464	0.0164643	0.0166437	0.017111	0.0177064	0.0181917	0.0182567	0.0179827
109																																		0.0182156	0.0190468	0.0200167	0.0205427	0.0200506	0.0186216	0.0172939	0.016805	0.0167447	0.0166367	0.0166408	0.0168758	0.0171867	0.0175018	0.0176934	0.0176873
110																																	0.0176876	0.018093	0.0189175	0.0197064	0.0200232	0.0195697	0.0184716	0.0175226	0.0172182	0.0171287	0.0168287	0.0165069	0.016386	0.0164233	0.0166716	0.0170666	0.0173813
111																																	0.0179031	0.0180617	0.0185621	0.0190414	0.0192404	0.0189662	0.0182749	0.0176653	0.0174182	0.0171992	0.0166897	0.0160607	0.0156836	0.015718	0.0161506	0.016761	0.0172437
112																																	0.018522	0.0181273	0.017932	0.0178988	0.0179442	0.0178211	0.017417	0.0170013	0.0167653	0.0165032	0.0159882	0.0153609	0.0150677	0.0153438	0.0160076	0.0167168	0.0172035
113																																	0.0193847	0.0185043	0.017606	0.0169133	0.0165875	0.0164574	0.0162445	0.0159787	0.0157794	0.0155505	0.0151754	0.0148006	0.0148031	0.015287	0.0159443	0.0164957	0.0168322
114																																		0.0191978	0.0178783	0.0166292	0.0158661	0.0155856	0.0154709	0.0153668	0.0152398	0.0150524	0.0148579	0.0148107	0.0151019	0.0156518	0.0160828	0.0162228	0.0162185
115																																		0.0197687	0.0182482	0.0167503	0.0158035	0.0153791	0.0152305	0.0152425	0.0152398	0.0151707	0.0152154	0.0154626	0.0159035	0.0163728	0.0165187	0.0162579	0.0159223
116																																	0.0206064	0.0195892	0.0179863	0.0166213	0.0159068	0.0155315	0.0152863	0.0152924	0.0154132	0.0155429	0.0158473	0.0163002	0.016716	0.0169265	0.0168125	0.0164566	0.0160978
117																																	0.0198015	0.0186673	0.0172071	0.0162445	0.0159229	0.0157092	0.0153821	0.0152475	0.0153846	0.0157104	0.0162525	0.0168299	0.0171338	0.01705	0.0167849	0.0165848	0.0164208
118																																0.0193207	0.0188145	0.0177096	0.0166297	0.0160636	0.0159228	0.0157925	0.0154864	0.0152323	0.0152745	0.0156926	0.0163717	0.0169365	0.0170889	0.0168792	0.0166443	0.016582	0.0165347
119																																	0.0180687	0.0170581	0.0163526	0.0160448	0.0159283	0.0158698	0.0158027	0.0156829	0.0156178	0.0158618	0.0163867	0.0167425	0.0167257	0.0165617	0.0164652	0.0164557	0.0164712
120																																0.0189197	0.0177233	0.0167354	0.0161876	0.0159898	0.0159124	0.0159941	0.0163196	0.016569	0.0164649	0.0163448	0.0165021	0.0165751	0.0163909	0.0162474	0.0162444	0.0163205	0.0165129
121																																	0.0177382	0.0168214	0.0162694	0.01605	0.0160116	0.0162007	0.0167476	0.0171781	0.0170133	0.0166831	0.0166614	0.0165794	0.0162109	0.0159295	0.0159466	0.0162073	0.0166312
122																																	0.0176971	0.0170517	0.0165411	0.0162497	0.0161965	0.0163603	0.0167462	0.0168886	0.0165049	0.0161944	0.0163401	0.016391	0.0159917	0.0155709	0.0155907	0.0160325	0.0165701
123																																		0.0173351	0.0169297	0.0165599	0.0163874	0.0163569	0.0163159	0.0159062	0.0151896	0.0148946	0.0152992	0.0157611	0.015703	0.0153635	0.0153367	0.0157274	0.0161495
124																																			0.0179124	0.0173194	0.016824	0.0163693	0.0157852	0.0148845	0.0139347	0.0136061	0.0141295	0.0149511	0.0153436	0.0152702	0.0152421	0.0154214	0.0155441
125																																						0.0163441	0.0152228	0.0141094	0.0132711	0.0130482	0.0135156	0.0142749	0.0147415	0.0148833	0.0150509	0.0151948	0.0150746
126																																						0.0161524	0.0147224	0.0137826	0.0134448	0.0134758	0.0136679	0.0139055	0.014018	0.0141496	0.0145176	0.0148119	0.014713
127																																									0.0146322	0.0148332	0.0145128	0.0140188	0.0136662	0.0136401	0.0139911	0.0143681	0.0144727
128																																										0.0162356	0.0154314	0.0145044	0.0139971	0.01393	0.01415	0.0144488	0.0147043
129																																												0.0149508	0.0148832	0.0150687	0.015196	0.0153	0.0155412
130																																													0.0160549	0.0167177	0.0167988	0.0166291	0.0167024
131																																																0.0179675	0.0178681
132																																																0.0188473
133
134
135
136
137
138
139
140
141
142
143
144
145
146
147
148
149
[truncated: 101 more columns]

## Sheet: panel_a_frame_100.0_ms
	0	1	2	3	4	5	6	7	8	9	10	11	12	13	14	15	16	17	18	19	20	21	22	23	24	25	26	27	28	29	30	31	32	33	34	35	36	37	38	39	40	41	42	43	44	45	46	47	48
0
1
2
3
4
5
6
7
8
9
10
11
12
13
14
15
16
17
18																																																0.00119607	0.000775807
19																																													0.000754115	0.000339463	0.000228931	0.000227379	0.000126696
20																																											0.00121496		-0.000228633	-0.000692005	-0.000696721	-0.000478675	-0.000331744
21																																										0.00121054	0.000512903	-0.000295478	-0.00103029	-0.0013769	-0.00127343	-0.00100913	-0.000762596
22																																								0.0021852		0.000641948	-9.89419e-05	-0.000845343	-0.00143504	-0.00164207	-0.00151842	-0.0013772	-0.00120133
23																																						0.00382855	0.00298628	0.0019058	0.000912627	0.000137368	-0.000516246	-0.00106433	-0.0014469	-0.00156269	-0.00150575	-0.00154305	-0.00152101
24																																						0.00319256	0.00252105	0.00155585	0.000576496	-0.000174263	-0.00070757	-0.00105156	-0.00123855	-0.0013041	-0.00135001	-0.00150888	-0.00157084
25																																				0.0032956	0.00281901	0.00232925	0.00181587	0.00109412	0.000291704	-0.000352963	-0.000773014	-0.000953395	-0.000971398	-0.000986854	-0.00110921	-0.0013058	-0.00134779
26																																		0.00318327	0.00312622	0.00274629	0.00213745	0.00156018	0.00108928	0.000577611	2.15256e-05	-0.00046608	-0.000791834	-0.000855901	-0.000733961	-0.000657662	-0.000754114	-0.00091668	-0.000919168
27																																		0.00296455	0.00277408	0.00224589	0.00157705	0.000966986	0.000497484	0.000115545	-0.000229686	-0.000553066	-0.00078878	-0.0007881	-0.000588253	-0.000404054	-0.000378831	-0.00044114	-0.000395649
28																																	0.00272478	0.00267378	0.00231121	0.00171516	0.00110422	0.000578542	0.000178041	-0.000131664	-0.000395206	-0.000614657	-0.00074301	-0.000678734	-0.000439238	-0.000189627	-8.12316e-05	-6.50454e-05	4.6958e-05
29																																0.00299522	0.00274162	0.00244449	0.00195712	0.00136764	0.000837062	0.000442747	0.000189086	-6.53172e-05	-0.000361784	-0.000552952	-0.000560397	-0.000386544	-7.91234e-05	0.000197821	0.000281182	0.000266886	0.00039049
30																																0.00325646	0.00294372	0.00258399	0.00202381	0.00136365	0.000810935	0.000504032	0.000386767	0.00019044	-0.000116544	-0.000265002	-0.000159502	0.00012051	0.000510336	0.00081767	0.0008522	0.000751892	0.000790083
31																																0.00352145	0.00324769	0.00289953	0.00223177	0.00142741	0.000829461	0.000590167	0.000578379	0.000506895	0.000338338	0.000296693	0.000455938	0.000760344	0.00117825	0.00150125	0.00151473	0.00134817	0.00126221
32																																	0.00338734	0.00297429	0.00221099	0.00134332	0.000760186	0.000580664	0.000675816	0.000827375	0.000925217	0.00101533	0.00115672	0.00140712	0.00178114	0.00208536	0.00212322	0.0019699	0.00182234
33																																	0.00329977	0.00283796	0.00211834	0.00132888	0.000776936	0.000591524	0.00073454	0.00105992	0.00137607	0.00157399	0.0017	0.00190601	0.00224567	0.00258054	0.00275918	0.00275453	0.00264908
34																																	0.00327609	0.0028487	0.0022721	0.00163092	0.001111	0.000858411	0.000909203	0.00117438	0.00148803	0.00173746	0.00194702	0.00223586	0.00264396	0.00310347	0.00350184	0.00370152	0.00368473
35																																0.00397489	0.00358989	0.00320802	0.00272723	0.00219588	0.00171874	0.00139673	0.00125146	0.00125126	0.00136729	0.00161001	0.00199254	0.00249752	0.00306006	0.00364229	0.00417012	0.00446858	0.00450701
36																																	0.00422402	0.00379302	0.00325587	0.00271767	0.00228199	0.0019643	0.00169298	0.00145337	0.00135483	0.00155196	0.00207068	0.00276457	0.00344119	0.00404184	0.0045314	0.00479038	0.00483804
37																																	0.00486879	0.00429952	0.00361684	0.00299371	0.00258112	0.00236322	0.00216874	0.00189078	0.0016593	0.00176183	0.00230153	0.00305559	0.00373664	0.00426261	0.00463523	0.0048233	0.00488446
38																																	0.00525624	0.00458561	0.00385531	0.00320078	0.00278733	0.00266268	0.00264472	0.00248538	0.00220591	0.00218217	0.00265764	0.00338681	0.00400088	0.00440522	0.00466019	0.00480798	0.00489411
39																																	0.00556845	0.00487037	0.00417551	0.00354359	0.00312126	0.00303137	0.0031412	0.00312812	0.00289883	0.00281231	0.00319463	0.00384746	0.00436145	0.00460574	0.00470575	0.00477866	0.00485033
40																																	0.00602155	0.00530912	0.00457876	0.00392618	0.00352766	0.00349462	0.00368028	0.00378153	0.0036933	0.00365506	0.00393337	0.00444042	0.00483539	0.00492626	0.00483826	0.00477718	0.00480519
41																																	0.00646793	0.00572899	0.00491193	0.0042274	0.00390278	0.00395677	0.00417126	0.00432798	0.00438624	0.00442793	0.00457689	0.00488104	0.00517378	0.00521526	0.00504148	0.00490166	0.00492495
42																																	0.00659623	0.00589959	0.00511632	0.00448927	0.00422496	0.00426601	0.00440849	0.00455854	0.00470501	0.00477401	0.00477491	0.00488828	0.00513807	0.00527363	0.0052075	0.00512812	0.00519584
43																																	0.00635915	0.00578714	0.00520134	0.0047328	0.00446992	0.00435645	0.00433848	0.00444491	0.00462025	0.00466856	0.0045649	0.00457955	0.0048498	0.00515305	0.00530447	0.00536148	0.00547119
44																																	0.00610648	0.0056115	0.0052113	0.00488137	0.00458821	0.00432464	0.00418447	0.00424598	0.00438952	0.00438774	0.00424827	0.00425091	0.00454797	0.00497631	0.00531148	0.00549008	0.00562526
45																																	0.00609489	0.00560039	0.00521332	0.0048481	0.00449352	0.00420704	0.00408759	0.00414894	0.0042243	0.00414741	0.00399799	0.00400458	0.00427844	0.00473106	0.00515397	0.00541113	0.00557662
46																																		0.00566545	0.00518962	0.00467667	0.00424021	0.00401088	0.00400424	0.00411548	0.00414376	0.00401263	0.00387583	0.00388512	0.00409708	0.00450083	0.00492961	0.00520934	0.00538092
47																																	0.00606789	0.00560518	0.00510824	0.00454997	0.00408597	0.0039019	0.00398725	0.00416084	0.0041923	0.00407325	0.00399134	0.00400689	0.00414847	0.00449434	0.00490116	0.00515493	0.00527914
48																																	0.0058892	0.00550264	0.00506387	0.00458812	0.00418783	0.00404259	0.0041557	0.00432844	0.00435091	0.0042929	0.00432031	0.00437359	0.00447494	0.00478163	0.0051571	0.00537611	0.00547174
49																																	0.00581395	0.00549307	0.0051045	0.00471567	0.00441904	0.00433467	0.00442095	0.0044861	0.00443402	0.00445025	0.00463685	0.00480759	0.00495771	0.00525289	0.00558373	0.00579546	0.0059375
50																																	0.00581985	0.00546818	0.00507861	0.00475582	0.00456389	0.00453274	0.00456388	0.0045047	0.00439243	0.00448239	0.00480239	0.00511916	0.00540899	0.00577292	0.00611976	0.00636357	0.00653152
51																															0.00626684	0.00607078	0.00576496	0.00531836	0.00490307	0.00466418	0.00458916	0.0045947	0.004575	0.00447501	0.00440931	0.00457867	0.00493926	0.00531401	0.00573175	0.00623786	0.00669144	0.00696543	0.00706059
52																											0.00652779		0.00634279	0.0063009	0.00616095	0.00591651	0.00557851	0.00513636	0.00476769	0.00464521	0.00469996	0.00475033	0.0046848	0.0045672	0.00458138	0.00483122	0.00519165	0.00553412	0.00596666	0.0065507	0.00708618	0.00735819	0.00738059
53																										0.00595589	0.00580832	0.0056233	0.00558138	0.00564905	0.00564626	0.00553817	0.00534921	0.00506216	0.0048314	0.00484521	0.00502963	0.00513513	0.00502032	0.00484642	0.00488473	0.00518728	0.00556114	0.00586685	0.00622241	0.00673001	0.00722755	0.007497	0.0075567
54																									0.00533094	0.00509651	0.00484596	0.0046491	0.00462293	0.00475673	0.00492779	0.00506101	0.00510103	0.00500603	0.00493393	0.00510514	0.00544521	0.00562658	0.00548971	0.00528843	0.00534905	0.00566969	0.00602029	0.0062807	0.00654627	0.00690935	0.00729126	0.00755493	0.00771034
55																							0.00554712	0.00522925	0.00486913	0.00447778	0.00417559	0.00399865	0.00395378	0.00406434	0.00430772	0.00459508	0.00479836	0.00487271	0.00498249	0.0053276	0.00580362	0.00605307	0.00595646	0.0058321	0.00597996	0.00630197	0.00655441	0.00671673	0.00691089	0.00717492	0.00744478	0.00765327	0.00783979
56																						0.00572724	0.00532462	0.0049563	0.00453644	0.00413943	0.00387851	0.00372655	0.00364881	0.00369988	0.00392868	0.00426526	0.00456109	0.004801	0.00511563	0.0055772	0.00605588	0.00630873	0.006309	0.00633666	0.0065857	0.00689366	0.00704299	0.00711417	0.00726688	0.00749363	0.00770028	0.00784713	0.00800437
57																				0.00605565	0.00581079	0.00544567	0.00497986	0.00449561	0.00407744	0.00380769	0.00367434	0.00358614	0.00353075	0.00356181	0.00375816	0.00410876	0.00447793	0.00486264	0.00532864	0.00580598	0.00617873	0.00638404	0.00648103	0.00664097	0.00693015	0.00719359	0.00728236	0.00731343	0.00745223	0.00769691	0.00793738	0.00811766	0.00828302
58																			0.00546723	0.00544732	0.00540244	0.00513459	0.00456887	0.003921	0.00349664	0.00338458	0.00342855	0.00345896	0.00348255	0.00355177	0.00374485	0.00408848	0.00448167	0.00493131	0.00544956	0.00589563	0.00618863	0.00636959	0.00652444	0.00674141	0.00701644	0.00723143	0.00728838	0.00727889	0.00737758	0.00766429	0.00802594	0.00832305	0.00854127
59																0.00444128	0.00462451	0.00462015	0.00457684	0.00470045	0.00485318	0.00469444	0.0041081	0.00341975	0.00303868	0.00302941	0.00318534	0.00331672	0.00342392	0.00357509	0.00382537	0.00414424	0.00446203	0.00486087	0.00535642	0.00578521	0.00609412	0.00634277	0.0065704	0.00680417	0.00704576	0.00724047	0.0072985	0.00723454	0.00724863	0.00755115	0.00802597	0.00840674	0.00862943
60															0.00293235		0.00348923	0.00360334	0.00366015	0.00388556	0.00415051	0.00410084	0.00364194	0.00311957	0.00288007	0.00291118	0.00303953	0.00316694	0.00332017	0.0035688	0.00391129	0.00421056	0.00441155	0.00469575	0.00512261	0.00553572	0.00590888	0.00629214	0.00664651	0.00693469	0.00716854	0.00735741	0.00743069	0.00734055	0.00729551	0.00758331	0.00808416	0.00845314	0.00858677
61															0.00190278	0.00212532	0.00243769	0.00265503	0.00286099	0.00317373	0.00349076	0.00354998	0.00329181	0.00300608	0.00293296	0.00298721	0.00301458	0.00304438	0.00320082	0.00352846	0.00393994	0.00425249	0.00441846	0.00462556	0.00495719	0.00532507	0.00573571	0.00620162	0.00664256	0.00701825	0.00731685	0.00753493	0.00764369	0.00760156	0.00757297	0.00781433	0.00823301	0.00850939	0.00850126
62														0.00163555	0.00136588	0.00143744	0.00165962	0.00194125	0.00233743	0.00279827	0.00314577	0.00322569	0.00308321	0.0029435	0.00296402	0.00305029	0.00302115	0.00295433	0.00308317	0.0034345	0.00385875	0.00422029	0.00446633	0.00466648	0.00491306	0.00524128	0.00564738	0.00606805	0.00645782	0.00687143	0.00727775	0.0075841	0.00778949	0.00790284	0.00799466	0.00820145	0.00847064	0.00858165	0.00840408
63														0.00164152	0.00117635	0.00101834	0.00113715	0.00151117	0.00216456	0.00287359	0.00325153	0.00320423	0.0030085	0.002881	0.00288723	0.00298246	0.00298216	0.00290938	0.00301209	0.00332723	0.00370849	0.00409839	0.00442669	0.00461696	0.00478854	0.0050926	0.00547042	0.00579579	0.00609333	0.00651437	0.00702412	0.00742692	0.0077161	0.00798573	0.00826199	0.00851783	0.00865426	0.00855797	0.00820999
64														0.00160737	0.000965224	0.000665091	0.000764853	0.00125724	0.00212469	0.00303857	0.00345194	0.0032936	0.00303455	0.00290386	0.00287377	0.00294633	0.00298786	0.00296219	0.00304832	0.00329151	0.00358497	0.00391416	0.00419947	0.00430722	0.00439196	0.00465533	0.00501615	0.00535095	0.00570262	0.00619748	0.00677925	0.00720282	0.00744068	0.00769622	0.0080717	0.00841326	0.00848254	0.00823184	0.00781092
65													0.00205203	0.00123147	0.000520565	0.000263652	0.00046643	0.00103972	0.00191777	0.00279916	0.00320966	0.00313772	0.00302954	0.00302814	0.0030402	0.0030787	0.00308217	0.00305572	0.00311701	0.00326511	0.00342941	0.00361453	0.00375146	0.00375502	0.00379411	0.00403548	0.00441762	0.00487194	0.00540485	0.00600756	0.00657551	0.00692254	0.00704341	0.00719582	0.00755608	0.00792008	0.00796342	0.00768155	0.00734198
66													0.00176921	0.000841561	0.000123737	-3.54279e-05	0.000278559	0.000854004	0.00157826	0.00224482	0.0025916	0.00270496	0.00286764	0.00305626	0.0031345	0.00311756	0.00304322	0.00301727	0.00308669	0.00315968	0.00320398	0.00324632	0.00324488	0.00320765	0.00329799	0.00359873	0.00403606	0.00457367	0.00520293	0.00582229	0.00629341	0.00654762	0.0066539	0.00682049	0.00716783	0.00748867	0.00750425	0.00726946	0.00706526
67													0.00181758	0.000877582	0.000136758	-4.94122e-05	0.000223319	0.000709883	0.00127126	0.00173662	0.00198574	0.00217338	0.00245721	0.00271926	0.00281941	0.00277198	0.00269378	0.00274933	0.0029133	0.00302674	0.00306594	0.0030569	0.00299354	0.00296727	0.00315087	0.00357073	0.00408856	0.00462317	0.00517674	0.00569017	0.00606518	0.00629908	0.00648736	0.00674032	0.007081	0.00733865	0.00732962	0.00714565	0.00701675
68														0.00126754	0.000506837	0.000194118	0.000293191	0.000626114	0.00105962	0.00140044	0.00155325	0.00167637	0.00188522	0.00209132	0.00220878	0.00222105	0.00221338	0.00236833	0.00268514	0.00297661	0.00313652	0.00315749	0.00308562	0.00308261	0.00334795	0.00388483	0.00448563	0.00499572	0.00541426	0.00577494	0.00607173	0.0063156	0.00656089	0.00683939	0.00712255	0.00730002	0.0072745	0.00712782	0.0070205
69														0.00170994	0.000995951	0.00057139	0.000494831	0.000663265	0.000951588	0.00120333	0.0013264	0.0014017	0.0015083	0.00163451	0.00178452	0.00190466	0.00197484	0.00218016	0.00261684	0.00308949	0.00336859	0.00341119	0.00332913	0.00334354	0.00365795	0.00424273	0.00486635	0.0053609	0.00570956	0.00596031	0.00616655	0.00639009	0.00666865	0.00696276	0.00718169	0.00724491	0.00715942	0.00701404	0.00689457
70													0.00262033	0.002079	0.00144669	0.000938032	0.000733755	0.000768431	0.000905307	0.00109555	0.0012801	0.00143123	0.00155951	0.00167852	0.00184824	0.00203015	0.00217414	0.00242916	0.00289941	0.00340698	0.00369347	0.00371268	0.0036102	0.00359899	0.0038439	0.00431529	0.00483612	0.00529124	0.00565063	0.00588889	0.00604871	0.00627322	0.00662446	0.00699149	0.00720695	0.00718586	0.00702795	0.00684753	0.00666689
71													0.00269777	0.00231898	0.00175878	0.00123257	0.000967845	0.00089543	0.000902046	0.00105055	0.00132033	0.00162095	0.00190972	0.00214535	0.00233077	0.00248733	0.00268058	0.00300773	0.0034565	0.00387936	0.00408669	0.00405774	0.00393311	0.00384089	0.00387636	0.00407713	0.00439315	0.00477313	0.00517318	0.00549507	0.00572257	0.00600423	0.00641762	0.00684024	0.00709694	0.00710577	0.00697549	0.00679641	0.00654948
72													0.00270609	0.00238806	0.00191729	0.00149568	0.00123937	0.00105214	0.000940077	0.00106852	0.00142078	0.00186585	0.00234525	0.00276266	0.00299735	0.00308952	0.00324376	0.00355825	0.00394642	0.00429447	0.00445408	0.00438831	0.00420693	0.00397688	0.00376324	0.00369157	0.00382617	0.00414408	0.00459619	0.00506329	0.00543469	0.00576333	0.00615159	0.00655098	0.00683296	0.00694118	0.00693432	0.00682276	0.00656683
73													0.0026147	0.00234458	0.00201329	0.00173732	0.00149169	0.00120426	0.00102411	0.00117724	0.00161958	0.00216326	0.00274213	0.00328296	0.00360572	0.00367627	0.00369822	0.0038442	0.00412781	0.00448057	0.00470782	0.00466756	0.00439297	0.00396513	0.00352385	0.00326528	0.00327701	0.00354432	0.00406149	0.00470867	0.00522708	0.00554037	0.00583957	0.00619632	0.00649164	0.00669046	0.00681201	0.00677495	0.00653959
74														0.00228634	0.00208549	0.001888	0.00164001	0.00135729	0.00122286	0.00142313	0.0018984	0.00244353	0.00298968	0.00353477	0.00394188	0.00405816	0.00394405	0.0038703	0.00405728	0.00446617	0.00482562	0.00488593	0.00457059	0.00396808	0.00333229	0.00291361	0.00277509	0.00294013	0.00349289	0.00431089	0.00497449	0.00527679	0.00549357	0.00581669	0.00612818	0.00639304	0.00660123	0.00660697	0.00638071
75													0.00250612	0.00228475	0.00213694	0.00196315	0.00175018	0.00158286	0.00156091	0.00176304	0.0021499	0.00258556	0.00302532	0.00350118	0.00394411	0.00413055	0.00397035	0.00377891	0.00391205	0.00432775	0.00474243	0.00490329	0.00464941	0.00400579	0.00327447	0.00275696	0.00250879	0.00257029	0.00308114	0.00395705	0.00472564	0.00508605	0.00528496	0.00555961	0.00584977	0.00611998	0.00633019	0.00634324	0.00615005
76													0.00253024	0.00230477	0.00219853	0.00204269	0.0018654	0.00179303	0.00183337	0.00197177	0.00220603	0.00250464	0.0028629	0.00329492	0.0037464	0.00399168	0.00389723	0.0037513	0.00386622	0.00418071	0.00450523	0.00467586	0.00450377	0.00393418	0.00325404	0.00281452	0.0026688	0.00275448	0.00314992	0.00387993	0.00460953	0.00503637	0.00527418	0.00549347	0.00571119	0.00590886	0.00603565	0.00603839	0.00594096
77														0.00220585	0.00217616	0.00201586	0.00179396	0.00170442	0.00174116	0.00183559	0.00198238	0.00221548	0.00256599	0.00301486	0.00347528	0.00375777	0.00379628	0.00382433	0.00396642	0.00411994	0.00425949	0.00435661	0.00422941	0.00376913	0.00323197	0.00299698	0.00309894	0.00330817	0.00356472	0.00401434	0.00456397	0.0049681	0.00519957	0.00535223	0.00550338	0.00564533	0.00570723	0.00571892	0.00574201
78													0.00214935	0.00199283	0.00197093	0.00175033	0.00143004	0.00127592	0.00132777	0.00147001	0.00163105	0.00186535	0.00224135	0.00270855	0.00313976	0.00340819	0.0035566	0.00376958	0.00397964	0.00402482	0.00401205	0.00403542	0.00393501	0.00358995	0.00322315	0.00317535	0.00346126	0.00377356	0.00394329	0.00415428	0.0044918	0.0047776	0.00491647	0.00498439	0.00509793	0.00524988	0.00532447	0.00537184	0.00548168
79													0.00220267	0.00192784	0.0017782	0.00146075	0.00106517	0.00087655	0.000985796	0.00123176	0.00144519	0.00166845	0.00203041	0.00247505	0.00282348	0.00300848	0.00316634	0.00344287	0.00369182	0.00374189	0.00372826	0.00375916	0.00368176	0.00342308	0.00320236	0.00327521	0.00364382	0.00403096	0.00420248	0.00428238	0.0044416	0.00460171	0.00465719	0.00464688	0.00469599	0.00483675	0.00494772	0.00505643	0.0052322
80														0.00217871	0.00185804	0.0014697	0.00104964	0.000844124	0.000983528	0.00129536	0.00152872	0.0016852	0.00196571	0.0023591	0.00263259	0.002724	0.00280555	0.00298777	0.00316701	0.00327231	0.00340461	0.00355634	0.00352964	0.00332146	0.00320513	0.00338331	0.00383085	0.00429735	0.00450256	0.00450061	0.00452258	0.00460989	0.00465101	0.00459566	0.00455498	0.00463299	0.00475932	0.00494315	0.00518254
81													0.00301749	0.00254113	0.00212126	0.0017162	0.00130104	0.00105603	0.00114203	0.00143282	0.00164661	0.00172001	0.00188771	0.00221528	0.00245533	0.00250283	0.0024955	0.00250971	0.00254246	0.00267739	0.0029797	0.00329407	0.0033667	0.00324374	0.00325107	0.00356607	0.0041147	0.00464597	0.00488313	0.00485799	0.00483049	0.00491502	0.00498595	0.00490837	0.00477135	0.00474377	0.00482675	0.00502326	0.00527123
82														0.00273074	0.00231588	0.00193331	0.00153342	0.00123775	0.0012175	0.00142789	0.00161809	0.00165514	0.00173379	0.0019699	0.00215593	0.00217243	0.00210854	0.00201318	0.00194551	0.00206801	0.00242677	0.00280615	0.00296491	0.0029814	0.0031643	0.00364528	0.00430768	0.00490524	0.00520749	0.00525406	0.00529101	0.00542854	0.0055281	0.00543275	0.00521037	0.00505149	0.00500806	0.00509115	0.00525864
83													0.00309942	0.00273516	0.00240837	0.00207321	0.00170939	0.00140262	0.00128452	0.00137955	0.0015361	0.00159551	0.00164098	0.00176131	0.00182965	0.00178071	0.00167891	0.00155839	0.00147062	0.00154201	0.00181972	0.00213917	0.00233473	0.00249333	0.00284187	0.00347525	0.00427645	0.00497533	0.00535251	0.00547738	0.00559602	0.00578101	0.00588372	0.00578265	0.00553088	0.00528991	0.00512048	0.00505504	0.00513323
84													0.00295654	0.00271657	0.00251504	0.00225583	0.00194701	0.00164568	0.00141655	0.00133233	0.00138641	0.00146734	0.00153007	0.00157341	0.00155052	0.00145308	0.00130373	0.00114965	0.00105466	0.00107375	0.00125632	0.00153341	0.00179099	0.0020616	0.00249162	0.00320247	0.00411477	0.00490775	0.00533849	0.00549121	0.00560614	0.0057574	0.0058309	0.00573974	0.00551256	0.00526746	0.00505674	0.00493454	0.0050129
85													0.00291715	0.00277326	0.00268275	0.00256148	0.00234723	0.00199826	0.00155434	0.00118069	0.00102048	0.00105016	0.00115256	0.00123799	0.00127666	0.00123176	0.00104536	0.00080572	0.000668971	0.000672253	0.000856357	0.0012188	0.00161474	0.00196175	0.00238109	0.00306437	0.00396834	0.00477253	0.00524704	0.00543134	0.00549065	0.00552471	0.00551629	0.00542387	0.0052474	0.00505452	0.00487145	0.00475781	0.0048795
86													0.0031098	0.00301383	0.00300753	0.00308021	0.0029816	0.00248315	0.00169264	0.000957048	0.000534425	0.000465518	0.000624728	0.000868874	0.00110539	0.00119107	0.000999406	0.000669738	0.000466473	0.000472308	0.000730504	0.00125488	0.00182376	0.00223906	0.00260864	0.00315823	0.00389076	0.00458734	0.00506965	0.00529641	0.00532863	0.00525295	0.00513377	0.00501231	0.00489431	0.00479214	0.00467485	0.00456762	0.00467426
87													0.00366108	0.00359044	0.00364071	0.00383324	0.00373068	0.00297206	0.00181185	0.000801763	0.000237822	0.000134384	0.000350499	0.000728027	0.00111722	0.00128635	0.00110018	0.000736823	0.000496361	0.000508152	0.00084352	0.00151129	0.00223478	0.00273672	0.00305981	0.00340568	0.00386517	0.00436984	0.00478037	0.00499516	0.00502114	0.00491203	0.0047498	0.00462882	0.00457191	0.00456352	0.00452835	0.00443405	0.004482
88													0.00448426	0.00440119	0.00441137	0.00452512	0.00428129	0.00330067	0.00192425	0.000830262	0.000300942	0.000254478	0.000482624	0.000822263	0.00116047	0.00130048	0.00114597	0.000858259	0.000670995	0.000711127	0.00108421	0.00180493	0.00259272	0.00312472	0.00336499	0.00351281	0.00376825	0.00414771	0.00448539	0.00464058	0.00463387	0.00454212	0.00443836	0.00438085	0.00437474	0.00441476	0.00443364	0.00437497	0.00440405
89													0.00534496		0.00490293	0.00475078	0.0043895	0.00343352	0.00211015	0.00108799	0.000653455	0.000660647	0.000834878	0.000995856	0.00112213	0.0011669	0.00110116	0.00101621	0.00100069	0.00110392	0.001441	0.00206042	0.00272836	0.00312606	0.00320222	0.00320561	0.00341378	0.00383785	0.00422653	0.00437559	0.00432752	0.00424865	0.00423474	0.00426656	0.00430236	0.00434569	0.00437236	0.00436207	0.00443646
90																	0.00408896	0.00338945	0.00234324	0.00149567	0.00114743	0.00115726	0.00123844	0.00119956	0.00109848	0.00104786	0.00108883	0.00124344	0.00144063	0.00159512	0.0018085	0.00219469	0.00259652	0.00275707	0.00266612	0.00259044	0.00281769	0.00334835	0.00387098	0.00409558	0.0040482	0.00398788	0.00405555	0.00416197	0.00422046	0.0042583	0.00431466	0.0044024	0.00456187
91																		0.00334028	0.00264231	0.00202561	0.00176709	0.0017723	0.00177131	0.00155775	0.00125423	0.00108921	0.00114978	0.00142486	0.00173863	0.00187552	0.00191688	0.00205775	0.00221644	0.00220544	0.0020389	0.00193426	0.00214919	0.00271331	0.00333255	0.00366759	0.00369562	0.00369487	0.00382042	0.0039421	0.00398372	0.00405831	0.00424387	0.00450012	0.00475146
92																			0.00318093	0.00281674	0.00262399	0.00258886	0.00251287	0.00217815	0.00171259	0.00137588	0.00128549	0.00146532	0.00173187	0.00179267	0.00170281	0.00170204	0.00173766	0.00165379	0.00147057	0.00135882	0.0015369	0.00205641	0.00268902	0.00312171	0.00328513	0.00338569	0.00353755	0.00361987	0.00363819	0.00379946	0.00416177	0.00459743	0.00494771
93																				0.00380122	0.00360411	0.00343237	0.00327938	0.002947	0.00244636	0.00195003	0.00159669	0.00149259	0.0015393	0.00149295	0.00139712	0.00141652	0.00143418	0.00130636	0.00109726	0.00098155	0.00112151	0.00153451	0.00205512	0.00246569	0.0027114	0.00292047	0.00313246	0.00323445	0.00328733	0.00352332	0.0039857	0.00454579	0.00502935
94																						0.00406735	0.00391233	0.00369923	0.0032707	0.00268353	0.00209014	0.0016438	0.00137459	0.00123617	0.00127328	0.00144333	0.00150874	0.00135056	0.00109546	0.000936639	0.000972127	0.00117103	0.00143559	0.00166925	0.00187895	0.00216473	0.00250259	0.00274249	0.00291227	0.00320747	0.00368433	0.00429036	0.004898
95																										0.00330174	0.00261867	0.00195055	0.0014449	0.00128593	0.0014779	0.00176317	0.00184546	0.0016437	0.00130394	0.00101465	0.000838648	0.000752031	0.000753898	0.000837104	0.00102258	0.0013852	0.00186495	0.00227063	0.00258335	0.00296217	0.00345353	0.00404318	0.00466723
96																												0.0024325	0.00185247	0.00168951	0.00187525	0.00205688	0.00200421	0.00170026	0.00125567	0.000805474	0.000420946	0.000149021	7.30961e-05	0.000203018	0.0004955	0.00096969	0.00154898	0.00203847	0.00242638	0.00287209	0.00339066	0.00393415	0.00447239
97																											0.00355815	0.00297292	0.00239494	0.00214295	0.00211066	0.00199246	0.00169688	0.00128931	0.000810566	0.000297183	-0.000137583	-0.000363777	-0.000302597	7.48448e-06	0.000458548	0.00100067	0.00154821	0.00198259	0.00236209	0.00282827	0.00334571	0.00383029	0.00427494
98																													0.0028028	0.00237363	0.00203364	0.00161388	0.00113958	0.000711315	0.000302724	-0.000132376	-0.000443253	-0.00047501	-0.000235322	0.000187675	0.000700834	0.00121131	0.00161233	0.00190162	0.00223887	0.00271487	0.00321819	0.00365287	0.00403854
99																															0.00182952	0.00122076	0.000665432	0.000258037	-2.72024e-05	-0.000271691	-0.000370557	-0.00023522	4.68821e-05	0.000401542	0.000839993	0.00129612	0.00161738	0.00181176	0.00208143	0.00252359	0.00301452	0.00344496	0.00381666
100																																	0.000382451	-5.03824e-05	-0.000250455	-0.000286918	-0.000167624	6.30086e-05	0.000268878	0.000443443	0.000736594	0.00117087	0.00156004	0.0018019	0.0020295	0.00239681	0.00286326	0.00331208	0.00369434
101																																	0.000413173	-0.000141298	-0.000425582	-0.000416415	-0.000172949	0.000136031	0.000307276	0.000360529	0.000543815	0.000979729	0.00149994	0.00190844	0.00221105	0.00255425	0.00297247	0.0033706	0.00369057
102																																	0.000845051	0.000106105	-0.000414401	-0.000561773	-0.000357081	-5.39945e-06	0.00022463	0.000293675	0.000465531	0.000930811	0.00157503	0.0021816	0.00263954	0.00299697	0.00331208	0.00356133	0.00373282
103																																	0.00145809	0.000623759	-6.19878e-05	-0.000395198	-0.000334866	-2.79474e-05	0.000258627	0.00039049	0.000577209	0.00107158	0.0018264	0.0026004	0.00317086	0.00348031	0.00362932	0.00371887	0.00378121
104																																	0.00186912	0.00112435	0.000487127	9.65584e-05	4.60473e-05	0.000277396	0.000579397	0.000739955	0.000880371	0.00133512	0.00215	0.00302006	0.00360075	0.00379273	0.00378855	0.00379366	0.00383276
105																																	0.00193596	0.00131648	0.000838486	0.000549488	0.000522456	0.000732017	0.00103256	0.00120286	0.00128732	0.00165633	0.00245472	0.00333781	0.00387035	0.00397799	0.00392206	0.00389642	0.0038924
106																																	0.00184112	0.0012313	0.000851403	0.000721737	0.000823025	0.00106305	0.00133927	0.00152792	0.00166552	0.00204347	0.00280156	0.00360907	0.00405994	0.00416279	0.0041592	0.00410321	0.00397015
107																																		0.00116588	0.000768088	0.000714821	0.000924692	0.00118519	0.00140973	0.00164053	0.00195968	0.00246692	0.00315111	0.00376097	0.00407999	0.00421964	0.00431346	0.00423655	0.00397877
108																																		0.00137029	0.000892238	0.000780655	0.000954205	0.00115032	0.00131511	0.00161275	0.00212782	0.00274516	0.00328607	0.0036314	0.00380413	0.00396369	0.00411623	0.00404178	0.00376423
109																																		0.0018819	0.00137954	0.00113328	0.00107783	0.0010646	0.00113766	0.00148432	0.00211963	0.00278105	0.00319254	0.00333862	0.00339856	0.00351986	0.00365143	0.00359377	0.00337865
110																																	0.00309668	0.00247133	0.00204395	0.00167311	0.00133266	0.0010677	0.001028	0.00136719	0.0020346	0.0027177	0.00309353	0.0031603	0.0031442	0.00318091	0.0032473	0.00321852	0.00308777
111																																	0.00326678	0.00276525	0.00235047	0.00189522	0.00146425	0.00116722	0.00113027	0.00143905	0.00202966	0.00265593	0.00302547	0.00309548	0.0030476	0.00301176	0.003029	0.00303978	0.00297766
112																																	0.00321658	0.00264717	0.00206239	0.00155358	0.00128444	0.00124718	0.00139375	0.00170978	0.00213933	0.00256362	0.00283497	0.00291857	0.00289346	0.0028461	0.00286782	0.00292584	0.00289552
113																																	0.00324406	0.00246318	0.00165652	0.00111273	0.00104802	0.00131097	0.00166576	0.00201562	0.00229061	0.00243968	0.00251374	0.00258251	0.00262396	0.00263409	0.00270115	0.00279554	0.00277674
114																																		0.00256743	0.00165914	0.00109638	0.0011	0.00145722	0.00185185	0.00217143	0.00234279	0.0023195	0.00226527	0.00233406	0.0024504	0.00253524	0.00262959	0.00272482	0.00274024
115																																		0.00288907	0.00199559	0.00143169	0.00138583	0.00162969	0.0018893	0.00210902	0.00224691	0.00224642	0.00223786	0.00235422	0.00252333	0.00264349	0.00271667	0.00279444	0.00287631
116																																	0.0036916	0.00296202	0.00214936	0.00165372	0.0015681	0.00164528	0.00173289	0.00189152	0.00210244	0.00225059	0.0023683	0.00255094	0.00274974	0.00285427	0.00288053	0.00295737	0.00309755
117																																	0.00332254	0.00262737	0.00197467	0.00165354	0.00164369	0.00167072	0.00165699	0.00178477	0.0020826	0.00236754	0.00259135	0.00283006	0.00302388	0.00305596	0.00301673	0.00309265	0.00324295
118																																0.00374799	0.00304421	0.00243404	0.0019743	0.00181904	0.00194506	0.00207805	0.00207491	0.00213662	0.00238359	0.00266915	0.00291315	0.00313672	0.00324475	0.00314926	0.00302314	0.00306868	0.0031939
119																																	0.00323865	0.00274377	0.00235613	0.00221601	0.00240021	0.0026935	0.00282877	0.0028623	0.00295868	0.00311267	0.00325789	0.00333424	0.00325891	0.00302281	0.00281501	0.00281107	0.0029297
120																																0.00419971	0.00377748	0.00330333	0.00281228	0.00255599	0.00267572	0.00303549	0.00333323	0.00343345	0.00344955	0.00350267	0.00353892	0.00341813	0.00312568	0.00276472	0.00248784	0.00243482	0.00260329
121																																	0.00433332	0.00383616	0.00321202	0.00285105	0.0028717	0.0031547	0.00346999	0.00361272	0.00363411	0.00370209	0.00373883	0.00351466	0.00306695	0.00262049	0.00231942	0.00227003	0.00253732
122																																	0.00473171	0.00428298	0.00366373	0.00333157	0.00331986	0.0034486	0.00360176	0.00365524	0.00363867	0.00370911	0.00377479	0.00355532	0.00309174	0.00268277	0.00248196	0.00253707	0.00290769
123																																		0.00472083	0.00423052	0.00402483	0.00400982	0.00394776	0.00387335	0.00380152	0.00369613	0.00363728	0.00359564	0.00338192	0.00304268	0.00283396	0.00284039	0.00302791	0.00343598
124																																			0.00496142	0.00476888	0.00463722	0.00437035	0.00413696	0.00404578	0.00392604	0.0037028	0.00343547	0.00314426	0.00293085	0.00293383	0.00310289	0.00333788	0.0036818
125																																						0.00467117	0.00436632	0.00431883	0.00430418	0.00406316	0.00362852	0.00320277	0.00297656	0.00300394	0.00316481	0.00336096	0.0036176
126																																						0.00492715	0.0045931	0.00455119	0.00467465	0.00456568	0.00412319	0.0036301	0.00332922	0.00322859	0.00324867	0.00337632	0.00359838
127																																									0.00491547	0.00495677	0.00461663	0.00418198	0.00387547	0.00366052	0.0035367	0.00359955	0.00381731
128																																										0.00519371	0.00498077	0.00466219	0.00440548	0.00414813	0.00395459	0.00399768	0.00421544
129																																												0.00500615	0.00483657	0.00461045	0.00442973	0.00451187	0.0047153
130																																													0.00518954	0.00507994	0.0049875	0.00512013	0.00525263
131																																																0.00584997	0.00582696
132																																																0.00663249
133
134
135
136
137
138
139
140
141
142
143
144
145
146
147
148
149
[truncated: 101 more columns]

## Sheet: panel_a_frame_150.0_ms
	0	1	2	3	4	5	6	7	8	9	10	11	12	13	14	15	16	17	18	19	20	21	22	23	24	25	26	27	28	29	30	31	32	33	34	35	36	37	38	39	40	41	42	43	44	45	46	47	48
0
1
2
3
4
5
6
7
8
9
10
11
12
13
14
15
16
17
18																																																-0.0108423	-0.0106194
19																																													-0.0111472	-0.0113722	-0.0113265	-0.0110678	-0.0107752
20																																											-0.010959		-0.0113318	-0.0115259	-0.0114769	-0.0112256	-0.0109167
21																																										-0.0112817	-0.0113206	-0.0114043	-0.0115278	-0.0115826	-0.0115002	-0.0112995	-0.0110284
22																																								-0.0112798		-0.0116069	-0.0117036	-0.011764	-0.0117298	-0.0115982	-0.011448	-0.0112983	-0.0111025
23																																						-0.0105956	-0.0110893	-0.0114944	-0.0117247	-0.0118178	-0.0118776	-0.011891	-0.0117516	-0.0115022	-0.0113028	-0.0111794	-0.0110533
24																																						-0.0107181	-0.0112393	-0.0116722	-0.011866	-0.0118516	-0.0117944	-0.0117327	-0.0115578	-0.0112995	-0.0111107	-0.0110099	-0.0109246
25																																				-0.0105399	-0.0106225	-0.010957	-0.0114099	-0.0117704	-0.0118894	-0.0117847	-0.0116177	-0.0114782	-0.0113185	-0.0111357	-0.0110108	-0.010947	-0.0108818
26																																		-0.0112423	-0.0109592	-0.0108608	-0.0109648	-0.0112312	-0.0115484	-0.0117615	-0.0117753	-0.0116171	-0.0114051	-0.011234	-0.0111198	-0.0110386	-0.0109912	-0.0109716	-0.0109256
27																																		-0.0113443	-0.0111481	-0.0111349	-0.0112548	-0.0114385	-0.0116192	-0.0116928	-0.0115981	-0.0113897	-0.0111706	-0.0110065	-0.0109188	-0.0108897	-0.0108998	-0.0109289	-0.0109116
28																																	-0.0115799	-0.0114698	-0.011372	-0.0113831	-0.011455	-0.0115478	-0.0116299	-0.0116105	-0.0114375	-0.0111975	-0.0109888	-0.0108232	-0.010694	-0.0106368	-0.0106834	-0.0107751	-0.010793
29																																-0.0113566	-0.0115719	-0.0116537	-0.0116514	-0.0116197	-0.0115839	-0.0115776	-0.0115707	-0.0114692	-0.0112568	-0.0110417	-0.0108766	-0.0107061	-0.0105041	-0.010374	-0.0104218	-0.0105615	-0.0106155
30																																-0.0112607	-0.011549	-0.0117598	-0.011837	-0.0117674	-0.0116401	-0.0115515	-0.0114642	-0.0112979	-0.0110801	-0.0108988	-0.0107586	-0.0105923	-0.0103651	-0.0101826	-0.0101866	-0.0103174	-0.0103974
31																																-0.0111861	-0.0114278	-0.0116546	-0.0117874	-0.0117582	-0.0116374	-0.0115204	-0.0113838	-0.0111793	-0.0109485	-0.0107445	-0.0105711	-0.0104066	-0.0102049	-0.0100145	-0.00996577	-0.0100558	-0.0101593
32																																	-0.011294	-0.0114497	-0.011593	-0.0116583	-0.0116319	-0.0115356	-0.0113692	-0.0111193	-0.0108319	-0.0105666	-0.0103506	-0.0101816	-0.0100049	-0.00982864	-0.00975406	-0.00981502	-0.0099428
33																																	-0.0113233	-0.0114136	-0.0115092	-0.0115977	-0.0116247	-0.0115462	-0.0113652	-0.0110805	-0.0107407	-0.0104421	-0.0102261	-0.0100588	-0.00988398	-0.00971908	-0.00963956	-0.00967809	-0.00979972
34																																	-0.0114386	-0.0115423	-0.0115888	-0.0116062	-0.0115869	-0.011488	-0.0113075	-0.0110379	-0.0107106	-0.0104331	-0.0102458	-0.0100863	-0.00991322	-0.00976106	-0.00967808	-0.00968459	-0.00976206
35																																-0.0112786	-0.0114548	-0.0116029	-0.0116431	-0.0115959	-0.0115108	-0.0113793	-0.0112116	-0.0110033	-0.0107417	-0.0104914	-0.0102932	-0.0101145	-0.00995846	-0.00984849	-0.00978115	-0.00976505	-0.00979936
36																																	-0.0113787	-0.0115283	-0.0115793	-0.0115248	-0.0114167	-0.0112721	-0.0111291	-0.0109976	-0.0108109	-0.0105514	-0.0102736	-0.0100391	-0.0099094	-0.00987486	-0.00986613	-0.00986435	-0.00988368
37																																	-0.0113247	-0.011437	-0.0114979	-0.0114807	-0.0113997	-0.0112701	-0.0111385	-0.011037	-0.0108885	-0.0106046	-0.0102435	-0.00996493	-0.00986812	-0.00990738	-0.00997258	-0.0100133	-0.0100381
38																																	-0.0113485	-0.0114297	-0.0115065	-0.011539	-0.0115077	-0.0114023	-0.0112422	-0.0110849	-0.0109121	-0.0106309	-0.0102761	-0.0100255	-0.00997235	-0.0100505	-0.0101538	-0.0102233	-0.0102491
39																																	-0.0114383	-0.0115237	-0.0116121	-0.0116504	-0.0116251	-0.0115158	-0.0113013	-0.0110437	-0.0108056	-0.0105596	-0.0103149	-0.010172	-0.0101717	-0.0102531	-0.0103484	-0.0104169	-0.0104332
40																																	-0.0115305	-0.0116514	-0.0117213	-0.0117061	-0.011633	-0.0114998	-0.0112612	-0.0109431	-0.0106417	-0.0104214	-0.010304	-0.0102863	-0.0103284	-0.0103856	-0.0104472	-0.0105115	-0.0105433
41																																	-0.011511	-0.011672	-0.0117104	-0.0116447	-0.0115341	-0.0113953	-0.0111945	-0.010907	-0.0105892	-0.010363	-0.0103037	-0.010355	-0.0104097	-0.010431	-0.0104572	-0.0105284	-0.0106041
42																																	-0.011328	-0.0115219	-0.0115863	-0.0115414	-0.0114313	-0.0112988	-0.0111581	-0.0109586	-0.0106852	-0.01046	-0.0104071	-0.0104647	-0.0104949	-0.0104704	-0.0104613	-0.0105302	-0.0106315
43																																	-0.0111073	-0.0113477	-0.0115218	-0.0115659	-0.0114685	-0.0113133	-0.0111813	-0.0110409	-0.0108403	-0.0106673	-0.0106413	-0.0106926	-0.0106785	-0.0105958	-0.0105378	-0.0105697	-0.0106497
44																																	-0.0110174	-0.0112842	-0.0115463	-0.0116739	-0.0115992	-0.011413	-0.011239	-0.011104	-0.0109816	-0.0109127	-0.0109492	-0.0110117	-0.0109868	-0.0108855	-0.0107877	-0.0107467	-0.0107534
45																																	-0.0110434	-0.0112649	-0.0115086	-0.0116693	-0.011644	-0.0114746	-0.0112869	-0.0111688	-0.0111374	-0.0111828	-0.0112769	-0.0113557	-0.011368	-0.0113095	-0.0111964	-0.0110648	-0.0109645
46																																		-0.0112498	-0.011437	-0.0115994	-0.0116234	-0.0114974	-0.0113435	-0.0112852	-0.0113436	-0.0114542	-0.0115528	-0.0116253	-0.0116807	-0.0116788	-0.0115612	-0.011355	-0.0111691
47																																	-0.0111697	-0.01131	-0.0114492	-0.0115884	-0.0116323	-0.0115329	-0.0114098	-0.0114068	-0.0115148	-0.0116204	-0.0116728	-0.0117236	-0.0118057	-0.0118369	-0.0117203	-0.0114946	-0.011304
48																																	-0.0113495	-0.0114456	-0.0115023	-0.011577	-0.0116201	-0.0115399	-0.0114291	-0.011446	-0.0115588	-0.0116331	-0.0116485	-0.0116852	-0.0117674	-0.0118049	-0.0117103	-0.0115342	-0.0114158
49																																	-0.0115227	-0.0115626	-0.0115088	-0.011492	-0.0115357	-0.0115027	-0.0114104	-0.011415	-0.0115081	-0.0115754	-0.0115992	-0.0116207	-0.0116613	-0.011691	-0.0116558	-0.0115781	-0.0115486
50																																	-0.0115408	-0.0115673	-0.011458	-0.0113851	-0.0114469	-0.011491	-0.0114315	-0.0113957	-0.0114534	-0.0115393	-0.0115923	-0.011581	-0.0115476	-0.0115604	-0.0116034	-0.0116381	-0.011684
51																															-0.0112147	-0.0113008	-0.0113946	-0.0114281	-0.0113472	-0.0112863	-0.0113718	-0.0114815	-0.0114656	-0.0114031	-0.0114285	-0.011523	-0.0115837	-0.0115376	-0.0114479	-0.011447	-0.0115546	-0.011689	-0.0117954
52																											-0.0108812		-0.0111344	-0.0111584	-0.0111687	-0.0111643	-0.0111601	-0.0111732	-0.0111518	-0.0111425	-0.0112403	-0.0113785	-0.0114218	-0.0113974	-0.0114224	-0.0114938	-0.0115199	-0.0114514	-0.0113584	-0.0113634	-0.0115054	-0.0117043	-0.0118488
53																										-0.0112758	-0.011335	-0.0113986	-0.0113578	-0.0112618	-0.0111459	-0.0109978	-0.010881	-0.0108717	-0.0109156	-0.0109726	-0.01108	-0.0112203	-0.01132	-0.0113721	-0.0114216	-0.0114571	-0.0114356	-0.0113598	-0.0112901	-0.011304	-0.0114484	-0.0116715	-0.0118448
54																									-0.0115286	-0.0115862	-0.0117157	-0.0117273	-0.0115584	-0.0113234	-0.0110789	-0.0108247	-0.0106489	-0.0106398	-0.0107283	-0.0108252	-0.0109368	-0.0110755	-0.0112119	-0.0113213	-0.01139	-0.0113948	-0.0113385	-0.0112702	-0.0112369	-0.0112744	-0.011424	-0.011654	-0.0118508
55																							-0.0114371	-0.0114649	-0.0114772	-0.0116096	-0.0117924	-0.0118051	-0.011597	-0.0113011	-0.011013	-0.0107452	-0.0105654	-0.010537	-0.0105971	-0.0106799	-0.0107958	-0.0109477	-0.0111045	-0.0112323	-0.011302	-0.011277	-0.0111718	-0.0110983	-0.0111345	-0.01126	-0.0114547	-0.0116802	-0.0118618
56																						-0.0114141	-0.0113958	-0.0113718	-0.0113655	-0.0114837	-0.0116483	-0.0116694	-0.0114946	-0.0112261	-0.0109636	-0.0107295	-0.0105613	-0.0104873	-0.0104832	-0.0105485	-0.010682	-0.0108436	-0.010992	-0.0111031	-0.0111697	-0.0111354	-0.0109763	-0.0108726	-0.0109892	-0.0112406	-0.0114912	-0.0116872	-0.0118171
57																				-0.0110884	-0.0113401	-0.0113951	-0.0113805	-0.0113612	-0.0113544	-0.0114087	-0.0114737	-0.0114439	-0.0112955	-0.0110912	-0.0108864	-0.0106962	-0.0105448	-0.0104415	-0.0104025	-0.0104719	-0.0106171	-0.0107606	-0.0108705	-0.0109548	-0.0110442	-0.0110664	-0.0109241	-0.0107988	-0.0109362	-0.0112468	-0.0115123	-0.011659	-0.0117351
58																			-0.0106193	-0.0108879	-0.0111421	-0.0112858	-0.0113567	-0.0114001	-0.0114114	-0.0113906	-0.0113236	-0.0112023	-0.0110554	-0.0109196	-0.0107965	-0.010681	-0.0105809	-0.0104816	-0.0104157	-0.0104624	-0.0105865	-0.0106938	-0.0107649	-0.0108389	-0.0109751	-0.0111059	-0.011082	-0.0109964	-0.0110868	-0.01134	-0.011558	-0.011645	-0.0116767
59																-0.0104578	-0.0104948	-0.010559	-0.0106154	-0.0107028	-0.0108802	-0.0110996	-0.0112723	-0.0113667	-0.011381	-0.0113149	-0.0111726	-0.0109931	-0.0108475	-0.0107698	-0.0107371	-0.0107272	-0.0107221	-0.0106701	-0.0105854	-0.0105742	-0.0106322	-0.0106837	-0.0107371	-0.0108364	-0.0110144	-0.0112218	-0.0113372	-0.0113503	-0.011389	-0.0115182	-0.0116496	-0.0116935	-0.011714
60															-0.0105612		-0.0106514	-0.0106976	-0.010664	-0.0105893	-0.010657	-0.010875	-0.0110661	-0.0111458	-0.0111472	-0.0110992	-0.0109924	-0.0108362	-0.0107107	-0.010672	-0.0107074	-0.0107836	-0.0108667	-0.010897	-0.0108505	-0.0108042	-0.0107738	-0.010748	-0.0108045	-0.0109638	-0.0111678	-0.0113841	-0.011583	-0.0116933	-0.0117042	-0.0117155	-0.0117759	-0.0118403	-0.0119186
61															-0.0107894	-0.0108388	-0.0108524	-0.0108539	-0.0107447	-0.0105585	-0.010512	-0.0106437	-0.0107704	-0.0108	-0.0107876	-0.0107928	-0.0107915	-0.0107239	-0.0106363	-0.0106144	-0.0106793	-0.0107874	-0.0109006	-0.0109947	-0.0110331	-0.0110163	-0.0109361	-0.0108528	-0.0109157	-0.0111217	-0.0113323	-0.011527	-0.0117563	-0.0119262	-0.0119307	-0.0118728	-0.0119097	-0.012058	-0.0122543
62														-0.0107992	-0.0110403	-0.0111352	-0.011139	-0.011073	-0.0108745	-0.0106085	-0.010477	-0.0105072	-0.0105514	-0.0105412	-0.0105199	-0.0105552	-0.0106323	-0.0106447	-0.0105933	-0.0105817	-0.0106561	-0.0107613	-0.0108592	-0.0109744	-0.0110893	-0.0111389	-0.011077	-0.010995	-0.0110607	-0.0112643	-0.0114563	-0.0116271	-0.0118518	-0.0120381	-0.0120477	-0.0119671	-0.0120126	-0.0122597	-0.0125897
63														-0.0109238	-0.011227	-0.0114017	-0.0114182	-0.0112909	-0.0110202	-0.0107288	-0.0105845	-0.0105551	-0.0105188	-0.0104706	-0.0104525	-0.0104993	-0.0105868	-0.0106122	-0.0105817	-0.0105955	-0.010677	-0.0107617	-0.0108335	-0.0109521	-0.0111109	-0.0112151	-0.0112071	-0.0111746	-0.011249	-0.0114134	-0.0115599	-0.0117092	-0.0119234	-0.012104	-0.0121174	-0.0120383	-0.0121007	-0.0124181	-0.0128417
64														-0.0110687	-0.0114035	-0.0115953	-0.0115757	-0.0113822	-0.0110937	-0.0108592	-0.0107656	-0.0107077	-0.0105972	-0.0105132	-0.0105222	-0.0105951	-0.0106544	-0.0106394	-0.0106179	-0.0106671	-0.0107525	-0.0108209	-0.0108969	-0.0110351	-0.0112069	-0.011325	-0.0113631	-0.0113881	-0.0114661	-0.0115688	-0.0116482	-0.0117805	-0.0120076	-0.0121929	-0.0122153	-0.0121613	-0.0122472	-0.0125806	-0.0130083
65													-0.01098	-0.0113266	-0.0116576	-0.0117744	-0.0116404	-0.0113589	-0.0110787	-0.0109234	-0.0108694	-0.0107756	-0.0106228	-0.0105539	-0.0106332	-0.0107541	-0.0107837	-0.0107155	-0.0106895	-0.0107702	-0.0108819	-0.0109939	-0.0111374	-0.011306	-0.0114472	-0.0115301	-0.0115811	-0.0116335	-0.0116916	-0.0117304	-0.0117554	-0.0118798	-0.0121291	-0.0123297	-0.0123721	-0.0123633	-0.0124725	-0.0127629	-0.0131054
66													-0.0111179	-0.0115172	-0.0118452	-0.011887	-0.011656	-0.0113106	-0.0110327	-0.0109171	-0.0108658	-0.010736	-0.0105803	-0.0105744	-0.010753	-0.0109464	-0.0109862	-0.0108889	-0.0108369	-0.0109223	-0.0110777	-0.0112767	-0.0114973	-0.0116569	-0.0117192	-0.0117399	-0.0117837	-0.0118402	-0.0118699	-0.0118703	-0.011888	-0.0120207	-0.0122724	-0.0124778	-0.0125421	-0.0125737	-0.0126931	-0.0129113	-0.0131416
67													-0.0110171	-0.0114086	-0.011734	-0.0117926	-0.011607	-0.0113039	-0.0110434	-0.0109374	-0.0108941	-0.0107743	-0.010651	-0.0107034	-0.0109552	-0.0112189	-0.0113082	-0.0112249	-0.0111404	-0.0111801	-0.0113308	-0.0115623	-0.0117802	-0.0118681	-0.011845	-0.0118284	-0.01188	-0.011947	-0.0119615	-0.0119443	-0.0119836	-0.0121388	-0.0123732	-0.0125597	-0.0126308	-0.0126859	-0.0128118	-0.0129797	-0.013137
68														-0.0110283	-0.0113283	-0.0114731	-0.0114657	-0.011334	-0.0111517	-0.011048	-0.0110058	-0.010928	-0.0108696	-0.0109741	-0.0112602	-0.0115545	-0.0116812	-0.0116394	-0.0115621	-0.0115661	-0.0116807	-0.0118675	-0.0119902	-0.0119638	-0.0118779	-0.0118566	-0.0119161	-0.0119816	-0.0119814	-0.0119427	-0.0119874	-0.0121637	-0.0123926	-0.0125632	-0.0126357	-0.0127033	-0.0128336	-0.012983	-0.013112
69														-0.0105692	-0.0108074	-0.0110172	-0.0111822	-0.0112577	-0.011215	-0.0111356	-0.0110819	-0.011047	-0.0110682	-0.0112304	-0.0115301	-0.0118161	-0.0119516	-0.0119597	-0.0119541	-0.0120128	-0.0121382	-0.0122686	-0.0122871	-0.0121743	-0.0120544	-0.0120123	-0.0120208	-0.0120257	-0.0119861	-0.0119204	-0.0119461	-0.0121149	-0.0123372	-0.0125108	-0.012605	-0.0126838	-0.0127975	-0.0129239	-0.013042
70													-0.0101486	-0.0102024	-0.0103437	-0.0105457	-0.0107764	-0.0109796	-0.01107	-0.0110547	-0.0110341	-0.0110638	-0.0111622	-0.0113702	-0.0116612	-0.0119173	-0.0120542	-0.0121085	-0.0121934	-0.0123559	-0.0125289	-0.0126316	-0.0126198	-0.0125295	-0.0124477	-0.0123866	-0.0123024	-0.0121947	-0.0120815	-0.0119846	-0.0119833	-0.012109	-0.0122855	-0.0124392	-0.012548	-0.0126368	-0.0127282	-0.0128228	-0.0129313
71													-0.0100486	-0.0100045	-0.0100517	-0.0101921	-0.010396	-0.0106281	-0.0107944	-0.0108513	-0.0108957	-0.0109965	-0.0111531	-0.0113823	-0.011655	-0.0118967	-0.0120561	-0.0121431	-0.0122642	-0.0124737	-0.0126665	-0.012758	-0.0127805	-0.0128032	-0.0128392	-0.0128183	-0.0126879	-0.0124927	-0.0123033	-0.0121597	-0.0121209	-0.0122007	-0.012328	-0.0124432	-0.0125413	-0.0126354	-0.0127211	-0.0127876	-0.0128603
72													-0.0099599	-0.00991117	-0.0099158	-0.00999777	-0.0101593	-0.0103852	-0.010579	-0.0106757	-0.0107573	-0.0108968	-0.0110803	-0.0112997	-0.0115498	-0.0118059	-0.0120137	-0.0121252	-0.0122283	-0.0124155	-0.0125979	-0.0126956	-0.0127796	-0.0129224	-0.0130716	-0.0131125	-0.0130025	-0.0128006	-0.0125784	-0.0123855	-0.0123046	-0.012364	-0.0124792	-0.0125786	-0.0126702	-0.012764	-0.0128391	-0.0128686	-0.0128738
73													-0.00986472	-0.00984793	-0.00984612	-0.00990602	-0.0100669	-0.0103099	-0.0105179	-0.0106215	-0.0107001	-0.0108384	-0.011018	-0.0111983	-0.0113958	-0.0116437	-0.0118923	-0.0120439	-0.0121594	-0.0123494	-0.012545	-0.0126735	-0.0128196	-0.0130331	-0.0132097	-0.0132572	-0.0131906	-0.0130531	-0.0128596	-0.0126516	-0.0125464	-0.0125919	-0.0126919	-0.0127698	-0.0128513	-0.0129432	-0.0130064	-0.0130128	-0.0129856
74														-0.00985359	-0.00985506	-0.0099254	-0.0101155	-0.0103823	-0.0105951	-0.0106905	-0.0107439	-0.0108461	-0.0109985	-0.0111458	-0.0112827	-0.0114755	-0.0117198	-0.0119182	-0.0120948	-0.0123321	-0.0125637	-0.0127316	-0.0129266	-0.0131654	-0.0133092	-0.0133192	-0.0132847	-0.0132297	-0.013103	-0.0129284	-0.0128229	-0.012832	-0.0128768	-0.0129031	-0.0129623	-0.0130748	-0.0131759	-0.0132162	-0.0132232
75													-0.0099258	-0.00996138	-0.00998071	-0.010085	-0.0103037	-0.0105596	-0.0107397	-0.0108079	-0.0108296	-0.0108841	-0.0110084	-0.0111633	-0.0112901	-0.0114272	-0.011623	-0.0118329	-0.0120439	-0.0122878	-0.0125218	-0.0127235	-0.0129673	-0.0132294	-0.0133615	-0.0133573	-0.0133378	-0.0133227	-0.0132437	-0.0131122	-0.0130131	-0.0129768	-0.0129655	-0.0129642	-0.0130318	-0.0132018	-0.0133918	-0.0135035	-0.0135513
76													-0.0100589	-0.0100998	-0.0101298	-0.0102934	-0.0105705	-0.0108164	-0.0109335	-0.0109354	-0.0109068	-0.0109209	-0.0110274	-0.0112077	-0.0113687	-0.0114943	-0.0116479	-0.0118343	-0.0120262	-0.012231	-0.0124444	-0.0126661	-0.012932	-0.0131996	-0.0133494	-0.0133747	-0.0133622	-0.0133379	-0.0132759	-0.0131755	-0.0130716	-0.0129967	-0.0129737	-0.0130172	-0.0131508	-0.0133931	-0.0136671	-0.0138374	-0.0138862
77														-0.0101871	-0.0102044	-0.0104414	-0.010818	-0.0110984	-0.0111715	-0.0110948	-0.0110001	-0.0109693	-0.0110395	-0.0112078	-0.0113958	-0.0115614	-0.0117312	-0.0118945	-0.0120394	-0.0122112	-0.0124266	-0.0126464	-0.0128602	-0.0130636	-0.0132072	-0.0132715	-0.0132817	-0.0132719	-0.0132634	-0.0132203	-0.0131158	-0.0130154	-0.0130175	-0.0131422	-0.0133491	-0.0136232	-0.0139205	-0.0141087	-0.0141345
78													-0.0103187	-0.0102473	-0.0102442	-0.0105163	-0.0109477	-0.011257	-0.0113159	-0.0112084	-0.0110903	-0.0110269	-0.0110348	-0.0111416	-0.0113263	-0.0115513	-0.0117797	-0.0119419	-0.0120455	-0.0121964	-0.0124173	-0.0126111	-0.0127319	-0.0128324	-0.0129367	-0.0130239	-0.0130889	-0.0131651	-0.0132709	-0.0133253	-0.013262	-0.0131768	-0.0132145	-0.0133881	-0.0136046	-0.0138278	-0.0140641	-0.0142172	-0.0142134
79													-0.0103835	-0.0102916	-0.0102842	-0.0105331	-0.0109287	-0.0112116	-0.0112576	-0.0111668	-0.011089	-0.0110415	-0.0110102	-0.0110561	-0.0112163	-0.0114582	-0.0117133	-0.0118943	-0.0120039	-0.0121491	-0.0123488	-0.0125003	-0.0125602	-0.0126106	-0.0127032	-0.0128072	-0.012916	-0.013073	-0.0132834	-0.0134466	-0.0134824	-0.0134633	-0.0135189	-0.013676	-0.0138455	-0.0139806	-0.0141081	-0.0141733	-0.0141271
80														-0.0102644	-0.0102887	-0.0105078	-0.0108379	-0.0110664	-0.0110886	-0.0110102	-0.0109728	-0.0109733	-0.0109701	-0.0110106	-0.0111321	-0.0113058	-0.0115107	-0.0117152	-0.0118875	-0.0120571	-0.012223	-0.0123236	-0.01236	-0.012432	-0.0125719	-0.012702	-0.0128099	-0.0129802	-0.0132483	-0.0135286	-0.0137108	-0.0137733	-0.0137911	-0.0138545	-0.0139553	-0.014036	-0.0140749	-0.0140463	-0.0139694
81													-0.0102039	-0.0102103	-0.0102968	-0.0105166	-0.0107903	-0.0109518	-0.0109336	-0.0108426	-0.0108169	-0.0108774	-0.010968	-0.0110558	-0.0111181	-0.0111633	-0.0112867	-0.0115242	-0.0117737	-0.0119703	-0.0121036	-0.0121556	-0.0121709	-0.0122664	-0.0124546	-0.0126122	-0.0127151	-0.0128793	-0.0131748	-0.0135481	-0.0138594	-0.0139776	-0.0139183	-0.0138473	-0.0138721	-0.0139419	-0.0139654	-0.0139213	-0.013866
82														-0.010185	-0.0103371	-0.0105819	-0.0108137	-0.0108991	-0.0108246	-0.010721	-0.0107221	-0.010862	-0.0110691	-0.0112151	-0.0112175	-0.0111554	-0.0112331	-0.0114977	-0.0117709	-0.0119466	-0.012044	-0.0120743	-0.0120859	-0.0121875	-0.0123835	-0.0125504	-0.012664	-0.0128268	-0.013099	-0.0134594	-0.013795	-0.0139333	-0.0138334	-0.0136742	-0.013637	-0.0137115	-0.0137908	-0.0138279	-0.0138317
83													-0.0100546	-0.0101562	-0.0103649	-0.0106404	-0.0108626	-0.0109112	-0.0108072	-0.010713	-0.0107573	-0.0109515	-0.0112125	-0.0113859	-0.0113782	-0.0112998	-0.0113647	-0.0116011	-0.0118296	-0.0119571	-0.0120283	-0.0120748	-0.0121267	-0.0122439	-0.0124187	-0.0125687	-0.0126812	-0.0128259	-0.0130353	-0.013299	-0.0135585	-0.0136786	-0.0135815	-0.0134002	-0.0133277	-0.0133997	-0.0135431	-0.0136807	-0.0137388
84													-0.0099714	-0.0101391	-0.0103986	-0.0106933	-0.0109295	-0.0110078	-0.0109399	-0.0108767	-0.0109337	-0.0110926	-0.0112829	-0.0114181	-0.0114431	-0.0114219	-0.0114846	-0.0116593	-0.0118394	-0.01195	-0.0120215	-0.0120981	-0.0121933	-0.0123089	-0.0124344	-0.0125472	-0.0126477	-0.0127808	-0.0129633	-0.0131682	-0.0133531	-0.0134231	-0.0133007	-0.0130986	-0.0130097	-0.0130802	-0.01326	-0.013461	-0.0135604
85													-0.00995857	-0.0101761	-0.0104732	-0.0107559	-0.0109863	-0.0111287	-0.0111597	-0.0111524	-0.0111924	-0.0112561	-0.0113051	-0.0113469	-0.0113819	-0.0114164	-0.0114868	-0.0116167	-0.0117617	-0.0118642	-0.0119446	-0.0120508	-0.0121705	-0.0122613	-0.0123179	-0.0123752	-0.0124592	-0.0125998	-0.012802	-0.0130244	-0.0132097	-0.0132534	-0.0130902	-0.0128649	-0.0127794	-0.0128578	-0.0130454	-0.0132648	-0.0133972
86													-0.0099819	-0.0102095	-0.010518	-0.0107653	-0.0109578	-0.0111493	-0.0112935	-0.0113587	-0.0113952	-0.0113971	-0.0113465	-0.0113009	-0.0113074	-0.0113638	-0.0114529	-0.0115582	-0.0116514	-0.0117064	-0.0117686	-0.0118972	-0.0120482	-0.01214	-0.0121554	-0.0121537	-0.0121964	-0.0123198	-0.0125281	-0.0127851	-0.0130175	-0.0130924	-0.012957	-0.0127766	-0.0127266	-0.0128037	-0.0129562	-0.0131423	-0.0132875
87													-0.00993397	-0.0101372	-0.0104307	-0.0106738	-0.0108579	-0.011076	-0.0112915	-0.0114093	-0.0114621	-0.0114633	-0.0113891	-0.0113073	-0.0113005	-0.011385	-0.0115088	-0.0116057	-0.0116473	-0.011634	-0.0116379	-0.0117467	-0.011913	-0.0120325	-0.0120636	-0.012043	-0.0120392	-0.0121141	-0.0122953	-0.0125584	-0.0128162	-0.0129328	-0.0128822	-0.0128048	-0.0128055	-0.0128697	-0.0129684	-0.0130946	-0.0132221
88													-0.00977878	-0.00995289	-0.0102354	-0.0105431	-0.0107988	-0.0110459	-0.0112677	-0.0113851	-0.011452	-0.011488	-0.0114425	-0.0113827	-0.0114188	-0.0115642	-0.0117231	-0.0118059	-0.0117967	-0.011709	-0.0116302	-0.0116722	-0.0118068	-0.0119458	-0.0120383	-0.0120642	-0.0120545	-0.0120872	-0.0122246	-0.0124633	-0.0127075	-0.0128368	-0.0128545	-0.012855	-0.0128799	-0.0129251	-0.0129887	-0.0130755	-0.0131817
89													-0.00957833		-0.0101014	-0.0104928	-0.0108327	-0.0110903	-0.0112584	-0.011338	-0.0114262	-0.0115238	-0.0115472	-0.0115601	-0.0116808	-0.0118889	-0.0120432	-0.0120626	-0.0119631	-0.0117801	-0.0116208	-0.0115979	-0.0116901	-0.0118442	-0.0120106	-0.0121062	-0.0121124	-0.0121126	-0.0122029	-0.0124112	-0.0126441	-0.0127877	-0.0128452	-0.0128693	-0.0128768	-0.0128863	-0.0129232	-0.0129971	-0.0131067
90																	-0.010898	-0.0111167	-0.0112175	-0.0112722	-0.0113977	-0.0115672	-0.0116809	-0.0117841	-0.0119662	-0.0121825	-0.0122841	-0.0122052	-0.0119905	-0.0117169	-0.0115161	-0.0114864	-0.0115842	-0.0117502	-0.0119337	-0.0120418	-0.0120466	-0.0120305	-0.0121009	-0.0122965	-0.0125378	-0.0127177	-0.0128028	-0.0128152	-0.0127945	-0.0127771	-0.0127878	-0.0128466	-0.0129616
91																		-0.0111044	-0.0111755	-0.0112298	-0.0113729	-0.0115823	-0.0117666	-0.0119221	-0.0120858	-0.0122424	-0.0122921	-0.0121553	-0.0118719	-0.0115657	-0.0113911	-0.0114231	-0.0115742	-0.0117357	-0.0118581	-0.0119131	-0.0119149	-0.011926	-0.0120187	-0.0122121	-0.0124464	-0.0126359	-0.0127123	-0.012692	-0.0126718	-0.0126797	-0.0126838	-0.0127105	-0.0128035
92																			-0.0111373	-0.011218	-0.0113727	-0.0115961	-0.0118008	-0.0119319	-0.0120028	-0.0120748	-0.0121065	-0.0119818	-0.0117247	-0.0114832	-0.0113882	-0.0114749	-0.0116558	-0.0118153	-0.0118997	-0.0119295	-0.0119592	-0.0120212	-0.0121397	-0.0123123	-0.0124887	-0.0126098	-0.0126173	-0.0125526	-0.012558	-0.0126369	-0.0126801	-0.0126948	-0.0127538
93																				-0.011221	-0.0114436	-0.0116967	-0.0118864	-0.0119501	-0.0119118	-0.0118881	-0.011881	-0.0117855	-0.011641	-0.0115606	-0.0115497	-0.0115951	-0.01172	-0.0118882	-0.0120236	-0.0121175	-0.0122153	-0.0123237	-0.0124441	-0.0125745	-0.0126684	-0.0126835	-0.0125983	-0.012486	-0.0125057	-0.0126523	-0.0127723	-0.0128185	-0.0128394
94																						-0.0118431	-0.0119959	-0.0120144	-0.0119208	-0.0118125	-0.0117283	-0.0116469	-0.0116488	-0.0117575	-0.0118024	-0.0117432	-0.0117577	-0.011909	-0.0121059	-0.0122966	-0.0124855	-0.0126492	-0.012778	-0.0128796	-0.0129209	-0.0128659	-0.0127106	-0.0125518	-0.0125607	-0.012733	-0.0128986	-0.0129541	-0.0129034
95																										-0.0117901	-0.0116706	-0.0116096	-0.0117203	-0.0119592	-0.012059	-0.0119655	-0.0119169	-0.0120195	-0.0122044	-0.0124319	-0.0126855	-0.0129125	-0.0130759	-0.0131701	-0.0131851	-0.0131004	-0.0129044	-0.0127085	-0.0126969	-0.0128468	-0.0129721	-0.0129589	-0.0128131
96																												-0.0116199	-0.0117764	-0.0120787	-0.0122738	-0.0122775	-0.0122604	-0.0123233	-0.0124423	-0.0126248	-0.0128695	-0.0131157	-0.0132955	-0.0133739	-0.0133631	-0.0132644	-0.0130539	-0.0128452	-0.0128202	-0.012921	-0.0129466	-0.0128212	-0.0125998
97																											-0.0116995	-0.0116476	-0.0118158	-0.0121586	-0.0124719	-0.0126193	-0.012666	-0.0127121	-0.0127758	-0.0128949	-0.0130827	-0.0132804	-0.0134171	-0.0134571	-0.0134244	-0.0133274	-0.013142	-0.0129649	-0.0129351	-0.0129708	-0.0128874	-0.0126624	-0.0124012
98																													-0.0119686	-0.0123571	-0.0127474	-0.0129555	-0.013002	-0.0130309	-0.0130909	-0.0132046	-0.0133582	-0.0134841	-0.013537	-0.0135189	-0.013467	-0.0133865	-0.0132654	-0.0131629	-0.013135	-0.0130938	-0.0129129	-0.0126209	-0.0123425
99																															-0.0131096	-0.0132509	-0.013222	-0.0132342	-0.0133432	-0.0135129	-0.013666	-0.0137253	-0.0136827	-0.0135923	-0.013515	-0.01345	-0.0133851	-0.0133492	-0.0133355	-0.0132546	-0.0130305	-0.0127177	-0.0124341
100																																	-0.0132991	-0.0133369	-0.0135238	-0.013755	-0.0138951	-0.0138768	-0.0137454	-0.013601	-0.0135106	-0.0134499	-0.0133922	-0.0133734	-0.0133867	-0.0133349	-0.0131445	-0.0128614	-0.0125865
101																																	-0.0132315	-0.0133392	-0.0136047	-0.0138706	-0.0139697	-0.0138705	-0.0136902	-0.0135577	-0.0134965	-0.0134361	-0.0133474	-0.0133044	-0.0133381	-0.0133391	-0.0132107	-0.0129835	-0.0127356
102																																	-0.0131018	-0.0132602	-0.0135547	-0.013814	-0.013871	-0.0137355	-0.0135701	-0.0135023	-0.013497	-0.0134468	-0.013334	-0.0132617	-0.0132971	-0.0133334	-0.0132526	-0.0130806	-0.0128747
103																																	-0.0130309	-0.0131741	-0.0134104	-0.0136183	-0.0136582	-0.0135507	-0.0134388	-0.01342	-0.0134436	-0.0134112	-0.0133096	-0.013233	-0.0132632	-0.0133135	-0.0132545	-0.0131128	-0.0129486
104																																	-0.013102	-0.0131697	-0.0132887	-0.0134326	-0.0134859	-0.0134354	-0.0133663	-0.0133432	-0.0133408	-0.0133033	-0.0132234	-0.0131669	-0.0131981	-0.0132421	-0.0131765	-0.0130381	-0.0129102
105																																	-0.0132509	-0.0132391	-0.013264	-0.0133732	-0.0134547	-0.0134439	-0.0133817	-0.0133183	-0.013254	-0.0131713	-0.0130866	-0.0130532	-0.0130939	-0.0131193	-0.0130373	-0.0129156	-0.0128493
106																																	-0.0133225	-0.0132988	-0.0133096	-0.0134113	-0.013499	-0.0134907	-0.013412	-0.0133124	-0.013202	-0.0130772	-0.0129752	-0.0129524	-0.0129958	-0.012999	-0.0129183	-0.012861	-0.0129
107																																		-0.0132885	-0.0133537	-0.0134489	-0.0135155	-0.0135016	-0.0134195	-0.0133107	-0.0131973	-0.0130777	-0.0129808	-0.01296	-0.0129869	-0.0129624	-0.0128969	-0.0129244	-0.013069
108																																		-0.0132107	-0.0133409	-0.0134411	-0.0135199	-0.0135415	-0.0134736	-0.0133483	-0.013232	-0.0131393	-0.0130691	-0.0130517	-0.0130513	-0.0129931	-0.012939	-0.0130294	-0.0132374
109																																		-0.0130978	-0.0132447	-0.0133775	-0.0135346	-0.0136348	-0.0135781	-0.0134026	-0.0132414	-0.0131465	-0.0130956	-0.0130794	-0.013051	-0.0129689	-0.0129292	-0.0130534	-0.0132792
110																																	-0.0127015	-0.012933	-0.0130823	-0.0132645	-0.0134931	-0.013645	-0.0135888	-0.0133723	-0.0131657	-0.0130496	-0.0130029	-0.0129839	-0.0129451	-0.0128782	-0.0128694	-0.0129962	-0.0131929
111																																	-0.0124835	-0.0127176	-0.0129512	-0.0131977	-0.013411	-0.0135136	-0.0134255	-0.0132035	-0.0130025	-0.0128971	-0.012867	-0.0128641	-0.0128627	-0.0128648	-0.0128943	-0.0129876	-0.0131186
112																																	-0.0122581	-0.0125376	-0.0129192	-0.0132459	-0.0133927	-0.0133761	-0.0132275	-0.0130167	-0.0128576	-0.0127951	-0.0127987	-0.0128356	-0.0129067	-0.0129901	-0.0130377	-0.0130746	-0.0131345
113																																	-0.0121705	-0.0124764	-0.0129555	-0.0133503	-0.0134592	-0.013355	-0.0131751	-0.0129973	-0.0128831	-0.0128468	-0.0128545	-0.012897	-0.0129917	-0.0130997	-0.0131464	-0.0131497	-0.0131661
114																																		-0.012464	-0.0129595	-0.0133916	-0.0135056	-0.0133894	-0.0132526	-0.0131632	-0.013107	-0.0130564	-0.0130036	-0.0129792	-0.0130084	-0.0130729	-0.0131278	-0.0131587	-0.013169
115																																		-0.0123312	-0.0128008	-0.0132417	-0.0133862	-0.0133295	-0.0133031	-0.0133496	-0.0133803	-0.0133121	-0.0131795	-0.013072	-0.0130133	-0.0130021	-0.013052	-0.0131338	-0.0131649
116																																	-0.011947	-0.0121183	-0.012505	-0.0129069	-0.0131088	-0.0131788	-0.0132838	-0.0134396	-0.0135404	-0.0134694	-0.0132891	-0.0131425	-0.013042	-0.0129692	-0.0129826	-0.0130822	-0.0131389
117																																	-0.0119743	-0.0120395	-0.0122601	-0.0125611	-0.0128146	-0.0130056	-0.0131807	-0.013353	-0.0134661	-0.0134068	-0.0132283	-0.0130892	-0.0130021	-0.0129273	-0.0129238	-0.0130104	-0.0130623
118																																-0.0122674	-0.0122083	-0.0121407	-0.012161	-0.0123194	-0.0125521	-0.0127638	-0.0129064	-0.0130094	-0.0130906	-0.0130638	-0.0129342	-0.012828	-0.0127788	-0.0127531	-0.0127748	-0.0128427	-0.0128647
119																																	-0.0124015	-0.0122503	-0.0121311	-0.0121455	-0.0122822	-0.0124348	-0.0125022	-0.0125135	-0.0125396	-0.0125319	-0.0124548	-0.0123833	-0.0123666	-0.0123883	-0.0124392	-0.0125005	-0.0125226
120																																-0.0124119	-0.0123555	-0.0122138	-0.012068	-0.0119917	-0.0120304	-0.0121239	-0.012145	-0.0120916	-0.01205	-0.0120256	-0.0119848	-0.01195	-0.0119561	-0.0120013	-0.0120702	-0.0121464	-0.0122022
121																																	-0.0121599	-0.0120746	-0.0119654	-0.0118507	-0.0118226	-0.0118846	-0.0119059	-0.0118242	-0.011712	-0.0116562	-0.0116592	-0.0116732	-0.011689	-0.0117277	-0.0118029	-0.0119039	-0.0119886
122																																	-0.0119631	-0.0119119	-0.0118134	-0.0116537	-0.011563	-0.0116056	-0.0116618	-0.0115983	-0.0114571	-0.0113961	-0.0114514	-0.0115071	-0.0114998	-0.0114902	-0.0115501	-0.0116697	-0.0117747
123																																		-0.0116515	-0.0115213	-0.0113075	-0.0111729	-0.0112274	-0.0113551	-0.0113635	-0.0112615	-0.0112266	-0.011312	-0.0113755	-0.0113214	-0.0112449	-0.0112687	-0.0113878	-0.0115168
124																																			-0.0111095	-0.0108917	-0.0107682	-0.0108696	-0.0110783	-0.0111726	-0.0111349	-0.0111243	-0.0112023	-0.0112449	-0.0111621	-0.01105	-0.0110355	-0.0111313	-0.0112798
125																																						-0.0106149	-0.0108501	-0.0110121	-0.0110513	-0.0110618	-0.0110911	-0.0110716	-0.0109804	-0.010897	-0.0108883	-0.0109587	-0.0110911
126																																						-0.010476	-0.0106742	-0.0108898	-0.0110269	-0.0110673	-0.0110148	-0.0108823	-0.0107664	-0.0107435	-0.0107822	-0.010836	-0.0109194
127																																									-0.0110433	-0.0111089	-0.0110031	-0.0107874	-0.0106425	-0.0106515	-0.0107204	-0.0107667	-0.0108205
128																																										-0.0110443	-0.0109668	-0.0107917	-0.0106865	-0.0107198	-0.0107911	-0.0108316	-0.0108851
129																																												-0.0108273	-0.0108451	-0.0109335	-0.0109988	-0.0110092	-0.0110458
130																																													-0.0110115	-0.0111558	-0.0112113	-0.0111672	-0.0111529
131																																																-0.0112317	-0.0111559
132																																																-0.0112005
133
134
135
136
137
138
139
140
141
142
143
144
145
146
147
148
149
[truncated: 101 more columns]

## Sheet: panel_a_frame_200.0_ms
	0	1	2	3	4	5	6	7	8	9	10	11	12	13	14	15	16	17	18	19	20	21	22	23	24	25	26	27	28	29	30	31	32	33	34	35	36	37	38	39	40	41	42	43	44	45	46	47	48
0
1
2
3
4
5
6
7
8
9
10
11
12
13
14
15
16
17
18																																																-0.0103034	-0.0100306
19																																													-0.0105972	-0.0107063	-0.0107024	-0.0105017	-0.0101872
20																																											-0.0108519		-0.0108132	-0.0109082	-0.0109053	-0.0106969	-0.0103368
21																																										-0.0111244	-0.0110444	-0.0109933	-0.0110093	-0.0110551	-0.0110203	-0.0107976	-0.0104238
22																																								-0.0112819		-0.0112759	-0.0112117	-0.0111789	-0.0111465	-0.0110933	-0.0109828	-0.010743	-0.0104117
23																																						-0.0109131	-0.0112497	-0.011437	-0.0114398	-0.0113297	-0.0112361	-0.0111886	-0.0110987	-0.0109527	-0.0107672	-0.0105083	-0.0102331
24																																						-0.0110288	-0.0113771	-0.0115465	-0.0114852	-0.0112809	-0.011095	-0.0109878	-0.010867	-0.0106967	-0.0104883	-0.0102293	-0.00999775
25																																				-0.0108174	-0.0109139	-0.0111978	-0.0114909	-0.0115945	-0.0114665	-0.0111915	-0.0109167	-0.0107423	-0.0106321	-0.010514	-0.0103471	-0.0101364	-0.00995804
26																																		-0.0113369	-0.0110686	-0.0109949	-0.011118	-0.0113521	-0.0115527	-0.0115639	-0.0113609	-0.011045	-0.010747	-0.0105638	-0.010497	-0.0104545	-0.0103608	-0.0102394	-0.0101334
27																																		-0.0113156	-0.0110969	-0.0110978	-0.011256	-0.0114418	-0.0115625	-0.0115053	-0.0112343	-0.0108757	-0.0105848	-0.010429	-0.0103841	-0.0103746	-0.0103561	-0.0103417	-0.0103054
28																																	-0.0114554	-0.0112542	-0.01108	-0.0111211	-0.0113043	-0.0114709	-0.0115467	-0.0114479	-0.0111348	-0.0107511	-0.0104641	-0.0102985	-0.0101988	-0.0101599	-0.01021	-0.0103022	-0.0103207
29																																-0.0111859	-0.0113192	-0.0112212	-0.0110778	-0.0111108	-0.0112883	-0.0114471	-0.0114843	-0.0113275	-0.0109923	-0.0106408	-0.0103802	-0.0101759	-0.0099843	-0.00988384	-0.00995951	-0.0101145	-0.0101744
30																																-0.0110055	-0.0111841	-0.0111555	-0.0110657	-0.0111073	-0.0112653	-0.0113946	-0.0113781	-0.0111592	-0.0108214	-0.0105179	-0.0102765	-0.0100423	-0.00980458	-0.00966165	-0.00970636	-0.00985128	-0.00993404
31																																-0.0108637	-0.0109795	-0.0109962	-0.0110215	-0.0111428	-0.0112982	-0.0113704	-0.0112852	-0.0110223	-0.0106835	-0.0103784	-0.0101075	-0.00985548	-0.00962714	-0.00948025	-0.00948472	-0.00959191	-0.00969537
32																																	-0.0108278	-0.010872	-0.0110101	-0.0112194	-0.0113763	-0.0113875	-0.0112367	-0.010933	-0.0105649	-0.0102171	-0.00990611	-0.00964908	-0.00944719	-0.00932504	-0.00932922	-0.00942899	-0.0095601
33																																	-0.0109362	-0.0109823	-0.0111231	-0.0113073	-0.0114132	-0.0113753	-0.0111985	-0.0108795	-0.0104819	-0.0101038	-0.00979276	-0.00956017	-0.00939317	-0.00931204	-0.00934238	-0.00944209	-0.00956477
34																																	-0.0112198	-0.0112767	-0.011343	-0.0114007	-0.011405	-0.0113273	-0.0111595	-0.0108676	-0.0104761	-0.0100947	-0.00980929	-0.00962624	-0.00951692	-0.00948358	-0.0095178	-0.00957651	-0.0096419
35																																-0.0113395	-0.0114408	-0.011517	-0.0115284	-0.0114807	-0.011411	-0.011313	-0.0111619	-0.0109157	-0.0105557	-0.0101691	-0.00987531	-0.00971157	-0.00965586	-0.00967311	-0.00970293	-0.00970794	-0.00971373
36																																	-0.0115544	-0.0116103	-0.0115938	-0.0115148	-0.0114327	-0.0113426	-0.0112147	-0.0110212	-0.0107114	-0.0103125	-0.00995638	-0.00974646	-0.0096962	-0.00975071	-0.00980801	-0.00980716	-0.00978662
37																																	-0.0116387	-0.0116465	-0.0116039	-0.0115366	-0.0114853	-0.0114287	-0.0113321	-0.0111858	-0.0109293	-0.0105225	-0.0100886	-0.00980269	-0.00971721	-0.0097776	-0.0098776	-0.00992362	-0.00991715
38																																	-0.0117191	-0.011714	-0.0116621	-0.0116134	-0.011595	-0.011567	-0.0114849	-0.011351	-0.0111183	-0.0107185	-0.0102595	-0.00994197	-0.00982587	-0.0098612	-0.00996747	-0.0100514	-0.0100729
39																																	-0.0117822	-0.0118088	-0.0117698	-0.0117134	-0.0116818	-0.0116418	-0.0115338	-0.0113621	-0.0111205	-0.0107681	-0.0103869	-0.0101218	-0.0100046	-0.00999821	-0.0100569	-0.0101242	-0.0101557
40																																	-0.0118032	-0.01186	-0.0118199	-0.0117311	-0.0116648	-0.0115989	-0.011455	-0.0112299	-0.0109671	-0.0106885	-0.010447	-0.0102861	-0.0101895	-0.0101369	-0.0101219	-0.0101426	-0.0101743
41																																	-0.0117327	-0.0117977	-0.0117395	-0.0116341	-0.0115609	-0.0114896	-0.0113448	-0.0111141	-0.0108477	-0.0106161	-0.0104757	-0.0104022	-0.0103324	-0.0102516	-0.0101859	-0.0101733	-0.0102023
42																																	-0.0115515	-0.0116199	-0.0115856	-0.0115101	-0.0114406	-0.0113587	-0.0112374	-0.0110597	-0.0108266	-0.0106114	-0.0105026	-0.0104628	-0.0104016	-0.010312	-0.0102395	-0.0102205	-0.010242
43																																	-0.0113588	-0.0114468	-0.011496	-0.0114822	-0.0114018	-0.0112854	-0.0111724	-0.0110495	-0.0108681	-0.010673	-0.0105704	-0.0105323	-0.0104595	-0.0103607	-0.0102914	-0.0102663	-0.0102719
44																																	-0.0113059	-0.0113965	-0.0114924	-0.0115062	-0.0114125	-0.0112773	-0.0111697	-0.011084	-0.0109611	-0.0108127	-0.0107212	-0.0106794	-0.0106123	-0.0105213	-0.0104405	-0.0103777	-0.0103419
45																																	-0.0114079	-0.0114535	-0.0115075	-0.011494	-0.0113981	-0.0112789	-0.0111964	-0.0111611	-0.0111256	-0.0110582	-0.0109846	-0.0109292	-0.0108812	-0.0108153	-0.0107113	-0.0105842	-0.0104812
46																																		-0.0115319	-0.0115557	-0.0115435	-0.0114737	-0.0113702	-0.0112947	-0.0113065	-0.0113695	-0.0113844	-0.011316	-0.0112253	-0.0111724	-0.0111177	-0.0109878	-0.0107924	-0.0106123
47																																	-0.011614	-0.0116186	-0.0116513	-0.0116895	-0.011685	-0.0116015	-0.0115052	-0.0115208	-0.01163	-0.0116788	-0.0115975	-0.0114737	-0.0114002	-0.0113382	-0.0111849	-0.0109323	-0.0106916
48																																	-0.0118068	-0.0117738	-0.0117625	-0.0118064	-0.0118636	-0.0118269	-0.0117254	-0.0117157	-0.0118103	-0.0118554	-0.0117723	-0.0116379	-0.011544	-0.0114703	-0.0113107	-0.0110421	-0.0107921
49																																	-0.0120799	-0.0119722	-0.0118539	-0.0118323	-0.0119166	-0.0119409	-0.0118544	-0.0118153	-0.0118879	-0.0119426	-0.0118726	-0.0117192	-0.011591	-0.0115146	-0.011395	-0.0111847	-0.0109826
50																																	-0.0122619	-0.0120985	-0.0119089	-0.0118395	-0.0119441	-0.0120246	-0.0119466	-0.0118631	-0.0119126	-0.0119853	-0.0119152	-0.0117114	-0.0115322	-0.0114667	-0.0114346	-0.0113418	-0.0112226
51																															-0.0123882	-0.0123586	-0.0122223	-0.0120532	-0.0118921	-0.0118473	-0.0119755	-0.0120948	-0.012031	-0.0119072	-0.0119121	-0.0119703	-0.0118823	-0.0116352	-0.0114205	-0.011375	-0.011433	-0.011458	-0.0114248
52																											-0.0117114		-0.0121015	-0.0122347	-0.0122794	-0.0121691	-0.0119727	-0.0118358	-0.0117743	-0.0117939	-0.0119259	-0.0120606	-0.0120445	-0.0119369	-0.0119071	-0.0119263	-0.0118242	-0.0115794	-0.01137	-0.0113346	-0.011425	-0.0115111	-0.0115436
53																										-0.0117751	-0.0118792	-0.0120118	-0.0121001	-0.0121486	-0.0121038	-0.011903	-0.0116661	-0.0115842	-0.0116434	-0.0117373	-0.0118498	-0.0119627	-0.0119965	-0.0119533	-0.0119299	-0.0119246	-0.0118324	-0.0116399	-0.0114725	-0.0114208	-0.0114625	-0.0115437	-0.0116294
54																									-0.0117605	-0.0118433	-0.0120048	-0.0120992	-0.0120899	-0.012044	-0.0119333	-0.0117018	-0.0114703	-0.011436	-0.0115783	-0.011726	-0.0118162	-0.011887	-0.0119413	-0.0119632	-0.0119716	-0.0119586	-0.0118837	-0.0117667	-0.0116759	-0.0116216	-0.0115966	-0.0116426	-0.0117617
55																							-0.0116102	-0.0116352	-0.0116536	-0.011789	-0.0119927	-0.0120831	-0.0120342	-0.0119421	-0.0118212	-0.0116182	-0.0114165	-0.011388	-0.0115249	-0.0116732	-0.0117629	-0.011831	-0.0119067	-0.0119716	-0.0120059	-0.011987	-0.0119065	-0.0118305	-0.0118135	-0.0118007	-0.0117671	-0.0117907	-0.0118975
56																						-0.011619	-0.0115741	-0.0115726	-0.0115957	-0.0117307	-0.0119137	-0.0119937	-0.0119472	-0.0118521	-0.0117422	-0.0115781	-0.0114081	-0.0113604	-0.0114422	-0.0115568	-0.0116537	-0.0117476	-0.0118504	-0.0119378	-0.0119981	-0.0120061	-0.0119293	-0.0118435	-0.0118376	-0.0118621	-0.0118681	-0.0118997	-0.0119745
57																				-0.0114507	-0.011626	-0.0116009	-0.0115679	-0.0115986	-0.0116626	-0.0117623	-0.0118526	-0.0118692	-0.0118101	-0.0117225	-0.0116335	-0.0115173	-0.0113916	-0.011337	-0.0113721	-0.0114431	-0.0115207	-0.0116127	-0.0117146	-0.0118113	-0.0119227	-0.0120178	-0.0119996	-0.0118988	-0.0118533	-0.0118904	-0.0119477	-0.011999	-0.0120489
58																			-0.0109645	-0.0112376	-0.0114221	-0.0114768	-0.0115104	-0.0116041	-0.0117121	-0.0117668	-0.0117497	-0.0116816	-0.01159	-0.0115084	-0.011463	-0.0114355	-0.0113967	-0.0113635	-0.0113544	-0.0113634	-0.011401	-0.0114695	-0.0115469	-0.0116414	-0.0118045	-0.011996	-0.0120717	-0.0120027	-0.0119388	-0.0119897	-0.0120908	-0.0121479	-0.0121755
59																-0.0108289	-0.0108199	-0.010881	-0.0109581	-0.0110259	-0.011116	-0.011211	-0.0112981	-0.0114175	-0.0115419	-0.0115878	-0.0115323	-0.0114194	-0.0113067	-0.0112421	-0.0112608	-0.0113427	-0.011414	-0.0114319	-0.0113965	-0.0113463	-0.011338	-0.0113794	-0.0114483	-0.0115564	-0.011744	-0.0119773	-0.0121321	-0.0121344	-0.0120819	-0.0121316	-0.0122555	-0.0123254	-0.0123603
60															-0.0109343		-0.0109848	-0.0110191	-0.0109762	-0.0108646	-0.0108407	-0.0109162	-0.010986	-0.0110641	-0.0111789	-0.0112662	-0.0112555	-0.0111499	-0.011044	-0.0110226	-0.0111069	-0.0112492	-0.0113726	-0.0114444	-0.0114467	-0.0113957	-0.0113452	-0.0113465	-0.0114381	-0.0116054	-0.011812	-0.0120432	-0.0122468	-0.0123132	-0.0122584	-0.0122677	-0.0123929	-0.0125191	-0.0126193
61															-0.0110947	-0.0111261	-0.0111241	-0.0111157	-0.011005	-0.0108103	-0.0107165	-0.010744	-0.0107565	-0.010762	-0.0108381	-0.0109608	-0.0110199	-0.0109556	-0.0108798	-0.0109124	-0.0110446	-0.0111846	-0.0112841	-0.0113802	-0.0114625	-0.0114747	-0.0114108	-0.0113743	-0.0114888	-0.0117176	-0.0119459	-0.0121724	-0.0124082	-0.0125221	-0.0124611	-0.0124157	-0.0125282	-0.0127323	-0.012924
62														-0.0110558	-0.0112595	-0.0113165	-0.0113043	-0.0112447	-0.0110808	-0.0108612	-0.0107521	-0.010752	-0.0107202	-0.0106583	-0.0106647	-0.010766	-0.010859	-0.010841	-0.0108084	-0.0108887	-0.0110504	-0.0111785	-0.0112519	-0.0113572	-0.0115021	-0.0115832	-0.0115417	-0.0115038	-0.0116305	-0.011881	-0.0121183	-0.0123376	-0.01257	-0.0126982	-0.0126434	-0.0125714	-0.0126772	-0.0129423	-0.0132073
63														-0.0111297	-0.0113542	-0.0114543	-0.0114417	-0.0113302	-0.0111267	-0.0109277	-0.0108601	-0.0108696	-0.0108094	-0.0106882	-0.0106247	-0.0106816	-0.0107707	-0.0107846	-0.0108071	-0.0109379	-0.0111117	-0.0112226	-0.01129	-0.0114105	-0.0115865	-0.0117084	-0.0117135	-0.0117245	-0.011881	-0.0121369	-0.0123665	-0.0125576	-0.0127371	-0.0128238	-0.012768	-0.0127131	-0.0128403	-0.0131412	-0.0134432
64														-0.0112	-0.0114121	-0.0114944	-0.011423	-0.0112416	-0.0110413	-0.0109284	-0.0109346	-0.0109512	-0.0108604	-0.0107027	-0.0106185	-0.0106641	-0.0107374	-0.010767	-0.0108583	-0.0110588	-0.0112448	-0.011334	-0.0113991	-0.011531	-0.0117078	-0.0118401	-0.0119041	-0.0119966	-0.0121954	-0.0124458	-0.012642	-0.0127821	-0.0128978	-0.0129337	-0.0128815	-0.0128753	-0.0130387	-0.0133431	-0.0136363
65													-0.011047	-0.0113257	-0.0115276	-0.0115337	-0.0113385	-0.0110616	-0.0108727	-0.0108458	-0.0108873	-0.0108691	-0.0107584	-0.0106326	-0.0106106	-0.0106887	-0.0107384	-0.0107573	-0.0109064	-0.0111936	-0.011439	-0.0115696	-0.0116689	-0.0118018	-0.0119404	-0.0120465	-0.0121452	-0.01229	-0.0124953	-0.012711	-0.0128578	-0.0129518	-0.013043	-0.013086	-0.0130752	-0.0131241	-0.0133044	-0.0135667	-0.0137984
66													-0.0110349	-0.011384	-0.0116216	-0.0115649	-0.0112577	-0.0108957	-0.0106937	-0.0107009	-0.0107394	-0.0106761	-0.0105649	-0.0105171	-0.0106051	-0.0107485	-0.0107958	-0.0107972	-0.0109677	-0.0113253	-0.0116703	-0.0119076	-0.0120721	-0.0121879	-0.0122562	-0.0123145	-0.0124122	-0.0125502	-0.0127075	-0.0128658	-0.0129864	-0.0130808	-0.0131982	-0.0132992	-0.0133506	-0.0134348	-0.0136075	-0.0138085	-0.0139555
67													-0.0107683	-0.0111704	-0.0114476	-0.0113967	-0.0110905	-0.01073	-0.0105329	-0.0105632	-0.0106269	-0.0105715	-0.0104761	-0.0104845	-0.0106592	-0.0108778	-0.0109707	-0.0109906	-0.0111551	-0.0115265	-0.0119399	-0.0122626	-0.0124549	-0.0125142	-0.0125048	-0.0125343	-0.0126366	-0.0127562	-0.0128499	-0.0129394	-0.0130532	-0.0131893	-0.0133549	-0.0135107	-0.0136005	-0.013687	-0.0138433	-0.0140111	-0.014113
68														-0.0106511	-0.0109232	-0.0109577	-0.0107997	-0.0105717	-0.010447	-0.010506	-0.0105957	-0.010579	-0.0105228	-0.0105801	-0.0108238	-0.011114	-0.0112724	-0.0113426	-0.0115061	-0.0118498	-0.0122706	-0.012612	-0.0127672	-0.0127383	-0.0126695	-0.0127035	-0.0128264	-0.0129412	-0.0129883	-0.0130045	-0.0130878	-0.013256	-0.0134699	-0.0136657	-0.0137673	-0.0138272	-0.0139497	-0.0141064	-0.0142212
69														-0.0100341	-0.0102601	-0.0104053	-0.010446	-0.010409	-0.0104025	-0.0104808	-0.0105532	-0.010558	-0.0105595	-0.0106923	-0.0110173	-0.0113752	-0.0115912	-0.0117221	-0.0119227	-0.012258	-0.0126501	-0.012952	-0.013047	-0.0129673	-0.012893	-0.0129376	-0.0130443	-0.0131257	-0.0131325	-0.0130924	-0.0131298	-0.0132927	-0.013523	-0.0137386	-0.0138482	-0.0138778	-0.0139468	-0.014083	-0.0142315
70													-0.00952966	-0.00957935	-0.00973374	-0.00993109	-0.0100927	-0.0101869	-0.0102669	-0.0103499	-0.0104034	-0.0104415	-0.0105271	-0.0107559	-0.0111475	-0.0115441	-0.0118062	-0.0120003	-0.0122631	-0.0126219	-0.0129757	-0.0132058	-0.0132649	-0.0132321	-0.0132385	-0.0133008	-0.0133453	-0.0133432	-0.0132932	-0.0132218	-0.0132312	-0.0133622	-0.0135533	-0.0137362	-0.0138398	-0.0138666	-0.0139153	-0.0140395	-0.0142114
71													-0.00936642	-0.00933405	-0.00942181	-0.00959456	-0.00976845	-0.00990057	-0.0100035	-0.0100729	-0.0101305	-0.0102409	-0.0104502	-0.0107867	-0.0112172	-0.0116236	-0.0119254	-0.0121629	-0.0124442	-0.0127984	-0.0131076	-0.0132729	-0.0133388	-0.013426	-0.0135728	-0.0136852	-0.0136854	-0.0135998	-0.0134816	-0.0133789	-0.0133699	-0.0134739	-0.0136189	-0.0137456	-0.013829	-0.0138834	-0.0139681	-0.0141065	-0.0142778
72													-0.00920366	-0.00916126	-0.00921776	-0.00933678	-0.00946859	-0.00959896	-0.00970563	-0.00976743	-0.00984788	-0.0100492	-0.0103914	-0.0108213	-0.0112712	-0.0116829	-0.0120161	-0.0122579	-0.0124904	-0.0127895	-0.0130559	-0.0131968	-0.0133066	-0.0135112	-0.0137689	-0.0139342	-0.0139404	-0.0138273	-0.0136703	-0.0135439	-0.0135211	-0.0136122	-0.0137397	-0.0138416	-0.0139222	-0.0140092	-0.0141308	-0.014274	-0.0144165
73													-0.00907564	-0.00904627	-0.0090883	-0.00915931	-0.00925888	-0.00940678	-0.00954502	-0.00962904	-0.00973917	-0.0100032	-0.0104272	-0.0108944	-0.0113248	-0.0117176	-0.012057	-0.0122908	-0.0124851	-0.0127505	-0.0130075	-0.0131644	-0.0133241	-0.0135804	-0.0138436	-0.0140016	-0.0140362	-0.0139728	-0.0138621	-0.0137706	-0.0137516	-0.0138117	-0.0139053	-0.0139915	-0.0140793	-0.0141898	-0.0143202	-0.0144377	-0.0145408
74														-0.00907464	-0.00910812	-0.00916502	-0.00927535	-0.00945856	-0.00963528	-0.00974824	-0.00987263	-0.0101383	-0.0105621	-0.0110107	-0.0113849	-0.0117122	-0.0120179	-0.0122587	-0.012471	-0.0127401	-0.0130057	-0.0131996	-0.0134117	-0.0136771	-0.0138782	-0.0139742	-0.0140242	-0.0140543	-0.0140641	-0.0140628	-0.0140564	-0.0140522	-0.0140682	-0.0141134	-0.0142035	-0.01435	-0.0145028	-0.0145963	-0.0146633
75													-0.00917622	-0.00919029	-0.00922812	-0.00933143	-0.00951012	-0.00972852	-0.00990747	-0.0100131	-0.0101158	-0.0103309	-0.0107062	-0.0111299	-0.0114649	-0.0117197	-0.0119682	-0.012216	-0.0124466	-0.0126822	-0.0129144	-0.0131427	-0.0134291	-0.0137272	-0.0138964	-0.0139524	-0.0140095	-0.014105	-0.0142092	-0.0142809	-0.0142848	-0.0142246	-0.0141689	-0.0141834	-0.0142978	-0.0145062	-0.0147094	-0.0147991	-0.0148223
76													-0.00928254	-0.00927686	-0.00931041	-0.00949533	-0.00978895	-0.0100597	-0.0102171	-0.0102682	-0.0103074	-0.0104506	-0.0107682	-0.0111776	-0.0115128	-0.0117385	-0.0119483	-0.0121872	-0.0124028	-0.0125786	-0.0127626	-0.0130091	-0.013342	-0.0136592	-0.0138282	-0.0138967	-0.0139746	-0.0140838	-0.0142086	-0.0143105	-0.0143297	-0.0142605	-0.0141961	-0.0142366	-0.0144067	-0.0146708	-0.0149136	-0.0150084	-0.0149849
77														-0.00930932	-0.00932826	-0.0095762	-0.00997262	-0.0103058	-0.0104519	-0.0104409	-0.01041	-0.0104868	-0.0107353	-0.0111049	-0.0114489	-0.0116989	-0.011915	-0.0121349	-0.012316	-0.0124671	-0.0126568	-0.0129125	-0.0132079	-0.0134551	-0.0135908	-0.0136897	-0.013817	-0.0139524	-0.0140947	-0.0142219	-0.0142617	-0.0142128	-0.0141896	-0.0142935	-0.0145156	-0.0147919	-0.0150335	-0.0151294	-0.015076
78													-0.00942974	-0.00935289	-0.00935645	-0.00960737	-0.0100244	-0.010378	-0.0105184	-0.0104832	-0.0104294	-0.0104706	-0.0106486	-0.0109513	-0.0112904	-0.0115865	-0.0118375	-0.0120426	-0.0121888	-0.0123374	-0.012557	-0.0128139	-0.0130298	-0.0131584	-0.0132312	-0.0133536	-0.0135534	-0.0137727	-0.0139869	-0.0141608	-0.0142256	-0.0142021	-0.0142208	-0.014371	-0.0146051	-0.0148457	-0.0150455	-0.0151177	-0.0150284
79													-0.00951213	-0.00942249	-0.00940532	-0.00961051	-0.00997552	-0.0102917	-0.0104137	-0.0103916	-0.01037	-0.0104208	-0.0105659	-0.0108212	-0.0111418	-0.0114499	-0.0117133	-0.0119113	-0.0120403	-0.0121782	-0.0123924	-0.0126344	-0.0128031	-0.0128731	-0.0129297	-0.0130772	-0.013325	-0.0136187	-0.0139129	-0.0141518	-0.01427	-0.0142836	-0.0143135	-0.0144591	-0.0146735	-0.0148703	-0.0150107	-0.0150209	-0.0148713
80														-0.00943679	-0.00941374	-0.00958938	-0.00990646	-0.0101671	-0.0102524	-0.0102389	-0.0102567	-0.0103448	-0.0105072	-0.0107541	-0.0110408	-0.0113019	-0.0115327	-0.0117238	-0.0118559	-0.0119784	-0.0121537	-0.0123644	-0.0125291	-0.0126325	-0.0127519	-0.0129345	-0.0131767	-0.0134734	-0.0138083	-0.0141336	-0.0143585	-0.0144245	-0.0144173	-0.0144942	-0.0146714	-0.014849	-0.0149435	-0.0148932	-0.0147141
81													-0.00947775	-0.00940486	-0.00941299	-0.00960342	-0.00989484	-0.0100905	-0.0101123	-0.0100761	-0.0101153	-0.0102542	-0.0104656	-0.0107158	-0.0109451	-0.011133	-0.0113278	-0.0115205	-0.011661	-0.0117675	-0.0119023	-0.012081	-0.0122531	-0.0124153	-0.0126121	-0.0128232	-0.0130377	-0.0133005	-0.0136382	-0.0140386	-0.0143807	-0.0145023	-0.0144421	-0.0144196	-0.0145375	-0.0147051	-0.0147936	-0.0147495	-0.0146192
82														-0.00939414	-0.00945807	-0.00968608	-0.00996036	-0.0100854	-0.0100277	-0.00995383	-0.0100116	-0.0102093	-0.0104782	-0.0107227	-0.0108774	-0.0109991	-0.0111807	-0.0113825	-0.011522	-0.0116118	-0.0117276	-0.0118969	-0.0120813	-0.0122819	-0.0125126	-0.012721	-0.0129079	-0.013133	-0.0134231	-0.0138021	-0.0141818	-0.0143565	-0.0142989	-0.0142188	-0.0142701	-0.0144136	-0.0145307	-0.0145597	-0.0145194
83													-0.00941912	-0.00942617	-0.00955896	-0.00982141	-0.0100908	-0.0101811	-0.0100741	-0.00996772	-0.0100285	-0.0102535	-0.0105456	-0.0107742	-0.0108809	-0.0109648	-0.0111247	-0.0113129	-0.0114508	-0.0115481	-0.0116769	-0.0118609	-0.0120593	-0.0122639	-0.0124722	-0.0126448	-0.0128019	-0.0129901	-0.0132052	-0.0134799	-0.0138016	-0.0140059	-0.0139972	-0.0139103	-0.0139097	-0.0140171	-0.0141653	-0.0142845	-0.014334
84													-0.00944998	-0.00955094	-0.00976321	-0.0100437	-0.0103073	-0.0104076	-0.010305	-0.0101692	-0.0101781	-0.0103424	-0.0105733	-0.0107656	-0.0108802	-0.0109744	-0.0110976	-0.0112462	-0.0114018	-0.0115529	-0.0117234	-0.011919	-0.0120944	-0.0122384	-0.012366	-0.0124809	-0.0126104	-0.0127802	-0.0129662	-0.0131762	-0.0134295	-0.0136229	-0.0136371	-0.0135491	-0.0135224	-0.0136125	-0.0137967	-0.0140074	-0.014149
85													-0.00958701	-0.00976792	-0.010055	-0.0103421	-0.0105842	-0.0107109	-0.0106536	-0.0104966	-0.010407	-0.010438	-0.0105424	-0.0106698	-0.0108002	-0.0109214	-0.0110191	-0.0111276	-0.0112934	-0.0114959	-0.0117087	-0.0119086	-0.0120384	-0.0120917	-0.0121118	-0.0121475	-0.0122371	-0.0123996	-0.0126134	-0.0128535	-0.0131118	-0.0133019	-0.0133187	-0.0132377	-0.0132226	-0.013335	-0.0135654	-0.0138468	-0.0140611
86													-0.00972326	-0.0099464	-0.0102879	-0.0105822	-0.0107851	-0.0109115	-0.0109021	-0.0107522	-0.0105992	-0.0105344	-0.0105402	-0.0105933	-0.0106915	-0.0108101	-0.0109031	-0.0109833	-0.0111153	-0.0113016	-0.0115119	-0.0117122	-0.0118318	-0.0118502	-0.011805	-0.0117649	-0.0117915	-0.0119211	-0.0121566	-0.0124662	-0.0127961	-0.0130274	-0.0130757	-0.0130444	-0.013087	-0.0132449	-0.0134941	-0.0137726	-0.0139933
87													-0.00974843	-0.0099921	-0.0103521	-0.0106552	-0.0108188	-0.0109079	-0.0109175	-0.010803	-0.0106715	-0.0106143	-0.010596	-0.010593	-0.0106339	-0.0107344	-0.0108432	-0.0109178	-0.0110002	-0.0111169	-0.0112655	-0.011439	-0.0115742	-0.0116213	-0.0115823	-0.0115125	-0.0114824	-0.0115497	-0.0117602	-0.0121095	-0.0125073	-0.012793	-0.0129002	-0.0129468	-0.0130606	-0.0132598	-0.0134963	-0.0137104	-0.0138684
88													-0.00968496	-0.00994634	-0.0102875	-0.0105979	-0.0107666	-0.0108372	-0.0108388	-0.0107496	-0.0106781	-0.0106871	-0.0106914	-0.0106669	-0.0106881	-0.0107997	-0.0109377	-0.01102	-0.011055	-0.0110743	-0.0111216	-0.011235	-0.0113617	-0.0114369	-0.0114367	-0.0113848	-0.0113388	-0.011363	-0.011533	-0.01188	-0.0122989	-0.0126149	-0.0127729	-0.0128728	-0.0130226	-0.0132395	-0.0134608	-0.0136195	-0.0137171
89													-0.00961304		-0.0102393	-0.0105437	-0.0107484	-0.0108328	-0.0108081	-0.0107183	-0.0107006	-0.0107802	-0.0108261	-0.0108207	-0.0108767	-0.0110294	-0.0111842	-0.011249	-0.0112116	-0.011106	-0.0110347	-0.0110735	-0.0111598	-0.0112249	-0.0112423	-0.0112114	-0.0111772	-0.0112018	-0.0113621	-0.0117021	-0.0121179	-0.0124434	-0.0126278	-0.0127452	-0.012897	-0.0131064	-0.0133156	-0.0134717	-0.0135879
90																	-0.0107698	-0.010857	-0.0108072	-0.010721	-0.0107522	-0.0108934	-0.0109916	-0.0110243	-0.0111091	-0.0112771	-0.0114217	-0.0114436	-0.0113173	-0.0110898	-0.0109182	-0.0109106	-0.0109755	-0.0110071	-0.0109872	-0.0109369	-0.0109069	-0.0109521	-0.0111327	-0.0114785	-0.0118928	-0.0122249	-0.0124134	-0.0125248	-0.0126799	-0.0128929	-0.0131022	-0.013288	-0.0134696
91																		-0.0108693	-0.0108207	-0.0107538	-0.0108231	-0.0110108	-0.0111553	-0.0111999	-0.0112438	-0.0113662	-0.0114901	-0.0114791	-0.0112859	-0.0109886	-0.0107852	-0.0107995	-0.0108963	-0.0109029	-0.0108138	-0.0107183	-0.0106878	-0.0107526	-0.0109494	-0.011294	-0.0117027	-0.0120327	-0.0121963	-0.012274	-0.012441	-0.012697	-0.0129254	-0.013116	-0.0133194
92																			-0.0108191	-0.0108023	-0.0109189	-0.0111426	-0.0113055	-0.0113205	-0.0112784	-0.0113261	-0.0114188	-0.0113819	-0.01117	-0.0108955	-0.0107417	-0.0107955	-0.0109115	-0.0109101	-0.010799	-0.0107097	-0.0107134	-0.0107943	-0.0109738	-0.011286	-0.0116645	-0.0119626	-0.0120753	-0.0121018	-0.0122676	-0.0125739	-0.0128355	-0.0130158	-0.0131997
93																				-0.0108524	-0.0110608	-0.0113177	-0.0114746	-0.0114631	-0.0113657	-0.0113343	-0.0113441	-0.0112573	-0.0110824	-0.0109285	-0.0108575	-0.0108745	-0.0109245	-0.0109215	-0.0108697	-0.0108696	-0.0109506	-0.0110478	-0.0111782	-0.0114192	-0.0117358	-0.011983	-0.0120544	-0.0120453	-0.012185	-0.0124964	-0.0127883	-0.012985	-0.0131521
94																						-0.0114912	-0.0116256	-0.0116206	-0.0115258	-0.011426	-0.0113204	-0.0111761	-0.0110763	-0.0110857	-0.0110864	-0.0110099	-0.0109538	-0.0109496	-0.0109757	-0.0110687	-0.011212	-0.011317	-0.0113968	-0.0115599	-0.0118136	-0.0120274	-0.0120909	-0.0120747	-0.0121801	-0.0124495	-0.0127333	-0.0129296	-0.0130515
95																										-0.0114808	-0.011314	-0.0111487	-0.0111198	-0.011259	-0.0113286	-0.011216	-0.0111084	-0.0110981	-0.011142	-0.0112441	-0.0113823	-0.0114816	-0.0115467	-0.0116722	-0.0118892	-0.0120921	-0.0121619	-0.0121502	-0.0122392	-0.012462	-0.012685	-0.0128062	-0.0128288
96																												-0.0111212	-0.0111337	-0.0113496	-0.0115099	-0.0114696	-0.0113868	-0.011361	-0.011361	-0.0114026	-0.0114934	-0.0115898	-0.0116773	-0.011796	-0.0119771	-0.0121576	-0.0122277	-0.0122282	-0.0123224	-0.0125081	-0.0126364	-0.0126328	-0.0125447
97																											-0.0112653	-0.011081	-0.0111072	-0.0113729	-0.0116416	-0.0117216	-0.0116846	-0.0116393	-0.0115957	-0.0115917	-0.011662	-0.0117764	-0.0118878	-0.011986	-0.0121062	-0.0122374	-0.0123035	-0.0123284	-0.0124245	-0.0125581	-0.0125834	-0.0124652	-0.0123022
98																													-0.0111936	-0.0114974	-0.0118373	-0.0119756	-0.0119322	-0.0118666	-0.0118322	-0.0118573	-0.0119678	-0.0121197	-0.0122287	-0.0122724	-0.01232	-0.0124026	-0.0124728	-0.0125251	-0.0126034	-0.0126665	-0.0126048	-0.0124104	-0.0121979
99																															-0.0121504	-0.0122187	-0.0120993	-0.0120222	-0.0120597	-0.0121854	-0.0123745	-0.0125541	-0.0126188	-0.0125761	-0.0125582	-0.0126154	-0.012692	-0.0127567	-0.0128139	-0.0128295	-0.0127275	-0.0125007	-0.0122447
100																																	-0.0121367	-0.0120885	-0.0122311	-0.0124755	-0.0127324	-0.0128994	-0.0128875	-0.012772	-0.01273	-0.0127882	-0.0128576	-0.0129126	-0.0129642	-0.0129743	-0.0128758	-0.0126525	-0.0123713
101																																	-0.012049	-0.0120583	-0.0122869	-0.0126161	-0.0129024	-0.0130238	-0.0129551	-0.0128483	-0.0128591	-0.0129455	-0.0129982	-0.0130273	-0.0130742	-0.0130874	-0.0129962	-0.0127889	-0.0125087
102																																	-0.0119628	-0.0119962	-0.0122407	-0.0125965	-0.0128796	-0.0129618	-0.0128889	-0.0128528	-0.0129483	-0.01307	-0.0131148	-0.0131228	-0.013156	-0.0131607	-0.0130633	-0.0128705	-0.0126137
103																																	-0.0120273	-0.0120306	-0.0122038	-0.0125178	-0.0127794	-0.0128535	-0.0128052	-0.0128119	-0.0129344	-0.0130689	-0.0131302	-0.0131506	-0.01318	-0.0131687	-0.0130533	-0.0128697	-0.012654
104																																	-0.0122756	-0.0122178	-0.0122598	-0.0124733	-0.0127053	-0.0128039	-0.0127896	-0.0127893	-0.0128658	-0.0129701	-0.0130496	-0.0131092	-0.0131538	-0.0131214	-0.0129789	-0.0128083	-0.0126541
105																																	-0.0125426	-0.0124315	-0.0123595	-0.01247	-0.0126761	-0.0128171	-0.0128505	-0.0128409	-0.0128464	-0.0128766	-0.012936	-0.0130214	-0.0130827	-0.0130319	-0.0128757	-0.0127451	-0.0126835
106																																	-0.0126376	-0.0125357	-0.0124503	-0.0125164	-0.0126974	-0.0128575	-0.012929	-0.0129254	-0.0128829	-0.0128475	-0.0128695	-0.0129425	-0.0129869	-0.0129207	-0.0127865	-0.0127287	-0.0127751
107																																		-0.0125214	-0.0125301	-0.0126191	-0.0127788	-0.0129213	-0.0129909	-0.0129838	-0.0129307	-0.0128877	-0.0128987	-0.0129397	-0.0129367	-0.0128523	-0.0127565	-0.0127723	-0.0129044
108																																		-0.0124559	-0.0125788	-0.0127237	-0.0128932	-0.0130203	-0.0130514	-0.0130025	-0.0129422	-0.0129226	-0.012943	-0.0129597	-0.012915	-0.0128084	-0.0127385	-0.0128107	-0.0130021
109																																		-0.0123867	-0.0125487	-0.0127423	-0.0129546	-0.0130885	-0.0130703	-0.0129539	-0.0128668	-0.0128575	-0.0128809	-0.0128744	-0.0127923	-0.0126616	-0.0126113	-0.0127313	-0.0129602
110																																	-0.0121267	-0.0122585	-0.0124071	-0.0126336	-0.0128802	-0.0130143	-0.0129572	-0.0128	-0.012704	-0.012703	-0.0127196	-0.0126754	-0.0125521	-0.0124157	-0.0123919	-0.0125329	-0.0127578
111																																	-0.0119278	-0.0120442	-0.0122345	-0.012503	-0.0127395	-0.0128271	-0.0127265	-0.0125592	-0.0124849	-0.0125082	-0.0125225	-0.0124509	-0.012327	-0.0122394	-0.0122479	-0.0123616	-0.0125342
112																																	-0.0117037	-0.0118598	-0.0121539	-0.0124728	-0.012662	-0.012665	-0.0125079	-0.012327	-0.0122686	-0.0123147	-0.0123396	-0.0122875	-0.0122317	-0.0122325	-0.0122613	-0.0123149	-0.0124095
113																																	-0.0116194	-0.0118051	-0.0121667	-0.0125142	-0.0126665	-0.0126134	-0.0124292	-0.0122427	-0.0121774	-0.0122076	-0.0122293	-0.0122202	-0.0122394	-0.0122941	-0.0123243	-0.012334	-0.0123617
114																																		-0.0117832	-0.0121477	-0.0125099	-0.0126736	-0.0126375	-0.0124948	-0.0123475	-0.01227	-0.012235	-0.0122161	-0.0122292	-0.0122686	-0.0123098	-0.0123372	-0.0123524	-0.0123484
115																																		-0.0116001	-0.0119464	-0.012335	-0.0125598	-0.0126049	-0.012562	-0.0125012	-0.0124395	-0.0123477	-0.0122846	-0.0123001	-0.0123227	-0.0123147	-0.0123302	-0.0123751	-0.0123758
116																																	-0.0111886	-0.0112697	-0.0115613	-0.0119613	-0.0122769	-0.0124447	-0.0125174	-0.012549	-0.0125357	-0.012441	-0.0123626	-0.01238	-0.0123945	-0.0123515	-0.012346	-0.0124077	-0.0124298
117																																	-0.0110536	-0.0110321	-0.0112056	-0.011554	-0.0119232	-0.0121816	-0.0123173	-0.012395	-0.0124376	-0.0123953	-0.0123408	-0.0123657	-0.0123908	-0.0123569	-0.0123565	-0.012424	-0.012453
118																																-0.011301	-0.0111356	-0.0110266	-0.0110667	-0.0112912	-0.0115996	-0.0118394	-0.0119558	-0.012022	-0.0121018	-0.0121394	-0.0121388	-0.0121647	-0.0121855	-0.012178	-0.0122176	-0.0123064	-0.0123453
119																																	-0.0113117	-0.0111878	-0.0111268	-0.0111762	-0.0113164	-0.0114573	-0.0115322	-0.0115802	-0.0116685	-0.0117506	-0.0117813	-0.0117846	-0.011771	-0.0117701	-0.0118477	-0.0119811	-0.0120833
120																																-0.0115648	-0.0114913	-0.011406	-0.0112806	-0.0111621	-0.0111198	-0.0111558	-0.0112099	-0.0112581	-0.0113284	-0.0114009	-0.0114312	-0.0114054	-0.011353	-0.0113441	-0.0114399	-0.0116209	-0.0118178
121																																	-0.0116239	-0.0115884	-0.011443	-0.0112322	-0.0110817	-0.0110483	-0.0110787	-0.0110985	-0.0111078	-0.011147	-0.011191	-0.0111628	-0.0110801	-0.0110535	-0.0111568	-0.0113757	-0.0116419
122																																	-0.0116345	-0.0116211	-0.0114901	-0.0112734	-0.0111063	-0.0110494	-0.0110465	-0.0110018	-0.0109282	-0.0109381	-0.0110164	-0.0110097	-0.0109004	-0.0108431	-0.0109428	-0.0111796	-0.0114701
123																																		-0.0114152	-0.011299	-0.0111296	-0.0110137	-0.0109976	-0.0110145	-0.0109456	-0.0108203	-0.0108044	-0.0108977	-0.0109052	-0.0107754	-0.010683	-0.010754	-0.0109637	-0.0112302
124																																			-0.0109904	-0.0108751	-0.0108234	-0.0108875	-0.0109867	-0.0109613	-0.0108323	-0.010793	-0.010867	-0.0108592	-0.0107122	-0.0105956	-0.0106256	-0.010774	-0.0109798
125																																						-0.010772	-0.0109136	-0.0109503	-0.0108821	-0.0108587	-0.0108812	-0.0107969	-0.0106187	-0.0105171	-0.0105565	-0.0106757	-0.01082
126																																						-0.0106639	-0.0107622	-0.0108578	-0.0109167	-0.0109534	-0.0108969	-0.010682	-0.0104545	-0.0103978	-0.0104979	-0.0106372	-0.0107554
127																																									-0.0109327	-0.0110324	-0.010932	-0.0106374	-0.0103783	-0.0103432	-0.0104732	-0.0106341	-0.0107741
128																																										-0.0109813	-0.0109244	-0.010694	-0.0104883	-0.0104648	-0.010578	-0.0107418	-0.0109269
129																																												-0.0107493	-0.0106949	-0.0107227	-0.0108167	-0.0109696	-0.0111789
130																																													-0.0108985	-0.0110046	-0.0110939	-0.0112117	-0.0113897
131																																																-0.0113932	-0.0114855
132																																																-0.0114864
133
134
135
136
137
138
139
140
141
142
143
144
145
146
147
148
149
[truncated: 101 more columns]

## Sheet: panel_a_frame_250.0_ms
	0	1	2	3	4	5	6	7	8	9	10	11	12	13	14	15	16	17	18	19	20	21	22	23	24	25	26	27	28	29	30	31	32	33	34	35	36	37	38	39	40	41	42	43	44	45	46	47	48
0
1
2
3
4
5
6
7
8
9
10
11
12
13
14
15
16
17
18																																																-0.00825856	-0.00798116
19																																													-0.00850223	-0.00863766	-0.00863999	-0.00844534	-0.00813416
20																																											-0.00862616		-0.00867634	-0.00882051	-0.00882673	-0.00860762	-0.00824441
21																																										-0.00896004	-0.00883177	-0.0087714	-0.00883624	-0.00894157	-0.00891878	-0.00867534	-0.00829428
22																																								-0.00914335		-0.00911647	-0.00899754	-0.00892038	-0.0089111	-0.00892963	-0.00886128	-0.0086168	-0.00827295
23																																						-0.00876434	-0.00910114	-0.00927986	-0.00927124	-0.00913859	-0.00898238	-0.00885013	-0.00872471	-0.00864707	-0.00857866	-0.00838308	-0.0080983
24																																						-0.00888233	-0.00924139	-0.00939063	-0.0092988	-0.00905684	-0.00879361	-0.00854522	-0.00827622	-0.00812389	-0.00813241	-0.00806202	-0.00785495
25																																				-0.00859663	-0.00870166	-0.00901269	-0.00933149	-0.00943199	-0.00928136	-0.00896055	-0.00859927	-0.00826336	-0.00793882	-0.00777513	-0.00784421	-0.00788331	-0.00776514
26																																		-0.00905722	-0.00879627	-0.00870368	-0.00879502	-0.00903192	-0.00927126	-0.00932372	-0.00914291	-0.00880445	-0.00844562	-0.00816657	-0.00795799	-0.00785351	-0.00788276	-0.00791689	-0.00786052
27																																		-0.00899639	-0.00875257	-0.00868601	-0.00876514	-0.00892952	-0.00910342	-0.00913547	-0.00894314	-0.00861023	-0.00830862	-0.00814518	-0.00807115	-0.00801577	-0.00799008	-0.00799584	-0.00797119
28																																	-0.00916773	-0.00889781	-0.00863343	-0.00855672	-0.00863748	-0.00878889	-0.0089505	-0.0089888	-0.0088015	-0.00848167	-0.00821196	-0.00807346	-0.00799698	-0.00793072	-0.00791843	-0.0079581	-0.0079515
29																																-0.00902599	-0.00907691	-0.00883576	-0.00852205	-0.00839512	-0.0084755	-0.00865363	-0.00881771	-0.00883505	-0.00865308	-0.00837886	-0.00813345	-0.00794848	-0.00779134	-0.00768861	-0.00770376	-0.00777604	-0.00777361
30																																-0.00886385	-0.00900855	-0.00880795	-0.00847304	-0.00830049	-0.00835386	-0.00852009	-0.00864477	-0.00860839	-0.00843204	-0.0082158	-0.00799764	-0.00778317	-0.00758356	-0.00745424	-0.00744729	-0.00749587	-0.00749191
31																																-0.00869145	-0.00887149	-0.00874961	-0.00848693	-0.00833106	-0.00833798	-0.00841523	-0.00844231	-0.00834712	-0.00817614	-0.00798515	-0.00777502	-0.00756575	-0.00737276	-0.00722658	-0.00717348	-0.00718846	-0.00720595
32																																	-0.00867982	-0.0086462	-0.00851407	-0.00842836	-0.00840069	-0.00836569	-0.00827882	-0.00812085	-0.00793044	-0.00773438	-0.00753014	-0.00733742	-0.00715493	-0.00700485	-0.00694525	-0.00697331	-0.0070328
33																																	-0.00859621	-0.00861361	-0.00855896	-0.00849874	-0.00842798	-0.00831831	-0.00817359	-0.00798232	-0.00776849	-0.00757605	-0.00740405	-0.00723116	-0.00705019	-0.00691541	-0.00688814	-0.00694466	-0.00701491
34																																	-0.00864476	-0.00869173	-0.00864414	-0.0085332	-0.00839651	-0.00825342	-0.00811732	-0.00795297	-0.00775353	-0.00758113	-0.00744294	-0.00728734	-0.00712156	-0.00701866	-0.00700851	-0.00704941	-0.00708079
35																																-0.00859252	-0.00868359	-0.0087428	-0.00868791	-0.00853029	-0.00835624	-0.00820957	-0.0081031	-0.00800162	-0.00785052	-0.00768157	-0.00752642	-0.00736405	-0.00723004	-0.00717543	-0.00716996	-0.0071676	-0.00714925
36																																	-0.00867413	-0.00869689	-0.00863249	-0.00848276	-0.00832921	-0.00820153	-0.00811773	-0.00807734	-0.00798364	-0.00779229	-0.00756769	-0.00737035	-0.0072576	-0.0072507	-0.00727627	-0.00726669	-0.00723023
37																																	-0.00869395	-0.00864469	-0.00855553	-0.00844416	-0.00834854	-0.00825743	-0.00818522	-0.00816872	-0.00810529	-0.00788732	-0.00759727	-0.00736711	-0.00725469	-0.00727055	-0.00734801	-0.00738913	-0.00738129
38																																	-0.00875278	-0.00865963	-0.00856091	-0.0084928	-0.00844833	-0.00838174	-0.00829343	-0.00823493	-0.00814661	-0.00792683	-0.00764568	-0.00743221	-0.00732198	-0.00733344	-0.00743893	-0.00753248	-0.00756598
39																																	-0.0088235	-0.00874162	-0.00866507	-0.00862158	-0.00858117	-0.00849952	-0.00836098	-0.00820985	-0.00806311	-0.00788501	-0.00770481	-0.00757281	-0.00748944	-0.00748462	-0.0075644	-0.00764781	-0.00768588
40																																	-0.00891349	-0.00887094	-0.00880376	-0.00874256	-0.00867145	-0.00855945	-0.00837355	-0.00814415	-0.00795266	-0.0078332	-0.00777944	-0.00775511	-0.00771997	-0.00769608	-0.0077099	-0.00773458	-0.00774736
41																																	-0.00897489	-0.00897296	-0.00889525	-0.00879725	-0.00869541	-0.00856576	-0.00837489	-0.00814139	-0.00794806	-0.00785939	-0.00787266	-0.00791661	-0.00791896	-0.0078799	-0.00783979	-0.00782201	-0.00781576
42																																	-0.00894645	-0.00897961	-0.00892872	-0.00882486	-0.00869519	-0.00855039	-0.00839209	-0.00822289	-0.00806769	-0.00798012	-0.0079875	-0.00802547	-0.00801333	-0.00795383	-0.00790208	-0.00789031	-0.00789074
43																																	-0.00890193	-0.00898205	-0.00900904	-0.0089272	-0.00875853	-0.00858495	-0.00845569	-0.00835583	-0.00825045	-0.00816245	-0.0081382	-0.00813099	-0.00807111	-0.00798883	-0.00794798	-0.00795573	-0.00796824
44																																	-0.00896549	-0.00907177	-0.00914413	-0.00906739	-0.00886825	-0.00867601	-0.00856061	-0.00850287	-0.00844707	-0.00838129	-0.00833661	-0.008295	-0.00822569	-0.00816285	-0.00813576	-0.00812721	-0.00811515
45																																	-0.00912118	-0.00919256	-0.00923851	-0.00915312	-0.00895542	-0.00876029	-0.00864898	-0.00863125	-0.00865043	-0.00864451	-0.00860203	-0.00854864	-0.00851822	-0.00851106	-0.00848324	-0.00841604	-0.00834069
46																																		-0.00929452	-0.00932335	-0.00925848	-0.0090716	-0.00883587	-0.0086912	-0.00872503	-0.00885499	-0.00892905	-0.0088973	-0.0088414	-0.00884664	-0.00887289	-0.00882166	-0.0086831	-0.00853479
47																																	-0.00941231	-0.00941875	-0.00944417	-0.00940137	-0.00920557	-0.0088898	-0.00868617	-0.00877995	-0.00902887	-0.00917074	-0.00914658	-0.00909173	-0.00910305	-0.00912084	-0.0090359	-0.00884145	-0.00864383
48																																	-0.00966753	-0.00960862	-0.0095587	-0.00946561	-0.00923294	-0.00885945	-0.00862899	-0.00878866	-0.00913911	-0.0093409	-0.00933761	-0.00927973	-0.00926329	-0.00925215	-0.00915005	-0.00894264	-0.00874813
49																																	-0.00998913	-0.00983301	-0.00964444	-0.00944425	-0.00918754	-0.00884377	-0.00864471	-0.00883212	-0.00922445	-0.00947719	-0.00949925	-0.00940686	-0.0093289	-0.00929589	-0.00922669	-0.00907836	-0.00893793
50																																	-0.0102006	-0.00998263	-0.00969776	-0.00943704	-0.00923147	-0.00902096	-0.0088944	-0.00903212	-0.00936319	-0.00961272	-0.00962066	-0.00945156	-0.0092958	-0.00926022	-0.00927478	-0.00924628	-0.00918901
51																															-0.0103625	-0.0103265	-0.0101831	-0.00995596	-0.00967101	-0.00943908	-0.00933652	-0.00928585	-0.00924083	-0.00930437	-0.00951633	-0.00970071	-0.00966053	-0.00942117	-0.00921189	-0.00918879	-0.00929019	-0.0093795	-0.00940641
52																											-0.00970726		-0.010098	-0.0102039	-0.0102442	-0.0101699	-0.00999601	-0.00978647	-0.00956616	-0.00940809	-0.0093834	-0.00942883	-0.00944743	-0.0094766	-0.00959206	-0.0097022	-0.00963485	-0.00939323	-0.00919194	-0.00918607	-0.00932126	-0.00946422	-0.00954773
53																										-0.00970138	-0.0098532	-0.00998946	-0.0100501	-0.0100898	-0.0100856	-0.0099701	-0.00978059	-0.00961054	-0.00948544	-0.00941246	-0.00941287	-0.00946171	-0.00950021	-0.00953229	-0.0096056	-0.00967624	-0.00963103	-0.00946625	-0.00933397	-0.00933869	-0.00944002	-0.00956533	-0.00967526
54																									-0.00966054	-0.00976754	-0.00996294	-0.0100616	-0.0100214	-0.00996273	-0.00990416	-0.00977643	-0.00960322	-0.0094821	-0.00943893	-0.00942855	-0.00942436	-0.00943736	-0.00947584	-0.00953826	-0.00961859	-0.00968006	-0.00967388	-0.00961869	-0.00959364	-0.00961854	-0.00966256	-0.00973537	-0.00984445
55																							-0.00965474	-0.0096375	-0.00962803	-0.00975091	-0.00996513	-0.0100592	-0.00997554	-0.00984508	-0.00973979	-0.00960788	-0.00945325	-0.00935887	-0.00933983	-0.00934278	-0.00933937	-0.00935458	-0.009423	-0.00953518	-0.0096452	-0.00970575	-0.00970934	-0.00972034	-0.00978518	-0.00984598	-0.00986278	-0.00989462	-0.00997636
56																						-0.00975572	-0.00969846	-0.00965207	-0.0096255	-0.00972363	-0.00990012	-0.00998084	-0.00989897	-0.00974056	-0.00959459	-0.00944912	-0.00930742	-0.00922359	-0.00919569	-0.00918523	-0.00918561	-0.00923019	-0.00934344	-0.00949573	-0.00963646	-0.00971682	-0.00972429	-0.00974007	-0.00982453	-0.00990609	-0.00993622	-0.00996774	-0.010022
57																				-0.00953874	-0.0097726	-0.00979145	-0.00973764	-0.00969752	-0.00969055	-0.00975084	-0.0098388	-0.00986123	-0.00976865	-0.00959727	-0.00942674	-0.00928777	-0.00918547	-0.00913097	-0.00909754	-0.00904883	-0.00901704	-0.00907162	-0.00921206	-0.00938401	-0.00956064	-0.00970287	-0.00975739	-0.00976831	-0.00982525	-0.00991383	-0.00998438	-0.0100372	-0.0100671
58																			-0.00907834	-0.00938718	-0.0096218	-0.00970763	-0.00971092	-0.00972049	-0.00974848	-0.00976595	-0.00974772	-0.00968021	-0.00955252	-0.00938214	-0.00923519	-0.00916032	-0.00914555	-0.0091448	-0.00908955	-0.00895402	-0.00885517	-0.00891503	-0.00907976	-0.00925977	-0.00946304	-0.00967121	-0.00980017	-0.00984026	-0.00988484	-0.00998877	-0.0101053	-0.0101676	-0.0101646
59																-0.00880746	-0.00885498	-0.00897054	-0.00909853	-0.00921499	-0.00935001	-0.00947265	-0.00953887	-0.00958656	-0.00963467	-0.00963038	-0.00954484	-0.00940319	-0.00924921	-0.00911889	-0.00905716	-0.00908857	-0.00917638	-0.00924121	-0.00917518	-0.00896945	-0.00881895	-0.00888218	-0.00906725	-0.00925049	-0.00944848	-0.0096728	-0.00985372	-0.00993481	-0.00997033	-0.0100704	-0.0102194	-0.0103003	-0.0102954
60															-0.00884633		-0.00899596	-0.00909751	-0.00911089	-0.00905277	-0.00907976	-0.00918954	-0.00924919	-0.00926996	-0.00931067	-0.00932526	-0.0092503	-0.00909367	-0.00894943	-0.00889254	-0.00893439	-0.00904342	-0.00918068	-0.00930384	-0.00930097	-0.00914092	-0.00899804	-0.00903259	-0.00919927	-0.00938325	-0.00956375	-0.00977091	-0.00997538	-0.0100722	-0.0100606	-0.0101055	-0.0102603	-0.0103971	-0.0104543
61															-0.00897895	-0.00903782	-0.00909767	-0.00915111	-0.00909009	-0.00894868	-0.00891021	-0.00897103	-0.00897218	-0.00892442	-0.00892535	-0.00896563	-0.00895493	-0.00884585	-0.00874288	-0.00875565	-0.00887002	-0.00900199	-0.00912669	-0.00927596	-0.00937482	-0.00934626	-0.00926557	-0.00926278	-0.00937831	-0.00954989	-0.00971807	-0.00991047	-0.0101309	-0.0102417	-0.0101915	-0.0101677	-0.0103003	-0.0105001	-0.0106476
62														-0.00888963	-0.00909745	-0.00918701	-0.00922759	-0.00922807	-0.00912059	-0.00895255	-0.00887635	-0.00887565	-0.00881193	-0.00869575	-0.00863594	-0.00867021	-0.00870935	-0.00865643	-0.00860065	-0.0086665	-0.00882721	-0.00897523	-0.00909109	-0.00924501	-0.00941038	-0.00949476	-0.00948789	-0.00947865	-0.00955326	-0.00970201	-0.00985497	-0.010022	-0.0102316	-0.0103651	-0.0103366	-0.010292	-0.0104017	-0.0106393	-0.0108564
63														-0.00890544	-0.00915863	-0.00930762	-0.00935329	-0.0093212	-0.00919964	-0.00904699	-0.00896089	-0.00889833	-0.00875727	-0.00857346	-0.00846687	-0.00849216	-0.00855073	-0.0085285	-0.00851708	-0.00863355	-0.00882676	-0.0089893	-0.00911329	-0.00926739	-0.00944801	-0.00957973	-0.00962732	-0.00965161	-0.00973502	-0.00988227	-0.0100178	-0.0101358	-0.010291	-0.0104213	-0.0104388	-0.0104255	-0.0105369	-0.0107878	-0.0110358
64														-0.00897451	-0.00923156	-0.00937623	-0.00937614	-0.00929398	-0.00918585	-0.00909729	-0.00903383	-0.00891866	-0.00870489	-0.00847874	-0.00837491	-0.00842578	-0.00850039	-0.00850192	-0.00854643	-0.00872164	-0.00893487	-0.00909211	-0.00921204	-0.00934993	-0.00949886	-0.00961645	-0.00969676	-0.00978494	-0.00992243	-0.0100888	-0.0102048	-0.010273	-0.0103686	-0.0104671	-0.0105042	-0.0105332	-0.0106634	-0.0109076	-0.0111485
65													-0.0088965	-0.0091376	-0.00937527	-0.00944447	-0.00932819	-0.00914692	-0.00902638	-0.00898701	-0.00893356	-0.00878258	-0.00856565	-0.0083942	-0.0083675	-0.00846366	-0.00853901	-0.00855249	-0.00865244	-0.00888998	-0.00913639	-0.00931211	-0.00943838	-0.00954158	-0.00961805	-0.00967968	-0.00976725	-0.00990613	-0.0100852	-0.0102551	-0.0103494	-0.0103978	-0.0104798	-0.0105649	-0.0106042	-0.010657	-0.0107934	-0.0110019	-0.0111986
66													-0.00895095	-0.0092383	-0.0094856	-0.00949702	-0.00927753	-0.00898992	-0.0088149	-0.00877212	-0.0087057	-0.00854704	-0.00840068	-0.00836579	-0.00845735	-0.00859569	-0.00865782	-0.00866112	-0.00877833	-0.00905386	-0.00935228	-0.00958934	-0.00974567	-0.00980428	-0.00978806	-0.00978559	-0.00986665	-0.0100168	-0.0101857	-0.0103263	-0.0104081	-0.0104758	-0.0105925	-0.010705	-0.0107566	-0.0108121	-0.0109322	-0.0110893	-0.0112268
67													-0.00882904	-0.00914013	-0.00940803	-0.00942565	-0.00919486	-0.00887164	-0.00865884	-0.00860577	-0.00855264	-0.00843818	-0.00839134	-0.00847901	-0.00865039	-0.00881197	-0.00887573	-0.00887468	-0.0089695	-0.00923326	-0.00956608	-0.0098567	-0.0100184	-0.0100027	-0.00989353	-0.00986393	-0.00996818	-0.0101221	-0.0102473	-0.0103305	-0.0104055	-0.0105178	-0.0106823	-0.0108266	-0.0108863	-0.0109302	-0.0110302	-0.0111547	-0.0112618
68														-0.00887458	-0.00911882	-0.00917507	-0.00903067	-0.00878942	-0.00861553	-0.00856955	-0.00853905	-0.00849232	-0.00854005	-0.00870474	-0.00891228	-0.00908708	-0.00917107	-0.00919593	-0.00928356	-0.00951887	-0.00984951	-0.0101396	-0.0102397	-0.0101045	-0.00991464	-0.00990916	-0.0100745	-0.0102424	-0.0103212	-0.0103367	-0.0103931	-0.010546	-0.0107551	-0.0109199	-0.0109762	-0.0110014	-0.011076	-0.0111758	-0.0112787
69														-0.00855373	-0.00872608	-0.00882052	-0.0088042	-0.00871035	-0.00862669	-0.00858758	-0.00855104	-0.00854318	-0.00864513	-0.00885352	-0.00910253	-0.00931687	-0.00944298	-0.00953045	-0.00967866	-0.00993158	-0.0102373	-0.0104673	-0.0104728	-0.0102474	-0.0100304	-0.0100536	-0.0102349	-0.010377	-0.0104057	-0.0103718	-0.010407	-0.0105728	-0.010804	-0.0109884	-0.0110584	-0.0110726	-0.0111001	-0.0111446	-0.0112262
70													-0.00825291	-0.00827219	-0.00836971	-0.00849101	-0.00856829	-0.00857216	-0.00853855	-0.00849124	-0.00844781	-0.00846458	-0.0085912	-0.00883088	-0.00913781	-0.00942055	-0.00961683	-0.00978894	-0.0100334	-0.010344	-0.0106213	-0.0107662	-0.0107163	-0.0105245	-0.0103822	-0.0104127	-0.0105142	-0.0105528	-0.0105094	-0.0104487	-0.0104773	-0.0106302	-0.0108412	-0.0110212	-0.0111124	-0.0111297	-0.0111087	-0.0110805	-0.0111159
71													-0.008106	-0.00806571	-0.00812935	-0.00824984	-0.00833244	-0.008328	-0.00826643	-0.00819355	-0.00816312	-0.00822787	-0.00840894	-0.00870648	-0.00907955	-0.00943944	-0.00972147	-0.00995723	-0.0102399	-0.0105707	-0.0108174	-0.0108989	-0.010861	-0.0108036	-0.010803	-0.0108471	-0.0108515	-0.0107727	-0.0106511	-0.010566	-0.0105944	-0.0107344	-0.0109088	-0.0110546	-0.0111477	-0.011177	-0.0111381	-0.0110621	-0.0110466
72													-0.00795717	-0.00792168	-0.0079864	-0.00807011	-0.00808656	-0.0080182	-0.00790146	-0.00780432	-0.00780064	-0.00793725	-0.00821058	-0.00858167	-0.00900288	-0.00941927	-0.00976545	-0.0100141	-0.0102599	-0.0105662	-0.0108018	-0.0108733	-0.0108864	-0.0109591	-0.0110715	-0.0111356	-0.011097	-0.0109648	-0.0108074	-0.0107168	-0.0107587	-0.0109006	-0.0110393	-0.0111341	-0.011211	-0.0112563	-0.0112315	-0.0111462	-0.0110926
73													-0.00789201	-0.0078707	-0.00792617	-0.00796104	-0.00792334	-0.00782543	-0.00768908	-0.0075844	-0.00759928	-0.00778688	-0.00812533	-0.00852353	-0.00892615	-0.00932782	-0.00967864	-0.00991623	-0.0101413	-0.0104626	-0.0107451	-0.0108624	-0.0109255	-0.011051	-0.011181	-0.0112317	-0.0111921	-0.0110889	-0.0109808	-0.010946	-0.011021	-0.0111435	-0.0112172	-0.0112403	-0.0112805	-0.0113366	-0.0113454	-0.0112869	-0.011234
74														-0.0079538	-0.00799941	-0.00802125	-0.00798585	-0.00790041	-0.00777707	-0.0076805	-0.00769492	-0.00787372	-0.00819946	-0.0085631	-0.00888866	-0.00920018	-0.00949871	-0.00973664	-0.00999236	-0.0103582	-0.0107024	-0.0108905	-0.0110079	-0.0111417	-0.0112303	-0.0112363	-0.0112046	-0.011178	-0.0111845	-0.0112467	-0.0113367	-0.0113848	-0.0113654	-0.0113217	-0.011326	-0.0113956	-0.0114591	-0.0114578	-0.0114388
75													-0.00803267	-0.00808087	-0.00816008	-0.0082372	-0.00825189	-0.00818273	-0.00806304	-0.00796574	-0.00795642	-0.00807676	-0.00834117	-0.00866395	-0.00893011	-0.00914911	-0.00938302	-0.00962644	-0.00989994	-0.0102451	-0.0105822	-0.0108246	-0.0110165	-0.0111781	-0.0112415	-0.0112163	-0.0111961	-0.0112404	-0.0113464	-0.0114738	-0.0115432	-0.0115058	-0.0114209	-0.011366	-0.0113848	-0.0114966	-0.0116293	-0.0116849	-0.0116827
76													-0.00805028	-0.00811529	-0.00823295	-0.00840011	-0.00850876	-0.00848467	-0.00836812	-0.00824504	-0.00818198	-0.00822578	-0.0084253	-0.00872951	-0.00899205	-0.00918056	-0.00938066	-0.00961567	-0.00986169	-0.0101315	-0.0104169	-0.0106861	-0.0109307	-0.0111046	-0.0111408	-0.0110923	-0.011088	-0.0111866	-0.0113503	-0.0114961	-0.0115346	-0.0114545	-0.0113707	-0.0113748	-0.0114699	-0.0116493	-0.0118434	-0.0119367	-0.011926
77														-0.00803363	-0.00812719	-0.0083348	-0.00854062	-0.00861941	-0.00856269	-0.00843838	-0.00833018	-0.00830521	-0.0084355	-0.00871013	-0.00898975	-0.0092051	-0.00940952	-0.00961852	-0.00980893	-0.0100144	-0.0102751	-0.0105594	-0.0107987	-0.0109193	-0.0108832	-0.0107892	-0.0108067	-0.010983	-0.0112125	-0.0113672	-0.0113776	-0.0112885	-0.0112481	-0.0113404	-0.0115267	-0.0117632	-0.0119914	-0.0121108	-0.0121017
78													-0.00797981	-0.0079314	-0.00794282	-0.008089	-0.00831362	-0.00849706	-0.0085547	-0.0085013	-0.00841557	-0.00836471	-0.00843272	-0.00865253	-0.00892807	-0.0091742	-0.00938803	-0.00956171	-0.00969673	-0.00986237	-0.0101165	-0.0104032	-0.0106102	-0.0106647	-0.0105661	-0.0104466	-0.0105096	-0.010786	-0.011093	-0.0112598	-0.0112487	-0.0111583	-0.0111531	-0.0113007	-0.0115322	-0.0117837	-0.0120138	-0.0121418	-0.0121358
79													-0.00794597	-0.00785188	-0.00779208	-0.00785182	-0.0080362	-0.00825649	-0.00838692	-0.00841084	-0.00838984	-0.00836971	-0.00842597	-0.00861122	-0.00886916	-0.00911063	-0.00930026	-0.00943268	-0.00953149	-0.00966714	-0.00989031	-0.0101538	-0.0103487	-0.0104108	-0.0103523	-0.0102874	-0.0103995	-0.0107157	-0.0110502	-0.0112348	-0.0112423	-0.0111668	-0.0111573	-0.0112885	-0.0115053	-0.0117447	-0.0119587	-0.0120628	-0.0120329
80														-0.00774608	-0.00768684	-0.0077524	-0.00793883	-0.00813716	-0.00823018	-0.00823559	-0.0082301	-0.00825697	-0.00836587	-0.00857509	-0.00882215	-0.0090228	-0.00915515	-0.00924105	-0.00931211	-0.00941248	-0.00957927	-0.00980211	-0.0100125	-0.01016	-0.0102373	-0.0102809	-0.0104086	-0.0106767	-0.0109854	-0.0112188	-0.0113196	-0.0112904	-0.0112318	-0.0112754	-0.011443	-0.0116721	-0.0118656	-0.0119297	-0.0118726
81													-0.00773129	-0.00765232	-0.00765076	-0.00778831	-0.00800347	-0.00814673	-0.00814072	-0.00806837	-0.00803958	-0.00810821	-0.00828829	-0.00852678	-0.0087335	-0.00886954	-0.00895892	-0.00902115	-0.00906137	-0.0091093	-0.00921793	-0.00941092	-0.00964961	-0.00989443	-0.0101086	-0.0102466	-0.0103705	-0.0105733	-0.0108431	-0.0111348	-0.0113611	-0.0114003	-0.0112883	-0.011224	-0.0113269	-0.0115427	-0.0117261	-0.0117806	-0.0117349
82														-0.00763335	-0.00770438	-0.00790902	-0.00812823	-0.00820052	-0.00810938	-0.00799751	-0.00798486	-0.00810043	-0.00831081	-0.00850683	-0.00860313	-0.00865383	-0.00873797	-0.00882228	-0.00884094	-0.00882716	-0.00889326	-0.00909077	-0.00937247	-0.00968775	-0.00997742	-0.0101615	-0.010284	-0.010445	-0.0106579	-0.0109375	-0.0112274	-0.0113425	-0.011242	-0.0111224	-0.0111558	-0.0113305	-0.0115138	-0.0116045	-0.0116072
83													-0.00765116	-0.00766959	-0.00782328	-0.00808358	-0.00830871	-0.0083457	-0.00821753	-0.00810557	-0.00812413	-0.00825051	-0.00841397	-0.00850867	-0.00848668	-0.00846128	-0.00853875	-0.00865304	-0.0086835	-0.00865333	-0.00871776	-0.00894748	-0.00926844	-0.00960137	-0.00988696	-0.0100697	-0.010193	-0.0103314	-0.0104815	-0.0106803	-0.0109398	-0.0111069	-0.0110743	-0.0109619	-0.0109371	-0.0110445	-0.0112177	-0.0113619	-0.0114298
84													-0.00765988	-0.00777855	-0.00802646	-0.00833526	-0.00858469	-0.00864556	-0.0085293	-0.00840677	-0.00838505	-0.00841929	-0.00845277	-0.00844279	-0.00837614	-0.00832805	-0.00837477	-0.00848698	-0.00857014	-0.00861303	-0.00873233	-0.00898345	-0.00927715	-0.00953315	-0.00973321	-0.00987918	-0.0100089	-0.010157	-0.0102977	-0.010449	-0.0106521	-0.0108185	-0.0108287	-0.0107384	-0.0106898	-0.0107534	-0.0109228	-0.0111236	-0.0112631
85													-0.00775061	-0.0079712	-0.00831327	-0.00866075	-0.00893156	-0.00904626	-0.00897539	-0.00881879	-0.00867595	-0.00854387	-0.00842261	-0.0083268	-0.00825483	-0.00821299	-0.00822455	-0.00830847	-0.00843912	-0.00857806	-0.00876179	-0.00900551	-0.00922038	-0.00935395	-0.00943199	-0.00950886	-0.00963351	-0.00981411	-0.0100083	-0.0101993	-0.010402	-0.0105557	-0.0105747	-0.0105122	-0.0104905	-0.0105698	-0.0107584	-0.0109974	-0.0111849
86													-0.00784993	-0.00814157	-0.00856429	-0.00894821	-0.00922076	-0.00936439	-0.00933054	-0.00913622	-0.00888423	-0.00864179	-0.00843541	-0.00827823	-0.00817672	-0.00812744	-0.00811893	-0.0081655	-0.00828541	-0.00844359	-0.0086309	-0.00884799	-0.00901855	-0.00909401	-0.00909285	-0.00909227	-0.0091757	-0.00936048	-0.00960829	-0.00987963	-0.0101403	-0.0103153	-0.0103606	-0.0103572	-0.0104053	-0.0105342	-0.0107316	-0.010948	-0.0111239
87													-0.00790343	-0.00821651	-0.00866895	-0.00908266	-0.00934767	-0.00947032	-0.0094319	-0.00922084	-0.00895102	-0.00871906	-0.00851297	-0.0083196	-0.008178	-0.00812164	-0.00811806	-0.00813725	-0.00820393	-0.00830373	-0.00842945	-0.00860373	-0.00877263	-0.00886636	-0.00886477	-0.00883175	-0.00886324	-0.00900016	-0.00924262	-0.00956399	-0.00988834	-0.0101092	-0.0102067	-0.0102782	-0.0103977	-0.010568	-0.0107522	-0.0109016	-0.0110102
88													-0.00794479	-0.00823973	-0.0086455	-0.00905874	-0.00933122	-0.00943306	-0.00938078	-0.00918841	-0.0089755	-0.00881542	-0.00863668	-0.00842357	-0.00826721	-0.00822629	-0.00824675	-0.00825699	-0.00826168	-0.00827069	-0.00831318	-0.00843139	-0.00858453	-0.00870154	-0.0087413	-0.00872875	-0.00873268	-0.00880718	-0.00900038	-0.00932474	-0.00968646	-0.00995087	-0.0100988	-0.010219	-0.0103709	-0.0105549	-0.0107275	-0.010832	-0.0108832
89													-0.00799204		-0.00861151	-0.00896879	-0.00923984	-0.00935698	-0.00933412	-0.0092038	-0.00906959	-0.00896907	-0.00880542	-0.00858748	-0.00844613	-0.00843369	-0.00847535	-0.00847923	-0.00841945	-0.00832527	-0.00828001	-0.00833545	-0.00844283	-0.0085433	-0.00860062	-0.00860351	-0.0085881	-0.00861997	-0.0087792	-0.00910252	-0.00948833	-0.00978545	-0.00996629	-0.0101048	-0.0102567	-0.0104257	-0.0105848	-0.0106949	-0.0107703
90																	-0.00912484	-0.00925761	-0.00929621	-0.00924974	-0.00917947	-0.00910756	-0.00895978	-0.00876129	-0.00863686	-0.0086321	-0.00867859	-0.00867617	-0.00856518	-0.00838046	-0.00825677	-0.00827173	-0.00834814	-0.00839637	-0.00839718	-0.00835834	-0.00830978	-0.00832144	-0.00848263	-0.00882559	-0.00924029	-0.00956727	-0.0097645	-0.00990478	-0.0100574	-0.0102136	-0.0103531	-0.0104846	-0.0106282
91																		-0.00916058	-0.00923193	-0.00923084	-0.0091883	-0.00913457	-0.00902695	-0.00886141	-0.00871852	-0.00868138	-0.00873029	-0.00874128	-0.00861321	-0.00838434	-0.00823103	-0.00825991	-0.00834814	-0.00833583	-0.00822212	-0.00809511	-0.00801426	-0.00802797	-0.00820664	-0.00857183	-0.0090143	-0.00936747	-0.00956056	-0.00967821	-0.00983933	-0.0100217	-0.0101605	-0.0102853	-0.0104425
92																			-0.00914108	-0.00914853	-0.00912836	-0.00910965	-0.00905202	-0.00890361	-0.00871438	-0.00863429	-0.00869071	-0.00872433	-0.00860961	-0.00839699	-0.00826761	-0.00831661	-0.00840137	-0.00834031	-0.00814727	-0.00797035	-0.00789585	-0.00792958	-0.00811073	-0.0084696	-0.00891216	-0.00926827	-0.00943802	-0.00950945	-0.00966208	-0.00989157	-0.0100672	-0.0101827	-0.0103055
93																				-0.00907913	-0.00912269	-0.00915782	-0.00913759	-0.00900556	-0.00880234	-0.00869404	-0.00872405	-0.00874483	-0.00865531	-0.0085094	-0.00841176	-0.00839775	-0.0083912	-0.00829043	-0.00811741	-0.00799567	-0.00798302	-0.00804151	-0.00818986	-0.00848996	-0.00888888	-0.00922778	-0.00938141	-0.00941326	-0.00953147	-0.00977707	-0.0100034	-0.0101476	-0.0102517
94																						-0.00925604	-0.0092516	-0.00915617	-0.00899836	-0.00888151	-0.00884502	-0.00881349	-0.00875364	-0.0087096	-0.0086457	-0.00851417	-0.00836249	-0.0082217	-0.00811641	-0.0080935	-0.00814678	-0.00821479	-0.00830931	-0.0085211	-0.00885824	-0.00918851	-0.00935341	-0.00937252	-0.00945299	-0.00967184	-0.00990925	-0.0100713	-0.0101534
95																										-0.00902122	-0.00893541	-0.00885258	-0.00882323	-0.00889523	-0.00891132	-0.0087417	-0.00850621	-0.0083299	-0.00824018	-0.00823425	-0.00827925	-0.00832708	-0.0083866	-0.00853652	-0.00882296	-0.0091519	-0.00933827	-0.00936375	-0.00942883	-0.00961257	-0.00980333	-0.00991278	-0.00993457
96																												-0.00881117	-0.00881115	-0.00898385	-0.00912496	-0.00904693	-0.00884211	-0.0086529	-0.00850989	-0.00841526	-0.00837625	-0.00838705	-0.00844393	-0.00856593	-0.00879361	-0.00908675	-0.00927776	-0.00932814	-0.00940916	-0.00956707	-0.00967862	-0.00969058	-0.00964555
97																											-0.00887584	-0.00874081	-0.0087652	-0.0090022	-0.00925624	-0.00930936	-0.00918543	-0.00901109	-0.00881663	-0.00863016	-0.00852147	-0.00851559	-0.00857682	-0.00866446	-0.00880922	-0.00902761	-0.00920586	-0.00929679	-0.00940377	-0.00952633	-0.00955082	-0.00947472	-0.00939497
98																													-0.00885196	-0.00911188	-0.00940236	-0.00950199	-0.009408	-0.00925712	-0.00907772	-0.00889724	-0.00880554	-0.00882027	-0.00886675	-0.00889237	-0.00895744	-0.00911163	-0.00927573	-0.0093974	-0.00951114	-0.00958461	-0.00953568	-0.00939842	-0.00929135
99																															-0.00963731	-0.00965104	-0.00950725	-0.00938457	-0.00930056	-0.00923133	-0.00922192	-0.00925975	-0.00925418	-0.00919714	-0.00920986	-0.00933412	-0.00947911	-0.0096015	-0.00970933	-0.00975516	-0.00967424	-0.00950095	-0.00934581
100																																	-0.00947902	-0.00941737	-0.00947202	-0.00954587	-0.00961515	-0.00963746	-0.00954591	-0.00941799	-0.0094192	-0.00953995	-0.00965766	-0.00976403	-0.00988042	-0.00993804	-0.0098635	-0.00967588	-0.00947305
101																																	-0.00934519	-0.00935558	-0.00951916	-0.00969771	-0.00980995	-0.00978917	-0.00962931	-0.00949757	-0.00954443	-0.00968263	-0.00977799	-0.00987073	-0.0100055	-0.0100871	-0.0100272	-0.00984164	-0.00961358
102																																	-0.00925744	-0.00927899	-0.0094523	-0.00966582	-0.00979454	-0.00974704	-0.00957848	-0.00950261	-0.00961379	-0.00977074	-0.00986243	-0.0099565	-0.0101013	-0.010191	-0.0101328	-0.00995703	-0.00973191
103																																	-0.00937567	-0.0093357	-0.00941156	-0.00958749	-0.00972072	-0.00968546	-0.00954474	-0.00950065	-0.00961556	-0.00976623	-0.00987787	-0.00999735	-0.0101422	-0.0102107	-0.010129	-0.00995773	-0.00976361
104																																	-0.00967401	-0.00955211	-0.0094843	-0.00957252	-0.00970245	-0.00971398	-0.0096174	-0.00956229	-0.00961624	-0.00972154	-0.00983955	-0.00997846	-0.0101074	-0.010128	-0.0100038	-0.00983536	-0.00969481
105																																	-0.00993169	-0.0097594	-0.00959584	-0.00960793	-0.00973158	-0.00980125	-0.00977233	-0.00972325	-0.00970936	-0.00972962	-0.00979482	-0.00990533	-0.00999515	-0.00996313	-0.00981085	-0.00966928	-0.00960874
106																																	-0.00996565	-0.00980918	-0.00966753	-0.00968159	-0.00980884	-0.0099145	-0.0099498	-0.00993101	-0.0098725	-0.00981009	-0.00979944	-0.00984291	-0.00986741	-0.00978946	-0.00964057	-0.0095612	-0.00960509
107																																		-0.00973365	-0.00971701	-0.00980861	-0.00995866	-0.0100731	-0.0101277	-0.010113	-0.0100298	-0.00993839	-0.00989555	-0.00988326	-0.00983947	-0.00971936	-0.00958152	-0.00956523	-0.00970163
108																																		-0.00967263	-0.00978844	-0.00996777	-0.0101564	-0.0102761	-0.0103023	-0.0102397	-0.010134	-0.0100558	-0.0100194	-0.00997879	-0.00988384	-0.00972318	-0.00959085	-0.00962439	-0.00982097
109																																		-0.00967671	-0.00983785	-0.0100671	-0.010299	-0.0104325	-0.0104177	-0.010293	-0.0101654	-0.0100977	-0.010056	-0.00997712	-0.00982654	-0.00963172	-0.00952835	-0.00962646	-0.00985738
110																																	-0.00956572	-0.00963979	-0.0097738	-0.0100189	-0.01028	-0.0104235	-0.0103869	-0.0102427	-0.0101233	-0.0100582	-0.00998074	-0.00983406	-0.00962705	-0.00943478	-0.0093955	-0.00955396	-0.00977986
111																																	-0.0094591	-0.00950627	-0.00964716	-0.00990446	-0.0101544	-0.0102726	-0.010218	-0.0100867	-0.0100003	-0.00994091	-0.00982336	-0.00962959	-0.0094302	-0.00930823	-0.00933179	-0.00949015	-0.0096631
112																																	-0.0092872	-0.00936961	-0.00958494	-0.00986282	-0.0100637	-0.0101225	-0.0100405	-0.00991135	-0.0098351	-0.00977303	-0.00965013	-0.00949359	-0.00939106	-0.00936764	-0.00940443	-0.0094941	-0.00959065
113																																	-0.00919889	-0.00932025	-0.00959723	-0.00988875	-0.0100533	-0.0100788	-0.0099924	-0.00985866	-0.00975459	-0.00966066	-0.00955677	-0.00949162	-0.00949162	-0.00951608	-0.00952809	-0.0095468	-0.00957945
114																																		-0.00930447	-0.00959369	-0.0098968	-0.0100717	-0.0101182	-0.0100644	-0.00994766	-0.00981636	-0.00967088	-0.00956681	-0.00956021	-0.00959244	-0.00960671	-0.0096126	-0.00962072	-0.00962029
115																																		-0.00916794	-0.00946178	-0.00979825	-0.0100217	-0.0101166	-0.0101138	-0.0100452	-0.00992914	-0.00975917	-0.0096417	-0.00964551	-0.00966441	-0.00965013	-0.00966655	-0.00970805	-0.00970838
116																																	-0.00881044	-0.00889726	-0.00917692	-0.00954728	-0.00984186	-0.0100045	-0.0100614	-0.010055	-0.00998749	-0.00983484	-0.00971823	-0.00972712	-0.00974744	-0.00972003	-0.00973387	-0.00979753	-0.00981263
117																																	-0.00868016	-0.00869868	-0.00890166	-0.00924608	-0.00958098	-0.00979691	-0.00989241	-0.0099247	-0.00991024	-0.00981539	-0.00973507	-0.00976481	-0.00981217	-0.00980655	-0.0098224	-0.00987425	-0.00987195
118																																-0.00890108	-0.00877767	-0.00873099	-0.00881733	-0.00904487	-0.00931817	-0.00951628	-0.00960294	-0.00963609	-0.00966692	-0.00966224	-0.00964976	-0.00969339	-0.00974519	-0.00976548	-0.00980024	-0.00983214	-0.00979262
119																																	-0.00898118	-0.00892679	-0.00891014	-0.00896426	-0.0090894	-0.00921801	-0.00928481	-0.00931499	-0.0093737	-0.00943356	-0.00946551	-0.00949093	-0.00950256	-0.00951149	-0.00955044	-0.00958055	-0.00955535
120																																-0.0091769	-0.00914129	-0.00911823	-0.00904608	-0.0089624	-0.00895175	-0.00901654	-0.00907951	-0.00911921	-0.00918263	-0.00925729	-0.00929789	-0.00928999	-0.00924805	-0.00921878	-0.00923511	-0.00927893	-0.00932593
121																																	-0.0091984	-0.009213	-0.00915698	-0.00903933	-0.00896503	-0.00898349	-0.00903433	-0.00906384	-0.00909965	-0.00916761	-0.00921998	-0.0091913	-0.00910284	-0.00903446	-0.00902934	-0.009098	-0.00921848
122																																	-0.00914708	-0.00918598	-0.00919977	-0.00913054	-0.00904587	-0.00902854	-0.00905496	-0.00905232	-0.0090414	-0.00909248	-0.00915587	-0.00911488	-0.00898572	-0.00888657	-0.00888128	-0.00898132	-0.00914473
123																																		-0.00901273	-0.00908299	-0.00908425	-0.00903053	-0.00902603	-0.00907084	-0.00906718	-0.00902322	-0.00903535	-0.00907401	-0.00901109	-0.0088506	-0.0087332	-0.00873728	-0.00885096	-0.00901651
124																																			-0.00887511	-0.0089124	-0.00890829	-0.00896938	-0.00908471	-0.00912665	-0.00908188	-0.00905232	-0.00904192	-0.00894232	-0.00875721	-0.00863386	-0.00864726	-0.0087519	-0.00887922
125																																						-0.00888411	-0.00903421	-0.00913088	-0.00914368	-0.00912813	-0.00907096	-0.00889621	-0.00866744	-0.00855659	-0.00860748	-0.00871608	-0.0087911
126																																						-0.00876637	-0.00887043	-0.00901492	-0.00914575	-0.00920014	-0.00909202	-0.00880235	-0.0085103	-0.00842437	-0.00853041	-0.00866032	-0.00871035
127																																									-0.00908258	-0.00920081	-0.00906071	-0.0087017	-0.00838068	-0.00831039	-0.008434	-0.00857627	-0.00865257
128																																										-0.00906464	-0.00895258	-0.00864993	-0.00839295	-0.00834629	-0.00845029	-0.00859097	-0.00872037
129																																												-0.0086297	-0.00851965	-0.00852612	-0.00860675	-0.00873421	-0.0088982
130																																													-0.00867655	-0.00874972	-0.00882219	-0.00891994	-0.00906451
131																																																-0.00909106	-0.00915659
132																																																-0.00920561
133
134
135
136
137
138
139
140
141
142
143
144
145
146
147
148
149
[truncated: 101 more columns]

## Sheet: panel_a_frame_300.0_ms
	0	1	2	3	4	5	6	7	8	9	10	11	12	13	14	15	16	17	18	19	20	21	22	23	24	25	26	27	28	29	30	31	32	33	34	35	36	37	38	39	40	41	42	43	44	45	46	47	48
0
1
2
3
4
5
6
7
8
9
10
11
12
13
14
15
16
17
18																																																-0.0065278	-0.00627313
19																																													-0.0067703	-0.0068901	-0.00686695	-0.00665218	-0.00633876
20																																											-0.00676847		-0.00691499	-0.00704144	-0.00701476	-0.00676759	-0.00638788
21																																										-0.00694331	-0.00691455	-0.00694793	-0.00707033	-0.00717531	-0.00710987	-0.00682328	-0.00641513
22																																								-0.00698573		-0.00703989	-0.0070205	-0.00708514	-0.00721437	-0.00727518	-0.00713836	-0.00680639	-0.00641388
23																																						-0.00663135	-0.00692367	-0.00708611	-0.00709752	-0.00701533	-0.00696674	-0.00704869	-0.00719374	-0.00723217	-0.00703984	-0.00666603	-0.0062917
24																																						-0.00666189	-0.00698127	-0.00713611	-0.00708129	-0.00689737	-0.00676069	-0.00680704	-0.00695983	-0.00701169	-0.00681695	-0.00644266	-0.00609197
25																																				-0.00647501	-0.00647733	-0.00669778	-0.00698106	-0.00710673	-0.00701111	-0.00676473	-0.00654525	-0.0065261	-0.00667059	-0.00675265	-0.00659794	-0.00628237	-0.00599604
26																																		-0.00698752	-0.00671172	-0.00655364	-0.00653508	-0.00668353	-0.00689609	-0.00697256	-0.00684283	-0.00658237	-0.00634835	-0.0062965	-0.00641869	-0.00651182	-0.00641145	-0.00619851	-0.00601542
27																																		-0.00693	-0.00665968	-0.00652313	-0.00649893	-0.00659008	-0.00674345	-0.00678428	-0.00662361	-0.00635725	-0.00614639	-0.00609185	-0.00616458	-0.00622786	-0.00618705	-0.00609531	-0.00600673
28																																	-0.0071211	-0.0068285	-0.00652887	-0.00638196	-0.00637287	-0.0064583	-0.00658603	-0.00660552	-0.00642418	-0.00615658	-0.0059637	-0.00588592	-0.00587181	-0.00588313	-0.00591009	-0.00593058	-0.00589589
29																																-0.00694892	-0.00697954	-0.00672616	-0.00638374	-0.00620007	-0.00621117	-0.00632432	-0.00643208	-0.00640429	-0.00620562	-0.00596822	-0.00579937	-0.00568226	-0.00558211	-0.00554717	-0.00561594	-0.00570261	-0.00569807
30																																-0.0067204	-0.00683837	-0.00663529	-0.00628451	-0.00606947	-0.00606906	-0.00617642	-0.0062444	-0.00616473	-0.00596692	-0.00577011	-0.00561459	-0.00547358	-0.00534095	-0.00527759	-0.00532833	-0.00541716	-0.0054453
31																																-0.00649806	-0.00664224	-0.00651725	-0.00624129	-0.00604366	-0.00599983	-0.00603271	-0.00603118	-0.00592496	-0.00575002	-0.00556781	-0.00539568	-0.00525026	-0.00512793	-0.00504331	-0.00504159	-0.00511159	-0.00519477
32																																	-0.00640319	-0.0063595	-0.00621099	-0.00608428	-0.00601189	-0.00595226	-0.00586904	-0.00573399	-0.00556279	-0.00537647	-0.00519582	-0.00505715	-0.00493992	-0.0048366	-0.00481074	-0.0048959	-0.00504231
33																																	-0.00628789	-0.00628804	-0.00621931	-0.00613199	-0.00603399	-0.00591709	-0.00579228	-0.00563806	-0.00545289	-0.00527285	-0.00512463	-0.00500534	-0.00487949	-0.00477041	-0.00476276	-0.00487946	-0.0050465
34																																	-0.00635309	-0.00637052	-0.00630816	-0.00618301	-0.00603341	-0.00588991	-0.00577349	-0.00564471	-0.00547441	-0.00531752	-0.00520885	-0.00510794	-0.00498394	-0.0048894	-0.00490115	-0.00502006	-0.00516589
35																																-0.0064196	-0.00645963	-0.00647182	-0.00638367	-0.00620422	-0.00601904	-0.0058722	-0.00577616	-0.00569781	-0.00557773	-0.00544296	-0.00533158	-0.00521705	-0.00510365	-0.00504522	-0.00507549	-0.00517898	-0.00530081
36																																	-0.00652112	-0.00648596	-0.00636085	-0.00616561	-0.00599404	-0.00586646	-0.00578377	-0.00574722	-0.00568442	-0.00555883	-0.00540348	-0.00524676	-0.00513828	-0.00512878	-0.00520511	-0.00531248	-0.00541439
37																																	-0.00657443	-0.00647106	-0.00631663	-0.00614598	-0.00601779	-0.00591664	-0.00583873	-0.00581942	-0.0057893	-0.00565375	-0.00544468	-0.00525459	-0.00515585	-0.00519006	-0.00532111	-0.00545306	-0.00554421
38																																	-0.00663831	-0.00649976	-0.00635934	-0.00624126	-0.00614948	-0.00605539	-0.0059644	-0.00592422	-0.00587907	-0.00572146	-0.00549263	-0.00531427	-0.00523853	-0.00528132	-0.00541677	-0.0055596	-0.00566311
39																																	-0.00670599	-0.00658389	-0.00648811	-0.00641366	-0.00633145	-0.00623049	-0.00611529	-0.00601416	-0.0059108	-0.00574857	-0.00556733	-0.00544652	-0.00539015	-0.00539671	-0.00547402	-0.00559232	-0.00571483
40																																	-0.00679463	-0.00671502	-0.00663191	-0.00655243	-0.00646891	-0.00638111	-0.00625992	-0.00609516	-0.00592627	-0.00578223	-0.0056849	-0.00562824	-0.00557213	-0.00552195	-0.00552716	-0.00561312	-0.00574812
41																																	-0.00685482	-0.00681192	-0.00670907	-0.00660239	-0.00652192	-0.00645446	-0.00634644	-0.00616748	-0.00597572	-0.00584935	-0.00580204	-0.00577476	-0.00571216	-0.00563383	-0.00561032	-0.00568631	-0.00582075
42																																	-0.006815	-0.00679297	-0.00670163	-0.00659762	-0.00651075	-0.00643216	-0.00633685	-0.00620086	-0.00604181	-0.00591893	-0.0058599	-0.00581569	-0.005746	-0.00568246	-0.00568155	-0.00576404	-0.00588252
43																																	-0.00674811	-0.00675515	-0.00672253	-0.00664248	-0.00652745	-0.0064113	-0.00631845	-0.00623208	-0.0061166	-0.00598443	-0.0058818	-0.00580145	-0.00572489	-0.00568587	-0.00570974	-0.00578495	-0.00587925
44																																	-0.00679348	-0.00681666	-0.00681997	-0.00674451	-0.00659954	-0.0064511	-0.00634654	-0.00627562	-0.0061864	-0.00605735	-0.00592666	-0.00582621	-0.00576883	-0.00576708	-0.00579773	-0.00583749	-0.00589585
45																																	-0.00694513	-0.00693889	-0.00692361	-0.00683636	-0.00667787	-0.0065059	-0.00637865	-0.0063115	-0.00626108	-0.00617397	-0.00604926	-0.00594501	-0.00592586	-0.00597809	-0.00601665	-0.00601353	-0.00602293
46																																		-0.0070537	-0.00703678	-0.00696254	-0.0068013	-0.00659179	-0.0064295	-0.0063849	-0.00640849	-0.00638455	-0.00627003	-0.00614962	-0.00613801	-0.00621902	-0.00626736	-0.00623144	-0.00618378
47																																	-0.007206	-0.00717451	-0.00716971	-0.00711716	-0.00696339	-0.00672754	-0.00654229	-0.0065342	-0.00663522	-0.00665907	-0.00653939	-0.00638865	-0.00634563	-0.00641166	-0.00645513	-0.00639077	-0.00629419
48																																	-0.00742457	-0.00734596	-0.0072825	-0.00720263	-0.00706878	-0.00686182	-0.00669369	-0.00671298	-0.00685725	-0.00691285	-0.00679397	-0.0066092	-0.0065104	-0.00653683	-0.00656658	-0.00649246	-0.00639043
49																																	-0.00771912	-0.00755756	-0.00738103	-0.00723811	-0.00713711	-0.00700207	-0.00686393	-0.00686945	-0.00701447	-0.00710288	-0.00699871	-0.00676709	-0.00659405	-0.00657909	-0.00661466	-0.00658072	-0.00652773
50																																	-0.00793327	-0.00772779	-0.00749053	-0.0073203	-0.00726128	-0.00719469	-0.00706365	-0.00700685	-0.00710988	-0.00721505	-0.00711666	-0.00682789	-0.00658494	-0.00654835	-0.00662291	-0.0066689	-0.00668648
51																															-0.00818879	-0.00811858	-0.00795563	-0.00775141	-0.00754528	-0.00741136	-0.0073889	-0.00736048	-0.0072283	-0.00710921	-0.00714533	-0.00722841	-0.00712204	-0.00680041	-0.00652428	-0.00649129	-0.00661597	-0.0067379	-0.00681348
52																											-0.00796322		-0.00810972	-0.00811487	-0.0081181	-0.00802744	-0.0078199	-0.00761276	-0.00747284	-0.00740612	-0.00740883	-0.00739594	-0.00728141	-0.00714442	-0.00712378	-0.00716493	-0.0070631	-0.00676815	-0.00651076	-0.00648453	-0.00662377	-0.00677976	-0.00688957
53																										-0.0079276	-0.00807359	-0.00812832	-0.0080754	-0.00803136	-0.00800731	-0.00788028	-0.00763158	-0.00742263	-0.00734514	-0.00734367	-0.00735788	-0.00733895	-0.00724695	-0.00713073	-0.00708976	-0.00710876	-0.00704853	-0.0068484	-0.00665647	-0.00661666	-0.00670308	-0.00683533	-0.00696262
54																									-0.00782521	-0.00796331	-0.00814695	-0.00818248	-0.00806094	-0.00794044	-0.00786326	-0.00771289	-0.0074645	-0.00727494	-0.00723387	-0.00725604	-0.00725041	-0.00720169	-0.00713073	-0.00707263	-0.0070661	-0.00709805	-0.00709679	-0.00702205	-0.00693023	-0.00687903	-0.00687618	-0.00693961	-0.00706357
55																							-0.00791837	-0.00783465	-0.00781076	-0.00794679	-0.00813953	-0.00817859	-0.00803357	-0.00785448	-0.00772747	-0.00757107	-0.00735123	-0.00718022	-0.00711655	-0.00709258	-0.00703879	-0.00696535	-0.00693586	-0.00697321	-0.00704865	-0.00711569	-0.00714315	-0.0071423	-0.0071308	-0.00708833	-0.00702446	-0.00702198	-0.00711867
56																						-0.00806219	-0.00798056	-0.007883	-0.00784364	-0.00795236	-0.00811126	-0.00814144	-0.00799689	-0.00778558	-0.00761542	-0.0074566	-0.00727251	-0.00711023	-0.00699341	-0.00690133	-0.0068079	-0.00673088	-0.00674188	-0.0068568	-0.00701446	-0.00713253	-0.00717042	-0.00716788	-0.00716335	-0.00712723	-0.00706121	-0.00704555	-0.00711842
57																				-0.00771933	-0.00798808	-0.00806171	-0.00801534	-0.00794808	-0.00793978	-0.00802283	-0.00811293	-0.00809709	-0.00793875	-0.00770542	-0.0075041	-0.00735422	-0.00721759	-0.00707712	-0.00693551	-0.00680961	-0.00670186	-0.00662006	-0.00661994	-0.00673492	-0.00692904	-0.00710858	-0.00718725	-0.00717423	-0.00714157	-0.00711762	-0.00710084	-0.00711653	-0.00717603
58																			-0.00720971	-0.00751387	-0.00779773	-0.00795422	-0.0079853	-0.00798159	-0.00800924	-0.00805213	-0.00805373	-0.00797406	-0.00779936	-0.00756797	-0.00737447	-0.0072713	-0.00721519	-0.00713357	-0.00700556	-0.0068701	-0.00675409	-0.00665328	-0.0066027	-0.00666025	-0.00683277	-0.00704046	-0.00717301	-0.00719252	-0.00716738	-0.00718037	-0.0072298	-0.00728007	-0.00732926
59																-0.00698353	-0.00700652	-0.00708597	-0.00720031	-0.00734117	-0.00754031	-0.00774227	-0.00785105	-0.00788846	-0.00791348	-0.00790488	-0.00783225	-0.00770247	-0.00753186	-0.00734733	-0.00722003	-0.00720304	-0.0072496	-0.00726022	-0.00717548	-0.00703233	-0.00688949	-0.00676043	-0.0066817	-0.00670506	-0.00683355	-0.00701443	-0.00717053	-0.0072348	-0.00722817	-0.00726191	-0.00735977	-0.00745106	-0.00752085
60															-0.00698189		-0.00712359	-0.0071998	-0.00721816	-0.0072034	-0.00730094	-0.00750117	-0.00763189	-0.00765439	-0.00764206	-0.00760063	-0.00750118	-0.00735175	-0.00720539	-0.00710364	-0.00707731	-0.00713705	-0.00724651	-0.00733813	-0.00732325	-0.00719339	-0.00701394	-0.00685081	-0.00678576	-0.00684066	-0.0069575	-0.00710721	-0.00727131	-0.00735337	-0.00731991	-0.00731895	-0.00743563	-0.00759033	-0.00772023
61															-0.00708123	-0.00715472	-0.00720983	-0.0072488	-0.00719346	-0.00709025	-0.00712384	-0.00729891	-0.00741368	-0.00739369	-0.00732529	-0.007264	-0.00718229	-0.00705299	-0.00694589	-0.00692982	-0.00699321	-0.00708694	-0.00719565	-0.00732204	-0.00738503	-0.00731075	-0.00712298	-0.00693506	-0.006891	-0.00699387	-0.00712555	-0.00726805	-0.00744523	-0.00753758	-0.0074728	-0.00742109	-0.00753314	-0.00774689	-0.00793553
62														-0.00697864	-0.00717215	-0.00726601	-0.00730017	-0.00728176	-0.00716244	-0.00701439	-0.00701927	-0.0071678	-0.00725748	-0.00719869	-0.00707559	-0.00699252	-0.00693952	-0.00685183	-0.00679268	-0.00684781	-0.00697484	-0.00708568	-0.00718391	-0.00732381	-0.00745082	-0.00744862	-0.0072878	-0.00710168	-0.00706797	-0.00718688	-0.00731928	-0.00744397	-0.00760724	-0.00771016	-0.0076633	-0.0076008	-0.00770066	-0.00794065	-0.0081585
63														-0.00698394	-0.00719805	-0.00733797	-0.00736803	-0.007301	-0.00714075	-0.00698417	-0.0069788	-0.00708301	-0.00711975	-0.00702763	-0.00689273	-0.00682481	-0.0068057	-0.00675728	-0.00675079	-0.00686733	-0.00703096	-0.00714963	-0.00725582	-0.00741626	-0.00758334	-0.0076334	-0.00751773	-0.00736589	-0.00734706	-0.00746112	-0.00757314	-0.00764769	-0.00774392	-0.00782316	-0.00781312	-0.00778569	-0.00789037	-0.00813463	-0.00835969
64														-0.00700501	-0.00721879	-0.00736021	-0.00735116	-0.00723092	-0.00707049	-0.00695844	-0.00695056	-0.0069769	-0.00693299	-0.00682367	-0.00674351	-0.0067542	-0.00678368	-0.00677	-0.00681925	-0.00698891	-0.00716874	-0.00729063	-0.00741551	-0.00758756	-0.00774847	-0.00781106	-0.00775343	-0.00766942	-0.00767523	-0.007771	-0.0078446	-0.00785231	-0.00785779	-0.00787466	-0.00787481	-0.00790178	-0.00804179	-0.00829063	-0.00851381
65													-0.0069107	-0.00708821	-0.00730177	-0.00739086	-0.00729102	-0.00709565	-0.00694062	-0.00687891	-0.00685048	-0.00678508	-0.00668704	-0.00661798	-0.00664902	-0.00676109	-0.0068312	-0.00683952	-0.00692857	-0.00713477	-0.00734145	-0.00750782	-0.00767929	-0.00784286	-0.00793668	-0.00795619	-0.00794045	-0.00792928	-0.00795947	-0.00802447	-0.00804829	-0.00800201	-0.00794902	-0.007916	-0.00790917	-0.00798205	-0.00816322	-0.00840682	-0.0086117
66													-0.00687229	-0.00711036	-0.00735357	-0.00740362	-0.00722922	-0.00696742	-0.00679444	-0.00674384	-0.00668236	-0.00655362	-0.00645493	-0.00647493	-0.00662915	-0.00682535	-0.006926	-0.00694584	-0.00704046	-0.00725515	-0.00750228	-0.00774867	-0.00798782	-0.00814017	-0.00814448	-0.00808577	-0.00807018	-0.00809703	-0.00813417	-0.00816464	-0.00815497	-0.00809838	-0.00803821	-0.00798134	-0.00795559	-0.0080502	-0.00826426	-0.00850008	-0.00868001
67													-0.00668139	-0.00695323	-0.0072184	-0.00727538	-0.0071094	-0.00684825	-0.00666714	-0.00661342	-0.00654876	-0.00641867	-0.00635287	-0.00644917	-0.0066882	-0.0069433	-0.00707879	-0.00711376	-0.00719081	-0.00738671	-0.00766115	-0.00796811	-0.00824697	-0.00838342	-0.00833067	-0.00822491	-0.00820071	-0.00823068	-0.00824376	-0.00822792	-0.00820486	-0.0081796	-0.00813611	-0.00804432	-0.00796973	-0.00806294	-0.00831065	-0.00856078	-0.00874126
68														-0.0066673	-0.00688489	-0.00695718	-0.00687781	-0.00671389	-0.00657993	-0.00652838	-0.00647326	-0.00638056	-0.00636389	-0.00651329	-0.00680561	-0.00710002	-0.00726096	-0.00731572	-0.00739163	-0.00757748	-0.0078651	-0.00818913	-0.0084489	-0.00854712	-0.00848703	-0.00840161	-0.00838676	-0.00839712	-0.00836054	-0.00828237	-0.00823351	-0.00823563	-0.00822257	-0.00812374	-0.00801571	-0.00808316	-0.00831896	-0.00856366	-0.00876039
69														-0.0063913	-0.00648774	-0.00654137	-0.00655903	-0.00653133	-0.00648521	-0.0064484	-0.00640145	-0.00635497	-0.00639026	-0.00658057	-0.00690842	-0.00722339	-0.00739692	-0.00748671	-0.00761703	-0.0078446	-0.00814339	-0.00844029	-0.00864282	-0.00871015	-0.00868654	-0.00864569	-0.00861693	-0.00857129	-0.00847446	-0.00834234	-0.0082557	-0.00825538	-0.00828209	-0.00825016	-0.00817474	-0.00818699	-0.00832004	-0.00849598	-0.00869451
70													-0.00616315	-0.00616674	-0.00613965	-0.00615196	-0.00621613	-0.00627193	-0.00629374	-0.0062923	-0.00628738	-0.00630821	-0.00639959	-0.00661816	-0.0069509	-0.00726375	-0.00745922	-0.00761074	-0.00783453	-0.00814081	-0.00844619	-0.008684	-0.00883321	-0.00891877	-0.00896572	-0.00895188	-0.0088652	-0.0087295	-0.00857004	-0.00841159	-0.00831119	-0.00830091	-0.00834532	-0.00837678	-0.0083467	-0.00829964	-0.00831046	-0.00840341	-0.00859275
71													-0.00601957	-0.00594814	-0.00586884	-0.00585297	-0.0059082	-0.0059739	-0.00601547	-0.00604356	-0.00609304	-0.00619337	-0.00636177	-0.0066231	-0.00695608	-0.00727051	-0.00750843	-0.00771637	-0.00799215	-0.0083394	-0.00863375	-0.0088145	-0.00894372	-0.00908877	-0.00921712	-0.00922646	-0.00909232	-0.00888109	-0.00866453	-0.00848972	-0.00840207	-0.00840405	-0.00844626	-0.00847953	-0.00845877	-0.00838887	-0.00834646	-0.00839665	-0.00856789
72													-0.00583517	-0.00574905	-0.00568546	-0.00565788	-0.00568054	-0.00572714	-0.00575807	-0.00578362	-0.00585671	-0.00602443	-0.00628917	-0.0066182	-0.00696942	-0.00729767	-0.00756376	-0.00777204	-0.00802246	-0.00836077	-0.00865084	-0.00881795	-0.00896273	-0.00915981	-0.00933633	-0.00937166	-0.00924284	-0.00901326	-0.00876549	-0.00857916	-0.00851398	-0.00854256	-0.00857694	-0.00858131	-0.00855863	-0.00851167	-0.00848211	-0.00851835	-0.00865117
73													-0.00570965	-0.00565114	-0.00561821	-0.00558475	-0.00559432	-0.0056447	-0.00566694	-0.00566647	-0.00573009	-0.00593774	-0.00627754	-0.00665078	-0.00699295	-0.00729755	-0.00753802	-0.00770276	-0.00792129	-0.00827791	-0.00861565	-0.00882272	-0.00899405	-0.00919336	-0.00934718	-0.00938145	-0.00929088	-0.00910565	-0.0088894	-0.00873873	-0.00870572	-0.00872913	-0.00871954	-0.00867996	-0.00866097	-0.00866558	-0.00867812	-0.00870517	-0.00879023
74														-0.00568036	-0.00567603	-0.0056604	-0.00569825	-0.00577867	-0.00580793	-0.00579133	-0.00584002	-0.00604533	-0.00638656	-0.00673937	-0.00701888	-0.00723885	-0.00740913	-0.00753976	-0.00776678	-0.00816582	-0.0085658	-0.00883349	-0.00903652	-0.00921644	-0.00931522	-0.00932142	-0.00926456	-0.00915786	-0.00903946	-0.00898173	-0.00897933	-0.00894469	-0.00885001	-0.00876284	-0.00875947	-0.00883626	-0.00891046	-0.00893496	-0.00897694
75													-0.00569563	-0.00575039	-0.00579051	-0.00584352	-0.00594892	-0.00606093	-0.00609969	-0.00608654	-0.00612416	-0.00628081	-0.00655231	-0.00684751	-0.00706034	-0.00718956	-0.00729136	-0.00741121	-0.00764106	-0.00801553	-0.00840338	-0.00870506	-0.0089542	-0.00914975	-0.00923591	-0.00923749	-0.00921037	-0.00917375	-0.00915688	-0.0091886	-0.0091971	-0.00909354	-0.00893166	-0.00883622	-0.0088805	-0.00903906	-0.00917712	-0.00920514	-0.00920505
76													-0.00570877	-0.00579115	-0.00588137	-0.00603663	-0.00623632	-0.00638529	-0.00643036	-0.00641528	-0.00642398	-0.00649971	-0.00667072	-0.00690708	-0.00709462	-0.00719236	-0.00727197	-0.00739382	-0.00759136	-0.00787115	-0.00817812	-0.00847026	-0.00874766	-0.00896623	-0.00907179	-0.0091034	-0.00911509	-0.00912528	-0.0091694	-0.00924798	-0.00925374	-0.00911824	-0.00894904	-0.00889473	-0.00900734	-0.00922961	-0.00941264	-0.00945747	-0.00943298
77														-0.00581656	-0.00592367	-0.00615137	-0.00643427	-0.00663848	-0.00670633	-0.00668692	-0.00666107	-0.0066578	-0.00672465	-0.00689892	-0.0070927	-0.0072235	-0.00733139	-0.00745974	-0.00760612	-0.00778636	-0.00801503	-0.00827236	-0.00852187	-0.00871154	-0.00881194	-0.00887101	-0.00893172	-0.00899754	-0.00908997	-0.00918896	-0.00918964	-0.0090586	-0.00892212	-0.00892014	-0.00908081	-0.00932908	-0.00953938	-0.00962467	-0.00961423
78													-0.00589498	-0.00588918	-0.00595404	-0.00616641	-0.00646787	-0.00671853	-0.00682702	-0.00683153	-0.00681252	-0.00677683	-0.00677053	-0.00688669	-0.00708623	-0.00726019	-0.00739807	-0.00752171	-0.00761939	-0.00772424	-0.00789213	-0.0081021	-0.00829043	-0.00841979	-0.00849087	-0.00856035	-0.00868039	-0.00883838	-0.00900143	-0.00911721	-0.00911179	-0.0089961	-0.0088975	-0.00893142	-0.00909982	-0.00933318	-0.00954842	-0.00966601	-0.00967477
79													-0.00606029	-0.00599755	-0.00599517	-0.00613888	-0.006404	-0.00665766	-0.00678634	-0.00682958	-0.00685857	-0.0068494	-0.00683564	-0.0069317	-0.00712942	-0.00730931	-0.00743156	-0.00752156	-0.00757751	-0.0076253	-0.00772775	-0.00788035	-0.00802205	-0.00812558	-0.00819696	-0.00828038	-0.00844498	-0.00868352	-0.00891531	-0.00905975	-0.00906941	-0.0089751	-0.00889659	-0.00894099	-0.0090991	-0.00930992	-0.00950843	-0.00960865	-0.00959604
80														-0.00605859	-0.00603264	-0.00615185	-0.00639585	-0.00661903	-0.00671895	-0.00676747	-0.00683552	-0.0068787	-0.00690804	-0.00701641	-0.00719449	-0.00733416	-0.00740085	-0.00743379	-0.00744745	-0.0074529	-0.0074943	-0.00758866	-0.00770726	-0.00783726	-0.00796714	-0.00808908	-0.0082615	-0.00851037	-0.00877016	-0.00897007	-0.00905384	-0.00900197	-0.0089095	-0.00892138	-0.00906721	-0.00927998	-0.0094604	-0.00951533	-0.00946276
81													-0.00617308	-0.00610231	-0.00610454	-0.00624987	-0.00648747	-0.00665934	-0.0067014	-0.00672938	-0.00682269	-0.00692246	-0.00700046	-0.00709763	-0.00719824	-0.00725343	-0.0072667	-0.00726331	-0.00725081	-0.00723882	-0.00724897	-0.00729865	-0.00739915	-0.00756556	-0.007767	-0.00793449	-0.00809503	-0.00830403	-0.00854649	-0.00880215	-0.0089967	-0.00901633	-0.00890615	-0.00885755	-0.00897086	-0.00918614	-0.00936554	-0.00941153	-0.00935341
82														-0.00617871	-0.00622209	-0.00639403	-0.00660741	-0.00671377	-0.00670314	-0.00672409	-0.0068483	-0.00699631	-0.00710471	-0.00715683	-0.00713387	-0.00708145	-0.00706678	-0.00707653	-0.00707381	-0.0070695	-0.00708192	-0.00711791	-0.00720887	-0.00738909	-0.00761379	-0.00778819	-0.00792671	-0.00808808	-0.00827575	-0.00852199	-0.00878351	-0.00889535	-0.00882725	-0.00875068	-0.0088073	-0.00898599	-0.00916969	-0.00925588	-0.009236
83													-0.00626506	-0.00625245	-0.00634762	-0.00654447	-0.00674194	-0.00680964	-0.00677111	-0.00678546	-0.00690807	-0.00705119	-0.00715034	-0.00715904	-0.00705191	-0.00692899	-0.00690142	-0.00693937	-0.00696638	-0.00698233	-0.00701699	-0.00707268	-0.00716724	-0.00732523	-0.0075027	-0.00763061	-0.00773496	-0.00786246	-0.00799944	-0.00818791	-0.00844228	-0.00862622	-0.0086427	-0.00858169	-0.00858124	-0.00869394	-0.00887059	-0.00901435	-0.00906181
84													-0.00625993	-0.00633284	-0.00650815	-0.0067421	-0.00695307	-0.00703993	-0.00701371	-0.00700072	-0.00704923	-0.00709837	-0.00711888	-0.00708227	-0.00696371	-0.0068379	-0.00679927	-0.00683987	-0.00689279	-0.00693892	-0.00700485	-0.00708641	-0.00716557	-0.00724772	-0.00732013	-0.00737146	-0.00744113	-0.00756423	-0.00771345	-0.00789247	-0.0081221	-0.00832013	-0.00838206	-0.00833847	-0.00830892	-0.00838265	-0.00856634	-0.00877652	-0.00890981
85													-0.0062736	-0.00643948	-0.00671427	-0.0069989	-0.00723844	-0.0073892	-0.00742871	-0.00739551	-0.00732611	-0.00722217	-0.00711124	-0.00700297	-0.00688285	-0.00677489	-0.00672321	-0.00673938	-0.00679314	-0.00685413	-0.00693383	-0.00702374	-0.0070727	-0.00706676	-0.0070245	-0.00699068	-0.00702324	-0.00715665	-0.00736688	-0.00761007	-0.0078595	-0.00804945	-0.00811155	-0.00808317	-0.00807302	-0.00816753	-0.00838419	-0.00864735	-0.00884769
86													-0.0062829	-0.00650437	-0.00686786	-0.00721504	-0.00748197	-0.00769401	-0.00782401	-0.0078087	-0.00765564	-0.0074293	-0.00720356	-0.00701094	-0.00685728	-0.00675129	-0.00668805	-0.00666046	-0.00666547	-0.00668239	-0.00672444	-0.00680252	-0.00685186	-0.00682249	-0.00672478	-0.00663069	-0.00662113	-0.00674379	-0.006995	-0.00731374	-0.00762191	-0.00782781	-0.00789623	-0.00790841	-0.00796348	-0.00810805	-0.00833545	-0.00858616	-0.00879155
87													-0.00627527	-0.00650186	-0.00689409	-0.00728784	-0.007576	-0.0078137	-0.00800158	-0.00801832	-0.00784925	-0.00759212	-0.00732538	-0.00708416	-0.00690078	-0.00679707	-0.00673027	-0.00665243	-0.00657659	-0.00650925	-0.00647969	-0.00653132	-0.00660586	-0.00661318	-0.00653173	-0.00643019	-0.00639543	-0.00648611	-0.00673147	-0.00709046	-0.0074532	-0.00769123	-0.00778743	-0.00785556	-0.00797493	-0.00814489	-0.00833689	-0.00851821	-0.00867351
88													-0.00631305	-0.00651719	-0.00685471	-0.00724026	-0.00754574	-0.00778956	-0.00797809	-0.00799889	-0.00785703	-0.00765362	-0.00742962	-0.00720301	-0.00702181	-0.00692485	-0.00685693	-0.00674187	-0.00659424	-0.00644701	-0.00634762	-0.00635303	-0.006421	-0.00645699	-0.00641879	-0.0063493	-0.00631872	-0.00638548	-0.0066073	-0.00697849	-0.00737414	-0.00763801	-0.00775985	-0.00785821	-0.00799475	-0.00815159	-0.00830215	-0.00842864	-0.00853954
89													-0.00641297		-0.00687956	-0.00719613	-0.00749264	-0.00773006	-0.00788626	-0.00790357	-0.00781911	-0.00770484	-0.00756058	-0.00738422	-0.00722242	-0.00712239	-0.00704361	-0.0069104	-0.00671543	-0.00649456	-0.00631848	-0.00624728	-0.00625438	-0.00627397	-0.00626126	-0.00621948	-0.00619276	-0.006245	-0.00645533	-0.00683982	-0.00726125	-0.00754613	-0.00768574	-0.00779085	-0.00791585	-0.00804608	-0.00817492	-0.00830056	-0.00842923
90																	-0.00745803	-0.00767133	-0.00780026	-0.00783158	-0.00780407	-0.00775557	-0.00767494	-0.00754455	-0.0073931	-0.00727427	-0.00718111	-0.00704984	-0.00683019	-0.00653988	-0.00628457	-0.00614653	-0.0060949	-0.00606539	-0.00602464	-0.00596703	-0.00592104	-0.00595826	-0.00617028	-0.00657057	-0.00701385	-0.00732661	-0.00749337	-0.00761552	-0.00774983	-0.00787111	-0.0079838	-0.00812466	-0.00830033
91																		-0.00763987	-0.00774948	-0.00777778	-0.00776421	-0.00774182	-0.0076982	-0.00758442	-0.00740369	-0.00724551	-0.00715331	-0.00704648	-0.00681882	-0.00648116	-0.00618823	-0.00605383	-0.00600869	-0.00593848	-0.00582606	-0.00571473	-0.00564534	-0.00567688	-0.00589094	-0.00629327	-0.0067499	-0.007097	-0.00729164	-0.00742898	-0.00759162	-0.00773306	-0.00782696	-0.00794378	-0.00811899
92																			-0.00770376	-0.00771257	-0.00770541	-0.00770987	-0.00768877	-0.00755779	-0.00731439	-0.00710727	-0.00701966	-0.00693422	-0.00671095	-0.00637421	-0.00609986	-0.00599935	-0.0059795	-0.00589958	-0.0057489	-0.00561468	-0.00555705	-0.00560339	-0.00580985	-0.00619224	-0.00664526	-0.00700983	-0.00720719	-0.00732558	-0.00748761	-0.00765193	-0.00774349	-0.00782481	-0.00796528
93																				-0.00761572	-0.00767305	-0.00773983	-0.00774462	-0.00760422	-0.00732947	-0.00708486	-0.00696085	-0.00684846	-0.00663356	-0.00635207	-0.00611551	-0.00598136	-0.00591477	-0.00583727	-0.00573127	-0.00565988	-0.00566561	-0.0057432	-0.00592645	-0.00625623	-0.00667102	-0.00702299	-0.00720747	-0.00728747	-0.00740185	-0.00754995	-0.00765315	-0.00773739	-0.00786287
94																						-0.00777577	-0.00780422	-0.00769346	-0.00746096	-0.00721463	-0.00702442	-0.00684278	-0.00663325	-0.00643852	-0.00623839	-0.00601123	-0.00584425	-0.00577126	-0.00575221	-0.00577792	-0.00584817	-0.00594295	-0.006085	-0.00633491	-0.00668509	-0.00701963	-0.00721196	-0.00727419	-0.0073292	-0.00741805	-0.00749835	-0.00756998	-0.00766635
95																										-0.00730948	-0.00709038	-0.0068534	-0.00665209	-0.00654868	-0.00640846	-0.00613735	-0.00591327	-0.00585396	-0.00588714	-0.00594245	-0.00600626	-0.00607651	-0.00617363	-0.00635035	-0.00663763	-0.00696633	-0.00719237	-0.00727402	-0.00730773	-0.00733991	-0.00734229	-0.0073199	-0.00732885
96																												-0.00681595	-0.00663493	-0.00660666	-0.00656028	-0.0063561	-0.0061643	-0.00612161	-0.00613884	-0.00613108	-0.00611872	-0.00614334	-0.00621873	-0.00635335	-0.00657931	-0.00687875	-0.0071251	-0.00724973	-0.00730984	-0.0073125	-0.00721696	-0.00706576	-0.00697996
97																											-0.00699779	-0.00675551	-0.00660523	-0.0066309	-0.00668398	-0.00660269	-0.00648574	-0.00645065	-0.00641918	-0.00633038	-0.00625343	-0.00626153	-0.00634382	-0.00645469	-0.00661107	-0.00683661	-0.0070581	-0.00721248	-0.00730154	-0.00728012	-0.00710737	-0.00687279	-0.00674184
98																													-0.00669878	-0.00676519	-0.00687085	-0.00685542	-0.00677107	-0.00673079	-0.00667854	-0.00657393	-0.00650571	-0.00653843	-0.00662301	-0.00669029	-0.00676941	-0.00691025	-0.00708128	-0.00723304	-0.00732312	-0.00727853	-0.007072	-0.00680805	-0.00664674
99																															-0.00717504	-0.00711424	-0.0069911	-0.00694214	-0.00692224	-0.00687863	-0.00687427	-0.00693255	-0.00697228	-0.00694931	-0.00694738	-0.00703056	-0.00716439	-0.00730134	-0.0073859	-0.00734232	-0.00714857	-0.00688505	-0.00667871
100																																	-0.00709989	-0.00706198	-0.00710735	-0.00715197	-0.00721134	-0.00726058	-0.00721349	-0.00709545	-0.00704682	-0.00711781	-0.00724334	-0.00737831	-0.00747626	-0.00745842	-0.00729729	-0.00704661	-0.00680496
101																																	-0.00707208	-0.00705256	-0.00715328	-0.00727343	-0.00737246	-0.00738581	-0.00727145	-0.00713874	-0.00712431	-0.00722146	-0.00734951	-0.0074882	-0.00760911	-0.00762008	-0.00748198	-0.00724434	-0.00698964
102																																	-0.00704266	-0.00699999	-0.00709561	-0.00725534	-0.00737551	-0.00735982	-0.00723247	-0.00715683	-0.00721737	-0.00734617	-0.00747648	-0.00761877	-0.00775541	-0.0077828	-0.00764995	-0.0074227	-0.00717939
103																																	-0.00719176	-0.0070808	-0.00709307	-0.00723412	-0.00736238	-0.0073462	-0.00723007	-0.00718453	-0.00727104	-0.00741432	-0.00756276	-0.00772256	-0.00786491	-0.00788702	-0.00774147	-0.00751802	-0.00730303
104																																	-0.00751228	-0.00733207	-0.00722556	-0.00730069	-0.00743099	-0.00744566	-0.00734774	-0.00728556	-0.00734196	-0.00747391	-0.00763426	-0.00780618	-0.007938	-0.00793111	-0.00775992	-0.00753368	-0.0073466
105																																	-0.00778148	-0.00757034	-0.00739704	-0.00742761	-0.00756685	-0.00762341	-0.00756099	-0.00749605	-0.00751509	-0.00760105	-0.00772617	-0.00787222	-0.0079722	-0.00792921	-0.00774277	-0.00753113	-0.00738471
106																																	-0.00781804	-0.00764486	-0.00752517	-0.00758905	-0.0077383	-0.00780527	-0.00777492	-0.0077309	-0.00772277	-0.00775458	-0.00782946	-0.0079265	-0.00797801	-0.00790929	-0.00774048	-0.00758487	-0.00751281
107																																		-0.0076054	-0.00763008	-0.00777025	-0.00791693	-0.00796349	-0.00794199	-0.0079065	-0.00787721	-0.0078877	-0.00795066	-0.0080176	-0.00802901	-0.00794904	-0.00781475	-0.00773193	-0.00774531
108																																		-0.00759103	-0.00773806	-0.00792741	-0.00807406	-0.00811728	-0.00808992	-0.00802949	-0.00797922	-0.00800135	-0.00808362	-0.00814234	-0.00812619	-0.00803257	-0.00792157	-0.00789713	-0.0079784
109																																		-0.00762855	-0.00780098	-0.00800807	-0.00818101	-0.00824884	-0.00820706	-0.00810554	-0.00804176	-0.00808406	-0.00817678	-0.00820927	-0.00814354	-0.00801923	-0.00793045	-0.00795829	-0.00807993
110																																	-0.00751728	-0.0076003	-0.00774512	-0.00797325	-0.00818424	-0.0082712	-0.00821396	-0.00809694	-0.00804803	-0.00810876	-0.00818677	-0.00816425	-0.00803319	-0.00788734	-0.00783782	-0.00790705	-0.00802623
111																																	-0.00742076	-0.00747501	-0.00763983	-0.00790209	-0.00811717	-0.00818464	-0.00811015	-0.00800104	-0.00797753	-0.00804746	-0.00810528	-0.00804995	-0.00790446	-0.00778432	-0.00777535	-0.00784735	-0.00792389
112																																	-0.00726992	-0.00736599	-0.00761145	-0.00790524	-0.00807907	-0.00809579	-0.00800492	-0.00789828	-0.00787145	-0.00792859	-0.00798361	-0.00796169	-0.00788022	-0.00781634	-0.00781614	-0.00784882	-0.00787366
113																																	-0.00720792	-0.00734018	-0.0076422	-0.0079487	-0.00808297	-0.00807086	-0.00799371	-0.00790061	-0.00784982	-0.00786543	-0.00791656	-0.00794956	-0.00793366	-0.00789558	-0.00787673	-0.00787115	-0.00786682
114																																		-0.0073081	-0.00760585	-0.00791464	-0.00805291	-0.00806648	-0.00805083	-0.00801604	-0.00796263	-0.00792192	-0.00793644	-0.00797527	-0.00795942	-0.00790366	-0.00787814	-0.00787762	-0.00787178
115																																		-0.00712503	-0.00739508	-0.00771496	-0.0078956	-0.00796327	-0.00802292	-0.00807719	-0.0080691	-0.0080019	-0.00796955	-0.00798262	-0.00794734	-0.00787461	-0.00785982	-0.00789296	-0.00789882
116																																	-0.00682681	-0.00683467	-0.00704857	-0.00736516	-0.00759562	-0.00771079	-0.00781364	-0.00794206	-0.00801356	-0.0079702	-0.00791553	-0.00792393	-0.00791667	-0.0078695	-0.00787066	-0.00792598	-0.00793998
117																																	-0.00674236	-0.00666969	-0.00677222	-0.00701768	-0.00724871	-0.00737709	-0.00748127	-0.00764156	-0.00778625	-0.00780212	-0.00776478	-0.00779432	-0.00784414	-0.00785869	-0.00788891	-0.00794226	-0.00793732
118																																-0.0070312	-0.00686296	-0.00673705	-0.00671201	-0.00681027	-0.00695103	-0.0070464	-0.00713247	-0.00728187	-0.0074529	-0.00753086	-0.00754209	-0.00759043	-0.00766318	-0.0077245	-0.00779427	-0.00784235	-0.00780437
119																																	-0.00703356	-0.00691481	-0.0067949	-0.00672062	-0.00671779	-0.00676516	-0.00684874	-0.00697233	-0.00711614	-0.00721364	-0.00726044	-0.0073067	-0.00735299	-0.00741109	-0.00750097	-0.00756161	-0.00753895
120																																-0.00718916	-0.00713761	-0.00705206	-0.006881	-0.00668436	-0.00657225	-0.00658867	-0.00668251	-0.00678304	-0.00687238	-0.00694738	-0.00700654	-0.00704063	-0.00704161	-0.0070612	-0.00714033	-0.00723322	-0.00729581
121																																	-0.00714999	-0.00709742	-0.00693455	-0.00671209	-0.00656777	-0.00656838	-0.00664982	-0.00670445	-0.00671763	-0.00675523	-0.00682718	-0.00685581	-0.00681745	-0.00680007	-0.00686833	-0.00700785	-0.00717411
122																																	-0.00707463	-0.00704409	-0.00694141	-0.00676839	-0.00664526	-0.00664257	-0.00669498	-0.00668218	-0.00660801	-0.00659885	-0.00667204	-0.00669613	-0.00663195	-0.00659835	-0.00667813	-0.0068665	-0.00710433
123																																		-0.00686996	-0.00682682	-0.00673077	-0.00665828	-0.00668722	-0.00675212	-0.00671366	-0.00658484	-0.00652329	-0.00656267	-0.00656479	-0.00648265	-0.00644631	-0.00654564	-0.00676394	-0.00702377
124																																			-0.006659	-0.00661471	-0.00658506	-0.00666217	-0.00678119	-0.00678007	-0.00665882	-0.00657332	-0.00656897	-0.0065256	-0.0064142	-0.00637538	-0.00649618	-0.0067294	-0.00696788
125																																						-0.0065913	-0.00671963	-0.00677031	-0.00672801	-0.0066914	-0.00665873	-0.00653219	-0.0063626	-0.00633021	-0.00649555	-0.00674845	-0.00694498
126																																						-0.00649528	-0.00655769	-0.00665488	-0.00674876	-0.00681139	-0.00674754	-0.00650792	-0.00626763	-0.00624918	-0.00645391	-0.00670831	-0.00687115
127																																									-0.00673512	-0.006881	-0.00680046	-0.0064987	-0.00622402	-0.00619968	-0.00638442	-0.00660743	-0.00677232
128																																										-0.00681968	-0.00677813	-0.0065375	-0.00631594	-0.00628626	-0.00641664	-0.00660871	-0.00680547
129																																												-0.00658184	-0.00649993	-0.0065089	-0.00660673	-0.00678581	-0.00700903
130																																													-0.00670323	-0.00678426	-0.00688008	-0.00703731	-0.00724447
131																																																-0.00724206	-0.00737611
132																																																-0.00735387
133
134
135
136
137
138
139
140
141
142
143
144
145
146
147
148
149
[truncated: 101 more columns]

## Sheet: panel_a_frame_350.0_ms
	0	1	2	3	4	5	6	7	8	9	10	11	12	13	14	15	16	17	18	19	20	21	22	23	24	25	26	27	28	29	30	31	32	33	34	35	36	37	38	39	40	41	42	43	44	45	46	47	48
0
1
2
3
4
5
6
7
8
9
10
11
12
13
14
15
16
17
18																																																-0.00495678	-0.0047146
19																																													-0.00514082	-0.00524086	-0.00523071	-0.0050472	-0.00475212
20																																											-0.00521842		-0.00531808	-0.00541345	-0.00537234	-0.0051421	-0.0047949
21																																										-0.00537014	-0.00532777	-0.00534327	-0.00543936	-0.00551442	-0.00543719	-0.00517949	-0.0048261
22																																								-0.00537387		-0.00536943	-0.00531802	-0.005346	-0.00544012	-0.00548872	-0.00538594	-0.00512992	-0.00481747
23																																						-0.0051027	-0.00528783	-0.00539394	-0.00536599	-0.00524022	-0.00514707	-0.00518197	-0.00528449	-0.00532017	-0.00519745	-0.00494079	-0.00466797
24																																						-0.00509089	-0.00529631	-0.00539485	-0.00529609	-0.00506128	-0.00488162	-0.00488908	-0.00500092	-0.00504135	-0.00491078	-0.00466262	-0.00442869
25																																				-0.00518659	-0.00504595	-0.00510885	-0.0052888	-0.00536792	-0.00522373	-0.0049129	-0.00464583	-0.00459452	-0.00470235	-0.00476188	-0.00465013	-0.00445111	-0.00429161
26																																		-0.00579773	-0.00553759	-0.00529718	-0.00512119	-0.00511304	-0.00522828	-0.00525658	-0.00506833	-0.00473173	-0.00444248	-0.00435668	-0.0044451	-0.00451387	-0.0044405	-0.00432458	-0.00426439
27																																		-0.00578126	-0.00552917	-0.00529762	-0.00511321	-0.00505194	-0.00509478	-0.00506014	-0.00482738	-0.00449409	-0.00423957	-0.00415266	-0.00419527	-0.00424148	-0.0042176	-0.00419061	-0.0041962
28																																	-0.0059711	-0.00574961	-0.00545593	-0.00519539	-0.00502688	-0.00495818	-0.00494426	-0.00484754	-0.00458456	-0.00427278	-0.00405797	-0.00395341	-0.00391608	-0.00392734	-0.00397078	-0.00401734	-0.00402241
29																																-0.00582832	-0.00585632	-0.00567597	-0.00533662	-0.0050405	-0.00490345	-0.00485448	-0.00478208	-0.00460042	-0.00431618	-0.00405382	-0.00387747	-0.00374021	-0.00363125	-0.00362404	-0.00372127	-0.00380076	-0.00377162
30																																-0.00551935	-0.0056235	-0.0054878	-0.0051478	-0.00484563	-0.00472003	-0.00466225	-0.00452031	-0.00425534	-0.00396973	-0.00377129	-0.00363024	-0.00348722	-0.00337307	-0.00337292	-0.00347007	-0.00352763	-0.00347555
31																																-0.00514841	-0.00525843	-0.0051653	-0.00489309	-0.00463903	-0.00450219	-0.00438561	-0.0041708	-0.0038637	-0.00360154	-0.00344601	-0.0033219	-0.00320438	-0.00313284	-0.00314138	-0.00319863	-0.00321926	-0.00318306
32																																	-0.00488864	-0.0048278	-0.00465952	-0.00449132	-0.00434977	-0.00416817	-0.00390141	-0.00358424	-0.00332892	-0.00316691	-0.00304102	-0.00295275	-0.00291247	-0.00291555	-0.00294863	-0.00297528	-0.00299338
33																																	-0.00471565	-0.00466498	-0.00455541	-0.00442385	-0.00426033	-0.00403935	-0.00376708	-0.00346041	-0.00317433	-0.0029564	-0.00282245	-0.00277852	-0.00277672	-0.00279264	-0.00284036	-0.00290184	-0.00296461
34																																	-0.00474136	-0.00468827	-0.00457191	-0.00439965	-0.00418387	-0.00393713	-0.00367765	-0.00338506	-0.00304949	-0.00274719	-0.00260233	-0.00264677	-0.00275517	-0.00284037	-0.00291272	-0.00297937	-0.00304314
35																																-0.0048319	-0.00479332	-0.00471974	-0.00457023	-0.0043496	-0.00410331	-0.00384338	-0.00357486	-0.00327231	-0.00289601	-0.00253671	-0.00239437	-0.00253114	-0.00277318	-0.00295903	-0.00305757	-0.00310266	-0.00314353
36																																	-0.00480412	-0.00467921	-0.00448884	-0.00425184	-0.0040178	-0.00376936	-0.00348878	-0.00317086	-0.00279804	-0.00245929	-0.00233521	-0.00248365	-0.00276248	-0.00301051	-0.00315212	-0.00320167	-0.00322931
37																																	-0.00484231	-0.00465583	-0.00442478	-0.00419275	-0.00399655	-0.00379157	-0.00353682	-0.00324009	-0.00291278	-0.0026165	-0.00246806	-0.00253288	-0.00274675	-0.0029894	-0.00316921	-0.003258	-0.00329906
38																																	-0.00493405	-0.00471665	-0.00447709	-0.00427252	-0.00412139	-0.00396859	-0.00376009	-0.00350221	-0.00321562	-0.0029292	-0.00272279	-0.0026891	-0.00281245	-0.0029946	-0.00315982	-0.00327026	-0.00333618
39																																	-0.00503768	-0.0048396	-0.00463115	-0.00446062	-0.00433439	-0.00420916	-0.00402185	-0.00376736	-0.00348963	-0.00322085	-0.00301189	-0.00293667	-0.00298674	-0.00308543	-0.00318585	-0.00327292	-0.00335091
40																																	-0.00513119	-0.00498501	-0.00480006	-0.0046302	-0.00450044	-0.00438275	-0.00419612	-0.00391971	-0.00363812	-0.00341905	-0.00327562	-0.00321318	-0.00321157	-0.00323229	-0.00326369	-0.00331789	-0.00340037
41																																	-0.00518642	-0.00509528	-0.00491484	-0.00472142	-0.00457232	-0.00444704	-0.00426185	-0.00398871	-0.00372169	-0.00355195	-0.00347353	-0.00343221	-0.00339199	-0.00335565	-0.00335217	-0.00340244	-0.00349029
42																																	-0.00518297	-0.00513298	-0.00498044	-0.00478494	-0.0046065	-0.00445076	-0.00427366	-0.00404351	-0.00381059	-0.00365856	-0.00359638	-0.00355075	-0.00347245	-0.0034011	-0.00340202	-0.00347579	-0.00356511
43																																	-0.0051889	-0.00517328	-0.00507739	-0.00489806	-0.00468099	-0.00448846	-0.00433085	-0.00415968	-0.00396017	-0.0037934	-0.00370325	-0.00363322	-0.00352216	-0.00342778	-0.00343652	-0.00352207	-0.00359868
44																																	-0.0052844	-0.00527652	-0.00520755	-0.00502938	-0.00478622	-0.00458147	-0.00445076	-0.00432994	-0.00416252	-0.00398144	-0.00385	-0.00375483	-0.00364429	-0.00355352	-0.00354897	-0.00360138	-0.00364331
45																																	-0.00543812	-0.00539749	-0.00530781	-0.00512595	-0.00489078	-0.00469288	-0.00457294	-0.00448498	-0.0043626	-0.00419922	-0.0040457	-0.00393755	-0.00385947	-0.0037985	-0.00376692	-0.00375582	-0.00375058
46																																		-0.00550662	-0.0054197	-0.0052677	-0.00505803	-0.00484377	-0.00469487	-0.00462757	-0.00456757	-0.00444485	-0.00428717	-0.00417141	-0.00411432	-0.00407079	-0.00401449	-0.00394965	-0.00389891
47																																	-0.00568336	-0.00563086	-0.00557011	-0.0054618	-0.00527618	-0.00503227	-0.00484421	-0.00479765	-0.00480108	-0.00471545	-0.00455345	-0.00442505	-0.00436088	-0.00431033	-0.00423662	-0.00413939	-0.00405976
48																																	-0.00586269	-0.00577776	-0.0056848	-0.00557202	-0.00540836	-0.00517879	-0.00499578	-0.00497302	-0.00501887	-0.00496445	-0.00480666	-0.0046624	-0.00457503	-0.00450924	-0.0044249	-0.00431597	-0.00424238
49																																	-0.00607568	-0.00592268	-0.00574251	-0.00557752	-0.00543831	-0.00527717	-0.0051384	-0.00512235	-0.00518326	-0.00517009	-0.00503686	-0.0048676	-0.00473684	-0.00465097	-0.00457415	-0.0044935	-0.00446155
50																																	-0.00621175	-0.00602173	-0.00579029	-0.00559578	-0.00549213	-0.00540935	-0.00530553	-0.00525984	-0.00530561	-0.00533167	-0.00522727	-0.0050195	-0.00482547	-0.0047188	-0.00468199	-0.00467433	-0.00469841
51																															-0.00632573	-0.00630044	-0.00617329	-0.00599671	-0.00579977	-0.00564174	-0.00558054	-0.00554612	-0.00545292	-0.00536556	-0.00537635	-0.00541468	-0.00532825	-0.00509143	-0.00484962	-0.0047441	-0.00477528	-0.0048544	-0.00492454
52																											-0.00575623		-0.00601373	-0.00610176	-0.00616063	-0.00611302	-0.00596103	-0.00581131	-0.00570088	-0.00562571	-0.00560407	-0.0055896	-0.00551341	-0.00542246	-0.00541189	-0.00544329	-0.00537057	-0.0051431	-0.00490647	-0.00482696	-0.00490972	-0.00504073	-0.00513164
53																										-0.00576743	-0.00585934	-0.00591718	-0.00591918	-0.00593796	-0.0059557	-0.0058643	-0.00567616	-0.00554663	-0.00552893	-0.00555136	-0.00557019	-0.00557059	-0.00553714	-0.00549604	-0.00549967	-0.0055257	-0.00547211	-0.00529924	-0.00512	-0.00506315	-0.00513446	-0.00525165	-0.00533918
54																									-0.00576213	-0.00582926	-0.00594447	-0.00596114	-0.00587307	-0.00579993	-0.00575541	-0.00562993	-0.00542705	-0.0053167	-0.00536408	-0.00546044	-0.00552195	-0.00555493	-0.00558615	-0.00562344	-0.00566513	-0.00568797	-0.00564974	-0.00555271	-0.00546103	-0.00542265	-0.00543688	-0.00548839	-0.00555416
55																							-0.00582362	-0.00576736	-0.00572747	-0.00580156	-0.00592363	-0.00593519	-0.00581949	-0.00568649	-0.00558666	-0.00544677	-0.00526442	-0.00517884	-0.00524271	-0.00536219	-0.00546251	-0.00554878	-0.00564714	-0.00575066	-0.00583037	-0.00585381	-0.00581518	-0.00576652	-0.00574871	-0.00573402	-0.00570274	-0.0056925	-0.00573081
56																						-0.00585277	-0.0058086	-0.0057504	-0.0057095	-0.00576351	-0.00584558	-0.0058381	-0.00572519	-0.00557245	-0.0054403	-0.00531016	-0.0051825	-0.0051327	-0.00518929	-0.00530285	-0.00542039	-0.0055336	-0.0056575	-0.00578678	-0.00590001	-0.00595164	-0.00592321	-0.00588852	-0.00590172	-0.005909	-0.00587731	-0.00585931	-0.00588738
57																				-0.00557728	-0.00575822	-0.00579879	-0.00578857	-0.00577015	-0.00576685	-0.00579671	-0.00580157	-0.00573178	-0.00559822	-0.00543855	-0.00530685	-0.00522236	-0.00517663	-0.00517774	-0.00523624	-0.00533299	-0.00542494	-0.00550413	-0.00559658	-0.00571676	-0.00586122	-0.00597098	-0.00599195	-0.00598315	-0.00601723	-0.00605863	-0.00607139	-0.0060877	-0.00611388
58																			-0.00518806	-0.00540674	-0.00558695	-0.00569466	-0.00576132	-0.00581469	-0.0058509	-0.00584306	-0.00576278	-0.00562379	-0.00546243	-0.00530889	-0.00521196	-0.00520379	-0.00525489	-0.00531763	-0.00537674	-0.0054321	-0.00547178	-0.00550118	-0.00555129	-0.00564761	-0.00579933	-0.0059516	-0.0060398	-0.00609621	-0.00617996	-0.00627716	-0.0063538	-0.00640254	-0.00641199
59																-0.00503689	-0.00507832	-0.00516167	-0.00524619	-0.00531531	-0.0054167	-0.00556161	-0.00569797	-0.00579704	-0.00584119	-0.00579781	-0.00566747	-0.00549345	-0.00532637	-0.00520146	-0.00516214	-0.00523039	-0.00536129	-0.00548248	-0.00554104	-0.00554447	-0.00553412	-0.00554063	-0.00558908	-0.0056841	-0.00582018	-0.00596905	-0.00610169	-0.00622617	-0.00635434	-0.00649192	-0.00662407	-0.00670238	-0.00670439
60															-0.00501174		-0.00522754	-0.00534325	-0.00537315	-0.00532191	-0.00533354	-0.00546511	-0.00560539	-0.00568584	-0.00570782	-0.00566019	-0.00553893	-0.00536773	-0.00521083	-0.00512429	-0.00513642	-0.00523879	-0.00539263	-0.00555305	-0.0056408	-0.00563069	-0.0055842	-0.00557532	-0.00565527	-0.00579572	-0.00593654	-0.00607197	-0.00622598	-0.00637891	-0.00649716	-0.00662549	-0.0067909	-0.00691925	-0.00695934
61															-0.00512164	-0.00522763	-0.00534792	-0.00545767	-0.00546419	-0.0053657	-0.00532526	-0.00542223	-0.00552942	-0.00555717	-0.00553417	-0.00549619	-0.00542466	-0.00528796	-0.00515057	-0.00509667	-0.00513736	-0.00523213	-0.00536187	-0.0055337	-0.0056717	-0.00569662	-0.00563843	-0.00561171	-0.00571544	-0.00590566	-0.00607297	-0.00621821	-0.0063945	-0.00655192	-0.00663154	-0.00672028	-0.00689668	-0.0070869	-0.00719259
62														-0.00507987	-0.00525016	-0.00538299	-0.0054793	-0.00553703	-0.00549848	-0.00537676	-0.00532255	-0.00540079	-0.00548235	-0.00546547	-0.00539549	-0.00536018	-0.00533738	-0.00524266	-0.00513187	-0.0051106	-0.00517503	-0.00526677	-0.0053825	-0.00555429	-0.00572453	-0.00579158	-0.00574844	-0.00572463	-0.00583966	-0.00604487	-0.00622081	-0.00637278	-0.00655791	-0.00671213	-0.00676801	-0.00682586	-0.00700276	-0.00724046	-0.00739459
63														-0.00510439	-0.00531775	-0.00550534	-0.00559834	-0.00560197	-0.00551372	-0.00538591	-0.00534098	-0.00539706	-0.00543386	-0.00537672	-0.00529209	-0.00527704	-0.00528344	-0.00521039	-0.00513245	-0.00515716	-0.00524907	-0.0053493	-0.00547745	-0.00565588	-0.00583059	-0.00592075	-0.00591618	-0.00593019	-0.00606337	-0.00626576	-0.00642881	-0.00656036	-0.00671684	-0.00684513	-0.00688686	-0.00693152	-0.007104	-0.00736273	-0.00753993
64														-0.00513813	-0.00536899	-0.00557448	-0.00565205	-0.00561684	-0.00552355	-0.00544218	-0.0054212	-0.00542574	-0.00538014	-0.00527966	-0.00521965	-0.0052523	-0.00527088	-0.00520223	-0.0051694	-0.00525383	-0.00537106	-0.00547797	-0.00562327	-0.0058038	-0.00595651	-0.00605	-0.00610451	-0.0061872	-0.00634609	-0.00653889	-0.00667839	-0.00676995	-0.00687026	-0.00694718	-0.0069655	-0.00700578	-0.00717218	-0.00743277	-0.00762773
65													-0.00508302	-0.00523036	-0.0054748	-0.00565422	-0.00568163	-0.00560376	-0.00552307	-0.00549895	-0.00548886	-0.00542897	-0.00531594	-0.00520927	-0.00520208	-0.0052763	-0.00528726	-0.00521983	-0.00523642	-0.00537732	-0.00552403	-0.00565586	-0.00582607	-0.00599828	-0.00610932	-0.00618707	-0.00628932	-0.00643117	-0.00660348	-0.00677589	-0.00688787	-0.00694207	-0.00699421	-0.00702658	-0.00702274	-0.0070631	-0.00722306	-0.0074689	-0.00767139
66													-0.00507685	-0.00528236	-0.00555952	-0.00571816	-0.00570169	-0.00558583	-0.005501	-0.00549908	-0.00548187	-0.00537858	-0.00524857	-0.00518174	-0.00523179	-0.0053255	-0.005326	-0.00526598	-0.00531339	-0.00548385	-0.00565919	-0.00583169	-0.00603384	-0.00620041	-0.00627431	-0.00632863	-0.00644318	-0.00659714	-0.00675115	-0.00689346	-0.00699404	-0.00704571	-0.00708684	-0.00710541	-0.00709041	-0.00712507	-0.00727518	-0.00750118	-0.00769997
67													-0.00495395	-0.00519105	-0.00548398	-0.00564495	-0.005636	-0.00552961	-0.00545649	-0.00547214	-0.00546697	-0.00536865	-0.00526378	-0.00524374	-0.00532167	-0.00541024	-0.00540853	-0.00536428	-0.00541444	-0.0055762	-0.00576512	-0.00596971	-0.00618765	-0.00634091	-0.00639081	-0.00643436	-0.00654932	-0.00668957	-0.00680335	-0.00690082	-0.00699533	-0.00707251	-0.00713207	-0.00715702	-0.00713605	-0.00715669	-0.00729768	-0.00751973	-0.00772733
68														-0.00498174	-0.005236	-0.00539871	-0.00544522	-0.00542328	-0.00542457	-0.00547867	-0.00549311	-0.00542489	-0.00536794	-0.00539324	-0.00548038	-0.00554428	-0.00553169	-0.00550604	-0.0055583	-0.00570337	-0.00589837	-0.00611983	-0.00632344	-0.00643782	-0.00646878	-0.00651959	-0.00663959	-0.0067647	-0.00683688	-0.00687765	-0.00694333	-0.00703234	-0.00711325	-0.00715465	-0.00713838	-0.00714435	-0.00726151	-0.0074709	-0.00769392
69														-0.0047585	-0.00493207	-0.00507376	-0.00517915	-0.00527253	-0.00538494	-0.00548187	-0.00549686	-0.00545088	-0.00543928	-0.00550779	-0.0056197	-0.00568552	-0.00567568	-0.00567859	-0.00576525	-0.00592712	-0.00612694	-0.00633575	-0.00649958	-0.00657869	-0.0066143	-0.00667878	-0.0067805	-0.00686354	-0.00688544	-0.00687263	-0.00689952	-0.00697743	-0.007064	-0.007124	-0.00712956	-0.00712141	-0.0071766	-0.00732456	-0.00753931
70													-0.00450185	-0.00457115	-0.00466609	-0.0047749	-0.00490223	-0.00505309	-0.00522307	-0.00534056	-0.00536408	-0.00535642	-0.00539288	-0.00549807	-0.00565045	-0.00577408	-0.00582572	-0.00588194	-0.0060221	-0.00622231	-0.00641408	-0.00657177	-0.0066902	-0.00678159	-0.00687273	-0.00695836	-0.00700941	-0.00700534	-0.00695126	-0.00689336	-0.00689967	-0.0069666	-0.00704092	-0.00709912	-0.00712091	-0.00710369	-0.00709388	-0.00716078	-0.00733953
71													-0.00438429	-0.00439562	-0.00444507	-0.00452718	-0.0046327	-0.00475479	-0.00489075	-0.00498835	-0.00503713	-0.00510626	-0.00522697	-0.00538589	-0.00558486	-0.00579371	-0.00594861	-0.00606496	-0.00622546	-0.00642837	-0.00658584	-0.00668103	-0.00677964	-0.00693172	-0.00711053	-0.00723212	-0.0072434	-0.00715669	-0.00702877	-0.00693697	-0.00694299	-0.00701486	-0.00707176	-0.00710051	-0.00711646	-0.00710615	-0.00708067	-0.00710519	-0.00723882
72													-0.00424378	-0.00421558	-0.00424727	-0.00430492	-0.00437032	-0.00443898	-0.00450369	-0.00454688	-0.00460709	-0.00476401	-0.0050018	-0.00523867	-0.00547703	-0.0057437	-0.00597277	-0.00611534	-0.00625088	-0.00642417	-0.00655006	-0.00661296	-0.00672265	-0.00693521	-0.00717714	-0.00733411	-0.00734951	-0.00724851	-0.0071089	-0.00701849	-0.00703586	-0.00711138	-0.00714114	-0.0071297	-0.00713774	-0.00715316	-0.00715369	-0.00717546	-0.0072673
73													-0.0041399	-0.00409692	-0.00411227	-0.00414254	-0.00418916	-0.00424395	-0.00425972	-0.00423973	-0.00427985	-0.00448243	-0.00480502	-0.00510135	-0.00534525	-0.00559834	-0.00582199	-0.00595455	-0.00608196	-0.00627456	-0.00643423	-0.00651981	-0.00664484	-0.00686159	-0.00708798	-0.00723919	-0.00728734	-0.00725596	-0.00720046	-0.00717623	-0.00721102	-0.00725094	-0.00722189	-0.00716994	-0.00718243	-0.00723965	-0.00728246	-0.00731084	-0.00736554
74														-0.00410274	-0.004112	-0.00413597	-0.0041971	-0.00426561	-0.00426004	-0.00419948	-0.00420948	-0.00439079	-0.00470657	-0.00500672	-0.00522262	-0.00540565	-0.00556872	-0.00569115	-0.00585028	-0.00609822	-0.00632792	-0.00647674	-0.00662912	-0.00681611	-0.00696795	-0.00706813	-0.00714987	-0.00723018	-0.00731371	-0.00739416	-0.00743775	-0.00739971	-0.00729286	-0.00721484	-0.00725235	-0.00737611	-0.0074813	-0.00751696	-0.00753074
75													-0.00415342	-0.00418326	-0.00422879	-0.00429848	-0.00439327	-0.00446054	-0.00443597	-0.00435929	-0.00434426	-0.00445875	-0.00469516	-0.00495836	-0.00514728	-0.00527144	-0.00539025	-0.00552425	-0.00570009	-0.00593321	-0.00616748	-0.0063747	-0.00659138	-0.00678388	-0.00688337	-0.00694599	-0.00706174	-0.00723073	-0.00741424	-0.00756323	-0.00759743	-0.00748859	-0.00733552	-0.00727731	-0.00738109	-0.00759744	-0.00777694	-0.00781795	-0.00777534
76													-0.00420388	-0.00426118	-0.00435662	-0.00450306	-0.00464302	-0.00469761	-0.00464713	-0.00455713	-0.00451522	-0.00455152	-0.00468542	-0.00489423	-0.00507946	-0.00520542	-0.00533351	-0.00548732	-0.00564013	-0.00579498	-0.00597634	-0.00620999	-0.00648535	-0.00670208	-0.00679318	-0.00686385	-0.00701903	-0.00722709	-0.00743408	-0.00759179	-0.00761178	-0.00748001	-0.00733957	-0.00734971	-0.0075488	-0.0078523	-0.00809152	-0.00814418	-0.00805547
77														-0.00431024	-0.00441077	-0.00460228	-0.0047837	-0.00484466	-0.00478348	-0.00468596	-0.00462394	-0.00459454	-0.00462743	-0.00476965	-0.00496607	-0.00514754	-0.00532332	-0.00548698	-0.00560191	-0.00569755	-0.00584497	-0.00607218	-0.0063335	-0.00652464	-0.00661274	-0.00672176	-0.00693216	-0.00717614	-0.00739117	-0.00754063	-0.00755162	-0.00742828	-0.00732672	-0.00740264	-0.00766606	-0.00800897	-0.00827945	-0.00836459	-0.00828296
78													-0.00439559	-0.00436155	-0.00440822	-0.00456769	-0.00474598	-0.00481975	-0.00477148	-0.00469295	-0.00464213	-0.00458423	-0.00455137	-0.00464064	-0.00484808	-0.00508748	-0.00530408	-0.00546279	-0.00554841	-0.0056197	-0.00574961	-0.00593723	-0.00612495	-0.00625173	-0.00633719	-0.0065018	-0.00679051	-0.00710902	-0.0073712	-0.00753082	-0.00753712	-0.0074226	-0.00734745	-0.00744561	-0.00770094	-0.00801745	-0.00828791	-0.00841131	-0.00837361
79													-0.00450704	-0.00440881	-0.00437991	-0.00446272	-0.00459335	-0.00465377	-0.00461239	-0.00456157	-0.00454348	-0.0045074	-0.00448653	-0.00458463	-0.00481096	-0.00506726	-0.00527195	-0.00540016	-0.00546517	-0.00552077	-0.00561517	-0.00574417	-0.00586877	-0.00596894	-0.0060897	-0.00631327	-0.00665387	-0.00702805	-0.00734328	-0.00753702	-0.00756771	-0.00747619	-0.0074127	-0.0074942	-0.00769946	-0.00796317	-0.00821134	-0.00834545	-0.00834156
80														-0.00439584	-0.00432214	-0.00436541	-0.00446734	-0.00450181	-0.00443884	-0.00438052	-0.00437515	-0.00439055	-0.00444768	-0.00460656	-0.00484799	-0.00506702	-0.00520147	-0.0052696	-0.00530996	-0.00534983	-0.00540524	-0.00548645	-0.00559098	-0.00572941	-0.00592976	-0.00619638	-0.00651902	-0.00687176	-0.00720472	-0.00745934	-0.00757665	-0.00755168	-0.00749302	-0.00752838	-0.0076826	-0.00791417	-0.00813621	-0.00825368	-0.00826984
81													-0.00449835	-0.00436023	-0.00429283	-0.00435277	-0.00446693	-0.0044928	-0.00440253	-0.00431296	-0.00430422	-0.00437426	-0.00450734	-0.00469055	-0.00487709	-0.00500084	-0.00505286	-0.00507315	-0.00509665	-0.00513216	-0.00517619	-0.00523798	-0.00534064	-0.0055233	-0.00579051	-0.00607647	-0.00635438	-0.00665025	-0.0069665	-0.00727703	-0.00750932	-0.00758424	-0.00754	-0.00751809	-0.00761941	-0.00783208	-0.00804172	-0.00815326	-0.00819263
82														-0.00436129	-0.0043382	-0.00444207	-0.0045888	-0.00462541	-0.00452742	-0.0044328	-0.00444446	-0.00455687	-0.00471268	-0.00483729	-0.00488229	-0.00487365	-0.00487389	-0.0048971	-0.00492918	-0.00497342	-0.00503317	-0.00510399	-0.00520748	-0.00539689	-0.00567253	-0.00595162	-0.00620402	-0.00645858	-0.00672443	-0.007019	-0.00731041	-0.00748455	-0.00749517	-0.00744907	-0.0074909	-0.00766229	-0.00786649	-0.00800046	-0.00806759
83													-0.0044172	-0.0043777	-0.00442944	-0.00458975	-0.00477373	-0.00482695	-0.00473997	-0.00467869	-0.00473243	-0.00485356	-0.00497108	-0.00500188	-0.00491571	-0.00480699	-0.00477888	-0.00481546	-0.00485935	-0.00491319	-0.00499817	-0.00509971	-0.00521569	-0.00538421	-0.00561519	-0.00585883	-0.00609093	-0.00631598	-0.00652163	-0.00674523	-0.00702256	-0.00726788	-0.00736303	-0.00733121	-0.00731062	-0.00740581	-0.00759118	-0.00776514	-0.00787372
84													-0.00433282	-0.004391	-0.00454429	-0.00476472	-0.00497784	-0.00505743	-0.00500665	-0.00498605	-0.00505138	-0.00512476	-0.0051557	-0.00510513	-0.0049733	-0.00484538	-0.00479485	-0.00480908	-0.00484832	-0.00491319	-0.00502267	-0.00515483	-0.00527634	-0.00539824	-0.00555017	-0.00573423	-0.00593259	-0.00613104	-0.00631184	-0.00650264	-0.00675929	-0.00703456	-0.00718633	-0.00717081	-0.00709915	-0.00711986	-0.00728738	-0.00751551	-0.00769177
85													-0.00426864	-0.00440577	-0.00465879	-0.00493207	-0.00516566	-0.00529931	-0.00532601	-0.00533211	-0.00534905	-0.00532899	-0.00526005	-0.00514882	-0.0050195	-0.00491231	-0.00484256	-0.00481644	-0.00484424	-0.00491706	-0.00503239	-0.00517162	-0.00528104	-0.00534519	-0.0054055	-0.00551444	-0.00567337	-0.00585473	-0.00604347	-0.00625924	-0.00653488	-0.00681807	-0.00698336	-0.00698743	-0.00691536	-0.00691495	-0.00708191	-0.00735029	-0.00758799
86													-0.00424059	-0.00440616	-0.00472204	-0.00503093	-0.00527034	-0.00545889	-0.00558172	-0.00561588	-0.00557281	-0.00547091	-0.00533543	-0.00519028	-0.00506452	-0.00497015	-0.00488763	-0.00483086	-0.00484031	-0.00489277	-0.00497197	-0.00509014	-0.00519752	-0.00524139	-0.00524134	-0.0052825	-0.00540199	-0.00556581	-0.00575699	-0.00600581	-0.00631982	-0.00660708	-0.00677369	-0.00683066	-0.00683369	-0.00687039	-0.00702511	-0.00726755	-0.00750862
87													-0.00425219	-0.00441156	-0.0047372	-0.00506049	-0.0052867	-0.00548186	-0.00566217	-0.00573242	-0.00567551	-0.00554969	-0.00539676	-0.00524699	-0.00513029	-0.0050519	-0.0049778	-0.00490705	-0.00488071	-0.00487606	-0.00488715	-0.00496867	-0.00508982	-0.00516022	-0.00515702	-0.00516267	-0.00523897	-0.00536811	-0.00554721	-0.00581392	-0.00614651	-0.00642621	-0.00660463	-0.00674351	-0.00685347	-0.0069377	-0.007052	-0.00721058	-0.00739042
88													-0.00433646	-0.00448336	-0.00476888	-0.00508205	-0.00529504	-0.00545615	-0.00562359	-0.00571486	-0.00570392	-0.00563106	-0.00550563	-0.00536121	-0.00525126	-0.00519386	-0.00514797	-0.00507805	-0.0049987	-0.00491239	-0.00485234	-0.00488779	-0.00499781	-0.00508996	-0.00511474	-0.00511716	-0.0051544	-0.00524448	-0.00541518	-0.00569289	-0.00602319	-0.00629243	-0.00649089	-0.00668798	-0.00685839	-0.00696396	-0.00704888	-0.00714134	-0.00724792
89													-0.00448059		-0.00486704	-0.00512421	-0.00531593	-0.00543772	-0.00555131	-0.0056506	-0.00573393	-0.00577585	-0.00570766	-0.00556112	-0.00543858	-0.00538702	-0.0053655	-0.00530385	-0.0051726	-0.00500062	-0.0048701	-0.00484252	-0.00489607	-0.0049671	-0.0050036	-0.00500402	-0.00500836	-0.00507156	-0.00524664	-0.00554034	-0.00587584	-0.00615329	-0.00636819	-0.00656985	-0.00673757	-0.00684548	-0.00693754	-0.00702892	-0.00711794
90																	-0.00530567	-0.00540235	-0.00547831	-0.00558838	-0.00575895	-0.00590534	-0.00589531	-0.00575004	-0.00560333	-0.00553652	-0.00552595	-0.0054795	-0.00532173	-0.00508493	-0.00488997	-0.00480979	-0.00481462	-0.00483873	-0.00483536	-0.00479964	-0.00477158	-0.00482134	-0.00500723	-0.00531517	-0.00565729	-0.00595071	-0.00617653	-0.0063626	-0.00652041	-0.00663962	-0.00675046	-0.00686743	-0.00698283
91																		-0.00540108	-0.00546437	-0.00556779	-0.005757	-0.00593478	-0.0059568	-0.00581774	-0.00563841	-0.00554576	-0.00555317	-0.00553688	-0.00537606	-0.00510332	-0.00487715	-0.00479953	-0.00481482	-0.00480683	-0.00473138	-0.00463311	-0.00457494	-0.0046142	-0.00479985	-0.00510585	-0.00544154	-0.0057423	-0.00597151	-0.00614579	-0.00631836	-0.00647222	-0.00658997	-0.00669786	-0.00681528
92																			-0.00551119	-0.00558942	-0.00575826	-0.00592296	-0.00594829	-0.00580686	-0.00559737	-0.00549086	-0.00552643	-0.00553763	-0.00537797	-0.00510095	-0.00488572	-0.00483136	-0.00486211	-0.00484292	-0.00473525	-0.00461199	-0.00454471	-0.0045695	-0.0047315	-0.00501767	-0.00534389	-0.00564498	-0.00586293	-0.00601164	-0.00618568	-0.00637042	-0.00649415	-0.00657735	-0.00667496
93																				-0.00559127	-0.00577813	-0.00594994	-0.00597791	-0.00584881	-0.00565163	-0.00554789	-0.0055742	-0.00557107	-0.00541869	-0.00518744	-0.00500173	-0.00490598	-0.00487101	-0.00483467	-0.004769	-0.00470567	-0.0046734	-0.00468569	-0.0047977	-0.00503714	-0.0053449	-0.0056396	-0.00583709	-0.00594299	-0.00607436	-0.00624925	-0.0063868	-0.00648051	-0.00657957
94																						-0.00600261	-0.00603893	-0.00595337	-0.00582038	-0.0057258	-0.00569104	-0.00563549	-0.00551608	-0.00538876	-0.00524494	-0.00505533	-0.00489696	-0.00482615	-0.00482256	-0.00484779	-0.0048626	-0.00485757	-0.00490034	-0.00506407	-0.00533475	-0.00562449	-0.00581558	-0.00589008	-0.00596696	-0.00610006	-0.00623418	-0.00633908	-0.00643145
95																										-0.00586488	-0.00578203	-0.00569299	-0.00563027	-0.00562748	-0.00555813	-0.00533351	-0.00509762	-0.00498346	-0.0049766	-0.00500431	-0.00500641	-0.0049755	-0.00497083	-0.00506906	-0.00529741	-0.00558818	-0.00579298	-0.00586519	-0.0059203	-0.00601878	-0.00611446	-0.00617608	-0.00621577
96																												-0.00571178	-0.00571082	-0.00580834	-0.00584387	-0.00569306	-0.00547105	-0.00531565	-0.0052233	-0.0051412	-0.00506488	-0.00502563	-0.0050382	-0.00511691	-0.00530012	-0.00556466	-0.00576981	-0.00585708	-0.00592187	-0.00599786	-0.00603265	-0.00601927	-0.00599914
97																											-0.00575879	-0.00569907	-0.005745	-0.00590832	-0.00604417	-0.00600515	-0.00583851	-0.00565911	-0.00547245	-0.00526937	-0.00512929	-0.00512215	-0.0051969	-0.00528273	-0.00541037	-0.00560383	-0.00577336	-0.00587244	-0.00594794	-0.00599162	-0.00595917	-0.00587985	-0.00582912
98																													-0.0058367	-0.00603466	-0.0062153	-0.00622481	-0.00608519	-0.00591001	-0.00570082	-0.00546877	-0.00533728	-0.00537881	-0.00549019	-0.00555711	-0.00562253	-0.00574405	-0.0058712	-0.00596887	-0.00604027	-0.00604691	-0.00595895	-0.00582924	-0.00575196
99																															-0.00642486	-0.00638711	-0.0062305	-0.00608856	-0.00594163	-0.00577775	-0.0057034	-0.00576225	-0.00583308	-0.00582438	-0.00582565	-0.00591058	-0.00601986	-0.00610965	-0.00616972	-0.00615528	-0.00604449	-0.00589059	-0.00578386
100																																	-0.00627941	-0.00619614	-0.0061546	-0.00609948	-0.00608458	-0.00611189	-0.0060802	-0.00597554	-0.0059323	-0.00601072	-0.00612401	-0.00621581	-0.00627427	-0.00625837	-0.00615632	-0.00601155	-0.00589118
101																																	-0.00622505	-0.00619558	-0.00624903	-0.00629976	-0.00633072	-0.00630288	-0.00617657	-0.00603032	-0.00599421	-0.00608044	-0.00619489	-0.0062937	-0.0063668	-0.00636624	-0.00628295	-0.00615851	-0.00603503
102																																	-0.00617972	-0.00615319	-0.00624359	-0.00636777	-0.00642697	-0.00634994	-0.00617508	-0.00604657	-0.00605381	-0.00615105	-0.00625604	-0.00635984	-0.00645907	-0.00648154	-0.00640098	-0.00627837	-0.00615756
103																																	-0.00629451	-0.00622963	-0.00628312	-0.00641689	-0.00647554	-0.00636218	-0.00616047	-0.00604332	-0.00607373	-0.00617343	-0.0062738	-0.00639267	-0.00652098	-0.00655575	-0.00645166	-0.00630365	-0.00618862
104																																	-0.00657398	-0.00648854	-0.00646226	-0.00652876	-0.0065518	-0.00642338	-0.00621387	-0.00608732	-0.006102	-0.00617791	-0.0062652	-0.00639224	-0.00652737	-0.00654834	-0.0064101	-0.00623112	-0.00612202
105																																	-0.00684338	-0.00677575	-0.0066867	-0.00665535	-0.0066228	-0.00650344	-0.00632972	-0.00621649	-0.00620235	-0.0062248	-0.00626726	-0.00636223	-0.00646055	-0.00644653	-0.00629211	-0.00611627	-0.00603637
106																																	-0.00692268	-0.00688625	-0.00680256	-0.00672901	-0.00665537	-0.00654578	-0.00642972	-0.00635586	-0.00631935	-0.00629143	-0.00628633	-0.00632343	-0.00635922	-0.00631502	-0.00618228	-0.00606298	-0.00605001
107																																		-0.00678705	-0.00676919	-0.00673326	-0.0066625	-0.00656189	-0.00648393	-0.00643312	-0.00637844	-0.00633097	-0.00631288	-0.00631502	-0.00631196	-0.00626567	-0.00617916	-0.00613731	-0.0061996
108																																		-0.00661467	-0.00666522	-0.0066931	-0.00666908	-0.0065969	-0.00652004	-0.00644067	-0.00635942	-0.0063164	-0.00631125	-0.00630737	-0.00629481	-0.00626159	-0.00622292	-0.00625197	-0.00637492
109																																		-0.00646588	-0.00653515	-0.00661529	-0.0066634	-0.0066359	-0.00653345	-0.00638854	-0.00627339	-0.00624052	-0.00624722	-0.00623211	-0.00619848	-0.0061677	-0.00618067	-0.00628087	-0.00644212
110																																	-0.0062897	-0.0063044	-0.00635268	-0.00646715	-0.00657528	-0.00658274	-0.00645597	-0.00626178	-0.00613206	-0.00611596	-0.00613025	-0.00609501	-0.00603332	-0.00601058	-0.00608393	-0.00624052	-0.00639468
111																																	-0.00610982	-0.00611194	-0.00617728	-0.00631482	-0.00642471	-0.00641461	-0.0062553	-0.00603768	-0.00592044	-0.00593619	-0.00597215	-0.0059457	-0.00590209	-0.00592446	-0.00604787	-0.00621418	-0.00631932
112																																	-0.00588765	-0.00593993	-0.00608698	-0.00625351	-0.00631543	-0.00623045	-0.00600939	-0.00576278	-0.00565742	-0.0057089	-0.00579282	-0.00583259	-0.00586453	-0.00594203	-0.00606893	-0.00619583	-0.00625494
113																																	-0.00572235	-0.00581762	-0.00604306	-0.0062458	-0.00627024	-0.00611268	-0.00582185	-0.00553535	-0.00543014	-0.00550347	-0.00564572	-0.00578498	-0.0058945	-0.00598249	-0.00606824	-0.00614467	-0.0061848
114																																		-0.00569338	-0.00594804	-0.00617953	-0.00620615	-0.00602693	-0.00570146	-0.00539926	-0.00530522	-0.00538639	-0.00556808	-0.00578473	-0.00592928	-0.00599133	-0.00604356	-0.00610223	-0.00613847
115																																		-0.00546297	-0.00571448	-0.0059663	-0.00603192	-0.00590161	-0.00563267	-0.00539075	-0.00532897	-0.00539855	-0.00557467	-0.00580761	-0.00595043	-0.00599254	-0.00604274	-0.006118	-0.00615973
116																																	-0.00515675	-0.00516045	-0.00536878	-0.00562515	-0.00576053	-0.00574146	-0.00561427	-0.00549564	-0.00547011	-0.00550537	-0.00562879	-0.00582147	-0.00595	-0.00599441	-0.00605626	-0.00615184	-0.00620912
117																																	-0.00506544	-0.00499178	-0.00510235	-0.00531839	-0.00550538	-0.00557625	-0.0055506	-0.00552077	-0.00553249	-0.00555752	-0.00563352	-0.00577463	-0.00588875	-0.00594851	-0.00602994	-0.00613992	-0.0062096
118																																-0.0053916	-0.00517587	-0.00507824	-0.0050949	-0.00521501	-0.00536925	-0.00543806	-0.00540551	-0.00537918	-0.00541605	-0.00546575	-0.00552614	-0.00561919	-0.00569587	-0.00575449	-0.0058663	-0.00600819	-0.00609606
119																																	-0.00535983	-0.00534043	-0.00531854	-0.00530871	-0.00534167	-0.00534409	-0.00526886	-0.00520814	-0.00523052	-0.00528221	-0.0053289	-0.00537183	-0.00538586	-0.0054139	-0.00554407	-0.00573074	-0.00586737
120																																-0.00547119	-0.00551307	-0.00559636	-0.00557199	-0.00544862	-0.00533914	-0.00526884	-0.00518254	-0.00510451	-0.00508482	-0.00510789	-0.00514585	-0.00516271	-0.00513094	-0.00512038	-0.00523506	-0.00544744	-0.00565524
121																																	-0.0055409	-0.00566886	-0.00567022	-0.00551286	-0.00532331	-0.00521214	-0.00514231	-0.00506322	-0.00499565	-0.00498505	-0.00502936	-0.00504951	-0.00500132	-0.00496507	-0.0050527	-0.00527563	-0.00554946
122																																	-0.00541727	-0.00552606	-0.00557804	-0.00546824	-0.00528289	-0.00517647	-0.00513294	-0.00505243	-0.0049402	-0.00489224	-0.00493039	-0.00495066	-0.00489647	-0.00485643	-0.00494008	-0.00517497	-0.00548882
123																																		-0.00528264	-0.00535724	-0.00530797	-0.00517805	-0.00512825	-0.00513737	-0.00507114	-0.00493066	-0.0048415	-0.00484816	-0.00484992	-0.00478878	-0.00475637	-0.00484884	-0.00508307	-0.00539728
124																																			-0.00512753	-0.00509237	-0.0050204	-0.00504924	-0.00512791	-0.00509771	-0.00495628	-0.00484318	-0.00481845	-0.00479121	-0.00471592	-0.00468804	-0.00478724	-0.00500734	-0.00529041
125																																						-0.00495641	-0.0050499	-0.00505483	-0.00496173	-0.00487452	-0.00482513	-0.00474013	-0.00463337	-0.00462239	-0.0047539	-0.00497752	-0.00522623
126																																						-0.00486679	-0.00489673	-0.00493628	-0.00495245	-0.00493751	-0.00485348	-0.00467503	-0.00451935	-0.00453293	-0.00470918	-0.00494907	-0.00518199
127																																									-0.00495092	-0.00501298	-0.00491307	-0.00467412	-0.00447972	-0.00448698	-0.0046634	-0.00490507	-0.00514945
128																																										-0.005016	-0.00495816	-0.00476349	-0.00459443	-0.00458458	-0.00472344	-0.00495506	-0.00522754
129																																												-0.00489053	-0.0048304	-0.00484185	-0.00494784	-0.00516315	-0.00545201
130																																													-0.00510126	-0.00516729	-0.00525638	-0.00543051	-0.0056831
131																																																-0.00562964	-0.00577098
132																																																-0.00572155
133
134
135
136
137
138
139
140
141
142
143
144
145
146
147
148
149
[truncated: 101 more columns]

## Sheet: panel_a_frame_400.0_ms
	0	1	2	3	4	5	6	7	8	9	10	11	12	13	14	15	16	17	18	19	20	21	22	23	24	25	26	27	28	29	30	31	32	33	34	35	36	37	38	39	40	41	42	43	44	45	46	47	48
0
1
2
3
4
5
6
7
8
9
10
11
12
13
14
15
16
17
18																																																-0.00484389	-0.00475024
19																																													-0.00490835	-0.00502245	-0.00510403	-0.00506394	-0.0049096
20																																											-0.004975		-0.00513442	-0.0052915	-0.00537492	-0.00527436	-0.00502158
21																																										-0.00501946	-0.00503837	-0.00510359	-0.00527779	-0.00548814	-0.00556198	-0.00539071	-0.00505286
22																																								-0.00483067		-0.0049721	-0.00497792	-0.00508047	-0.00531747	-0.00556709	-0.0056319	-0.0054216	-0.00505667
23																																						-0.0043855	-0.00464262	-0.00481627	-0.00486541	-0.00482729	-0.00481481	-0.00495548	-0.00524314	-0.00551943	-0.00558257	-0.0053686	-0.00501763
24																																						-0.00439816	-0.00466149	-0.00480556	-0.00478838	-0.00466601	-0.00459741	-0.0047384	-0.00505491	-0.00534979	-0.00541967	-0.00523201	-0.00491939
25																																				-0.00417514	-0.0042072	-0.00438527	-0.00460498	-0.00472537	-0.00469411	-0.00453269	-0.0044056	-0.00451109	-0.0048256	-0.00512143	-0.00519825	-0.00506417	-0.00482653
26																																		-0.00447114	-0.00427216	-0.00417538	-0.00417008	-0.00425611	-0.004386	-0.00447742	-0.00447416	-0.00434638	-0.00422277	-0.00430764	-0.00459356	-0.00485748	-0.00493346	-0.00486647	-0.00472931
27																																		-0.00440846	-0.00422521	-0.00411887	-0.00406611	-0.00405957	-0.00409115	-0.00413852	-0.00415738	-0.00408848	-0.00401817	-0.00410671	-0.00433699	-0.00454265	-0.00463085	-0.0046385	-0.00458401
28																																	-0.00456718	-0.00439156	-0.00420165	-0.00406055	-0.00398433	-0.00394743	-0.00392662	-0.00392263	-0.00391714	-0.00386744	-0.00382981	-0.00389473	-0.00403771	-0.00419435	-0.00434135	-0.00443811	-0.00442704
29																																-0.00457932	-0.0045813	-0.00447298	-0.00425978	-0.00406325	-0.003979	-0.00396376	-0.00393171	-0.00386954	-0.00380054	-0.00372879	-0.00368054	-0.00368849	-0.00375098	-0.00388888	-0.00409542	-0.00424734	-0.00424372
30																																-0.00454595	-0.00464885	-0.0045992	-0.00436595	-0.00410448	-0.00398646	-0.00397206	-0.00392568	-0.00382252	-0.00371592	-0.00362093	-0.00353976	-0.00350613	-0.00354314	-0.0036735	-0.00386489	-0.00398486	-0.00396422
31																																-0.00444209	-0.0046006	-0.00460626	-0.00440175	-0.00412541	-0.00396161	-0.00389464	-0.0038109	-0.00369955	-0.00360268	-0.00349875	-0.00338698	-0.00333965	-0.00337734	-0.00347856	-0.00359818	-0.0036531	-0.00363146
32																																	-0.00441311	-0.00444786	-0.00432195	-0.0041136	-0.00394486	-0.00382034	-0.00369296	-0.00357254	-0.00348202	-0.00338264	-0.00326684	-0.00320368	-0.00321104	-0.00327012	-0.00334625	-0.00338535	-0.00339453
33																																	-0.0042843	-0.0043111	-0.0042468	-0.00410901	-0.00395785	-0.00381549	-0.00367949	-0.00355479	-0.00345543	-0.00336789	-0.00326718	-0.00317199	-0.00312725	-0.00317153	-0.00326165	-0.00331881	-0.00333967
34																																	-0.00429483	-0.00430134	-0.00425619	-0.00413866	-0.00398985	-0.00385248	-0.00374688	-0.00365737	-0.00356661	-0.00348466	-0.00339133	-0.00327571	-0.00321731	-0.00328488	-0.00339218	-0.00343298	-0.00341109
35																																-0.00437778	-0.00434916	-0.00432727	-0.00427888	-0.00416757	-0.00402637	-0.00389582	-0.00381792	-0.00378089	-0.00371963	-0.00363453	-0.00353911	-0.00344022	-0.0034225	-0.00352578	-0.00362203	-0.00360576	-0.00350771
36																																	-0.00439536	-0.00434192	-0.00427652	-0.00417486	-0.00406036	-0.0039459	-0.00387896	-0.00387638	-0.00385126	-0.00376772	-0.00366629	-0.00359135	-0.00360821	-0.00372254	-0.00380369	-0.00374701	-0.00358582
37																																	-0.00446079	-0.00438979	-0.00429576	-0.00418944	-0.00410629	-0.00403609	-0.00399625	-0.00401093	-0.00400614	-0.00392235	-0.00380724	-0.00373025	-0.00372932	-0.00380277	-0.00386241	-0.00380431	-0.00363001
38																																	-0.00453063	-0.00446716	-0.00436067	-0.0042446	-0.00418159	-0.00416943	-0.00417874	-0.00419406	-0.00416897	-0.00407011	-0.00395032	-0.00386774	-0.00382021	-0.00381253	-0.00381865	-0.00375811	-0.00360858
39																																	-0.00454974	-0.00452173	-0.0044376	-0.00432488	-0.00426129	-0.00428035	-0.00432459	-0.00431919	-0.00424828	-0.00413953	-0.00404012	-0.00396128	-0.00387006	-0.00378716	-0.00373272	-0.00365881	-0.00354215
40																																	-0.00454043	-0.00455717	-0.00449218	-0.00437939	-0.00430406	-0.00432426	-0.00437667	-0.0043499	-0.00425068	-0.00415417	-0.00408339	-0.00400036	-0.00387127	-0.00374074	-0.0036576	-0.0035956	-0.00351871
41																																	-0.00453329	-0.00458426	-0.00451937	-0.00439787	-0.00431159	-0.0043173	-0.00436188	-0.00433413	-0.00423849	-0.0041598	-0.00410679	-0.00401731	-0.00386599	-0.00371562	-0.00363418	-0.00360415	-0.00356163
42																																	-0.0044977	-0.0045647	-0.00451357	-0.00440149	-0.00430986	-0.00429236	-0.00432224	-0.00430701	-0.00422564	-0.00415062	-0.00410729	-0.00402791	-0.00387473	-0.00371766	-0.00363634	-0.00361385	-0.00357396
43																																	-0.0044395	-0.00450709	-0.00448576	-0.00440267	-0.00432053	-0.00429417	-0.00431513	-0.0043058	-0.00422656	-0.00414113	-0.0041039	-0.00404684	-0.00389968	-0.00372685	-0.00361931	-0.00356582	-0.00349919
44																																	-0.00441976	-0.00445695	-0.0044385	-0.00437612	-0.00432219	-0.00431818	-0.00434668	-0.00433564	-0.0042496	-0.0041536	-0.0041149	-0.0040756	-0.00395019	-0.00377824	-0.00364364	-0.00354922	-0.00344989
45																																	-0.00445653	-0.00442837	-0.0043813	-0.00432863	-0.00430207	-0.00431834	-0.00435936	-0.00436264	-0.00429044	-0.0041986	-0.00415273	-0.00412116	-0.00403678	-0.00390386	-0.00377023	-0.00364923	-0.00352267
46																																		-0.00443521	-0.0043923	-0.00436832	-0.00434794	-0.00433462	-0.00435938	-0.00439871	-0.00437966	-0.00430561	-0.0042395	-0.00419801	-0.0041451	-0.00405445	-0.00393502	-0.00379942	-0.00364955
47																																	-0.0045925	-0.00452282	-0.00451266	-0.00451928	-0.00448597	-0.00441478	-0.00440064	-0.00447683	-0.00452787	-0.00447399	-0.00437232	-0.00430251	-0.00425568	-0.00418307	-0.00406984	-0.00392306	-0.00376195
48																																	-0.00479278	-0.00471805	-0.00469487	-0.00468557	-0.00463155	-0.00452774	-0.00448733	-0.00458025	-0.00468128	-0.00465155	-0.00452704	-0.0044222	-0.00435502	-0.00427926	-0.00416895	-0.0040229	-0.00387339
49																																	-0.00507046	-0.00497057	-0.00488574	-0.00482613	-0.00476392	-0.00467096	-0.00462106	-0.00469449	-0.0048056	-0.00480411	-0.00467985	-0.00453	-0.00440878	-0.00431263	-0.00421854	-0.0041057	-0.0039885
50																																	-0.00526731	-0.00516025	-0.00503532	-0.00494834	-0.00490742	-0.00485735	-0.00480414	-0.00482404	-0.00490445	-0.00491762	-0.00479262	-0.00457826	-0.00437377	-0.00424897	-0.00419278	-0.00414394	-0.00407286
51																															-0.0052766	-0.00531627	-0.00526474	-0.00517061	-0.00506354	-0.00499225	-0.00498256	-0.00497941	-0.00493843	-0.00491368	-0.00495037	-0.00495834	-0.00482166	-0.0045439	-0.00426589	-0.00412796	-0.00412197	-0.0041375	-0.00411329
52																											-0.00470366		-0.00491979	-0.00503601	-0.00514983	-0.00516733	-0.0050847	-0.00499429	-0.00492994	-0.00489225	-0.00489808	-0.00492596	-0.00492694	-0.00491402	-0.00493524	-0.00493213	-0.00478472	-0.00448455	-0.00419304	-0.00406778	-0.0040884	-0.00413065	-0.00413373
53																										-0.00473671	-0.00480439	-0.004835	-0.00484242	-0.00490043	-0.00497581	-0.00495478	-0.00483666	-0.00474038	-0.00471244	-0.00470959	-0.00471787	-0.00475374	-0.0048049	-0.00485244	-0.0049005	-0.00489773	-0.00475656	-0.00449241	-0.00425176	-0.00414493	-0.00414111	-0.00416058	-0.00417141
54																									-0.00471196	-0.00476907	-0.00484199	-0.00484522	-0.00479938	-0.00479504	-0.0048153	-0.00475877	-0.00462166	-0.00452251	-0.00451575	-0.00453559	-0.00454155	-0.00456893	-0.00464937	-0.00476092	-0.00485413	-0.00485972	-0.00473524	-0.00454139	-0.00438801	-0.0043046	-0.00425114	-0.00421828	-0.0042232
55																							-0.00463531	-0.0046584	-0.00465952	-0.00471333	-0.00479018	-0.00480559	-0.00476384	-0.00473035	-0.00470649	-0.00462281	-0.00448036	-0.00438152	-0.00437185	-0.00439269	-0.00440353	-0.00442928	-0.00451445	-0.00465493	-0.00477764	-0.00478647	-0.00466601	-0.00452382	-0.00444874	-0.00440173	-0.00432641	-0.00425746	-0.00424851
56																						-0.00458219	-0.00460023	-0.00461006	-0.00461668	-0.00465918	-0.00470704	-0.00471914	-0.0046979	-0.00466429	-0.00461872	-0.00452484	-0.00439428	-0.00430067	-0.00427521	-0.00428789	-0.00430861	-0.00433707	-0.00440661	-0.00453701	-0.00466963	-0.00468865	-0.00456917	-0.00443845	-0.0043938	-0.00438105	-0.00433834	-0.00429765	-0.00429651
57																				-0.0043658	-0.00454637	-0.00458399	-0.00457289	-0.00458199	-0.00461937	-0.00465818	-0.00465928	-0.0046366	-0.00461141	-0.00457696	-0.00452766	-0.00445162	-0.00435954	-0.00428605	-0.00424974	-0.00424387	-0.00425264	-0.00427078	-0.00431989	-0.00442747	-0.00455841	-0.00460029	-0.00450722	-0.00438785	-0.00435116	-0.00437349	-0.00440239	-0.0044365	-0.0044651
58																			-0.00412342	-0.00435546	-0.00449961	-0.00453209	-0.00452847	-0.00455856	-0.00461881	-0.00464501	-0.00460514	-0.00454994	-0.00451607	-0.00448649	-0.00445216	-0.00441855	-0.00438609	-0.00434723	-0.0042999	-0.00425375	-0.00422726	-0.0042349	-0.0042842	-0.00437767	-0.00448939	-0.00454534	-0.00450635	-0.00444058	-0.00443634	-0.00450172	-0.00459959	-0.0046928	-0.00473662
59																-0.00372038	-0.00382064	-0.00401866	-0.00423947	-0.00437336	-0.00441176	-0.00442021	-0.00443418	-0.00447039	-0.00451935	-0.00452408	-0.0044656	-0.00439884	-0.00437223	-0.00437276	-0.00437857	-0.00439385	-0.00441353	-0.00441154	-0.00436217	-0.00428081	-0.00422204	-0.00422837	-0.00430439	-0.00440974	-0.0045019	-0.00456262	-0.00458936	-0.00459726	-0.0046206	-0.00469903	-0.00483188	-0.0049591	-0.00501294
60															-0.00361004		-0.0038526	-0.00410959	-0.00432346	-0.00436784	-0.00431659	-0.00429757	-0.00429889	-0.00429337	-0.00429929	-0.00429845	-0.00425723	-0.00419072	-0.00416803	-0.00420643	-0.00426171	-0.00430884	-0.00434921	-0.00438119	-0.0043672	-0.00429587	-0.00422128	-0.00421835	-0.00432573	-0.00447792	-0.00459281	-0.00468351	-0.00477879	-0.00483438	-0.00483271	-0.00486739	-0.00500019	-0.00516119	-0.00524786
61															-0.00362575	-0.00369671	-0.00385306	-0.00408829	-0.00425494	-0.0042504	-0.00418162	-0.00416689	-0.00415123	-0.00408874	-0.00404076	-0.00404856	-0.00405147	-0.00399794	-0.00396986	-0.0040289	-0.00411771	-0.00417564	-0.00421723	-0.0042793	-0.00432299	-0.00429422	-0.00421895	-0.00420334	-0.00433484	-0.00455095	-0.00473296	-0.00488273	-0.0050324	-0.00510196	-0.0050545	-0.00503421	-0.0051569	-0.00534996	-0.00547265
62														-0.00355839	-0.00363863	-0.00372468	-0.00385611	-0.00401253	-0.00408258	-0.00403559	-0.00399112	-0.00400816	-0.00399824	-0.00391379	-0.00383739	-0.00385146	-0.00388407	-0.0038434	-0.0038154	-0.00388937	-0.0040021	-0.00407457	-0.00413362	-0.00422555	-0.00430735	-0.00431147	-0.0042498	-0.00424453	-0.00440709	-0.00468577	-0.00493792	-0.00512769	-0.00528185	-0.00534032	-0.00527962	-0.00524715	-0.00537124	-0.0055825	-0.00572026
63														-0.0035118	-0.00361849	-0.00375113	-0.00387571	-0.00395378	-0.00392986	-0.0038468	-0.00381804	-0.00384272	-0.00382993	-0.00375986	-0.0037119	-0.00374621	-0.00377515	-0.0037245	-0.00370692	-0.00380935	-0.00394653	-0.00404117	-0.00413726	-0.00425797	-0.00434478	-0.00435943	-0.00433272	-0.00437657	-0.00459078	-0.00492616	-0.00521942	-0.00539857	-0.00550523	-0.00554109	-0.00550494	-0.00550198	-0.00563495	-0.00584938	-0.00599185
64														-0.00348586	-0.00362775	-0.00378351	-0.00387941	-0.00388729	-0.00381491	-0.0037321	-0.00370331	-0.00369194	-0.00364661	-0.00360042	-0.00362406	-0.00370619	-0.00372366	-0.00365812	-0.00366707	-0.00380877	-0.00396479	-0.00407689	-0.00420389	-0.00433551	-0.00440339	-0.00442241	-0.00445787	-0.00458197	-0.00485125	-0.00521591	-0.00551094	-0.00565532	-0.00571535	-0.00573958	-0.00573831	-0.00577544	-0.00591755	-0.00612438	-0.00626708
65													-0.00338974	-0.00350803	-0.00369086	-0.0038272	-0.00385517	-0.00379394	-0.00370456	-0.00364098	-0.00359648	-0.00352764	-0.00344704	-0.00343139	-0.00352889	-0.00365637	-0.00367385	-0.00362167	-0.00367751	-0.00385878	-0.00403397	-0.00417176	-0.00431935	-0.00444051	-0.00448706	-0.00452135	-0.00462079	-0.00480918	-0.00509972	-0.00544933	-0.00572099	-0.00585175	-0.00591468	-0.00595644	-0.00598478	-0.00605337	-0.0062006	-0.00637888	-0.0064897
66													-0.00330164	-0.0034886	-0.0037165	-0.00383075	-0.00380281	-0.00369853	-0.00360426	-0.00355057	-0.0034787	-0.0033547	-0.00325243	-0.00326939	-0.00341608	-0.00357009	-0.00360915	-0.00359978	-0.00369949	-0.00390244	-0.00409897	-0.00427759	-0.00445022	-0.00456501	-0.00460857	-0.00466603	-0.004799	-0.00500026	-0.00526588	-0.00557	-0.00582315	-0.00598064	-0.00608958	-0.00616634	-0.00621252	-0.00629292	-0.00643691	-0.00657711	-0.00663288
67													-0.00315476	-0.00336552	-0.00361784	-0.0037386	-0.00371652	-0.00362203	-0.00353697	-0.00348808	-0.00340585	-0.00326225	-0.00315853	-0.00319635	-0.00336147	-0.00352785	-0.00359613	-0.00362198	-0.00372537	-0.0039139	-0.00412753	-0.00435624	-0.00456623	-0.00469447	-0.00475556	-0.00483765	-0.00497996	-0.00516279	-0.00537905	-0.00562338	-0.00586255	-0.00606023	-0.00621575	-0.00631825	-0.00636616	-0.00643335	-0.00656419	-0.00668917	-0.00672528
68														-0.00320291	-0.00343356	-0.00357012	-0.00360471	-0.00357164	-0.00351553	-0.003466	-0.00338903	-0.00327039	-0.00319307	-0.00324507	-0.00341481	-0.00358232	-0.0036508	-0.00366774	-0.00374097	-0.00391093	-0.00415686	-0.00444345	-0.00469216	-0.00484201	-0.00493238	-0.00504007	-0.00518142	-0.00533648	-0.0055009	-0.00568172	-0.00588633	-0.00609207	-0.00626947	-0.00638956	-0.00643835	-0.00648063	-0.00658056	-0.00669685	-0.00675478
69														-0.00309478	-0.00326614	-0.00339667	-0.00348653	-0.00352938	-0.00351623	-0.00346249	-0.0033883	-0.00330773	-0.00326049	-0.00331617	-0.0034884	-0.00365673	-0.00370384	-0.00369039	-0.00375775	-0.00396592	-0.0042734	-0.0046026	-0.00486914	-0.00504383	-0.00517719	-0.00530796	-0.00542515	-0.00552762	-0.00563652	-0.00576386	-0.00591767	-0.00608708	-0.00625288	-0.00638643	-0.00645031	-0.00647386	-0.00652313	-0.00660156	-0.00667557
70													-0.00294148	-0.00302843	-0.00313965	-0.00324919	-0.00336126	-0.00345023	-0.00347494	-0.0034289	-0.00336647	-0.00332561	-0.00330557	-0.00335191	-0.00350357	-0.00366521	-0.00371803	-0.00372515	-0.00385031	-0.00413944	-0.00449111	-0.00480873	-0.00506305	-0.00527677	-0.00548093	-0.00564588	-0.00572504	-0.00574721	-0.00578574	-0.00586864	-0.00598084	-0.00610104	-0.00622651	-0.00634801	-0.00642134	-0.00643794	-0.00644214	-0.00646417	-0.00652218
71													-0.0028939	-0.0029347	-0.00300914	-0.00309981	-0.0032056	-0.00330437	-0.00335237	-0.00332357	-0.00327837	-0.0032801	-0.00330974	-0.003363	-0.00347532	-0.00361783	-0.00372073	-0.00381732	-0.0040226	-0.00434604	-0.00466409	-0.00491481	-0.00514912	-0.00542198	-0.00571991	-0.00594552	-0.00601879	-0.00598614	-0.00596173	-0.00599781	-0.00607944	-0.00617143	-0.00625416	-0.00633056	-0.00638811	-0.00641125	-0.00640664	-0.0063915	-0.00641195
72													-0.00279955	-0.00280794	-0.00286704	-0.00294108	-0.00303192	-0.00313248	-0.00319361	-0.00317108	-0.00312504	-0.00315576	-0.00325001	-0.00334194	-0.00343641	-0.00356461	-0.0037163	-0.00388867	-0.00413097	-0.0044334	-0.00468508	-0.004868	-0.00509113	-0.00541319	-0.00578058	-0.00606812	-0.00618675	-0.00618001	-0.00615197	-0.00615509	-0.00620533	-0.00627909	-0.00632358	-0.00634212	-0.0063715	-0.00640933	-0.00642488	-0.00640322	-0.00638932
73													-0.00273746	-0.00273553	-0.00278493	-0.00284311	-0.00293179	-0.00304548	-0.00310194	-0.00305368	-0.00298372	-0.00302092	-0.00315993	-0.00329289	-0.00339179	-0.00350963	-0.00366287	-0.00383606	-0.00407561	-0.00438549	-0.00464194	-0.00481565	-0.00503069	-0.00534743	-0.00570507	-0.00600602	-0.00618766	-0.00627479	-0.00632168	-0.00634956	-0.00638299	-0.00641636	-0.00640231	-0.00636009	-0.00635784	-0.0064014	-0.00643502	-0.00642057	-0.00639516
74														-0.00278124	-0.00283224	-0.00289382	-0.00299561	-0.00311073	-0.003133	-0.00304078	-0.00294879	-0.00297613	-0.00311597	-0.00326024	-0.00335473	-0.0034435	-0.00355687	-0.00369236	-0.00391764	-0.00425597	-0.0045752	-0.00481026	-0.00505167	-0.00534331	-0.00563746	-0.00590085	-0.00611941	-0.00629621	-0.0064443	-0.00655212	-0.00659838	-0.00657062	-0.00647631	-0.00637742	-0.00635046	-0.00639921	-0.00644875	-0.00644478	-0.0064222
75													-0.00283731	-0.00288904	-0.00297813	-0.00308697	-0.00320981	-0.00329654	-0.00327064	-0.0031511	-0.00304984	-0.00304099	-0.00312756	-0.00324866	-0.00333279	-0.00338982	-0.00346597	-0.0035791	-0.0037756	-0.00407981	-0.00441692	-0.00473664	-0.0050643	-0.0053784	-0.00563234	-0.00585776	-0.00608439	-0.00629656	-0.00649655	-0.00666666	-0.00673069	-0.00665441	-0.00650649	-0.00639585	-0.00639175	-0.00647922	-0.0065592	-0.00656115	-0.00652206
76													-0.00289922	-0.00298071	-0.00312379	-0.00330677	-0.00346352	-0.00352117	-0.0034565	-0.00332517	-0.00321134	-0.00314144	-0.00313692	-0.00320764	-0.00329372	-0.00336082	-0.0034428	-0.00355823	-0.00371387	-0.0039356	-0.00423561	-0.00460696	-0.005012	-0.00536017	-0.00560381	-0.00581538	-0.00604251	-0.00625106	-0.00644677	-0.00662698	-0.00669444	-0.00660639	-0.00647042	-0.00641782	-0.00649289	-0.00664725	-0.00676597	-0.00677269	-0.0067023
77														-0.00304272	-0.00319613	-0.00342365	-0.00362028	-0.00368281	-0.00360055	-0.00345084	-0.0033131	-0.00318958	-0.00310174	-0.00311694	-0.00322319	-0.00335496	-0.00348706	-0.00360757	-0.0037154	-0.00386592	-0.00412721	-0.00449967	-0.00490178	-0.00522945	-0.00545891	-0.00567537	-0.00592017	-0.00614562	-0.00634665	-0.00651875	-0.00657432	-0.00649322	-0.00640467	-0.00643403	-0.00659018	-0.00679646	-0.00694514	-0.00696888	-0.00688956
78													-0.00313795	-0.00312558	-0.00321329	-0.00340399	-0.00360237	-0.00368701	-0.00361309	-0.00345284	-0.00330033	-0.00316031	-0.00304187	-0.00303375	-0.00317339	-0.00338028	-0.00355804	-0.00366354	-0.00371968	-0.00381304	-0.00402953	-0.00436469	-0.00471757	-0.00499929	-0.00521917	-0.00545919	-0.00575104	-0.00604257	-0.0062933	-0.00646652	-0.00649975	-0.00641842	-0.00636377	-0.00643876	-0.00662148	-0.00683706	-0.0070055	-0.00705835	-0.00699051
79													-0.00332046	-0.00321299	-0.00319425	-0.00329958	-0.0034648	-0.00356373	-0.00351496	-0.00336885	-0.00322218	-0.00309771	-0.00300699	-0.00302944	-0.00320742	-0.00344461	-0.00361378	-0.0036834	-0.00370577	-0.0037573	-0.00391108	-0.004184	-0.00448994	-0.00475324	-0.00499286	-0.00526453	-0.00559295	-0.00594124	-0.00624435	-0.00643535	-0.00647028	-0.006398	-0.00635318	-0.00642182	-0.00657903	-0.00678074	-0.00697091	-0.00705528	-0.00700114
80														-0.00322148	-0.00312324	-0.00318069	-0.00333844	-0.00345425	-0.00343121	-0.00330766	-0.00317277	-0.00307106	-0.0030339	-0.00311434	-0.00331096	-0.00351432	-0.00362316	-0.00365222	-0.00367143	-0.00371589	-0.00381844	-0.00401414	-0.00426555	-0.00452975	-0.00481094	-0.00510797	-0.00542992	-0.00577497	-0.006097	-0.00633094	-0.00642758	-0.0064009	-0.00634923	-0.00637095	-0.00648815	-0.00668822	-0.00690465	-0.00701535	-0.00698197
81													-0.00339656	-0.00319246	-0.0030627	-0.00311116	-0.00327933	-0.00340981	-0.00340995	-0.00332412	-0.00322875	-0.0031666	-0.00317565	-0.00327407	-0.00341768	-0.00352813	-0.00357015	-0.00358402	-0.00362181	-0.00368262	-0.00376263	-0.0038902	-0.00407727	-0.004329	-0.00463686	-0.00494774	-0.0052467	-0.00555189	-0.00585709	-0.00613822	-0.00633483	-0.00638349	-0.00632482	-0.00628849	-0.00637202	-0.00658535	-0.00683006	-0.00696838	-0.00696654
82														-0.00318867	-0.00306463	-0.00311416	-0.00328334	-0.00341114	-0.00343061	-0.00341299	-0.00341092	-0.00342123	-0.00345503	-0.00349935	-0.00351065	-0.00349545	-0.00349789	-0.00353699	-0.00360227	-0.00367458	-0.00375184	-0.0038518	-0.00399939	-0.00422104	-0.00450972	-0.00480652	-0.00508451	-0.00534851	-0.00560843	-0.00589426	-0.00616216	-0.00628904	-0.00625613	-0.00619881	-0.00625794	-0.00646699	-0.00672502	-0.00689176	-0.00692238
83													-0.00329996	-0.00318858	-0.00313056	-0.00321268	-0.0033855	-0.00350038	-0.00353243	-0.00358771	-0.00368877	-0.00376661	-0.00378968	-0.00374104	-0.00361906	-0.00350137	-0.00347749	-0.00354102	-0.00362506	-0.00370161	-0.00379394	-0.00391679	-0.00406732	-0.00424917	-0.00446849	-0.00471169	-0.00496362	-0.00520352	-0.00542523	-0.00567804	-0.0059532	-0.00613106	-0.00615572	-0.00612465	-0.00616433	-0.00632761	-0.00655878	-0.00674027	-0.00680293
84													-0.00320283	-0.00321731	-0.00328942	-0.0034356	-0.00361121	-0.00371737	-0.00376549	-0.0038655	-0.00401692	-0.00410823	-0.00407651	-0.00393213	-0.00373439	-0.00357147	-0.00351626	-0.00356868	-0.00365859	-0.00374515	-0.00386199	-0.00402294	-0.00418185	-0.00430707	-0.00443099	-0.00460614	-0.00483615	-0.00507664	-0.00529828	-0.00553179	-0.00578181	-0.00596767	-0.00603597	-0.00603934	-0.00606213	-0.00616285	-0.00634557	-0.00653627	-0.00664541
85													-0.00318395	-0.0033074	-0.00350583	-0.00371333	-0.0038893	-0.0040094	-0.0040948	-0.0042065	-0.00433618	-0.00438339	-0.00427813	-0.00405587	-0.00382239	-0.00364587	-0.00355794	-0.00358314	-0.00368172	-0.00378503	-0.00390839	-0.00407381	-0.00421419	-0.00427877	-0.00432218	-0.00444746	-0.00466922	-0.00491979	-0.00515952	-0.00540369	-0.00564588	-0.00582642	-0.00591538	-0.00594807	-0.0059683	-0.00602509	-0.00616234	-0.00635022	-0.00650391
86													-0.00322131	-0.00338417	-0.00365788	-0.0039186	-0.00410458	-0.00424939	-0.00437996	-0.00448784	-0.00455775	-0.00453916	-0.00438064	-0.00412185	-0.00387831	-0.00370119	-0.00359251	-0.00359248	-0.00369539	-0.00380737	-0.00390977	-0.00404276	-0.00415718	-0.00419638	-0.00420815	-0.00430923	-0.00452023	-0.00476472	-0.00500966	-0.00527215	-0.00553031	-0.00572072	-0.005837	-0.0059184	-0.00596693	-0.00600206	-0.00608122	-0.00621617	-0.00636426
87													-0.00324612	-0.00339518	-0.00368992	-0.00399796	-0.00420179	-0.00434781	-0.00449858	-0.00460725	-0.00463526	-0.00456981	-0.00439121	-0.00414328	-0.00392543	-0.00377575	-0.00367717	-0.00365817	-0.00373675	-0.00383212	-0.00390489	-0.00400195	-0.00410729	-0.00416315	-0.00418537	-0.0042706	-0.00444672	-0.00465997	-0.00489815	-0.00517562	-0.00545121	-0.00565795	-0.00581396	-0.00596311	-0.00606184	-0.00609041	-0.00610511	-0.00614736	-0.00622734
88													-0.00330347	-0.00342041	-0.00367203	-0.00398621	-0.00420384	-0.00433504	-0.00447409	-0.00458955	-0.00463079	-0.00457876	-0.0044153	-0.00419439	-0.00401254	-0.0039065	-0.00384765	-0.00382614	-0.00385277	-0.00389341	-0.00392736	-0.00398817	-0.00407894	-0.00415357	-0.00419855	-0.00426842	-0.00439124	-0.00456194	-0.00479817	-0.00509428	-0.00538632	-0.00561477	-0.00580976	-0.00600606	-0.00614017	-0.00617499	-0.00615689	-0.00612899	-0.00613246
89													-0.00341747		-0.0037061	-0.00395297	-0.00415607	-0.00427878	-0.0043942	-0.00451774	-0.00462153	-0.00464522	-0.00452479	-0.00431977	-0.00415472	-0.0040816	-0.00406783	-0.00406161	-0.00403427	-0.00398792	-0.00394883	-0.00394665	-0.00399132	-0.00405503	-0.00411171	-0.00417123	-0.00424987	-0.00438973	-0.00463619	-0.00495785	-0.00527365	-0.00553686	-0.00576486	-0.00596936	-0.00610635	-0.00615063	-0.00613322	-0.00608848	-0.00606913
90																	-0.0040939	-0.00421272	-0.00431802	-0.00444736	-0.00460197	-0.00469273	-0.00461806	-0.00443025	-0.0042687	-0.00420662	-0.00422341	-0.00423852	-0.00417644	-0.00404738	-0.0039244	-0.00386151	-0.00386626	-0.00390253	-0.00394192	-0.00398346	-0.004035	-0.00415876	-0.00441534	-0.00475445	-0.00508623	-0.00538169	-0.00563729	-0.00583876	-0.00597349	-0.00602483	-0.00600813	-0.00597085	-0.00597263
91																		-0.00420057	-0.00430547	-0.00441997	-0.00456095	-0.00465196	-0.00460147	-0.00443765	-0.00427035	-0.00419775	-0.00422786	-0.00425595	-0.00417589	-0.00400613	-0.00385454	-0.00379694	-0.00381908	-0.00384713	-0.00384968	-0.00385113	-0.00386914	-0.00396479	-0.00420562	-0.00453793	-0.00487264	-0.00519445	-0.00547334	-0.00567421	-0.00581531	-0.00587465	-0.00584638	-0.00580527	-0.00582077
92																			-0.00434213	-0.00442435	-0.00452881	-0.00459478	-0.00455	-0.00439952	-0.00421823	-0.0041251	-0.00414876	-0.00416961	-0.00408095	-0.00392079	-0.00380575	-0.003796	-0.00385257	-0.00388957	-0.00387918	-0.00385643	-0.00384273	-0.00389587	-0.00409178	-0.00439425	-0.0047286	-0.00507551	-0.00536653	-0.00554787	-0.00567256	-0.00573586	-0.00571162	-0.00567229	-0.00568497
93																				-0.00438042	-0.00449978	-0.00458582	-0.00456188	-0.00442715	-0.00424305	-0.00412736	-0.00411687	-0.00411	-0.00402494	-0.00390915	-0.00384127	-0.00383516	-0.00386706	-0.00389986	-0.00392366	-0.00394386	-0.00394932	-0.00398242	-0.00412155	-0.00436758	-0.00468189	-0.00503409	-0.00531731	-0.0054563	-0.00552826	-0.00557671	-0.00557817	-0.0055667	-0.00557999
94																						-0.0045993	-0.00460829	-0.00449834	-0.00432677	-0.00419418	-0.00414605	-0.00411792	-0.00406089	-0.00401768	-0.00399011	-0.00393821	-0.0038955	-0.00390476	-0.00397416	-0.00406796	-0.00413	-0.00417042	-0.00425178	-0.00441579	-0.0046813	-0.00501759	-0.00528461	-0.00538343	-0.00539788	-0.00541566	-0.0054288	-0.00543084	-0.00542726
95																										-0.00421605	-0.00416167	-0.00414433	-0.00414281	-0.00419685	-0.00423733	-0.00417399	-0.00407891	-0.00405507	-0.00412336	-0.00422925	-0.00430678	-0.00435101	-0.00439224	-0.00448007	-0.00468821	-0.00500703	-0.00526754	-0.00534548	-0.00532978	-0.00533023	-0.00533394	-0.00530666	-0.00524694
96																												-0.00416073	-0.00421878	-0.00436166	-0.00449619	-0.0044917	-0.00439701	-0.00433653	-0.00434503	-0.00437537	-0.00439936	-0.00443611	-0.00447828	-0.00453338	-0.00469423	-0.00498895	-0.00524964	-0.0053318	-0.00531282	-0.00530347	-0.0052826	-0.00520821	-0.00509062
97																											-0.00418382	-0.00421435	-0.00430204	-0.00448907	-0.00469483	-0.00476003	-0.00468802	-0.0046061	-0.004549	-0.00448206	-0.00443646	-0.00446991	-0.00454512	-0.00461263	-0.00474482	-0.00499738	-0.00524453	-0.00534601	-0.00533336	-0.00529102	-0.00521775	-0.00509795	-0.00496031
98																													-0.00447835	-0.00466383	-0.00487543	-0.00495023	-0.00488542	-0.00481425	-0.00474626	-0.0046437	-0.00457454	-0.00461116	-0.00470061	-0.00476908	-0.00487296	-0.00507381	-0.00528692	-0.00540032	-0.00540097	-0.00532651	-0.00520048	-0.00504956	-0.00491517
99																															-0.00509695	-0.00510359	-0.0050123	-0.00496886	-0.00495245	-0.00490017	-0.00486193	-0.00488867	-0.0049287	-0.00493632	-0.00499127	-0.00515023	-0.00533103	-0.00544605	-0.00546977	-0.00540334	-0.00527667	-0.00513474	-0.00500939
100																																	-0.00503946	-0.0050171	-0.00507553	-0.00511936	-0.00513702	-0.0051329	-0.00507786	-0.00500192	-0.00502165	-0.00516879	-0.00533653	-0.00545253	-0.00550568	-0.00548186	-0.00540284	-0.00530243	-0.00518842
101																																	-0.00496881	-0.00494743	-0.00505975	-0.00519532	-0.00526602	-0.00522378	-0.00509139	-0.00499068	-0.00503448	-0.0051953	-0.00535394	-0.00547023	-0.00555738	-0.00558672	-0.00555808	-0.00549144	-0.00537851
102																																	-0.00493021	-0.0048814	-0.00499603	-0.00518165	-0.00528225	-0.00521038	-0.00504819	-0.00497941	-0.00507481	-0.0052441	-0.00538999	-0.00551938	-0.0056517	-0.00572782	-0.00571778	-0.00565025	-0.00552765
103																																	-0.00502611	-0.00493088	-0.0049893	-0.00516484	-0.00527266	-0.00519711	-0.00503696	-0.0049895	-0.00509871	-0.00525159	-0.00538702	-0.00554518	-0.00572547	-0.00582987	-0.00580205	-0.00569929	-0.00556612
104																																	-0.00522162	-0.00508054	-0.00503907	-0.00514813	-0.00525672	-0.00522172	-0.00509593	-0.00505155	-0.00513616	-0.00524791	-0.0053551	-0.00551646	-0.00570608	-0.00580251	-0.00574507	-0.00561273	-0.00548634
105																																	-0.00538995	-0.00521287	-0.00507225	-0.00510102	-0.00521444	-0.00525207	-0.00520014	-0.00517918	-0.00523453	-0.00528919	-0.00534034	-0.00545441	-0.00558878	-0.00563265	-0.00555721	-0.00544586	-0.00537267
106																																	-0.00542047	-0.00524074	-0.00507757	-0.00507925	-0.00519777	-0.00528759	-0.00530865	-0.00532094	-0.00534699	-0.0053535	-0.00536289	-0.00541921	-0.00547506	-0.00545748	-0.00537748	-0.00531547	-0.00531792
107																																		-0.00518865	-0.00510285	-0.00513616	-0.00524834	-0.00534438	-0.00539648	-0.00541301	-0.00539958	-0.00538355	-0.0053993	-0.00544371	-0.00547037	-0.0054331	-0.00535166	-0.00530982	-0.00534999
108																																		-0.00513599	-0.00515274	-0.00522068	-0.00531732	-0.00540079	-0.00544762	-0.00543424	-0.00537857	-0.00535791	-0.00539984	-0.00545971	-0.00549246	-0.005462	-0.00538557	-0.00535066	-0.00540097
109																																		-0.00512477	-0.00517837	-0.00525408	-0.00534887	-0.00543501	-0.00546853	-0.00541655	-0.00532867	-0.00530149	-0.00534335	-0.00538677	-0.00539191	-0.0053516	-0.00530615	-0.00531659	-0.00538233
110																																	-0.00508188	-0.00511718	-0.00514134	-0.00520746	-0.00531548	-0.00541951	-0.00545077	-0.00538162	-0.00528218	-0.00524156	-0.0052563	-0.00525549	-0.00520826	-0.00515387	-0.00516115	-0.00523038	-0.00529191
111																																	-0.00505435	-0.00506469	-0.00508744	-0.00515982	-0.00526299	-0.00535308	-0.0053709	-0.00530117	-0.00520961	-0.00516379	-0.00516121	-0.00514515	-0.00509093	-0.00505381	-0.00509559	-0.00517027	-0.00518856
112																																	-0.00495517	-0.00498258	-0.00507323	-0.00518585	-0.00525857	-0.00528636	-0.0052593	-0.00517345	-0.00508241	-0.00504392	-0.00506397	-0.00509565	-0.0050963	-0.00508856	-0.00511136	-0.00513197	-0.0051017
113																																	-0.00486484	-0.00490759	-0.00506368	-0.00522184	-0.00527688	-0.00525811	-0.00519757	-0.0050888	-0.00497649	-0.00493618	-0.00499735	-0.00509856	-0.00514413	-0.00512366	-0.00509384	-0.00506473	-0.00501698
114																																		-0.00479924	-0.004974	-0.00516619	-0.00524692	-0.0052492	-0.00521357	-0.00511876	-0.00499271	-0.00493168	-0.0049997	-0.00511691	-0.00514108	-0.00507067	-0.00501018	-0.00498103	-0.00493771
115																																		-0.0045711	-0.00474922	-0.00497894	-0.00511961	-0.00518653	-0.00521717	-0.00518228	-0.00508356	-0.00500834	-0.00504144	-0.00511491	-0.00509026	-0.00498802	-0.00493292	-0.00492676	-0.0048838
116																																	-0.00432541	-0.00428659	-0.00444931	-0.00470337	-0.00490366	-0.0050286	-0.00511491	-0.00514962	-0.00511319	-0.0050489	-0.00503727	-0.00505809	-0.00501616	-0.00492793	-0.00488996	-0.00488663	-0.00483373
117																																	-0.00421164	-0.00414266	-0.00424322	-0.00446231	-0.00466849	-0.00480016	-0.00489115	-0.00496387	-0.00499755	-0.00497292	-0.00493896	-0.00492868	-0.00489699	-0.00484439	-0.00482424	-0.00480965	-0.00474583
118																																-0.00443061	-0.0042819	-0.00421135	-0.00422959	-0.00433744	-0.00445996	-0.0045326	-0.00457595	-0.00464186	-0.00473013	-0.00476632	-0.00474245	-0.00471409	-0.00467657	-0.00463773	-0.00463651	-0.00463459	-0.004585
119																																	-0.004422	-0.00440475	-0.00435064	-0.00429287	-0.00426335	-0.0042457	-0.00423513	-0.00427954	-0.00439616	-0.00448373	-0.00448436	-0.00444157	-0.00437205	-0.00431196	-0.00431794	-0.00435207	-0.00435678
120																																-0.00447003	-0.00453896	-0.00458157	-0.00447163	-0.00426157	-0.00408475	-0.003992	-0.00396004	-0.00399932	-0.0041171	-0.0042264	-0.00425769	-0.00421738	-0.00411941	-0.00402625	-0.00401709	-0.00407721	-0.00415362
121																																	-0.004543	-0.00460532	-0.00448461	-0.004218	-0.00397625	-0.00385355	-0.00382743	-0.00386703	-0.00395311	-0.00404599	-0.00410173	-0.00407813	-0.00396735	-0.00385266	-0.0038281	-0.00390528	-0.00404466
122																																	-0.00442883	-0.00446578	-0.00438076	-0.00415651	-0.00394249	-0.00384291	-0.0038362	-0.0038655	-0.00389816	-0.00394031	-0.00398387	-0.00395914	-0.00383732	-0.00371891	-0.00370314	-0.00380426	-0.00398639
123																																		-0.00426863	-0.00421221	-0.00405818	-0.00391295	-0.00388105	-0.00392416	-0.00395332	-0.00393624	-0.00391204	-0.00390283	-0.00384254	-0.00370135	-0.00358734	-0.00358913	-0.00370319	-0.00389116
124																																			-0.00407756	-0.00395579	-0.00385102	-0.00388453	-0.00400076	-0.00406127	-0.00401773	-0.00393457	-0.00386205	-0.00374694	-0.00357849	-0.00346874	-0.00348413	-0.00359131	-0.00374097
125																																						-0.00383992	-0.00398536	-0.00408979	-0.00406852	-0.00396793	-0.0038409	-0.00365552	-0.00345169	-0.00335904	-0.00341038	-0.00352004	-0.00361175
126																																						-0.00378792	-0.00388579	-0.00401579	-0.00406304	-0.00399613	-0.00382817	-0.0035665	-0.00332776	-0.00326536	-0.00336877	-0.00349491	-0.00354461
127																																									-0.00399976	-0.00398737	-0.00382015	-0.00353103	-0.00328284	-0.00324054	-0.00337347	-0.00351697	-0.00356157
128																																										-0.00390459	-0.00379869	-0.00357484	-0.00337738	-0.00335758	-0.00350003	-0.00365935	-0.00371915
129																																												-0.00367305	-0.00358834	-0.00361379	-0.00375382	-0.00390975	-0.00397389
130																																													-0.00382254	-0.00389563	-0.00401001	-0.00411733	-0.00415236
131																																																-0.00419193	-0.00415181
132																																																-0.00419484
133
134
135
136
137
138
139
140
141
142
143
144
145
146
147
148
149
[truncated: 101 more columns]

## Sheet: panel_a_frame_450.0_ms
	0	1	2	3	4	5	6	7	8	9	10	11	12	13	14	15	16	17	18	19	20	21	22	23	24	25	26	27	28	29	30	31	32	33	34	35	36	37	38	39	40	41	42	43	44	45	46	47	48
0
1
2
3
4
5
6
7
8
9
10
11
12
13
14
15
16
17
18																																																-0.00284419	-0.00269669
19																																													-0.00285709	-0.002955	-0.00301399	-0.00291909	-0.0027005
20																																											-0.00293668		-0.00297451	-0.00309571	-0.00315933	-0.0030322	-0.00274815
21																																										-0.00307988	-0.00301759	-0.00301338	-0.00310576	-0.00325607	-0.0033162	-0.00316343	-0.00285073
22																																								-0.00319181		-0.00312241	-0.00304593	-0.003063	-0.00319818	-0.00337498	-0.0034319	-0.00327601	-0.00298819
23																																						-0.00290749	-0.00307975	-0.00320038	-0.00319687	-0.00308045	-0.00297395	-0.00300171	-0.00317435	-0.00337906	-0.00343992	-0.00329614	-0.00305587
24																																						-0.00288497	-0.00307732	-0.00320955	-0.0031829	-0.00300591	-0.00284028	-0.00285412	-0.0030507	-0.00327699	-0.00334367	-0.00321786	-0.00301868
25																																				-0.00292497	-0.00284127	-0.0029179	-0.00308406	-0.00320478	-0.0031681	-0.00295941	-0.00274358	-0.00272243	-0.00291211	-0.00313635	-0.00320523	-0.00311085	-0.00295723
26																																		-0.00343248	-0.00318497	-0.00300252	-0.00290389	-0.00292733	-0.00303954	-0.00312661	-0.00308205	-0.00288328	-0.0026668	-0.00261975	-0.00277214	-0.00296449	-0.00303307	-0.00298354	-0.00288454
27																																		-0.00343765	-0.00319723	-0.00301276	-0.00288513	-0.00285681	-0.00292206	-0.00297423	-0.00291064	-0.00272791	-0.00254427	-0.00249215	-0.00258661	-0.00272589	-0.00280755	-0.00281624	-0.00276448
28																																	-0.00365828	-0.00342688	-0.00316847	-0.00294652	-0.00279595	-0.00274877	-0.00278786	-0.00280708	-0.00271276	-0.00253236	-0.00237735	-0.00231718	-0.00233966	-0.0024245	-0.00254476	-0.00262708	-0.00261252
29																																-0.00357647	-0.00355676	-0.00338729	-0.00311262	-0.00285527	-0.00271168	-0.00267843	-0.00268629	-0.00264509	-0.00251108	-0.00233639	-0.00220152	-0.00212804	-0.00209744	-0.0021479	-0.00230014	-0.00244351	-0.00247179
30																																-0.00337486	-0.00342785	-0.00330159	-0.00302756	-0.00276883	-0.0026493	-0.00262447	-0.00258564	-0.00247869	-0.00232076	-0.00216017	-0.00203652	-0.00196454	-0.00193018	-0.00196804	-0.00211228	-0.00227939	-0.00236736
31																																-0.00317502	-0.00325753	-0.00316312	-0.00293177	-0.00271788	-0.00261195	-0.00255115	-0.00245121	-0.0023048	-0.00215038	-0.00200633	-0.00189451	-0.00184753	-0.00183447	-0.00185216	-0.00195071	-0.00211245	-0.00226626
32																																	-0.0030897	-0.00303047	-0.00288149	-0.00274057	-0.00263695	-0.00251711	-0.00235437	-0.00217273	-0.00201261	-0.00188533	-0.00180545	-0.00179318	-0.00179	-0.00177792	-0.00182826	-0.00196849	-0.0021567
33																																	-0.00303613	-0.00300615	-0.00292431	-0.00282802	-0.00271307	-0.00255761	-0.00237066	-0.00216638	-0.00198384	-0.00186417	-0.00181532	-0.00181758	-0.00181177	-0.00179811	-0.00183478	-0.00194483	-0.00211744
34																																	-0.00307953	-0.00307367	-0.00302933	-0.00293751	-0.00279376	-0.00261936	-0.0024483	-0.00226726	-0.00208476	-0.00195991	-0.00190778	-0.0018953	-0.00189631	-0.00192205	-0.00197564	-0.00205882	-0.00220125
35																																-0.00313452	-0.00314109	-0.00314533	-0.00313011	-0.00304634	-0.00287722	-0.00266947	-0.00250038	-0.00236074	-0.00220674	-0.00207205	-0.00199012	-0.00195563	-0.00198126	-0.0020668	-0.00215436	-0.00222912	-0.00235173
36																																	-0.00321408	-0.00321613	-0.00322103	-0.00315964	-0.0029812	-0.0027286	-0.00252582	-0.00240269	-0.00228206	-0.00214641	-0.00203651	-0.00198042	-0.00201128	-0.00213132	-0.00226197	-0.00235851	-0.0024691
37																																	-0.00328881	-0.00328598	-0.00327793	-0.00321877	-0.00305469	-0.00280712	-0.00259449	-0.00247172	-0.0023688	-0.00223664	-0.00211019	-0.00202488	-0.0020082	-0.00209741	-0.00225166	-0.00239056	-0.00250679
38																																	-0.00331818	-0.00330151	-0.00325279	-0.00317309	-0.0030529	-0.00289041	-0.00273051	-0.00260682	-0.00248611	-0.00233906	-0.00220241	-0.00209502	-0.00201846	-0.00204451	-0.0021896	-0.0023584	-0.00249312
39																																	-0.00328112	-0.00325446	-0.00317959	-0.0030887	-0.00301539	-0.00294701	-0.00284657	-0.00270282	-0.00253136	-0.00235851	-0.00222239	-0.00211466	-0.00201712	-0.00201275	-0.0021465	-0.00232436	-0.00246924
40																																	-0.00320816	-0.00319873	-0.00312123	-0.00302316	-0.0029631	-0.00293484	-0.00285641	-0.00268057	-0.00246695	-0.00229201	-0.00217598	-0.00208013	-0.00198462	-0.00197504	-0.00210852	-0.00229998	-0.00245769
41																																	-0.00311042	-0.0031387	-0.00307269	-0.00296173	-0.00287883	-0.00284097	-0.00276699	-0.00259173	-0.00238111	-0.00222767	-0.00213649	-0.00204823	-0.00194628	-0.00192329	-0.00205585	-0.00227413	-0.00245914
42																																	-0.0029796	-0.00303603	-0.00299634	-0.00288725	-0.00277296	-0.00270475	-0.00264185	-0.00250912	-0.00232912	-0.00218614	-0.00210431	-0.00202172	-0.00191125	-0.00186781	-0.00198877	-0.0022209	-0.00242236
43																																	-0.0028516	-0.00291388	-0.00290059	-0.00281122	-0.00268917	-0.00260317	-0.00255129	-0.00245985	-0.00230414	-0.0021517	-0.00206358	-0.00199494	-0.0018951	-0.00183748	-0.00192619	-0.00212727	-0.00230611
44																																	-0.00277877	-0.00281153	-0.00279567	-0.00272371	-0.00262324	-0.00254176	-0.00248564	-0.0024081	-0.00227717	-0.00213434	-0.00204751	-0.0020023	-0.00194461	-0.00190334	-0.00195519	-0.00208358	-0.00219954
45																																	-0.00275604	-0.00272604	-0.00268444	-0.00262031	-0.00253456	-0.00244048	-0.00236019	-0.00229922	-0.00223265	-0.00215537	-0.00210229	-0.00208732	-0.00208638	-0.00208918	-0.00212067	-0.00217206	-0.00221056
46																																		-0.00265989	-0.00261996	-0.0025689	-0.00246171	-0.00230027	-0.00217546	-0.00216572	-0.00221639	-0.00223822	-0.00222741	-0.00223147	-0.00226725	-0.00230735	-0.00233436	-0.00233401	-0.00230617
47																																	-0.00271956	-0.00264976	-0.00262313	-0.00257299	-0.00241694	-0.00216023	-0.00199004	-0.00206229	-0.00225397	-0.00236487	-0.00237105	-0.00237167	-0.00241927	-0.00247926	-0.00250745	-0.00247787	-0.00240563
48																																	-0.002805	-0.00272056	-0.00265222	-0.00255372	-0.00234062	-0.00201434	-0.00182988	-0.00199459	-0.00231115	-0.00248825	-0.00249833	-0.00248303	-0.00252369	-0.00258939	-0.00261969	-0.00257934	-0.00249375
49																																	-0.0029527	-0.00283586	-0.00268748	-0.00251807	-0.00228521	-0.00197635	-0.00182449	-0.00203071	-0.00239164	-0.00260324	-0.00262132	-0.00257995	-0.00258341	-0.00263157	-0.00266875	-0.00264862	-0.002582
50																																	-0.00303447	-0.00291534	-0.00273002	-0.00253537	-0.00235919	-0.00217519	-0.00209075	-0.00224079	-0.00252492	-0.00272261	-0.00274345	-0.00265929	-0.0025922	-0.00259964	-0.0026506	-0.00267858	-0.00265293
51																															-0.00304777	-0.00302454	-0.00296219	-0.002871	-0.00272021	-0.00256239	-0.00247843	-0.00244543	-0.00243534	-0.00250294	-0.00266831	-0.00282011	-0.00283102	-0.00270269	-0.00256295	-0.00252726	-0.00259413	-0.00267741	-0.00270712
52																											-0.00267118		-0.00280978	-0.00284169	-0.00286179	-0.00282676	-0.00275162	-0.00268921	-0.00261162	-0.00252334	-0.00250663	-0.00256405	-0.00261818	-0.00266903	-0.00277456	-0.00288703	-0.00288934	-0.00275271	-0.00258829	-0.00252733	-0.00259138	-0.00270309	-0.00277932
53																										-0.00271582	-0.00276897	-0.00277292	-0.00272115	-0.00268275	-0.00265997	-0.0025911	-0.0024992	-0.00246842	-0.00247821	-0.00247452	-0.00249142	-0.00256088	-0.00264802	-0.0027381	-0.00285353	-0.00295672	-0.00297047	-0.00287666	-0.00275035	-0.00268273	-0.00270457	-0.00278772	-0.00287483
54																									-0.00272985	-0.00280032	-0.00286088	-0.00281653	-0.00268644	-0.0025741	-0.00249901	-0.00240275	-0.00230623	-0.00230244	-0.00238079	-0.00244974	-0.00248697	-0.00253099	-0.00261386	-0.0027466	-0.00290775	-0.00303324	-0.00307233	-0.00303705	-0.0029747	-0.00291371	-0.00287438	-0.00288833	-0.00295205
55																							-0.00277807	-0.00275029	-0.00276431	-0.00282454	-0.00286166	-0.00279284	-0.00264252	-0.00249884	-0.00239215	-0.00228203	-0.00218458	-0.00218297	-0.00227404	-0.00237268	-0.00243204	-0.00246727	-0.00254059	-0.00270605	-0.00293189	-0.00310599	-0.00316047	-0.00314032	-0.00310512	-0.00305016	-0.00297801	-0.00294408	-0.00297674
56																						-0.00290393	-0.00282107	-0.0027897	-0.00279533	-0.00281279	-0.00278606	-0.00268612	-0.00254494	-0.0024058	-0.00228531	-0.00216764	-0.00207289	-0.00205814	-0.00212221	-0.00221283	-0.00228322	-0.00232669	-0.00240849	-0.00261018	-0.00290909	-0.0031457	-0.00320417	-0.00315112	-0.00309363	-0.00304527	-0.00300154	-0.00299092	-0.00301684
57																				-0.00285987	-0.00295974	-0.00291654	-0.00282899	-0.00279611	-0.00280654	-0.00279036	-0.00269891	-0.0025572	-0.00241755	-0.00229525	-0.00218121	-0.00207032	-0.001988	-0.00196612	-0.00200196	-0.0020644	-0.00211641	-0.00215844	-0.00225416	-0.00248037	-0.00281856	-0.00309533	-0.00316485	-0.00309417	-0.00303121	-0.00302905	-0.00307448	-0.0031386	-0.00317809
58																			-0.00260813	-0.00277824	-0.00286744	-0.00282954	-0.00274964	-0.0027277	-0.00274735	-0.0027169	-0.00259507	-0.00243418	-0.00230344	-0.00221501	-0.00213677	-0.00205442	-0.00199428	-0.00197419	-0.00198324	-0.00200342	-0.00202744	-0.00207438	-0.0021872	-0.00240637	-0.00271533	-0.00297938	-0.00307171	-0.00304123	-0.00303075	-0.00311295	-0.00325778	-0.00338439	-0.0034286
59																-0.00222306	-0.00236708	-0.00255172	-0.00269738	-0.00275365	-0.00271841	-0.00263078	-0.00255214	-0.00253785	-0.00256173	-0.00253463	-0.00242234	-0.00227592	-0.0021706	-0.00212798	-0.00210153	-0.00205862	-0.00202507	-0.00201962	-0.00201492	-0.00200084	-0.00201274	-0.00208832	-0.00223829	-0.00244695	-0.00269237	-0.00291176	-0.00303589	-0.0030787	-0.00312528	-0.00325073	-0.00343728	-0.00359023	-0.00363893
60															-0.00218808		-0.00251155	-0.0027338	-0.00283704	-0.00276039	-0.00258677	-0.00243571	-0.00233796	-0.00230166	-0.00230605	-0.00228566	-0.00220335	-0.00207835	-0.00198566	-0.00196801	-0.00197503	-0.00195545	-0.0019412	-0.00197362	-0.00200551	-0.00200023	-0.0020097	-0.00210444	-0.00229809	-0.00252742	-0.00274176	-0.00293819	-0.00310916	-0.00322061	-0.0032769	-0.00336118	-0.00351384	-0.0036682	-0.00373809
61															-0.0023802	-0.00250403	-0.00268723	-0.00285031	-0.00287776	-0.00271818	-0.00249135	-0.00233411	-0.00223724	-0.00216568	-0.00211269	-0.00207341	-0.00202097	-0.00191843	-0.00182149	-0.00179731	-0.00180179	-0.00177465	-0.00176426	-0.00184078	-0.00194019	-0.00197719	-0.00198842	-0.00208197	-0.00230386	-0.0025716	-0.00279962	-0.00300627	-0.00322276	-0.00338049	-0.00342207	-0.0034358	-0.00352362	-0.00366269	-0.00375412
62														-0.00243968	-0.00255417	-0.00269064	-0.00281832	-0.00289109	-0.00283037	-0.00262664	-0.00241682	-0.00230693	-0.00224353	-0.00214876	-0.00202556	-0.00194886	-0.00192092	-0.0018503	-0.001758	-0.00172313	-0.00171025	-0.00166446	-0.00165145	-0.00175028	-0.00189046	-0.00196437	-0.00199197	-0.00209678	-0.00234022	-0.00263904	-0.0028892	-0.00309811	-0.00331392	-0.00347942	-0.003518	-0.0034964	-0.00353855	-0.00365923	-0.00376265
63														-0.00246446	-0.00260452	-0.0027688	-0.00288284	-0.00290471	-0.00278821	-0.00257031	-0.00239233	-0.00232002	-0.00227219	-0.00215633	-0.00199855	-0.00191933	-0.00191737	-0.00187706	-0.00181181	-0.00179035	-0.00176743	-0.00170498	-0.00168446	-0.00177359	-0.00190592	-0.00199312	-0.00205534	-0.00220002	-0.002475	-0.00280031	-0.00306085	-0.00323889	-0.00339676	-0.00352896	-0.00357672	-0.00356887	-0.00360538	-0.00371774	-0.00382778
64														-0.00247681	-0.00261927	-0.00279469	-0.00290042	-0.00289364	-0.00276415	-0.00257069	-0.00242154	-0.0023486	-0.00227477	-0.00213542	-0.00199922	-0.00196949	-0.00198724	-0.00195792	-0.0019346	-0.00195362	-0.00194002	-0.00187725	-0.00185169	-0.00190715	-0.00199131	-0.00206698	-0.00217217	-0.00237221	-0.00267956	-0.00302135	-0.0032796	-0.00341685	-0.00350619	-0.00358622	-0.00363119	-0.00365767	-0.00372448	-0.00384498	-0.00395756
65													-0.00251475	-0.00254398	-0.00269629	-0.00285555	-0.00291768	-0.00286249	-0.00272624	-0.00256278	-0.00241788	-0.00230638	-0.00219369	-0.00206384	-0.00200114	-0.00203634	-0.00205083	-0.00200791	-0.00201582	-0.00208268	-0.00211387	-0.00210394	-0.0021096	-0.00213778	-0.00216402	-0.00221759	-0.00235464	-0.00259039	-0.00290139	-0.00322854	-0.00347146	-0.00359053	-0.00365107	-0.00369448	-0.0037199	-0.00376526	-0.00386318	-0.00398877	-0.00408808
66													-0.00254495	-0.00263328	-0.00281141	-0.0029366	-0.00293365	-0.00281941	-0.00266277	-0.00250148	-0.00232619	-0.00215202	-0.00201086	-0.0019357	-0.00197622	-0.00207159	-0.00208019	-0.00202033	-0.00203663	-0.0021384	-0.00223559	-0.0023176	-0.00239256	-0.00242793	-0.00242367	-0.00246248	-0.00260709	-0.0028367	-0.00311002	-0.00338689	-0.00360591	-0.00373758	-0.00381549	-0.00385305	-0.0038566	-0.00388892	-0.00398238	-0.00408974	-0.00415964
67													-0.00252065	-0.00266268	-0.00284535	-0.00292515	-0.00287281	-0.00272481	-0.00255433	-0.00239505	-0.00221303	-0.00201609	-0.00187723	-0.00186343	-0.00198422	-0.00212172	-0.00214046	-0.00208441	-0.00209899	-0.00221018	-0.00235679	-0.00252014	-0.00266524	-0.00273047	-0.00272537	-0.00275731	-0.00289286	-0.00309697	-0.00331636	-0.00352307	-0.00370946	-0.00386356	-0.00397213	-0.00401574	-0.00399757	-0.00398951	-0.00404297	-0.00412074	-0.00417382
68														-0.00258864	-0.0027299	-0.00276605	-0.00270272	-0.00256513	-0.00241131	-0.00228715	-0.00215754	-0.00200905	-0.00191035	-0.00193974	-0.00209405	-0.00224246	-0.00226952	-0.00223505	-0.00225783	-0.0023625	-0.00253061	-0.00274555	-0.00293636	-0.00302556	-0.00302701	-0.00305001	-0.00316807	-0.00335	-0.00352806	-0.00367036	-0.00381185	-0.00396722	-0.00409312	-0.00414295	-0.00410657	-0.00404885	-0.00404329	-0.00408528	-0.00413829
69														-0.00248742	-0.0025659	-0.00257561	-0.00253653	-0.0024456	-0.00233402	-0.00225218	-0.00217861	-0.00209472	-0.00204568	-0.00210238	-0.00226622	-0.00241123	-0.0024403	-0.00243522	-0.00249179	-0.00260464	-0.00277389	-0.00299875	-0.00320344	-0.00331445	-0.00334111	-0.00336389	-0.00344934	-0.00358801	-0.00372372	-0.0038183	-0.0039096	-0.00403322	-0.00415177	-0.00420619	-0.00416446	-0.00406809	-0.00399993	-0.00399178	-0.00403323
70													-0.00238268	-0.00244061	-0.00247773	-0.00248281	-0.0024748	-0.00243086	-0.00235018	-0.00226982	-0.00220826	-0.0021759	-0.0021835	-0.00226181	-0.00241793	-0.00255822	-0.00260361	-0.00263609	-0.00273944	-0.00287945	-0.00303595	-0.0032242	-0.00341385	-0.00356567	-0.00367013	-0.00373893	-0.0037956	-0.00385644	-0.00391731	-0.00395847	-0.00399628	-0.00406316	-0.00413994	-0.00417693	-0.00413726	-0.00403491	-0.00393264	-0.00387589	-0.00388408
71													-0.00236318	-0.00241494	-0.00245444	-0.00246403	-0.00245833	-0.00242394	-0.00233931	-0.00222448	-0.00215046	-0.00216852	-0.00224778	-0.00235033	-0.00248553	-0.00262631	-0.00271589	-0.00279084	-0.00291444	-0.00305921	-0.00318545	-0.00331685	-0.00348747	-0.00369817	-0.00391213	-0.00406909	-0.00413673	-0.00413795	-0.0041173	-0.00409168	-0.00407176	-0.00407562	-0.00408672	-0.00407623	-0.00403745	-0.00397255	-0.00389246	-0.0038174	-0.00378762
72													-0.00229128	-0.00236731	-0.00243749	-0.00244597	-0.00241792	-0.00237318	-0.00227734	-0.00213212	-0.00204028	-0.00208568	-0.00221703	-0.00234122	-0.00246332	-0.0026152	-0.00275815	-0.00286549	-0.00297521	-0.00309855	-0.00319567	-0.00328971	-0.00345773	-0.00371315	-0.00399389	-0.00421206	-0.00431163	-0.004309	-0.00425907	-0.00419676	-0.00414034	-0.00409682	-0.00404475	-0.00398061	-0.00394174	-0.00393304	-0.00390884	-0.00384486	-0.00378778
73													-0.00225421	-0.00235014	-0.00243982	-0.0024472	-0.00241592	-0.00238532	-0.00229802	-0.00213483	-0.00200686	-0.00202403	-0.00215234	-0.00228275	-0.00240061	-0.0025544	-0.00272176	-0.00284288	-0.00294709	-0.00308218	-0.00319955	-0.0033011	-0.00347578	-0.00372994	-0.0039869	-0.00418169	-0.00428338	-0.00430748	-0.00428962	-0.00425142	-0.00420324	-0.00413669	-0.00403765	-0.00393566	-0.0038987	-0.0039369	-0.00396466	-0.0039174	-0.00384536
74														-0.00242024	-0.00251713	-0.00254906	-0.00254763	-0.00253844	-0.0024569	-0.0022794	-0.00210892	-0.00206236	-0.0021442	-0.00226482	-0.00237115	-0.00249099	-0.00263508	-0.00275896	-0.00288275	-0.00305514	-0.00322169	-0.00336855	-0.0035707	-0.00381011	-0.00399987	-0.0041202	-0.0041915	-0.00423288	-0.00425536	-0.00426293	-0.00424458	-0.00416998	-0.00404405	-0.00393195	-0.00391518	-0.00400343	-0.00408159	-0.00405112	-0.00396874
75													-0.00243192	-0.00252908	-0.00265338	-0.00275227	-0.00279839	-0.00278127	-0.00267439	-0.0024842	-0.002291	-0.00218974	-0.00221997	-0.00232727	-0.00242121	-0.00249618	-0.00260065	-0.00271987	-0.0028424	-0.00299503	-0.00316133	-0.00335585	-0.0036215	-0.00388652	-0.00404626	-0.00411821	-0.00416297	-0.00419863	-0.00422787	-0.00425668	-0.00425561	-0.00417541	-0.00404614	-0.0039649	-0.00400727	-0.0041619	-0.00429231	-0.00428254	-0.00418799
76													-0.00250738	-0.00260492	-0.00275637	-0.00293513	-0.00304317	-0.00301208	-0.00286321	-0.0026571	-0.00245615	-0.00232462	-0.00231713	-0.00241062	-0.00251101	-0.00258974	-0.00269054	-0.00279574	-0.00287396	-0.00295341	-0.00307203	-0.00328184	-0.00359276	-0.00388603	-0.00404744	-0.00411162	-0.00415192	-0.00418159	-0.00420787	-0.00424192	-0.00424079	-0.00415542	-0.00404717	-0.00403316	-0.00415857	-0.00436863	-0.00453101	-0.00454827	-0.00445789
77														-0.00264685	-0.00276638	-0.00297475	-0.00314264	-0.00313401	-0.00296974	-0.00275078	-0.0025458	-0.00239936	-0.00236027	-0.00243264	-0.00256028	-0.00270553	-0.00285415	-0.0029523	-0.00298532	-0.00301387	-0.00309681	-0.00327631	-0.00354225	-0.00378971	-0.00393076	-0.00400225	-0.0040667	-0.0041263	-0.00418087	-0.00422691	-0.00421533	-0.00412559	-0.00405044	-0.0041053	-0.00429394	-0.00452567	-0.00469864	-0.00475141	-0.00469178
78													-0.00270672	-0.0026846	-0.00271239	-0.00287217	-0.00305553	-0.00309351	-0.00296289	-0.00276407	-0.00257634	-0.00242879	-0.00235891	-0.00240395	-0.00255882	-0.00277949	-0.00299075	-0.00310538	-0.00312818	-0.00314465	-0.0032065	-0.00332196	-0.0034788	-0.00362837	-0.00373175	-0.00382155	-0.0039369	-0.0040585	-0.0041627	-0.0042242	-0.00420019	-0.00410891	-0.004064	-0.00416027	-0.00436688	-0.00459516	-0.00478198	-0.00487417	-0.00484393
79													-0.00278443	-0.00267498	-0.00261404	-0.0027023	-0.00286465	-0.00294402	-0.00287941	-0.00274326	-0.00260864	-0.00248684	-0.00240511	-0.0024309	-0.00259126	-0.00282945	-0.00305209	-0.00317763	-0.00321133	-0.00322356	-0.0032521	-0.00330076	-0.00337203	-0.00346225	-0.00356299	-0.00368546	-0.00384363	-0.00400916	-0.00414653	-0.00422173	-0.00420033	-0.00411737	-0.0040889	-0.00419243	-0.00438713	-0.00461265	-0.00482963	-0.00495844	-0.00494194
80														-0.00258938	-0.00248311	-0.00253969	-0.00269175	-0.00279675	-0.00278174	-0.00270812	-0.00265114	-0.00260264	-0.0025573	-0.00258152	-0.00270909	-0.00287915	-0.00302769	-0.00312203	-0.00316584	-0.00317979	-0.00317458	-0.00317409	-0.00321192	-0.00331167	-0.00346109	-0.00362099	-0.00378302	-0.00394229	-0.00408324	-0.00418363	-0.00420563	-0.00415482	-0.00412185	-0.00419561	-0.00437146	-0.00461073	-0.00486172	-0.00501828	-0.005018
81													-0.00273131	-0.0025359	-0.00241684	-0.00246491	-0.00260634	-0.00270129	-0.0026826	-0.00263696	-0.00266668	-0.00273687	-0.00277617	-0.00280559	-0.00285195	-0.00289031	-0.00292021	-0.002962	-0.00301775	-0.00305688	-0.00305035	-0.00302903	-0.00305958	-0.00319022	-0.0033936	-0.00357666	-0.00371244	-0.00382989	-0.00395077	-0.00408599	-0.00418921	-0.00419764	-0.00415201	-0.00417359	-0.00432647	-0.0045831	-0.00485654	-0.00503094	-0.00505634
82														-0.00257123	-0.00246386	-0.00250629	-0.00262337	-0.00267911	-0.00262875	-0.00259511	-0.00269818	-0.00287546	-0.00299405	-0.00300908	-0.00293925	-0.00283577	-0.00277	-0.00277277	-0.00282887	-0.00289525	-0.00292781	-0.00293792	-0.00299139	-0.00314347	-0.00336221	-0.00353838	-0.00364086	-0.0037165	-0.0038078	-0.00395697	-0.00412424	-0.0041925	-0.00415343	-0.00414455	-0.00427249	-0.00451908	-0.00478775	-0.00497188	-0.00502871
83													-0.00273121	-0.00261323	-0.0025643	-0.00263485	-0.002748	-0.00277955	-0.00271987	-0.00270729	-0.00284735	-0.00306134	-0.00318988	-0.00314868	-0.00296679	-0.00276146	-0.00263967	-0.00260596	-0.00262636	-0.0026896	-0.00277621	-0.00286705	-0.00298071	-0.00314624	-0.00334015	-0.00348528	-0.00356836	-0.00363875	-0.00372616	-0.00386747	-0.00404275	-0.00413741	-0.00412106	-0.00411735	-0.00422227	-0.00442029	-0.00465056	-0.00484176	-0.00494296
84													-0.00261563	-0.00260698	-0.00266943	-0.00280821	-0.00294567	-0.00299276	-0.00296656	-0.00297946	-0.00311081	-0.0032914	-0.00336238	-0.00323771	-0.00297952	-0.00272433	-0.00256316	-0.0024855	-0.00246126	-0.00250485	-0.00261961	-0.00276865	-0.00291955	-0.00307155	-0.00322133	-0.00334012	-0.00343566	-0.00354877	-0.00367969	-0.00382917	-0.00398522	-0.00407042	-0.00406608	-0.00407256	-0.0041545	-0.004297	-0.0044867	-0.00469514	-0.0048592
85													-0.00246573	-0.00255722	-0.00273936	-0.00295352	-0.00312466	-0.00322341	-0.00326698	-0.00329522	-0.00337005	-0.00347451	-0.00347312	-0.00328346	-0.00298977	-0.00271522	-0.00252123	-0.00241468	-0.00238324	-0.00241515	-0.00250265	-0.00262668	-0.00274991	-0.0028623	-0.00297302	-0.00308559	-0.00321737	-0.00339329	-0.00359243	-0.00378028	-0.00393285	-0.00400471	-0.00400307	-0.0040123	-0.00407794	-0.00419425	-0.00437086	-0.00460153	-0.00482469
86													-0.00233698	-0.00247216	-0.00273811	-0.00302172	-0.00323282	-0.00339127	-0.00351005	-0.00354392	-0.00353296	-0.00353775	-0.00347779	-0.00326869	-0.0029797	-0.00271084	-0.00250559	-0.00239291	-0.00237343	-0.00238355	-0.00239225	-0.0024358	-0.00251626	-0.00261144	-0.0027103	-0.00282872	-0.00299429	-0.00322375	-0.00348867	-0.00372558	-0.00388813	-0.00395146	-0.00394926	-0.00396318	-0.00403205	-0.00415355	-0.00432962	-0.00455704	-0.00479533
87													-0.00227374	-0.00240932	-0.00270311	-0.00304086	-0.00329361	-0.00348457	-0.00364331	-0.00367688	-0.00359121	-0.00349977	-0.0033929	-0.00319964	-0.00295263	-0.00272509	-0.00254522	-0.00243317	-0.00238932	-0.00233814	-0.00225894	-0.00224233	-0.00232066	-0.00243992	-0.00255243	-0.00267839	-0.00286028	-0.00312109	-0.00343233	-0.00370401	-0.00387132	-0.00392665	-0.00392396	-0.00394532	-0.00402293	-0.00415076	-0.00431531	-0.00450328	-0.00469628
88													-0.00234557	-0.00246119	-0.00271279	-0.00305261	-0.0033256	-0.00351398	-0.00366091	-0.00368766	-0.00358163	-0.00344903	-0.00331772	-0.00314712	-0.00294593	-0.00276748	-0.00263093	-0.0025194	-0.00241014	-0.00226856	-0.00212939	-0.00209746	-0.00219475	-0.00234307	-0.00247578	-0.00260753	-0.00278447	-0.00304454	-0.00336814	-0.00365589	-0.00383929	-0.00391589	-0.00393332	-0.00395941	-0.00402366	-0.00412838	-0.00425956	-0.00438837	-0.00450625
89													-0.00252716		-0.00281073	-0.00307772	-0.00331403	-0.00346751	-0.00357065	-0.003594	-0.0035298	-0.00343261	-0.00331639	-0.00316064	-0.00297412	-0.00281173	-0.00270628	-0.0026085	-0.00244903	-0.00223193	-0.00205294	-0.00200839	-0.00209742	-0.00224211	-0.00237864	-0.00250515	-0.00265755	-0.00289067	-0.00320427	-0.00351088	-0.00374324	-0.00388343	-0.0039446	-0.00396988	-0.0039986	-0.00405045	-0.00412493	-0.00419697	-0.00426609
90																	-0.0032523	-0.003357	-0.00343056	-0.00346144	-0.00344438	-0.00339918	-0.00332168	-0.00318513	-0.00298945	-0.00280614	-0.00271209	-0.0026478	-0.00248666	-0.00223658	-0.00203255	-0.00197078	-0.00203216	-0.00213896	-0.00224558	-0.00234835	-0.00246713	-0.00266267	-0.00296061	-0.00329215	-0.00358115	-0.00378727	-0.00388957	-0.00391328	-0.00391426	-0.0039183	-0.00393617	-0.00397239	-0.00403469
91																		-0.00328356	-0.00335109	-0.00338036	-0.00336395	-0.00332738	-0.00327463	-0.00315951	-0.00295131	-0.0027409	-0.00265243	-0.00261528	-0.00246088	-0.00220357	-0.00200498	-0.00195718	-0.00201445	-0.0020877	-0.00215224	-0.00222114	-0.0023021	-0.00244991	-0.00271794	-0.00306043	-0.0033886	-0.00363914	-0.00376428	-0.00378371	-0.00377713	-0.0037695	-0.00376333	-0.00378464	-0.0038426
92																			-0.00333431	-0.00333522	-0.00329947	-0.00325702	-0.00321443	-0.00311398	-0.00291048	-0.00270475	-0.00261986	-0.0025665	-0.00238701	-0.00213193	-0.00196629	-0.00194588	-0.00200553	-0.0020688	-0.00212112	-0.0021707	-0.00221909	-0.00232059	-0.00254819	-0.00288527	-0.00324165	-0.00352405	-0.00365619	-0.00365681	-0.00363593	-0.00363793	-0.00364657	-0.00367083	-0.00371169
93																				-0.00321157	-0.00320131	-0.00320205	-0.00319108	-0.00312017	-0.00295953	-0.00278723	-0.00267961	-0.0025618	-0.00234516	-0.0021153	-0.00198422	-0.00194421	-0.0019569	-0.00200611	-0.00207955	-0.00214747	-0.00219899	-0.00228923	-0.00249036	-0.00281062	-0.00317486	-0.00346836	-0.00359547	-0.00356818	-0.00351245	-0.00351064	-0.00354568	-0.00358742	-0.00361631
94																						-0.00316437	-0.00319931	-0.00317427	-0.00307713	-0.00293421	-0.00278116	-0.00259787	-0.00238045	-0.00221795	-0.00211844	-0.00201096	-0.00192938	-0.00193937	-0.00203205	-0.00214349	-0.00223995	-0.00235157	-0.00252896	-0.00280321	-0.00313519	-0.00341566	-0.0035389	-0.00349976	-0.00341948	-0.00340185	-0.00344057	-0.00348081	-0.00348583
95																										-0.00300966	-0.00282918	-0.00262701	-0.00245898	-0.00239704	-0.00235387	-0.00221489	-0.00206759	-0.0020306	-0.00210546	-0.00223052	-0.00235812	-0.00247669	-0.00261059	-0.00280963	-0.00307924	-0.0033379	-0.00347152	-0.00345707	-0.00340044	-0.00338282	-0.00339287	-0.00338626	-0.00333585
96																												-0.0026177	-0.00251763	-0.00255164	-0.00259461	-0.00251031	-0.00237267	-0.00230328	-0.00231936	-0.00238826	-0.00247791	-0.0025679	-0.00266693	-0.00281095	-0.00302111	-0.00324948	-0.00339338	-0.00342793	-0.00343136	-0.00342853	-0.00339218	-0.00331524	-0.00320643
97																											-0.00277113	-0.00262177	-0.00257523	-0.00267331	-0.0027935	-0.00278646	-0.00268467	-0.0025967	-0.0025462	-0.00252479	-0.00254078	-0.00260138	-0.00270199	-0.00283688	-0.00301301	-0.00320454	-0.00333981	-0.00340928	-0.00345669	-0.00345731	-0.00337688	-0.00324343	-0.00310764
98																													-0.00274696	-0.00287464	-0.00301556	-0.00302145	-0.00291564	-0.00281422	-0.00273308	-0.00266577	-0.00265097	-0.00271036	-0.00281708	-0.00293967	-0.00308584	-0.00324361	-0.00336168	-0.00344017	-0.0034964	-0.00348658	-0.00338242	-0.00322763	-0.00309609
99																															-0.00329148	-0.00323368	-0.00308319	-0.00297631	-0.00291795	-0.00288115	-0.00289401	-0.00295945	-0.00302928	-0.00308431	-0.00317124	-0.00330053	-0.00341515	-0.00349796	-0.00355257	-0.00354125	-0.00344555	-0.00330747	-0.00319807
100																																	-0.00315631	-0.00306007	-0.00306034	-0.00310142	-0.00316422	-0.00321312	-0.00320308	-0.00316856	-0.00320199	-0.00332247	-0.00345104	-0.00354341	-0.00360228	-0.00360499	-0.00353867	-0.00343448	-0.00335026
101																																	-0.00312666	-0.00304119	-0.0030978	-0.00322443	-0.00333381	-0.00334493	-0.00325596	-0.00318328	-0.00322727	-0.00336781	-0.00350768	-0.00360449	-0.00367205	-0.00369228	-0.00364943	-0.00356867	-0.00349701
102																																	-0.00312752	-0.0030256	-0.0030903	-0.00326835	-0.00341127	-0.00339546	-0.00326472	-0.00320004	-0.00328588	-0.00344775	-0.00358697	-0.00368892	-0.00377482	-0.00380946	-0.00376466	-0.00368024	-0.00360982
103																																	-0.00328633	-0.00314425	-0.00315005	-0.00331163	-0.00346364	-0.00344882	-0.00331069	-0.00324448	-0.00333525	-0.00349369	-0.00363	-0.00374849	-0.00386176	-0.00390467	-0.00383177	-0.00371645	-0.00364762
104																																	-0.00359148	-0.00341153	-0.00331499	-0.00339215	-0.00351598	-0.00351142	-0.00338521	-0.00330881	-0.00337494	-0.00350593	-0.00362612	-0.00375026	-0.00387513	-0.0039114	-0.00380589	-0.00366293	-0.00360889
105																																	-0.0039056	-0.00371009	-0.0035252	-0.0035017	-0.00357454	-0.00357337	-0.00346996	-0.00340053	-0.0034459	-0.00353331	-0.0036091	-0.00370386	-0.00380365	-0.0038137	-0.00369256	-0.00355871	-0.00354683
106																																	-0.00408754	-0.00391836	-0.00372753	-0.00365914	-0.00368562	-0.00366837	-0.00357538	-0.00350927	-0.00352869	-0.00357224	-0.00360461	-0.00365458	-0.00370603	-0.00368323	-0.00356463	-0.00346848	-0.00351621
107																																		-0.00400954	-0.00390744	-0.00386505	-0.00386014	-0.00380828	-0.00369963	-0.0036053	-0.00357239	-0.00357839	-0.00359911	-0.00363261	-0.00365731	-0.00361876	-0.00350756	-0.00344302	-0.00353886
108																																		-0.00403521	-0.00404327	-0.00404729	-0.00402264	-0.00393936	-0.00380778	-0.00366652	-0.00356322	-0.00352742	-0.0035478	-0.00359163	-0.00362087	-0.00358333	-0.00348221	-0.00344266	-0.00357057
109																																		-0.00406163	-0.00411317	-0.00413657	-0.00410257	-0.00400698	-0.00386	-0.00367383	-0.00350537	-0.00342352	-0.0034285	-0.00346988	-0.00349204	-0.00345233	-0.00338504	-0.00339557	-0.00354676
110																																	-0.00404408	-0.00408262	-0.00410803	-0.00411898	-0.00407896	-0.0039798	-0.00381677	-0.0035967	-0.00339443	-0.00329364	-0.00329181	-0.00331804	-0.00330794	-0.00326095	-0.00325176	-0.00332932	-0.00348355
111																																	-0.00402209	-0.00404192	-0.00406066	-0.00406461	-0.00400492	-0.0038812	-0.00369007	-0.0034499	-0.00325012	-0.00316926	-0.00319301	-0.00323044	-0.00321199	-0.00317537	-0.0032109	-0.00331739	-0.00344416
112																																	-0.00389792	-0.00392731	-0.00399378	-0.00402392	-0.00394467	-0.00378685	-0.00357241	-0.00332605	-0.00313705	-0.00307899	-0.00314098	-0.00322892	-0.0032558	-0.00324934	-0.00328405	-0.00335631	-0.00343992
113																																	-0.00374645	-0.00377689	-0.00387889	-0.00394404	-0.00388041	-0.00373455	-0.00354504	-0.00332425	-0.00314369	-0.00308425	-0.00316316	-0.00329154	-0.00335171	-0.00334831	-0.00335487	-0.00338691	-0.00344512
114																																		-0.00358992	-0.00369178	-0.00377919	-0.00375738	-0.00366882	-0.00355815	-0.0034168	-0.00327591	-0.0032143	-0.00327764	-0.00338146	-0.00339656	-0.00334899	-0.00334632	-0.00339439	-0.00345956
115																																		-0.00329891	-0.00340412	-0.00351865	-0.00354038	-0.0035029	-0.00347036	-0.00343699	-0.00338862	-0.00336072	-0.00339759	-0.00343831	-0.00338195	-0.00328952	-0.00329913	-0.00339565	-0.00348523
116																																	-0.00296116	-0.00293751	-0.00303935	-0.00318276	-0.00324756	-0.00323843	-0.00324042	-0.00329352	-0.00336211	-0.00339453	-0.00340914	-0.00340755	-0.00333667	-0.00324624	-0.00326369	-0.00338128	-0.00349121
117																																	-0.00276221	-0.00270081	-0.00277037	-0.0029019	-0.00297595	-0.00297159	-0.00297502	-0.00307032	-0.003223	-0.00330349	-0.00330235	-0.00328681	-0.00324134	-0.00317897	-0.00319766	-0.00331361	-0.00344076
118																																-0.00295759	-0.00277444	-0.0027245	-0.00275385	-0.00279366	-0.00278858	-0.00275122	-0.00274282	-0.00283238	-0.00299905	-0.00310246	-0.00310645	-0.00308403	-0.00303199	-0.00296392	-0.00298899	-0.00313537	-0.00330505
119																																	-0.00290578	-0.00293248	-0.0029131	-0.00278745	-0.00262813	-0.0025272	-0.00250024	-0.00255702	-0.0026974	-0.00281903	-0.00285545	-0.00282732	-0.00272793	-0.00262025	-0.00266092	-0.00286809	-0.00310371
120																																-0.00299512	-0.00304157	-0.0031295	-0.00304892	-0.00276978	-0.00247569	-0.00231956	-0.00227971	-0.00231243	-0.00242513	-0.00256122	-0.00263708	-0.00260897	-0.00246964	-0.00233931	-0.00239886	-0.00264731	-0.0029324
121																																	-0.00309924	-0.00316433	-0.0030403	-0.00271374	-0.00238961	-0.00222521	-0.00218753	-0.00220578	-0.0022776	-0.00239411	-0.00248336	-0.0024555	-0.0023069	-0.00219021	-0.00227305	-0.00253866	-0.00283865
122																																	-0.00308688	-0.00306431	-0.00292304	-0.0026383	-0.00236909	-0.00224055	-0.00221626	-0.00221478	-0.00223046	-0.0022975	-0.00236626	-0.00232851	-0.00218767	-0.0021068	-0.00222092	-0.0024926	-0.00277309
123																																		-0.00295116	-0.00279813	-0.00256378	-0.00235838	-0.00228464	-0.00229338	-0.00228279	-0.00225456	-0.00227835	-0.00231924	-0.00226126	-0.00211935	-0.00206503	-0.00220056	-0.00246093	-0.00268976
124																																			-0.0027366	-0.00252383	-0.00234003	-0.00229923	-0.00235002	-0.00236121	-0.00232328	-0.00232591	-0.00234802	-0.00226564	-0.00210578	-0.00205478	-0.00219814	-0.00244358	-0.00261399
125																																						-0.00226327	-0.00231564	-0.00237115	-0.00237417	-0.00237744	-0.00236624	-0.00224435	-0.0020719	-0.00203847	-0.0022018	-0.00243982	-0.00256754
126																																						-0.00220993	-0.00221385	-0.00231213	-0.0023921	-0.00241186	-0.00234702	-0.0021741	-0.0020095	-0.00202054	-0.00220508	-0.00241726	-0.00250939
127																																									-0.00238889	-0.00243884	-0.00235962	-0.00217787	-0.00203695	-0.00207591	-0.00225177	-0.00242153	-0.00248785
128																																										-0.00242935	-0.00241169	-0.00230635	-0.00222427	-0.00227711	-0.00242852	-0.00256265	-0.00261554
129																																												-0.00249179	-0.00251124	-0.00259046	-0.00271028	-0.00279915	-0.00283299
130																																													-0.00278119	-0.00287552	-0.00294415	-0.00295991	-0.0029538
131																																																-0.00299814	-0.00292617
132																																																-0.00301026
133
134
135
136
137
138
139
140
141
142
143
144
145
146
147
148
149
[truncated: 101 more columns]

[truncated: 38 more sheets: panel_a_frame_500.0_ms, panel_a_frame_550.0_ms, panel_a_frame_600.0_ms, panel_a_frame_650.0_ms, panel_b, panel_c_frame_2500.0_ms, panel_c_frame_2508.0_ms, panel_c_frame_2516.0_ms, panel_c_frame_2524.0_ms, panel_c_frame_2532.0_ms, panel_c_frame_2540.0_ms, panel_c_frame_2548.0_ms, panel_c_frame_2556.0_ms, panel_c_frame_2564.0_ms, panel_c_frame_2572.0_ms, panel_c_frame_2580.0_ms, panel_c_frame_2588.0_ms, panel_c_frame_2596.0_ms, panel_c_frame_2604.0_ms, panel_c_top …]
