# Supplementary material for: In silico voltage-sensitive dye imaging reveals the emergent dynamics of cortical populations
Source: Nat Commun. 2021 Jun 15;12:3630. doi: 10.1038/s41467-021-23901-7 (PMC8206372; doi:10.1038/s41467-021-23901-7)
Supplement: Supplementary file 4 — Source Data [file 41467_2021_23901_MOESM4_ESM.zip › tabular_data/figure3.xlsx]

## Sheet: panel_b_surface_area
	depth (um)	surface area (um^2)_mc2_l1_ms	surface area (um^2)_mc2_l23_ms	surface area (um^2)_mc2_l4_ms	surface area (um^2)_mc2_l5_ms	surface area (um^2)_mc2_l6_ms	surface area (um^2)_all
0	10.101	49009	49239.9	629.785	110620	0	209499
1	30.303	136302	238325	7132.14	381684	0	763443
2	50.5051	199411	721091	25883.2	817250	0	1.76363e+06
3	70.7071	222339	1.32618e+06	39361.2	1.70283e+06	0	3.2907e+06
4	90.9091	215253	1.88362e+06	67406.3	2793437	0	4.95972e+06
5	111.111	171313	2.21831e+06	78052.9	3357876	0	5.82555e+06
6	131.313	142091	2.50378e+06	110612	3.65278e+06	0	6.40926e+06
7	151.515	118857	2.74463e+06	180976	3.27655e+06	0	6.32102e+06
8	171.717	77276.2	3.37616e+06	284187	3414735	0	7.15236e+06
9	191.919	42446.7	3.36286e+06	413308	3.07363e+06	0	6.89224e+06
10	212.121	18306.5	3.19117e+06	514824	2.67611e+06	0	6.40041e+06
11	232.323	7125.54	3.0544e+06	581615	2295104	285.102	5.93853e+06
12	252.525	9085.86	2.91187e+06	502358	1.7558e+06	0	5.17911e+06
13	272.727	4759.99	2.7605e+06	470214	1.60126e+06	130.128	4.83686e+06
14	292.929	2497.34	2.50692e+06	424234	1.53714e+06	355.128	4.47115e+06
15	313.131	774.97	2.20949e+06	370462	1.39454e+06	155.749	3.97542e+06
16	333.333	484.898	2.20069e+06	322921	1.32318e+06	4381.4	3.85166e+06
17	353.535	294.928	2.15398e+06	393506	1.32329e+06	12910.6	3.88398e+06
18	373.737	1024.88	2.15421e+06	473062	1.50197e+06	19447.4	4.14972e+06
19	393.939	399.504	2.06379e+06	553987	1720819	30041.8	4.36903e+06
20	414.141	225.313	1.89497e+06	487830	1.60108e+06	32344.5	4.01645e+06
21	434.343	79.0424	1.76024e+06	424099	1.4537e+06	30438.8	3.66855e+06
22	454.545	66.9749	1.6987e+06	338078	1.46748e+06	57984.6	3.56231e+06
23	474.747	0	1589719	252056	1768361	45135.8	3.65527e+06
24	494.949	0	1.50486e+06	236844	1.90768e+06	52940.6	3.70232e+06
25	515.152	0	1.34897e+06	339920	1.65466e+06	55984.5	3.39953e+06
26	535.354	47.546	1.30855e+06	474700	1.29004e+06	72978.4	3.14632e+06
27	555.556	0	1.20196e+06	608845	929732	118847	2.85939e+06
28	575.758	0	1.13609e+06	739664	1.00773e+06	140632	3.02412e+06
29	595.96	0	1110726	999627	1.016e+06	185829	3.31218e+06
30	616.162	0	1039285	1.31346e+06	948610	242557	3543912
31	636.364	0	949558	1.73674e+06	1.06771e+06	295139	4049140
32	656.566	0	887892	2.24076e+06	1126467	336146	4.59126e+06
33	676.768	0	626716	2.99061e+06	1.05694e+06	376407	5.05067e+06
34	696.97	0	455646	3.23132e+06	1.38185e+06	420135	5.48896e+06
35	717.172	0	319226	3250959	1.63845e+06	464309	5.67295e+06
36	737.374	0	229565	3463451	1829533	558394	6.08094e+06
37	757.576	0	145275	3.50208e+06	2355386	571973	6.57472e+06
38	777.778	0	68597.5	3.4844e+06	2.79467e+06	633646	6.98132e+06
39	797.98	0	35880.4	3.36688e+06	3085947	678956	7.16766e+06
40	818.182	0	21225.9	3.18469e+06	3.22568e+06	699616	7.1312e+06
41	838.384	0	13687.8	2836274	3.37725e+06	733610	6.96082e+06
42	858.586	0	6270.58	2.32544e+06	3741785	789453	6.86295e+06
43	878.788	0	3479.64	1.78468e+06	4.26386e+06	777764	6.82979e+06
44	898.99	0	2137.07	1477089	5.04317e+06	727272	7.24967e+06
45	919.192	0	870.927	1.14117e+06	5.32118e+06	736573	7.1998e+06
46	939.394	0	3497.7	780528	5643839	705610	7.13348e+06
47	959.596	0	725.486	505531	5.99786e+06	694270	7.19838e+06
48	979.798	0	514.757	247082	6083876	708389	7.03986e+06
49	1000	0	1253.38	123236	5.74054e+06	735799	6.60083e+06
50	1020.2	0	1107.03	69942.4	5.76237e+06	720000	6.55342e+06
51	1040.4	0	116.541	39488.6	5.70932e+06	735589	6.48451e+06
52	1060.61	0	502.099	27098.6	5.69431e+06	744600	6.46651e+06
53	1080.81	0	587.535	22308.7	5496349	743752	6.263e+06
54	1101.01	0	175.579	10843.6	5.37091e+06	816691	6.19862e+06
55	1121.21	0	6.8928	10342.5	5.53058e+06	855756	6.39668e+06
56	1141.41	0	45.6119	10719.2	5.45679e+06	855699	6.32326e+06
57	1161.62	0	396.43	6946	5204583	873154	6.08508e+06
58	1181.82	0	165.085	4886.29	5019631	838053	5.86274e+06
59	1202.02	0	18.0175	3854.14	4.89003e+06	821766	5.71567e+06
60	1222.22	0	186.94	4493.72	4.68761e+06	881160	5.57346e+06
61	1242.42	0	129.568	3184.1	4.37988e+06	922977	5.30617e+06
62	1262.63	0	35.6715	759.592	3.84831e+06	938182	4.78728e+06
63	1282.83	0	0	3529.8	3.47422e+06	983281	4.46103e+06
64	1303.03	0	0	1246.14	3.37752e+06	1.07212e+06	4.45089e+06
65	1323.23	0	0	349.013	3.26837e+06	1.19148e+06	4.46019e+06
66	1343.43	0	0	2301.39	3084090	1.34913e+06	4.43552e+06
67	1363.64	0	0	382.163	2.64878e+06	1569655	4.21882e+06
68	1383.84	0	0	361.512	2.14207e+06	2.00519e+06	4.14762e+06
69	1404.04	0	0	1365.06	1712581	2.41502e+06	4.12897e+06
70	1424.24	0	0	83.3829	1.44252e+06	2.63857e+06	4.08117e+06
71	1444.44	0	0	208.397	1.19549e+06	2.79495e+06	3.99066e+06
72	1464.65	0	0	113.635	960796	2.98391e+06	3.94482e+06
73	1484.85	0	0	0	691477	3.05114e+06	3.74262e+06
74	1505.05	0	0	108.891	506838	3123280	3.63023e+06
75	1525.25	0	0	0	314485	3239309	3553794
76	1545.45	0	0	0	154720	3.27803e+06	3.43275e+06
77	1565.66	0	0	235.904	59164.5	3295277	3.35468e+06
78	1585.86	0	0	0	32092.8	3.30072e+06	3.33281e+06
79	1606.06	0	0	159.969	34223	3.37999e+06	3.41437e+06
80	1626.26	0	0	30.9882	39989.5	3.37292e+06	3.41294e+06
81	1646.46	0	0	117.131	21390.5	3.29872e+06	3.32022e+06
82	1666.67	0	0	211.665	6058.75	3.33028e+06	3.33655e+06
83	1686.87	0	0	41.476	7477.3	3.30457e+06	3.31209e+06
84	1707.07	0	0	218.376	10896.6	3.29412e+06	3.30524e+06
85	1727.27	0	0	44.9725	10444	3.17816e+06	3.18865e+06
86	1747.47	0	0	41.476	8670.24	3141293	3.15e+06
87	1767.68	0	0	24.0946	7636.39	3.07283e+06	3.08049e+06
88	1787.88	0	0	49.5859	5997.23	3.01885e+06	3.02489e+06
89	1808.08	0	0	44.2782	4804.49	3.00499e+06	3.00984e+06
90	1828.28	0	0	0	5038.69	2.95429e+06	2.95933e+06
91	1848.48	0	0	0	3878.46	2927694	2.93157e+06
92	1868.69	0	0	0	2041.13	2.93761e+06	2.93965e+06
93	1888.89	0	0	0	1072.3	2.89836e+06	2.89944e+06
94	1909.09	0	0	0	174.604	2.80982e+06	2.81e+06
95	1929.29	0	0	0	11.8249	2.82568e+06	2.82569e+06
96	1949.49	0	0	0	12.6056	2.72815e+06	2.72816e+06
97	1969.7	0	0	0	453.234	2656587	2.65704e+06
98	1989.9	0	0	0	0	2.59265e+06	2.59265e+06

## Sheet: panel_b_penetration
	depth (um)	penetration (%) light	penetration (%) dye	penetration (%) light x dye
0	0	1	0.027972	0.027972
1	1	0.998501	0.027972	0.0279301
2	2	0.997004	0.027972	0.0278882
3	3	0.99551	0.027972	0.0278464
4	4	0.994018	0.027972	0.0278047
5	5	0.992528	0.027972	0.027763
6	6	0.99104	0.027972	0.0277214
7	7	0.989555	0.028021	0.0277283
8	8	0.988072	0.032024	0.031642
9	9	0.986591	0.036027	0.0355439
10	10	0.985112	0.04003	0.039434
11	11	0.983635	0.044033	0.0433124
12	12	0.982161	0.048036	0.0471791
13	13	0.980689	0.052039	0.0510341
14	14	0.979219	0.056042	0.0548774
15	15	0.977751	0.060045	0.0587091
16	16	0.976286	0.062937	0.0614445
17	17	0.974822	0.062937	0.0613524
18	18	0.973361	0.065061	0.0633279
19	19	0.971902	0.069064	0.0671235
20	20	0.970446	0.073067	0.0709075
21	21	0.968991	0.07707	0.0746801
22	22	0.967539	0.081073	0.0784413
23	23	0.966088	0.083916	0.0810703
24	24	0.96464	0.083916	0.0809488
25	25	0.963194	0.092607	0.0891985
26	26	0.961751	0.10862	0.104465
27	27	0.960309	0.11826	0.113566
28	28	0.95887	0.12666	0.12145
29	29	0.957433	0.14267	0.136597
30	30	0.955997	0.15989	0.152854
31	31	0.954565	0.1799	0.171726
32	32	0.953134	0.19548	0.186319
33	33	0.951705	0.20749	0.197469
34	34	0.950279	0.21626	0.205507
35	35	0.948854	0.22427	0.2128
36	36	0.947432	0.23227	0.22006
37	37	0.946012	0.24028	0.227308
38	38	0.944594	0.24828	0.234524
39	39	0.943178	0.25629	0.241727
40	40	0.941765	0.2643	0.248908
41	41	0.940353	0.26902	0.252974
42	42	0.938943	0.27331	0.256623
43	43	0.937536	0.28132	0.263748
44	44	0.936131	0.28802	0.269624
45	45	0.934728	0.29202	0.272959
46	46	0.933327	0.29835	0.278458
47	47	0.931928	0.30635	0.285496
48	48	0.930531	0.31102	0.289414
49	49	0.929136	0.31537	0.293022
50	50	0.927743	0.32338	0.300014
51	51	0.926353	0.33138	0.306975
52	52	0.924964	0.33939	0.313924
53	53	0.923578	0.34739	0.320842
54	54	0.922194	0.3554	0.327748
55	55	0.920811	0.36679	0.337744
56	56	0.919431	0.37801	0.347554
57	57	0.918053	0.38202	0.350715
58	58	0.916677	0.38742	0.355139
59	59	0.915303	0.39543	0.361938
60	60	0.913931	0.40827	0.373131
61	61	0.912561	0.42428	0.387182
62	62	0.911194	0.43343	0.394939
63	63	0.909828	0.441	0.401234
64	64	0.908464	0.445	0.404266
65	65	0.907102	0.44901	0.407298
66	66	0.905743	0.45301	0.410311
67	67	0.904385	0.45701	0.413313
68	68	0.90303	0.46101	0.416306
69	69	0.901676	0.4685	0.422435
70	70	0.900325	0.47601	0.428563
71	71	0.898975	0.48002	0.431526
72	72	0.897628	0.48552	0.435816
73	73	0.896282	0.49353	0.442342
74	74	0.894939	0.50153	0.448839
75	75	0.893597	0.50954	0.455324
76	76	0.892258	0.51755	0.461788
77	77	0.890921	0.52501	0.467742
78	78	0.889585	0.52902	0.470608
79	79	0.888252	0.53302	0.473456
80	80	0.88692	0.53702	0.476294
81	81	0.885591	0.54103	0.479131
82	82	0.884264	0.54503	0.48195
83	83	0.882938	0.54903	0.48476
84	84	0.881615	0.55303	0.487559
85	85	0.880293	0.55704	0.490359
86	86	0.878974	0.56104	0.49314
87	87	0.877656	0.56504	0.495911
88	88	0.876341	0.56905	0.498682
89	89	0.875027	0.57305	0.501434
90	90	0.873716	0.57705	0.504178
91	91	0.872406	0.58169	0.50747
92	92	0.871099	0.5897	0.513687
93	93	0.869793	0.5977	0.519875
94	94	0.868489	0.60571	0.526053
95	95	0.867188	0.61105	0.529895
96	96	0.865888	0.61506	0.532573
97	97	0.86459	0.61906	0.535233
98	98	0.863294	0.62306	0.537884
99	99	0.862	0.62707	0.540534
100	100	0.860708	0.63107	0.543167
101	101	0.859418	0.63507	0.545791
102	102	0.85813	0.63636	0.546079
103	103	0.856843	0.63636	0.545261
104	104	0.855559	0.64009	0.547635
105	105	0.854277	0.64409	0.550231
106	106	0.852996	0.64809	0.552818
107	107	0.851718	0.6521	0.555405
108	108	0.850441	0.6561	0.557974
109	109	0.849166	0.65734	0.558191
110	110	0.847894	0.65734	0.557354
111	111	0.846623	0.66112	0.559719
112	112	0.845354	0.66512	0.562262
113	113	0.844087	0.66912	0.564795
114	114	0.842822	0.67312	0.56732
115	115	0.841558	0.67713	0.569844
116	116	0.840297	0.68113	0.572351
117	117	0.839037	0.68513	0.57485
118	118	0.83778	0.68914	0.577348
119	119	0.836524	0.69314	0.579828
120	120	0.83527	0.69714	0.5823
121	121	0.834018	0.70115	0.584772
122	122	0.832768	0.70515	0.587226
123	123	0.83152	0.70915	0.589672
124	124	0.830274	0.71315	0.59211
125	125	0.829029	0.71329	0.591338
126	126	0.827787	0.71417	0.59118
127	127	0.826546	0.71817	0.5936
128	128	0.825307	0.72028	0.594452
129	129	0.82407	0.72028	0.593561
130	130	0.822835	0.72319	0.595066
131	131	0.821601	0.72719	0.59746
132	132	0.82037	0.72727	0.59663
133	133	0.81914	0.7282	0.596498
134	134	0.817912	0.73221	0.598884
135	135	0.816686	0.73427	0.599668
136	136	0.815462	0.73427	0.59877
137	137	0.81424	0.73722	0.600274
138	138	0.81302	0.74122	0.602626
139	139	0.811801	0.74126	0.601756
140	140	0.810584	0.74126	0.600854
141	141	0.809369	0.74126	0.599953
142	142	0.808156	0.74126	0.599054
143	143	0.806945	0.74126	0.598156
144	144	0.805735	0.74426	0.599677
145	145	0.804528	0.74825	0.601988
146	146	0.803322	0.74825	0.601085
147	147	0.802118	0.74825	0.600185
148	148	0.800915	0.74825	0.599285
149	149	0.799715	0.75029	0.600018
150	150	0.798516	0.7543	0.602321
151	151	0.797319	0.7583	0.604607
152	152	0.796124	0.76224	0.606838
153	153	0.794931	0.76224	0.605928
154	154	0.793739	0.76331	0.605869
155	155	0.79255	0.76732	0.608139
156	156	0.791362	0.77132	0.610393
157	157	0.790176	0.77532	0.612639
158	158	0.788991	0.77933	0.614885
159	159	0.787809	0.78333	0.617114
160	160	0.786628	0.78733	0.619336
161	161	0.785449	0.79134	0.621557
162	162	0.784272	0.79534	0.623763
163	163	0.783096	0.79934	0.62596
164	164	0.781922	0.80334	0.628149
165	165	0.78075	0.8168	0.637717
166	166	0.77958	0.83201	0.648618
167	167	0.778411	0.828	0.644525
168	168	0.777245	0.82517	0.641359
169	169	0.77608	0.82517	0.640398
170	170	0.774916	0.82736	0.641135
171	171	0.773755	0.83137	0.643277
172	172	0.772595	0.83217	0.642931
173	173	0.771437	0.83238	0.642129
174	174	0.770281	0.83638	0.644248
175	175	0.769126	0.84038	0.646358
176	176	0.767974	0.84439	0.648469
177	177	0.766822	0.84839	0.650564
178	178	0.765673	0.85239	0.652652
179	179	0.764525	0.85315	0.652255
180	180	0.763379	0.85315	0.651277
181	181	0.762235	0.85315	0.650301
182	182	0.761093	0.85442	0.650293
183	183	0.759952	0.85842	0.652358
184	184	0.758813	0.86014	0.652685
185	185	0.757676	0.86014	0.651707
186	186	0.75654	0.86014	0.65073
187	187	0.755406	0.86045	0.649989
188	188	0.754274	0.86445	0.652032
189	189	0.753143	0.86713	0.653073
190	190	0.752014	0.86713	0.652094
191	191	0.750887	0.86713	0.651117
192	192	0.749762	0.86713	0.650141
193	193	0.748638	0.87048	0.651674
194	194	0.747516	0.87413	0.653426
195	195	0.746395	0.87413	0.652446
196	196	0.745276	0.8755	0.65249
197	197	0.744159	0.8795	0.654488
198	198	0.743044	0.8835	0.656479
199	199	0.74193	0.88751	0.658471
200	200	0.740818	0.89151	0.660447
201	201	0.739708	0.89551	0.662416
202	202	0.738599	0.89951	0.664377
203	203	0.737492	0.9021	0.665292
204	204	0.736387	0.9021	0.664294
205	205	0.735283	0.90453	0.665085
206	206	0.734181	0.90853	0.667025
207	207	0.73308	0.90909	0.666436
208	208	0.731982	0.90909	0.665437
209	209	0.730884	0.90909	0.66444
210	210	0.729789	0.90762	0.662371
211	211	0.728695	0.90362	0.658463
212	212	0.727603	0.9021	0.65637
213	213	0.726512	0.9021	0.655387
214	214	0.725423	0.8986	0.651865
215	215	0.724336	0.8946	0.647991
216	216	0.72325	0.8906	0.644127
217	217	0.722166	0.88811	0.641363
218	218	0.721084	0.88811	0.640402
219	219	0.720003	0.88558	0.63762
220	220	0.718924	0.88158	0.633789
221	221	0.717846	0.88112	0.632509
222	222	0.71677	0.88112	0.631561
223	223	0.715696	0.88112	0.630614
224	224	0.714623	0.88268	0.630784
225	225	0.713552	0.88669	0.632699
226	226	0.712482	0.89069	0.634601
227	227	0.711415	0.89469	0.636495
228	228	0.710348	0.8987	0.63839
229	229	0.709283	0.9033	0.640696
230	230	0.70822	0.91131	0.645408
231	231	0.707159	0.91931	0.650098
232	232	0.706099	0.92732	0.65478
233	233	0.705041	0.9327	0.657591
234	234	0.703984	0.9367	0.659422
235	235	0.702929	0.9407	0.661245
236	236	0.701875	0.94471	0.663068
237	237	0.700823	0.94871	0.664878
238	238	0.699772	0.95271	0.66668
239	239	0.698724	0.95672	0.668483
240	240	0.697676	0.96072	0.670272
241	241	0.696631	0.96472	0.672053
242	242	0.695586	0.96872	0.673828
243	243	0.694544	0.97413	0.676576
244	244	0.693503	0.98614	0.683891
245	245	0.692463	0.99129	0.686432
246	246	0.691425	0.98729	0.682637
247	247	0.690389	0.98601	0.680731
248	248	0.689354	0.98601	0.67971
249	249	0.688321	0.98975	0.681266
250	250	0.687289	0.99301	0.682485
251	251	0.686259	0.99301	0.681462
252	252	0.685231	0.99301	0.680441
253	253	0.684203	0.99301	0.679421
254	254	0.683178	0.99301	0.678402
255	255	0.682154	0.99301	0.677386
256	256	0.681131	0.99301	0.67637
257	257	0.68011	0.99301	0.675357
258	258	0.679091	0.99301	0.674344
259	259	0.678073	0.9912	0.672106
260	260	0.677057	0.98719	0.668384
261	261	0.676042	0.98601	0.666584
262	262	0.675029	0.98601	0.665585
263	263	0.674017	0.98601	0.664587
264	264	0.673007	0.98601	0.663591
265	265	0.671998	0.98601	0.662597
266	266	0.670991	0.98601	0.661604
267	267	0.669985	0.98601	0.660612
268	268	0.668981	0.98601	0.659622
269	269	0.667978	0.98601	0.658633
270	270	0.666977	0.98601	0.657646
271	271	0.665977	0.98601	0.65666
272	272	0.664979	0.98601	0.655676
273	273	0.663982	0.98411	0.653431
274	274	0.662987	0.9801	0.649793
275	275	0.661993	0.9761	0.646172
276	276	0.661001	0.9721	0.642559
277	277	0.66001	0.97203	0.64155
278	278	0.659021	0.97108	0.639962
279	279	0.658033	0.96708	0.636371
280	280	0.657047	0.96112	0.631501
281	281	0.656062	0.95311	0.625299
282	282	0.655079	0.94808	0.621067
283	283	0.654097	0.94408	0.61752
284	284	0.653116	0.94406	0.616581
285	285	0.652137	0.94406	0.615657
286	286	0.65116	0.94406	0.614734
287	287	0.650184	0.94406	0.613813
288	288	0.649209	0.94406	0.612893
289	289	0.648236	0.94406	0.611974
290	290	0.647265	0.94406	0.611057
291	291	0.646294	0.94406	0.610141
292	292	0.645326	0.94718	0.61124
293	293	0.644359	0.95919	0.618062
294	294	0.643393	0.96709	0.622219
295	295	0.642428	0.97109	0.623856
296	296	0.641465	0.9843	0.631394
297	297	0.640504	0.99992	0.640453
298	298	0.639544	0.99592	0.636935
299	299	0.638585	0.99301	0.634122
300	300	0.637628	0.99301	0.633171
301	301	0.636672	0.99301	0.632222
302	302	0.635718	0.99301	0.631274
303	303	0.634765	0.99301	0.630328
304	304	0.633814	0.99313	0.62946
305	305	0.632864	0.99714	0.631054
306	306	0.631915	1	0.631915
307	307	0.630968	1	0.630968
308	308	0.630022	1	0.630022
309	309	0.629078	1	0.629078
310	310	0.628135	1	0.628135
311	311	0.627194	1	0.627194
312	312	0.626254	1	0.626254
313	313	0.625315	1	0.625315
314	314	0.624378	1	0.624378
315	315	0.623442	1	0.623442
316	316	0.622507	1	0.622507
317	317	0.621574	0.99678	0.619573
318	318	0.620643	0.99278	0.616161
319	319	0.619712	0.98878	0.612759
320	320	0.618783	0.98601	0.610127
321	321	0.617856	0.98601	0.609212
322	322	0.61693	0.98376	0.606911
323	323	0.616005	0.97976	0.603537
324	324	0.615082	0.97902	0.602177
325	325	0.61416	0.97875	0.601109
326	326	0.613239	0.97474	0.597749
327	327	0.61232	0.97203	0.595194
328	328	0.611402	0.97203	0.594301
329	329	0.610486	0.97203	0.593411
330	330	0.609571	0.97203	0.592521
331	331	0.608657	0.97534	0.593648
332	332	0.607745	0.97902	0.594994
333	333	0.606834	0.97902	0.594103
334	334	0.605924	0.97902	0.593212
335	335	0.605016	0.97902	0.592323
336	336	0.604109	0.98137	0.592855
337	337	0.603204	0.98537	0.594379
338	338	0.6023	0.98601	0.593874
339	339	0.601397	0.98601	0.592983
340	340	0.600496	0.98601	0.592095
341	341	0.599596	0.98601	0.591207
342	342	0.598697	0.98601	0.590321
343	343	0.597799	0.98362	0.588007
344	344	0.596903	0.97961	0.584733
345	345	0.596009	0.97561	0.581472
346	346	0.595115	0.97203	0.57847
347	347	0.594223	0.97203	0.577603
348	348	0.593333	0.97059	0.575883
349	349	0.592443	0.96659	0.57265
350	350	0.591555	0.96503	0.570869
351	351	0.590669	0.96503	0.570013
352	352	0.589783	0.96503	0.569159
353	353	0.588899	0.96503	0.568306
354	354	0.588017	0.96503	0.567454
355	355	0.587135	0.96503	0.566603
356	356	0.586255	0.96503	0.565754
357	357	0.585377	0.96503	0.564906
358	358	0.584499	0.96503	0.564059
359	359	0.583623	0.96503	0.563214
360	360	0.582748	0.96503	0.56237
361	361	0.581875	0.96503	0.561527
362	362	0.581003	0.96503	0.560685
363	363	0.580132	0.96503	0.559845
364	364	0.579262	0.96503	0.559005
365	365	0.578394	0.96503	0.558168
366	366	0.577527	0.96503	0.557331
367	367	0.576661	0.96503	0.556496
368	368	0.575797	0.96503	0.555661
369	369	0.574934	0.96345	0.55392
370	370	0.574072	0.95945	0.550794
371	371	0.573212	0.95804	0.54916
372	372	0.572353	0.95804	0.548337
373	373	0.571495	0.95444	0.545457
374	374	0.570638	0.95105	0.542705
375	375	0.569783	0.95105	0.541892
376	376	0.568929	0.94942	0.540152
377	377	0.568076	0.94542	0.53707
378	378	0.567225	0.94141	0.533991
379	379	0.566374	0.93741	0.530925
380	380	0.565525	0.93706	0.529931
381	381	0.564678	0.9364	0.528764
382	382	0.563831	0.93239	0.525711
383	383	0.562986	0.92839	0.522671
384	384	0.562142	0.92439	0.519639
385	385	0.5613	0.92308	0.518125
386	386	0.560459	0.92308	0.517348
387	387	0.559618	0.91937	0.514496
388	388	0.55878	0.91608	0.511887
389	389	0.557942	0.91608	0.51112
390	390	0.557106	0.91608	0.510354
391	391	0.556271	0.91608	0.509589
392	392	0.555437	0.91608	0.508825
393	393	0.554605	0.91608	0.508062
394	394	0.553773	0.91608	0.507301
395	395	0.552943	0.91685	0.506966
396	396	0.552114	0.92085	0.508415
397	397	0.551287	0.92308	0.508882
398	398	0.550461	0.92308	0.508119
399	399	0.549635	0.92308	0.507358
400	400	0.548812	0.92308	0.506597
401	401	0.547989	0.92308	0.505838
402	402	0.547168	0.92308	0.50508
403	403	0.546348	0.92308	0.504322
404	404	0.545529	0.92308	0.503567
405	405	0.544711	0.92308	0.502812
406	406	0.543894	0.92024	0.500513
407	407	0.543079	0.91624	0.497591
408	408	0.542265	0.91223	0.494671
409	409	0.541452	0.90909	0.492229
410	410	0.540641	0.90909	0.491491
411	411	0.539831	0.90722	0.489745
412	412	0.539021	0.90321	0.48685
413	413	0.538213	0.89921	0.483967
414	414	0.537407	0.89521	0.481092
415	415	0.536601	0.8912	0.478219
416	416	0.535797	0.88811	0.475847
417	417	0.534994	0.88811	0.475133
418	418	0.534192	0.88811	0.474421
419	419	0.533391	0.88811	0.47371
420	420	0.532592	0.88811	0.473
421	421	0.531794	0.88811	0.472291
422	422	0.530996	0.88416	0.469486
423	423	0.530201	0.88112	0.46717
424	424	0.529406	0.88112	0.46647
425	425	0.528612	0.88112	0.465771
426	426	0.52782	0.88112	0.465073
427	427	0.527029	0.88112	0.464376
428	428	0.526239	0.88112	0.46368
429	429	0.52545	0.87712	0.460883
430	430	0.524663	0.87312	0.458093
431	431	0.523876	0.86911	0.455306
432	432	0.523091	0.86511	0.452531
433	433	0.522307	0.86111	0.449764
434	434	0.521524	0.86014	0.448584
435	435	0.520742	0.8601	0.44789
436	436	0.519962	0.85609	0.445134
437	437	0.519182	0.85315	0.44294
438	438	0.518404	0.85315	0.442277
439	439	0.517627	0.85315	0.441614
440	440	0.516851	0.85315	0.440952
441	441	0.516077	0.85006	0.438696
442	442	0.515303	0.84615	0.436024
443	443	0.514531	0.84615	0.43537
444	444	0.51376	0.84505	0.434152
445	445	0.512989	0.84104	0.431445
446	446	0.512221	0.83916	0.429835
447	447	0.511453	0.83916	0.429191
448	448	0.510686	0.83603	0.426949
449	449	0.509921	0.83217	0.424341
450	450	0.509156	0.83217	0.423705
451	451	0.508393	0.83101	0.42248
452	452	0.507631	0.82701	0.419816
453	453	0.50687	0.82517	0.418254
454	454	0.506111	0.82517	0.417627
455	455	0.505352	0.82517	0.417001
456	456	0.504595	0.82517	0.416376
457	457	0.503838	0.82517	0.415752
458	458	0.503083	0.82517	0.415129
459	459	0.502329	0.82517	0.414507
460	460	0.501576	0.82517	0.413886
461	461	0.500824	0.82517	0.413265
462	462	0.500074	0.82517	0.412646
463	463	0.499324	0.82517	0.412027
464	464	0.498576	0.82517	0.41141
465	465	0.497828	0.82517	0.410793
466	466	0.497082	0.82517	0.410177
467	467	0.496337	0.82517	0.409562
468	468	0.495593	0.82517	0.408949
469	469	0.49485	0.82517	0.408336
470	470	0.494109	0.82517	0.407724
471	471	0.493368	0.82517	0.407112
472	472	0.492628	0.82517	0.406502
473	473	0.49189	0.82517	0.405893
474	474	0.491153	0.82286	0.40415
475	475	0.490417	0.81886	0.401583
476	476	0.489682	0.81818	0.400648
477	477	0.488948	0.81784	0.399881
478	478	0.488215	0.81384	0.397329
479	479	0.487483	0.80984	0.394783
480	480	0.486752	0.80584	0.392244
481	481	0.486023	0.80183	0.389708
482	482	0.485294	0.79783	0.387182
483	483	0.484567	0.79383	0.384664
484	484	0.48384	0.79021	0.382336
485	485	0.483115	0.79021	0.381763
486	486	0.482391	0.78881	0.380515
487	487	0.481668	0.78481	0.378018
488	488	0.480946	0.78322	0.376687
489	489	0.480225	0.78322	0.376122
490	490	0.479505	0.77979	0.373914
491	491	0.478787	0.77622	0.371644
492	492	0.478069	0.77622	0.371087
493	493	0.477353	0.77622	0.370531
494	494	0.476637	0.77622	0.369975
495	495	0.475923	0.77622	0.369421
496	496	0.475209	0.77622	0.368867
497	497	0.474497	0.77275	0.366668
498	498	0.473786	0.76923	0.36445
499	499	0.473076	0.76923	0.363904
500	500	0.472367	0.76773	0.36265
501	501	0.471659	0.76373	0.36022
502	502	0.470952	0.75973	0.357796
503	503	0.470246	0.75572	0.355374
504	504	0.469541	0.75524	0.354616
505	505	0.468837	0.75471	0.353836
506	506	0.468134	0.75071	0.351433
507	507	0.467433	0.74825	0.349756
508	508	0.466732	0.74825	0.349232
509	509	0.466032	0.74569	0.347516
510	510	0.465334	0.74169	0.345134
511	511	0.464636	0.73769	0.342758
512	512	0.46394	0.73368	0.340384
513	513	0.463245	0.72968	0.33802
514	514	0.46255	0.72727	0.336399
515	515	0.461857	0.72727	0.335895
516	516	0.461165	0.72466	0.334188
517	517	0.460473	0.72066	0.331845
518	518	0.459783	0.71666	0.329508
519	519	0.459094	0.71266	0.327178
520	520	0.458406	0.70865	0.324849
521	521	0.457719	0.70465	0.322532
522	522	0.457033	0.70065	0.32022
523	523	0.456348	0.69664	0.31791
524	524	0.455664	0.69264	0.315611
525	525	0.454981	0.69231	0.314988
526	526	0.454299	0.69231	0.314516
527	527	0.453618	0.69231	0.314044
528	528	0.452938	0.69061	0.312804
529	529	0.452259	0.68661	0.310526
530	530	0.451581	0.68531	0.309473
531	531	0.450904	0.68531	0.309009
532	532	0.450229	0.6816	0.306876
533	533	0.449554	0.67759	0.304613
534	534	0.44888	0.67359	0.302361
535	535	0.448207	0.67133	0.300895
536	536	0.447535	0.67133	0.300444
537	537	0.446864	0.66857	0.29876
538	538	0.446195	0.66457	0.296528
539	539	0.445526	0.66057	0.294301
540	540	0.444858	0.65734	0.292423
541	541	0.444191	0.65734	0.291985
542	542	0.443525	0.65555	0.290753
543	543	0.442861	0.65155	0.288546
544	544	0.442197	0.64755	0.286345
545	545	0.441534	0.64354	0.284145
546	546	0.440872	0.64336	0.28364
547	547	0.440211	0.64253	0.282849
548	548	0.439552	0.63853	0.280667
549	549	0.438893	0.63636	0.279294
550	550	0.438235	0.63636	0.278875
551	551	0.437578	0.63351	0.27721
552	552	0.436922	0.62951	0.275047
553	553	0.436267	0.62937	0.274574
554	554	0.435613	0.62849	0.273779
555	555	0.434961	0.62449	0.271628
556	556	0.434309	0.62238	0.270305
557	557	0.433658	0.62238	0.2699
558	558	0.433008	0.62238	0.269495
559	559	0.432359	0.62238	0.269091
560	560	0.431711	0.62238	0.268688
561	561	0.431063	0.62238	0.268285
562	562	0.430417	0.62238	0.267883
563	563	0.429772	0.62044	0.266648
564	564	0.429128	0.61644	0.264532
565	565	0.428485	0.61538	0.263681
566	566	0.427843	0.61538	0.263286
567	567	0.427201	0.61142	0.261199
568	568	0.426561	0.60839	0.259515
569	569	0.425922	0.60839	0.259126
570	570	0.425283	0.6064	0.257892
571	571	0.424646	0.6024	0.255807
572	572	0.424009	0.5984	0.253727
573	573	0.423374	0.5944	0.251653
574	574	0.422739	0.59039	0.249581
575	575	0.422105	0.58639	0.247518
576	576	0.421473	0.58239	0.245462
577	577	0.420841	0.57838	0.243406
578	578	0.42021	0.57438	0.24136
579	579	0.41958	0.57038	0.23932
580	580	0.418952	0.56643	0.237307
581	581	0.418324	0.56643	0.236951
582	582	0.417697	0.56536	0.236149
583	583	0.417071	0.56136	0.234127
584	584	0.416445	0.55736	0.23211
585	585	0.415821	0.55335	0.230095
586	586	0.415198	0.54935	0.228089
587	587	0.414576	0.54545	0.22613
588	588	0.413954	0.54545	0.225791
589	589	0.413334	0.54433	0.22499
590	590	0.412714	0.54033	0.223002
591	591	0.412096	0.53633	0.221019
592	592	0.411478	0.53232	0.219038
593	593	0.410861	0.52832	0.217066
594	594	0.410245	0.52432	0.2151
595	595	0.40963	0.52032	0.213139
596	596	0.409016	0.51631	0.211179
597	597	0.408403	0.51231	0.209229
598	598	0.407791	0.50831	0.207284
599	599	0.40718	0.5043	0.205341
600	600	0.40657	0.5035	0.204708
601	601	0.40596	0.5035	0.204401
602	602	0.405352	0.5035	0.204095
603	603	0.404744	0.5035	0.203789
604	604	0.404138	0.5035	0.203483
605	605	0.403532	0.5035	0.203178
606	606	0.402927	0.5035	0.202874
607	607	0.402323	0.5035	0.20257
608	608	0.40172	0.5035	0.202266
609	609	0.401118	0.5035	0.201963
610	610	0.400517	0.5035	0.20166
611	611	0.399916	0.5035	0.201358
612	612	0.399317	0.50122	0.200146
613	613	0.398718	0.49721	0.198247
614	614	0.398121	0.49321	0.196357
615	615	0.397524	0.48921	0.194473
616	616	0.396928	0.4852	0.19259
617	617	0.396333	0.48252	0.191239
618	618	0.395739	0.48252	0.190952
619	619	0.395146	0.48019	0.189745
620	620	0.394554	0.47619	0.187883
621	621	0.393962	0.47552	0.187337
622	622	0.393372	0.47517	0.186918
623	623	0.392782	0.47117	0.185067
624	624	0.392193	0.46853	0.183754
625	625	0.391606	0.46853	0.183479
626	626	0.391019	0.46615	0.182273
627	627	0.390433	0.46215	0.180438
628	628	0.389847	0.46154	0.17993
629	629	0.389263	0.46154	0.17966
630	630	0.38868	0.46154	0.179391
631	631	0.388097	0.46295	0.17967
632	632	0.387515	0.46696	0.180954
633	633	0.386934	0.46853	0.18129
634	634	0.386354	0.46853	0.181019
635	635	0.385775	0.46853	0.180747
636	636	0.385197	0.46853	0.180476
637	637	0.38462	0.46853	0.180206
638	638	0.384043	0.46853	0.179936
639	639	0.383468	0.46853	0.179666
640	640	0.382893	0.46606	0.178451
641	641	0.382319	0.46205	0.17665
642	642	0.381746	0.46154	0.176191
643	643	0.381174	0.46104	0.175736
644	644	0.380602	0.45704	0.173951
645	645	0.380032	0.45303	0.172166
646	646	0.379462	0.44903	0.17039
647	647	0.378894	0.44755	0.169574
648	648	0.378326	0.44755	0.16932
649	649	0.377759	0.44401	0.167729
650	650	0.377192	0.44001	0.165968
651	651	0.376627	0.43601	0.164213
652	652	0.376062	0.43357	0.163049
653	653	0.375499	0.43357	0.162805
654	654	0.374936	0.43099	0.161594
655	655	0.374374	0.42699	0.159854
656	656	0.373813	0.42657	0.159457
657	657	0.373253	0.42657	0.159218
658	658	0.372693	0.42657	0.15898
659	659	0.372134	0.42496	0.158142
660	660	0.371577	0.42096	0.156419
661	661	0.37102	0.41958	0.155672
662	662	0.370464	0.41958	0.155439
663	663	0.369908	0.41594	0.15386
664	664	0.369354	0.41259	0.152392
665	665	0.3688	0.41259	0.152163
666	666	0.368248	0.41259	0.151935
667	667	0.367696	0.41259	0.151708
668	668	0.367144	0.40992	0.1505
669	669	0.366594	0.40591	0.148804
670	670	0.366045	0.40559	0.148464
671	671	0.365496	0.4049	0.147989
672	672	0.364948	0.4009	0.146308
673	673	0.364401	0.3986	0.14525
674	674	0.363855	0.3986	0.145033
675	675	0.36331	0.39588	0.143827
676	676	0.362765	0.39188	0.14216
677	677	0.362221	0.39161	0.141849
678	678	0.361678	0.39086	0.141366
679	679	0.361136	0.38686	0.139709
680	680	0.360595	0.38286	0.138057
681	681	0.360054	0.37886	0.13641
682	682	0.359515	0.37762	0.13576
683	683	0.358976	0.37762	0.135556
684	684	0.358438	0.37384	0.133998
685	685	0.357901	0.36984	0.132366
686	686	0.357364	0.36583	0.130735
687	687	0.356829	0.36364	0.129757
688	688	0.356294	0.36364	0.129563
689	689	0.35576	0.36364	0.129368
690	690	0.355226	0.36364	0.129175
691	691	0.354694	0.3598	0.127619
692	692	0.354162	0.35664	0.126308
693	693	0.353631	0.35664	0.126119
694	694	0.353101	0.35664	0.12593
695	695	0.352572	0.35664	0.125741
696	696	0.352044	0.35664	0.125553
697	697	0.351516	0.35664	0.125365
698	698	0.350989	0.36052	0.126539
699	699	0.350463	0.36364	0.127442
700	700	0.349938	0.36364	0.127251
701	701	0.349413	0.36364	0.127061
702	702	0.34889	0.36364	0.12687
703	703	0.348367	0.36364	0.12668
704	704	0.347844	0.36364	0.12649
705	705	0.347323	0.36364	0.126301
706	706	0.346802	0.36364	0.126111
707	707	0.346283	0.36364	0.125922
708	708	0.345764	0.36364	0.125733
709	709	0.345245	0.36364	0.125545
710	710	0.344728	0.36067	0.124333
711	711	0.344211	0.35667	0.12277
712	712	0.343695	0.35664	0.122575
713	713	0.34318	0.35565	0.122052
714	714	0.342666	0.35165	0.120498
715	715	0.342152	0.34965	0.119633
716	716	0.341639	0.34965	0.119454
717	717	0.341127	0.34965	0.119275
718	718	0.340616	0.34965	0.119096
719	719	0.340105	0.34965	0.118918
720	720	0.339596	0.34965	0.11874
721	721	0.339087	0.34965	0.118562
722	722	0.338578	0.34965	0.118384
723	723	0.338071	0.34965	0.118206
724	724	0.337564	0.34965	0.118029
725	725	0.337058	0.34958	0.117829
726	726	0.336553	0.34557	0.116303
727	727	0.336048	0.34266	0.11515
728	728	0.335545	0.34266	0.114978
729	729	0.335042	0.34266	0.114805
730	730	0.33454	0.34266	0.114633
731	731	0.334038	0.33954	0.113419
732	732	0.333537	0.33566	0.111955
733	733	0.333038	0.33566	0.111787
734	734	0.332538	0.33453	0.111244
735	735	0.33204	0.33053	0.109749
736	736	0.331542	0.32652	0.108255
737	737	0.331045	0.32252	0.106769
738	738	0.330549	0.32168	0.106331
739	739	0.330054	0.32151	0.106116
740	740	0.329559	0.3175	0.104635
741	741	0.329065	0.3135	0.103162
742	742	0.328572	0.3095	0.101693
743	743	0.328079	0.30769	0.100947
744	744	0.327588	0.30769	0.100795
745	745	0.327097	0.30448	0.0995943
746	746	0.326606	0.3007	0.0982105
747	747	0.326117	0.3007	0.0980633
748	748	0.325628	0.29947	0.0975158
749	749	0.32514	0.29546	0.0960658
750	750	0.324652	0.29371	0.0953537
751	751	0.324166	0.29371	0.0952108
752	752	0.32368	0.29045	0.0940128
753	753	0.323195	0.28671	0.0926632
754	754	0.32271	0.28671	0.0925243
755	755	0.322227	0.28671	0.0923856
756	756	0.321744	0.28671	0.0922471
757	757	0.321261	0.28442	0.0913732
758	758	0.32078	0.28042	0.0899531
759	759	0.320299	0.27972	0.0895941
760	760	0.319819	0.27972	0.0894598
761	761	0.31934	0.27972	0.0893257
762	762	0.318861	0.27972	0.0891918
763	763	0.318383	0.27972	0.0890581
764	764	0.317906	0.27972	0.0889246
765	765	0.317429	0.27972	0.0887913
766	766	0.316954	0.27972	0.0886583
767	767	0.316478	0.27935	0.0884083
768	768	0.316004	0.27535	0.0870117
769	769	0.31553	0.27273	0.0860546
770	770	0.315058	0.27273	0.0859256
771	771	0.314585	0.27273	0.0857969
772	772	0.314114	0.27273	0.0856683
773	773	0.313643	0.27273	0.0855398
774	774	0.313173	0.27273	0.0854116
775	775	0.312703	0.27273	0.0852836
776	776	0.312235	0.2713	0.0847093
777	777	0.311767	0.2673	0.0833352
778	778	0.311299	0.26573	0.0827216
779	779	0.310833	0.26573	0.0825976
780	780	0.310367	0.26573	0.0824738
781	781	0.309902	0.26573	0.0823502
782	782	0.309437	0.26573	0.0822268
783	783	0.308973	0.26573	0.0821035
784	784	0.30851	0.26573	0.0819804
785	785	0.308048	0.26573	0.0818576
786	786	0.307586	0.26573	0.0817349
787	787	0.307125	0.26573	0.0816124
788	788	0.306665	0.26522	0.0813336
789	789	0.306205	0.26122	0.0799869
790	790	0.305746	0.25874	0.0791088
791	791	0.305288	0.25874	0.0789902
792	792	0.30483	0.2562	0.0780975
793	793	0.304373	0.2522	0.076763
794	794	0.303917	0.25175	0.0765112
795	795	0.303462	0.25119	0.0762265
796	796	0.303007	0.24718	0.0748972
797	797	0.302553	0.24476	0.0740528
798	798	0.302099	0.24476	0.0739418
799	799	0.301646	0.24217	0.0730497
800	800	0.301194	0.23816	0.0717324
801	801	0.300743	0.23776	0.0715046
802	802	0.300292	0.23776	0.0713974
803	803	0.299842	0.23776	0.0712904
804	804	0.299392	0.23776	0.0711836
805	805	0.298944	0.23776	0.0710769
806	806	0.298496	0.23512	0.0701823
807	807	0.298048	0.23112	0.0688849
808	808	0.297601	0.23077	0.0686775
809	809	0.297155	0.23077	0.0685746
810	810	0.29671	0.23077	0.0684718
811	811	0.296265	0.2291	0.0678744
812	812	0.295821	0.22509	0.0665864
813	813	0.295378	0.22378	0.0660996
814	814	0.294935	0.22378	0.0660006
815	815	0.294493	0.22008	0.064812
816	816	0.294052	0.21607	0.0635357
817	817	0.293611	0.21207	0.0622661
818	818	0.293171	0.20979	0.0615043
819	819	0.292731	0.20979	0.0614121
820	820	0.292293	0.20705	0.0605192
821	821	0.291854	0.20305	0.059261
822	822	0.291417	0.2028	0.0590994
823	823	0.29098	0.20204	0.0587896
824	824	0.290544	0.19804	0.0575393
825	825	0.290109	0.1958	0.0568033
826	826	0.289674	0.1958	0.0567181
827	827	0.28924	0.1958	0.0566331
828	828	0.288806	0.1958	0.0565482
829	829	0.288373	0.1958	0.0564635
830	830	0.287941	0.1958	0.0563788
831	831	0.287509	0.1958	0.0562943
832	832	0.287078	0.1958	0.0562099
833	833	0.286648	0.1958	0.0561257
834	834	0.286218	0.1958	0.0560416
835	835	0.285789	0.1958	0.0559576
836	836	0.285361	0.1958	0.0558737
837	837	0.284933	0.1958	0.0557899
838	838	0.284506	0.1958	0.0557063
839	839	0.28408	0.19393	0.0550916
840	840	0.283654	0.18993	0.0538744
841	841	0.283229	0.18881	0.0534764
842	842	0.282804	0.18881	0.0533963
843	843	0.28238	0.18492	0.0522178
844	844	0.281957	0.18182	0.0512655
845	845	0.281535	0.18182	0.0511886
846	846	0.281113	0.18182	0.0511119
847	847	0.280691	0.18182	0.0510353
848	848	0.280271	0.17889	0.0501376
849	849	0.27985	0.17488	0.0489402
850	850	0.279431	0.17483	0.0488529
851	851	0.279012	0.17387	0.0485118
852	852	0.278594	0.16987	0.0473248
853	853	0.278176	0.16783	0.0466863
854	854	0.277759	0.16783	0.0466164
855	855	0.277343	0.16783	0.0465465
856	856	0.276927	0.16783	0.0464767
857	857	0.276512	0.16783	0.0464071
858	858	0.276098	0.16683	0.0460614
859	859	0.275684	0.16283	0.0448896
860	860	0.275271	0.16084	0.0442746
861	861	0.274858	0.16084	0.0442082
862	862	0.274446	0.16084	0.0441419
863	863	0.274035	0.16084	0.0440758
864	864	0.273624	0.16084	0.0440097
865	865	0.273214	0.16084	0.0439437
866	866	0.272804	0.16084	0.0438779
867	867	0.272396	0.16084	0.0438121
868	868	0.271987	0.16084	0.0437464
869	869	0.27158	0.15776	0.0428444
870	870	0.271173	0.15385	0.0417199
871	871	0.270766	0.15385	0.0416574
872	872	0.27036	0.15385	0.0415949
873	873	0.269955	0.15385	0.0415326
874	874	0.26955	0.15173	0.0408989
875	875	0.269146	0.14773	0.039761
876	876	0.268743	0.14685	0.0394649
877	877	0.26834	0.14672	0.0393709
878	878	0.267938	0.14271	0.0382374
879	879	0.267536	0.13986	0.0374176
880	880	0.267135	0.13986	0.0373615
881	881	0.266735	0.1377	0.0367294
882	882	0.266335	0.13369	0.0356063
883	883	0.265936	0.13287	0.0353349
884	884	0.265537	0.13287	0.0352819
885	885	0.265139	0.13287	0.0352291
886	886	0.264742	0.13287	0.0351763
887	887	0.264345	0.13287	0.0351235
888	888	0.263949	0.13287	0.0350709
889	889	0.263553	0.13287	0.0350183
890	890	0.263158	0.12964	0.0341158
891	891	0.262764	0.12587	0.0330741
892	892	0.26237	0.12587	0.0330245
893	893	0.261977	0.12587	0.032975
894	894	0.261584	0.12587	0.0329256
895	895	0.261192	0.12587	0.0328762
896	896	0.2608	0.12587	0.0328269
897	897	0.260409	0.12587	0.0327777
898	898	0.260019	0.12587	0.0327286
899	899	0.259629	0.12587	0.0326796
900	900	0.25924	0.12587	0.0326306
901	901	0.258852	0.12587	0.0325817
902	902	0.258464	0.12587	0.0325328
903	903	0.258076	0.12587	0.0324841
904	904	0.257689	0.12587	0.0324354
905	905	0.257303	0.12587	0.0323868
906	906	0.256918	0.12587	0.0323382
907	907	0.256532	0.12587	0.0322897
908	908	0.256148	0.12587	0.0322413
909	909	0.255764	0.12587	0.032193
910	910	0.255381	0.12587	0.0321448
911	911	0.254998	0.12587	0.0320966
912	912	0.254616	0.12549	0.0319517
913	913	0.254234	0.12149	0.0308869
914	914	0.253853	0.11888	0.030178
915	915	0.253472	0.11888	0.0301328
916	916	0.253093	0.11888	0.0300876
917	917	0.252713	0.11888	0.0300425
918	918	0.252334	0.11546	0.0291345
919	919	0.251956	0.11189	0.0281914
920	920	0.251579	0.11189	0.0281491
921	921	0.251201	0.11189	0.0281069
922	922	0.250825	0.11189	0.0280648
923	923	0.250449	0.10943	0.0274066
924	924	0.250074	0.10543	0.0263653
925	925	0.249699	0.1049	0.0261934
926	926	0.249325	0.1049	0.0261541
927	927	0.248951	0.1049	0.0261149
928	928	0.248578	0.1049	0.0260758
929	929	0.248205	0.1049	0.0260367
930	930	0.247833	0.10239	0.0253756
931	931	0.247462	0.098387	0.024347
932	932	0.247091	0.097902	0.0241907
933	933	0.24672	0.097902	0.0241544
934	934	0.24635	0.097902	0.0241182
935	935	0.245981	0.097902	0.0240821
936	936	0.245613	0.097902	0.024046
937	937	0.245244	0.097902	0.0240099
938	938	0.244877	0.097902	0.0239739
939	939	0.24451	0.097902	0.023938
940	940	0.244143	0.097902	0.0239021
941	941	0.243777	0.097902	0.0238663
942	942	0.243412	0.097902	0.0238305
943	943	0.243047	0.097902	0.0237948
944	944	0.242683	0.097902	0.0237591
945	945	0.242319	0.097902	0.0237235
946	946	0.241956	0.097902	0.023688
947	947	0.241593	0.097902	0.0236525
948	948	0.241231	0.097902	0.023617
949	949	0.240869	0.097902	0.0235816
950	950	0.240508	0.097902	0.0235463
951	951	0.240148	0.097902	0.023511
952	952	0.239788	0.097902	0.0234757
953	953	0.239429	0.097902	0.0234405
954	954	0.23907	0.097227	0.023244
955	955	0.238711	0.093224	0.0222536
956	956	0.238354	0.090909	0.0216685
957	957	0.237996	0.090909	0.021636
958	958	0.23764	0.090909	0.0216036
959	959	0.237283	0.090909	0.0215712
960	960	0.236928	0.090909	0.0215389
961	961	0.236573	0.090909	0.0215066
962	962	0.236218	0.090909	0.0214743
963	963	0.235864	0.089172	0.0210325
964	964	0.23551	0.085169	0.0200582
965	965	0.235157	0.083916	0.0197335
966	966	0.234805	0.083916	0.0197039
967	967	0.234453	0.083916	0.0196744
968	968	0.234102	0.083916	0.0196449
969	969	0.233751	0.083916	0.0196154
970	970	0.2334	0.083916	0.019586
971	971	0.233051	0.083916	0.0195567
972	972	0.232701	0.083916	0.0195274
973	973	0.232352	0.083916	0.0194981
974	974	0.232004	0.083916	0.0194689
975	975	0.231656	0.083916	0.0194397
976	976	0.231309	0.083916	0.0194105
977	977	0.230962	0.083916	0.0193814
978	978	0.230616	0.083916	0.0193524
979	979	0.230271	0.083916	0.0193234
980	980	0.229925	0.083916	0.0192944
981	981	0.229581	0.083916	0.0192655
982	982	0.229237	0.083916	0.0192366
983	983	0.228893	0.083916	0.0192078
984	984	0.22855	0.083916	0.019179
985	985	0.228207	0.083916	0.0191503
986	986	0.227865	0.083916	0.0191216
987	987	0.227524	0.083916	0.0190929
988	988	0.227183	0.083916	0.0190643
989	989	0.226842	0.083916	0.0190357
990	990	0.226502	0.083916	0.0190072
991	991	0.226163	0.081983	0.0185415
992	992	0.225824	0.07798	0.0176097
993	993	0.225485	0.076923	0.017345
994	994	0.225147	0.076923	0.017319
995	995	0.22481	0.076923	0.0172931
996	996	0.224473	0.076923	0.0172671
997	997	0.224137	0.076923	0.0172413
998	998	0.223801	0.076923	0.0172154
999	999	0.223465	0.076923	0.0171896
1000	1000	0.22313	0.073928	0.0164956
1001	1001	0.222796	0.06993	0.0155801
1002	1002	0.222462	0.06993	0.0155568
1003	1003	0.222128	0.06993	0.0155334
1004	1004	0.221795	0.06993	0.0155102
1005	1005	0.221463	0.06993	0.0154869
1006	1006	0.221131	0.06993	0.0154637
1007	1007	0.2208	0.06993	0.0154405
1008	1008	0.220469	0.06993	0.0154174
1009	1009	0.220138	0.06993	0.0153943
1010	1010	0.219808	0.06993	0.0153712
1011	1011	0.219479	0.06993	0.0153481
1012	1012	0.21915	0.06993	0.0153251
1013	1013	0.218821	0.06993	0.0153022
1014	1014	0.218493	0.06993	0.0152792
1015	1015	0.218166	0.06993	0.0152563
1016	1016	0.217839	0.06993	0.0152335
1017	1017	0.217512	0.06993	0.0152106
1018	1018	0.217186	0.06993	0.0151878
1019	1019	0.216861	0.067801	0.0147034
1020	1020	0.216536	0.063798	0.0138145
1021	1021	0.216211	0.062937	0.0136077
1022	1022	0.215887	0.062937	0.0135873
1023	1023	0.215563	0.062937	0.0135669
1024	1024	0.21524	0.062937	0.0135466
1025	1025	0.214918	0.062937	0.0135263
1026	1026	0.214596	0.062937	0.013506
1027	1027	0.214274	0.062937	0.0134858
1028	1028	0.213953	0.062937	0.0134655
1029	1029	0.213632	0.062937	0.0134454
1030	1030	0.213312	0.062937	0.0134252
1031	1031	0.212992	0.062937	0.0134051
1032	1032	0.212673	0.062937	0.013385
1033	1033	0.212354	0.062937	0.0133649
1034	1034	0.212036	0.062937	0.0133449
1035	1035	0.211718	0.062937	0.0133249
1036	1036	0.211401	0.062937	0.0133049
1037	1037	0.211084	0.062937	0.013285
1038	1038	0.210767	0.062937	0.0132651
1039	1039	0.210452	0.062937	0.0132452
1040	1040	0.210136	0.062937	0.0132253
1041	1041	0.209821	0.062937	0.0132055
1042	1042	0.209507	0.059649	0.0124969
1043	1043	0.209193	0.055944	0.0117031
1044	1044	0.208879	0.055944	0.0116855
1045	1045	0.208566	0.055944	0.011668
1046	1046	0.208253	0.055944	0.0116505
1047	1047	0.207941	0.055944	0.0116331
1048	1048	0.20763	0.055944	0.0116156
1049	1049	0.207318	0.055944	0.0115982
1050	1050	0.207008	0.055944	0.0115808
1051	1051	0.206697	0.055944	0.0115635
1052	1052	0.206387	0.055944	0.0115461
1053	1053	0.206078	0.055944	0.0115288
1054	1054	0.205769	0.055944	0.0115116
1055	1055	0.205461	0.055944	0.0114943
1056	1056	0.205153	0.055944	0.0114771
1057	1057	0.204845	0.055944	0.0114599
1058	1058	0.204538	0.055944	0.0114427
1059	1059	0.204232	0.055944	0.0114255
1060	1060	0.203926	0.055944	0.0114084
1061	1061	0.20362	0.055944	0.0113913
1062	1062	0.203315	0.055944	0.0113742
1063	1063	0.20301	0.055944	0.0113572
1064	1064	0.202706	0.055944	0.0113402
1065	1065	0.202402	0.055944	0.0113232
1066	1066	0.202099	0.055944	0.0113062
1067	1067	0.201796	0.055944	0.0112893
1068	1068	0.201493	0.055944	0.0112723
1069	1069	0.201191	0.055944	0.0112554
1070	1070	0.20089	0.055944	0.0112386
1071	1071	0.200588	0.055944	0.0112217
1072	1072	0.200288	0.055944	0.0112049
1073	1073	0.199988	0.055944	0.0111881
1074	1074	0.199688	0.055944	0.0111713
1075	1075	0.199389	0.055944	0.0111546
1076	1076	0.19909	0.055944	0.0111379
1077	1077	0.198791	0.055944	0.0111212
1078	1078	0.198493	0.055944	0.0111045
1079	1079	0.198196	0.055944	0.0110879
1080	1080	0.197899	0.055944	0.0110712
1081	1081	0.197602	0.055944	0.0110547
1082	1082	0.197306	0.055944	0.0110381
1083	1083	0.19701	0.055944	0.0110215
1084	1084	0.196715	0.055944	0.011005
1085	1085	0.19642	0.055944	0.0109885
1086	1086	0.196126	0.055944	0.0109721
1087	1087	0.195832	0.055944	0.0109556
1088	1088	0.195538	0.055944	0.0109392
1089	1089	0.195245	0.053326	0.0104116
1090	1090	0.194952	0.049323	0.00961564
1091	1091	0.19466	0.048951	0.00952881
1092	1092	0.194368	0.048951	0.00951453
1093	1093	0.194077	0.048951	0.00950027
1094	1094	0.193786	0.048951	0.00948603
1095	1095	0.193496	0.048951	0.00947181
1096	1096	0.193206	0.048951	0.00945761
1097	1097	0.192916	0.048951	0.00944344
1098	1098	0.192627	0.048951	0.00942928
1099	1099	0.192338	0.048951	0.00941515
1100	1100	0.19205	0.048951	0.00940104
1101	1101	0.191762	0.048951	0.00938694
1102	1102	0.191475	0.048951	0.00937287
1103	1103	0.191188	0.048951	0.00935883
1104	1104	0.190901	0.048951	0.0093448
1105	1105	0.190615	0.048951	0.00933079
1106	1106	0.190329	0.048951	0.00931681
1107	1107	0.190044	0.048951	0.00930284
1108	1108	0.189759	0.048951	0.0092889
1109	1109	0.189475	0.048951	0.00927497
1110	1110	0.189191	0.048951	0.00926107
1111	1111	0.188907	0.048951	0.00924719
1112	1112	0.188624	0.048951	0.00923333
1113	1113	0.188341	0.048951	0.00921949
1114	1114	0.188059	0.048951	0.00920567
1115	1115	0.187777	0.048951	0.00919187
1116	1116	0.187496	0.048951	0.0091781
1117	1117	0.187215	0.048951	0.00916434
1118	1118	0.186934	0.048951	0.0091506
1119	1119	0.186654	0.048951	0.00913689
1120	1120	0.186374	0.048114	0.0089672
1121	1121	0.186095	0.044111	0.00820882
1122	1122	0.185816	0.041958	0.00779645
1123	1123	0.185537	0.041958	0.00778477
1124	1124	0.185259	0.041958	0.0077731
1125	1125	0.184981	0.041958	0.00776145
1126	1126	0.184704	0.041958	0.00774982
1127	1127	0.184427	0.041072	0.0075748
1128	1128	0.184151	0.037069	0.00682629
1129	1129	0.183875	0.034965	0.00642918
1130	1130	0.183599	0.034965	0.00641955
1131	1131	0.183324	0.034965	0.00640992
1132	1132	0.183049	0.034965	0.00640032
1133	1133	0.182775	0.034965	0.00639072
1134	1134	0.182501	0.034965	0.00638115
1135	1135	0.182227	0.034965	0.00637158
1136	1136	0.181954	0.034965	0.00636203
1137	1137	0.181682	0.034965	0.00635249
1138	1138	0.181409	0.037926	0.00688013
1139	1139	0.181137	0.041929	0.00759491
1140	1140	0.180866	0.041958	0.00758877
1141	1141	0.180595	0.041958	0.00757739
1142	1142	0.180324	0.041958	0.00756603
1143	1143	0.180054	0.041958	0.00755469
1144	1144	0.179784	0.041958	0.00754337
1145	1145	0.179514	0.041958	0.00753206
1146	1146	0.179245	0.041938	0.00751719
1147	1147	0.178977	0.037935	0.00678948
1148	1148	0.178708	0.034965	0.00624854
1149	1149	0.178441	0.034965	0.00623917
1150	1150	0.178173	0.034965	0.00622982
1151	1151	0.177906	0.034965	0.00622048
1152	1152	0.177639	0.034965	0.00621116
1153	1153	0.177373	0.034965	0.00620185
1154	1154	0.177107	0.034965	0.00619255
1155	1155	0.176842	0.034965	0.00618327
1156	1156	0.176577	0.034965	0.006174
1157	1157	0.176312	0.034965	0.00616475
1158	1158	0.176048	0.034965	0.00615551
1159	1159	0.175784	0.034965	0.00614628
1160	1160	0.17552	0.034965	0.00613707
1161	1161	0.175257	0.034965	0.00612787
1162	1162	0.174995	0.034965	0.00611869
1163	1163	0.174732	0.034965	0.00610952
1164	1164	0.17447	0.034965	0.00610036
1165	1165	0.174209	0.034965	0.00609121
1166	1166	0.173948	0.034965	0.00608208
1167	1167	0.173687	0.034965	0.00607297
1168	1168	0.173427	0.034965	0.00606387
1169	1169	0.173167	0.034965	0.00605478
1170	1170	0.172907	0.034965	0.0060457
1171	1171	0.172648	0.032773	0.0056582
1172	1172	0.172389	0.02877	0.00495964
1173	1173	0.172131	0.027972	0.00481485
1174	1174	0.171873	0.027972	0.00480763
1175	1175	0.171615	0.027972	0.00480042
1176	1176	0.171358	0.027972	0.00479323
1177	1177	0.171101	0.027972	0.00478604
1178	1178	0.170845	0.027972	0.00477887
1179	1179	0.170589	0.027972	0.00477171
1180	1180	0.170333	0.027972	0.00476455
1181	1181	0.170078	0.027972	0.00475741
1182	1182	0.169823	0.027972	0.00475028
1183	1183	0.169568	0.027972	0.00474316
1184	1184	0.169314	0.027972	0.00473605
1185	1185	0.16906	0.027972	0.00472895
1186	1186	0.168807	0.027972	0.00472187
1187	1187	0.168554	0.027972	0.00471479
1188	1188	0.168301	0.027972	0.00470772
1189	1189	0.168049	0.027972	0.00470067
1190	1190	0.167797	0.027972	0.00469362
1191	1191	0.167546	0.027972	0.00468658
1192	1192	0.167294	0.027972	0.00467956
1193	1193	0.167044	0.027972	0.00467255
1194	1194	0.166793	0.027972	0.00466554
1195	1195	0.166543	0.027972	0.00465855
1196	1196	0.166294	0.027972	0.00465157
1197	1197	0.166044	0.027972	0.00464459
1198	1198	0.165796	0.027972	0.00463763
1199	1199	0.165547	0.027972	0.00463068
1200	1200	0.165299	0.027972	0.00462374
1201	1201	0.165051	0.027972	0.00461681
1202	1202	0.164804	0.027972	0.00460989
1203	1203	0.164557	0.027972	0.00460298
1204	1204	0.16431	0.027972	0.00459608
1205	1205	0.164064	0.027972	0.00458919
1206	1206	0.163818	0.027972	0.00458231
1207	1207	0.163572	0.027972	0.00457545
1208	1208	0.163327	0.027972	0.00456859
1209	1209	0.163082	0.027972	0.00456174
1210	1210	0.162838	0.027972	0.0045549
1211	1211	0.162594	0.027972	0.00454807
1212	1212	0.16235	0.027972	0.00454126
1213	1213	0.162107	0.027972	0.00453445
1214	1214	0.161864	0.027972	0.00452765
1215	1215	0.161621	0.027972	0.00452087
1216	1216	0.161379	0.027972	0.00451409
1217	1217	0.161137	0.027972	0.00450733
1218	1218	0.160896	0.027972	0.00450057
1219	1219	0.160654	0.027972	0.00449382
1220	1220	0.160414	0.027972	0.00448709
1221	1221	0.160173	0.027972	0.00448036
1222	1222	0.159933	0.027972	0.00447365
1223	1223	0.159693	0.027972	0.00446694
1224	1224	0.159454	0.027972	0.00446025
1225	1225	0.159215	0.027972	0.00445356
1226	1226	0.158976	0.027972	0.00444689
1227	1227	0.158738	0.027972	0.00444022
1228	1228	0.1585	0.027972	0.00443357
1229	1229	0.158263	0.027972	0.00442692
1230	1230	0.158025	0.027972	0.00442028
1231	1231	0.157788	0.027972	0.00441366
1232	1232	0.157552	0.027972	0.00440704
1233	1233	0.157316	0.027972	0.00440044
1234	1234	0.15708	0.027972	0.00439384
1235	1235	0.156845	0.027972	0.00438726
1236	1236	0.156609	0.027972	0.00438068
1237	1237	0.156375	0.027972	0.00437411
1238	1238	0.15614	0.027972	0.00436756
1239	1239	0.155906	0.027972	0.00436101
1240	1240	0.155673	0.027972	0.00435447
1241	1241	0.155439	0.027972	0.00434795
1242	1242	0.155206	0.027972	0.00434143
1243	1243	0.154974	0.027972	0.00433492
1244	1244	0.154741	0.027972	0.00432843
1245	1245	0.154509	0.027972	0.00432194
1246	1246	0.154278	0.027972	0.00431546
1247	1247	0.154047	0.027972	0.00430899
1248	1248	0.153816	0.027972	0.00430253
1249	1249	0.153585	0.027972	0.00429608
1250	1250	0.153355	0.027972	0.00428965
1251	1251	0.153125	0.027972	0.00428322
1252	1252	0.152896	0.027972	0.0042768
1253	1253	0.152666	0.027972	0.00427039
1254	1254	0.152438	0.027972	0.00426398
1255	1255	0.152209	0.027972	0.00425759
1256	1256	0.151981	0.027972	0.00425121
1257	1257	0.151753	0.027972	0.00424484
1258	1258	0.151526	0.027972	0.00423848
1259	1259	0.151299	0.027972	0.00423212
1260	1260	0.151072	0.027972	0.00422578
1261	1261	0.150845	0.027972	0.00421945
1262	1262	0.150619	0.027972	0.00421312
1263	1263	0.150394	0.027972	0.00420681
1264	1264	0.150168	0.027972	0.0042005
1265	1265	0.149943	0.027972	0.00419421
1266	1266	0.149718	0.027972	0.00418792
1267	1267	0.149494	0.027972	0.00418164
1268	1268	0.14927	0.027972	0.00417537
1269	1269	0.149046	0.027972	0.00416912
1270	1270	0.148823	0.027972	0.00416287
1271	1271	0.1486	0.027972	0.00415663
1272	1272	0.148377	0.027972	0.0041504
1273	1273	0.148154	0.027972	0.00414418
1274	1274	0.147932	0.027972	0.00413796
1275	1275	0.147711	0.027972	0.00413176
1276	1276	0.147489	0.027972	0.00412557
1277	1277	0.147268	0.027972	0.00411939
1278	1278	0.147047	0.024033	0.00353399
1279	1279	0.146827	0.020979	0.00308028
1280	1280	0.146607	0.020979	0.00307567
1281	1281	0.146387	0.020979	0.00307106
1282	1282	0.146168	0.020979	0.00306645
1283	1283	0.145949	0.020979	0.00306186
1284	1284	0.14573	0.020979	0.00305727
1285	1285	0.145512	0.020979	0.00305269
1286	1286	0.145293	0.020979	0.00304811
1287	1287	0.145076	0.020979	0.00304354
1288	1288	0.144858	0.020979	0.00303898
1289	1289	0.144641	0.020979	0.00303442
1290	1290	0.144424	0.020979	0.00302988
1291	1291	0.144208	0.020979	0.00302534
1292	1292	0.143992	0.020979	0.0030208
1293	1293	0.143776	0.020979	0.00301627
1294	1294	0.14356	0.020979	0.00301175
1295	1295	0.143345	0.020979	0.00300724
1296	1296	0.14313	0.020979	0.00300273
1297	1297	0.142916	0.020979	0.00299823
1298	1298	0.142702	0.020979	0.00299374
1299	1299	0.142488	0.020979	0.00298925
1300	1300	0.142274	0.020979	0.00298477
1301	1301	0.142061	0.020979	0.00298029
1302	1302	0.141848	0.020979	0.00297583
1303	1303	0.141635	0.020979	0.00297137
1304	1304	0.141423	0.020979	0.00296691
1305	1305	0.141211	0.020979	0.00296247
1306	1306	0.140999	0.020979	0.00295803
1307	1307	0.140788	0.020979	0.00295359
1308	1308	0.140577	0.020979	0.00294916
1309	1309	0.140366	0.020979	0.00294474
1310	1310	0.140156	0.020979	0.00294033
1311	1311	0.139946	0.020979	0.00293592
1312	1312	0.139736	0.020979	0.00293152
1313	1313	0.139527	0.020979	0.00292713
1314	1314	0.139317	0.020979	0.00292274
1315	1315	0.139109	0.020979	0.00291836
1316	1316	0.1389	0.020979	0.00291399
1317	1317	0.138692	0.020979	0.00290962
1318	1318	0.138484	0.020979	0.00290526
1319	1319	0.138276	0.020979	0.0029009
1320	1320	0.138069	0.020979	0.00289655
1321	1321	0.137862	0.020979	0.00289221
1322	1322	0.137656	0.020979	0.00288788
1323	1323	0.137449	0.020979	0.00288355
1324	1324	0.137243	0.020979	0.00287923
1325	1325	0.137038	0.020979	0.00287491
1326	1326	0.136832	0.020979	0.0028706
1327	1327	0.136627	0.020979	0.0028663
1328	1328	0.136422	0.020979	0.002862
1329	1329	0.136218	0.020979	0.00285771
1330	1330	0.136014	0.020979	0.00285343
1331	1331	0.13581	0.020979	0.00284915
1332	1332	0.135606	0.020979	0.00284488
1333	1333	0.135403	0.020979	0.00284062
1334	1334	0.1352	0.020979	0.00283636
1335	1335	0.134997	0.020979	0.00283211
1336	1336	0.134795	0.020979	0.00282786
1337	1337	0.134593	0.020979	0.00282363
1338	1338	0.134391	0.020979	0.00281939
1339	1339	0.13419	0.020979	0.00281517
1340	1340	0.133989	0.020979	0.00281095
1341	1341	0.133788	0.020979	0.00280674
1342	1342	0.133587	0.020979	0.00280253
1343	1343	0.133387	0.020979	0.00279833
1344	1344	0.133187	0.020979	0.00279413
1345	1345	0.132988	0.020979	0.00278995
1346	1346	0.132788	0.020979	0.00278576
1347	1347	0.132589	0.020979	0.00278159
1348	1348	0.13239	0.020979	0.00277742
1349	1349	0.132192	0.020979	0.00277326
1350	1350	0.131994	0.020979	0.0027691
1351	1351	0.131796	0.020979	0.00276495
1352	1352	0.131598	0.020979	0.0027608
1353	1353	0.131401	0.020979	0.00275667
1354	1354	0.131204	0.020979	0.00275253
1355	1355	0.131008	0.020979	0.00274841
1356	1356	0.130811	0.020979	0.00274429
1357	1357	0.130615	0.020979	0.00274018
1358	1358	0.130419	0.020979	0.00273607
1359	1359	0.130224	0.020979	0.00273197
1360	1360	0.130029	0.020979	0.00272787
1361	1361	0.129834	0.020979	0.00272378
1362	1362	0.129639	0.020979	0.0027197
1363	1363	0.129445	0.020979	0.00271562
1364	1364	0.129251	0.020979	0.00271155
1365	1365	0.129057	0.020979	0.00270749
1366	1366	0.128864	0.020979	0.00270343
1367	1367	0.128671	0.020979	0.00269938
1368	1368	0.128478	0.020979	0.00269533
1369	1369	0.128285	0.020979	0.00269129
1370	1370	0.128093	0.020979	0.00268726
1371	1371	0.127901	0.020979	0.00268323
1372	1372	0.127709	0.020979	0.00267921
1373	1373	0.127518	0.020979	0.00267519
1374	1374	0.127327	0.020979	0.00267118
1375	1375	0.127136	0.020979	0.00266718
1376	1376	0.126945	0.020979	0.00266318
1377	1377	0.126755	0.020979	0.00265919
1378	1378	0.126565	0.020979	0.00265521
1379	1379	0.126375	0.020979	0.00265123
1380	1380	0.126186	0.020979	0.00264725
1381	1381	0.125997	0.020979	0.00264328
1382	1382	0.125808	0.020979	0.00263932
1383	1383	0.125619	0.020979	0.00263537
1384	1384	0.125431	0.020979	0.00263142
1385	1385	0.125243	0.020979	0.00262747
1386	1386	0.125055	0.020979	0.00262353
1387	1387	0.124868	0.020979	0.0026196
1388	1388	0.124681	0.020979	0.00261567
1389	1389	0.124494	0.020979	0.00261175
1390	1390	0.124307	0.020979	0.00260784
1391	1391	0.124121	0.020979	0.00260393
1392	1392	0.123935	0.020979	0.00260003
1393	1393	0.123749	0.020979	0.00259613
1394	1394	0.123564	0.020979	0.00259224
1395	1395	0.123378	0.020979	0.00258835
1396	1396	0.123193	0.020979	0.00258447
1397	1397	0.123009	0.020979	0.0025806
1398	1398	0.122824	0.020979	0.00257673
1399	1399	0.12264	0.020979	0.00257287
1400	1400	0.122456	0.020979	0.00256901
1401	1401	0.122273	0.020979	0.00256516
1402	1402	0.12209	0.020979	0.00256132
1403	1403	0.121907	0.020979	0.00255748
1404	1404	0.121724	0.020979	0.00255365
1405	1405	0.121541	0.020979	0.00254982
1406	1406	0.121359	0.020979	0.002546
1407	1407	0.121177	0.020979	0.00254218
1408	1408	0.120996	0.020979	0.00253837
1409	1409	0.120814	0.020979	0.00253456
1410	1410	0.120633	0.020979	0.00253077
1411	1411	0.120452	0.020979	0.00252697
1412	1412	0.120272	0.020979	0.00252318
1413	1413	0.120092	0.020979	0.0025194
1414	1414	0.119912	0.020979	0.00251563
1415	1415	0.119732	0.020979	0.00251186
1416	1416	0.119552	0.020979	0.00250809
1417	1417	0.119373	0.020979	0.00250433
1418	1418	0.119194	0.020979	0.00250058
1419	1419	0.119016	0.020979	0.00249683
1420	1420	0.118837	0.020979	0.00249309
1421	1421	0.118659	0.020979	0.00248935
1422	1422	0.118481	0.020979	0.00248562
1423	1423	0.118304	0.020979	0.00248189
1424	1424	0.118126	0.020979	0.00247817
1425	1425	0.117949	0.020979	0.00247446
1426	1426	0.117773	0.020979	0.00247075
1427	1427	0.117596	0.020979	0.00246705
1428	1428	0.11742	0.023969	0.00281443
1429	1429	0.117244	0.027972	0.00327954
1430	1430	0.117068	0.021371	0.00250186
1431	1431	0.116893	0.021377	0.00249881
1432	1432	0.116717	0.021382	0.00249565
1433	1433	0.116542	0.021388	0.00249261
1434	1434	0.116368	0.021394	0.00248957
1435	1435	0.116193	0.0214	0.00248654
1436	1436	0.116019	0.021406	0.00248351
1437	1437	0.115845	0.021412	0.00248048
1438	1438	0.115672	0.021418	0.00247745
1439	1439	0.115498	0.021424	0.00247443
1440	1440	0.115325	0.02143	0.00247142
1441	1441	0.115152	0.021435	0.00246829
1442	1442	0.11498	0.021441	0.00246528
1443	1443	0.114807	0.021447	0.00246227
1444	1444	0.114635	0.021453	0.00245927
1445	1445	0.114463	0.021459	0.00245627
1446	1446	0.114292	0.021465	0.00245327
1447	1447	0.114121	0.021471	0.00245028
1448	1448	0.113949	0.021477	0.00244729
1449	1449	0.113779	0.021483	0.00244431
1450	1450	0.113608	0.021489	0.00244133
1451	1451	0.113438	0.021494	0.00243823
1452	1452	0.113268	0.0215	0.00243526
1453	1453	0.113098	0.021506	0.00243229
1454	1454	0.112929	0.021512	0.00242932
1455	1455	0.112759	0.021518	0.00242635
1456	1456	0.11259	0.021524	0.00242339
1457	1457	0.112422	0.02153	0.00242044
1458	1458	0.112253	0.021536	0.00241748
1459	1459	0.112085	0.021542	0.00241453
1460	1460	0.111917	0.021547	0.00241147
1461	1461	0.111749	0.021553	0.00240853
1462	1462	0.111582	0.021559	0.00240559
1463	1463	0.111414	0.021565	0.00240265
1464	1464	0.111247	0.021571	0.00239971
1465	1465	0.111081	0.021577	0.00239678
1466	1466	0.110914	0.021583	0.00239386
1467	1467	0.110748	0.021589	0.00239093
1468	1468	0.110582	0.021595	0.00238801
1469	1469	0.110416	0.021601	0.0023851
1470	1470	0.110251	0.021606	0.00238207
1471	1471	0.110085	0.021612	0.00237916
1472	1472	0.10992	0.021618	0.00237626
1473	1473	0.109756	0.021624	0.00237335
1474	1474	0.109591	0.02163	0.00237045
1475	1475	0.109427	0.021636	0.00236756
1476	1476	0.109263	0.021642	0.00236466
1477	1477	0.109099	0.021648	0.00236177
1478	1478	0.108935	0.021654	0.00235889
1479	1479	0.108772	0.021659	0.0023559
1480	1480	0.108609	0.021665	0.00235302
1481	1481	0.108446	0.021671	0.00235014
1482	1482	0.108284	0.021677	0.00234727
1483	1483	0.108121	0.021683	0.0023444
1484	1484	0.107959	0.021689	0.00234153
1485	1485	0.107798	0.021695	0.00233867
1486	1486	0.107636	0.021701	0.00233581
1487	1487	0.107475	0.021707	0.00233295
1488	1488	0.107314	0.021713	0.0023301
1489	1489	0.107153	0.021718	0.00232714
1490	1490	0.106992	0.021724	0.0023243
1491	1491	0.106832	0.02173	0.00232145
1492	1492	0.106672	0.021736	0.00231861
1493	1493	0.106512	0.021742	0.00231578
1494	1494	0.106352	0.021748	0.00231295
1495	1495	0.106193	0.021754	0.00231012
1496	1496	0.106034	0.02176	0.00230729
1497	1497	0.105875	0.021766	0.00230447
1498	1498	0.105716	0.021771	0.00230154
1499	1499	0.105557	0.021777	0.00229872
1500	1500	0.105399	0.021783	0.00229591
1501	1501	0.105241	0.021789	0.0022931
1502	1502	0.105084	0.021795	0.00229029
1503	1503	0.104926	0.021801	0.00228749
1504	1504	0.104769	0.021807	0.00228469
1505	1505	0.104612	0.021813	0.00228189
1506	1506	0.104455	0.021819	0.0022791
1507	1507	0.104298	0.021825	0.00227631
1508	1508	0.104142	0.02183	0.00227342
1509	1509	0.103986	0.021836	0.00227064
1510	1510	0.10383	0.021842	0.00226786
1511	1511	0.103674	0.021848	0.00226508
1512	1512	0.103519	0.021854	0.0022623
1513	1513	0.103364	0.02186	0.00225953
1514	1514	0.103209	0.021866	0.00225677
1515	1515	0.103054	0.021872	0.002254
1516	1516	0.1029	0.021878	0.00225124
1517	1517	0.102746	0.021883	0.00224838
1518	1518	0.102592	0.021889	0.00224563
1519	1519	0.102438	0.021895	0.00224287
1520	1520	0.102284	0.021901	0.00224013
1521	1521	0.102131	0.021907	0.00223738
1522	1522	0.101978	0.021913	0.00223464
1523	1523	0.101825	0.021919	0.0022319
1524	1524	0.101672	0.021925	0.00222917
1525	1525	0.10152	0.021931	0.00222643
1526	1526	0.101368	0.021937	0.0022237
1527	1527	0.101216	0.021942	0.00222088
1528	1528	0.101064	0.021948	0.00221816
1529	1529	0.100913	0.021954	0.00221544
1530	1530	0.100761	0.02196	0.00221272
1531	1531	0.10061	0.021966	0.00221001
1532	1532	0.10046	0.021972	0.0022073
1533	1533	0.100309	0.021978	0.00220459
1534	1534	0.100159	0.021984	0.00220189
1535	1535	0.100009	0.02199	0.00219919
1536	1536	0.0998586	0.021995	0.00219639
1537	1537	0.0997089	0.022001	0.0021937
1538	1538	0.0995595	0.022007	0.00219101
1539	1539	0.0994103	0.022013	0.00218832
1540	1540	0.0992613	0.022019	0.00218563
1541	1541	0.0991125	0.022025	0.00218295
1542	1542	0.0989639	0.022031	0.00218027
1543	1543	0.0988156	0.022037	0.0021776
1544	1544	0.0986675	0.022043	0.00217493
1545	1545	0.0985196	0.022049	0.00217226
1546	1546	0.0983719	0.022054	0.00216949
1547	1547	0.0982245	0.02206	0.00216683
1548	1548	0.0980772	0.022066	0.00216417
1549	1549	0.0979302	0.022072	0.00216152
1550	1550	0.0977834	0.022078	0.00215886
1551	1551	0.0976369	0.022084	0.00215621
1552	1552	0.0974905	0.02209	0.00215357
1553	1553	0.0973444	0.022096	0.00215092
1554	1554	0.0971985	0.022102	0.00214828
1555	1555	0.0970528	0.022107	0.00214555
1556	1556	0.0969073	0.022113	0.00214291
1557	1557	0.0967621	0.022119	0.00214028
1558	1558	0.0966171	0.022125	0.00213765
1559	1559	0.0964722	0.022131	0.00213503
1560	1560	0.0963276	0.022137	0.0021324
1561	1561	0.0961833	0.022143	0.00212979
1562	1562	0.0960391	0.022149	0.00212717
1563	1563	0.0958951	0.022155	0.00212456
1564	1564	0.0957514	0.022161	0.00212195
1565	1565	0.0956079	0.022166	0.00211924
1566	1566	0.0954646	0.022172	0.00211664
1567	1567	0.0953215	0.022178	0.00211404
1568	1568	0.0951786	0.022184	0.00211144
1569	1569	0.095036	0.02219	0.00210885
1570	1570	0.0948935	0.022196	0.00210626
1571	1571	0.0947513	0.022202	0.00210367
1572	1572	0.0946093	0.022208	0.00210108
1573	1573	0.0944674	0.022214	0.0020985
1574	1574	0.0943259	0.022219	0.00209583
1575	1575	0.0941845	0.022225	0.00209325
1576	1576	0.0940433	0.022231	0.00209068
1577	1577	0.0939023	0.022237	0.00208811
1578	1578	0.0937616	0.022243	0.00208554
1579	1579	0.0936211	0.022249	0.00208297
1580	1580	0.0934807	0.022255	0.00208041
1581	1581	0.0933406	0.022261	0.00207786
1582	1582	0.0932007	0.022267	0.0020753
1583	1583	0.093061	0.022273	0.00207275
1584	1584	0.0929215	0.022278	0.00207011
1585	1585	0.0927822	0.022284	0.00206756
1586	1586	0.0926432	0.02229	0.00206502
1587	1587	0.0925043	0.022296	0.00206248
1588	1588	0.0923657	0.022302	0.00205994
1589	1589	0.0922272	0.022308	0.0020574
1590	1590	0.092089	0.022314	0.00205487
1591	1591	0.0919509	0.02232	0.00205235
1592	1592	0.0918131	0.022326	0.00204982
1593	1593	0.0916755	0.022331	0.00204721
1594	1594	0.0915381	0.022337	0.00204469
1595	1595	0.0914009	0.022343	0.00204217
1596	1596	0.0912639	0.022349	0.00203966
1597	1597	0.0911271	0.022355	0.00203715
1598	1598	0.0909905	0.022361	0.00203464
1599	1599	0.0908541	0.022367	0.00203213
1600	1600	0.090718	0.022373	0.00202963
1601	1601	0.090582	0.022379	0.00202713
1602	1602	0.0904462	0.022385	0.00202464
1603	1603	0.0903106	0.02239	0.00202206
1604	1604	0.0901753	0.022396	0.00201957
1605	1605	0.0900401	0.022402	0.00201708
1606	1606	0.0899052	0.022408	0.00201459
1607	1607	0.0897704	0.022414	0.00201211
1608	1608	0.0896358	0.02242	0.00200964
1609	1609	0.0895015	0.022426	0.00200716
1610	1610	0.0893673	0.022432	0.00200469
1611	1611	0.0892334	0.022438	0.00200222
1612	1612	0.0890996	0.022443	0.00199966
1613	1613	0.0889661	0.022449	0.0019972
1614	1614	0.0888327	0.022455	0.00199474
1615	1615	0.0886996	0.022461	0.00199228
1616	1616	0.0885666	0.022467	0.00198983
1617	1617	0.0884339	0.022473	0.00198737
1618	1618	0.0883013	0.022479	0.00198493
1619	1619	0.088169	0.022485	0.00198248
1620	1620	0.0880368	0.022491	0.00198004
1621	1621	0.0879049	0.022497	0.0019776
1622	1622	0.0877731	0.022502	0.00197507
1623	1623	0.0876416	0.022508	0.00197264
1624	1624	0.0875102	0.022514	0.0019702
1625	1625	0.087379	0.02252	0.00196778
1626	1626	0.0872481	0.022526	0.00196535
1627	1627	0.0871173	0.022532	0.00196293
1628	1628	0.0869867	0.022538	0.00196051
1629	1629	0.0868563	0.022544	0.00195809
1630	1630	0.0867261	0.02255	0.00195567
1631	1631	0.0865961	0.022555	0.00195318
1632	1632	0.0864663	0.022561	0.00195077
1633	1633	0.0863367	0.022567	0.00194836
1634	1634	0.0862073	0.022573	0.00194596
1635	1635	0.0860781	0.022579	0.00194356
1636	1636	0.0859491	0.022585	0.00194116
1637	1637	0.0858203	0.022591	0.00193877
1638	1638	0.0856916	0.022597	0.00193637
1639	1639	0.0855632	0.022603	0.00193398
1640	1640	0.085435	0.022609	0.0019316
1641	1641	0.0853069	0.022614	0.00192913
1642	1642	0.085179	0.02262	0.00192675
1643	1643	0.0850514	0.022626	0.00192437
1644	1644	0.0849239	0.022632	0.001922
1645	1645	0.0847966	0.022638	0.00191963
1646	1646	0.0846695	0.022644	0.00191726
1647	1647	0.0845426	0.02265	0.00191489
1648	1648	0.0844159	0.022656	0.00191253
1649	1649	0.0842893	0.022662	0.00191016
1650	1650	0.084163	0.022667	0.00190772
1651	1651	0.0840368	0.022673	0.00190537
1652	1652	0.0839109	0.022679	0.00190301
1653	1653	0.0837851	0.022685	0.00190067
1654	1654	0.0836595	0.022691	0.00189832
1655	1655	0.0835341	0.022697	0.00189597
1656	1656	0.0834089	0.022703	0.00189363
1657	1657	0.0832839	0.022709	0.00189129
1658	1658	0.0831591	0.022715	0.00188896
1659	1659	0.0830344	0.022721	0.00188663
1660	1660	0.08291	0.022726	0.00188421
1661	1661	0.0827857	0.022732	0.00188188
1662	1662	0.0826616	0.022738	0.00187956
1663	1663	0.0825377	0.022744	0.00187724
1664	1664	0.082414	0.02275	0.00187492
1665	1665	0.0822905	0.022756	0.0018726
1666	1666	0.0821671	0.022762	0.00187029
1667	1667	0.082044	0.022768	0.00186798
1668	1668	0.081921	0.022774	0.00186567
1669	1669	0.0817982	0.022779	0.00186328
1670	1670	0.0816756	0.022785	0.00186098
1671	1671	0.0815532	0.022791	0.00185868
1672	1672	0.0814309	0.022797	0.00185638
1673	1673	0.0813089	0.022803	0.00185409
1674	1674	0.081187	0.022809	0.00185179
1675	1675	0.0810653	0.022815	0.00184951
1676	1676	0.0809438	0.022821	0.00184722
1677	1677	0.0808225	0.022827	0.00184493
1678	1678	0.0807013	0.022833	0.00184265
1679	1679	0.0805804	0.022838	0.00184029
1680	1680	0.0804596	0.022844	0.00183802
1681	1681	0.080339	0.02285	0.00183575
1682	1682	0.0802186	0.022856	0.00183348
1683	1683	0.0800984	0.022862	0.00183121
1684	1684	0.0799783	0.022868	0.00182894
1685	1685	0.0798584	0.022874	0.00182668
1686	1686	0.0797387	0.02288	0.00182442
1687	1687	0.0796192	0.022886	0.00182217
1688	1688	0.0794999	0.022891	0.00181983
1689	1689	0.0793807	0.022897	0.00181758
1690	1690	0.0792617	0.022903	0.00181533
1691	1691	0.0791429	0.022909	0.00181309
1692	1692	0.0790243	0.022915	0.00181084
1693	1693	0.0789058	0.022921	0.0018086
1694	1694	0.0787876	0.022927	0.00180636
1695	1695	0.0786695	0.022933	0.00180413
1696	1696	0.0785516	0.022939	0.00180189
1697	1697	0.0784338	0.022944	0.00179959
1698	1698	0.0783163	0.02295	0.00179736
1699	1699	0.0781989	0.022956	0.00179513
1700	1700	0.0780817	0.022962	0.00179291
1701	1701	0.0779646	0.022968	0.00179069
1702	1702	0.0778478	0.022974	0.00178847
1703	1703	0.0777311	0.02298	0.00178626
1704	1704	0.0776146	0.022986	0.00178405
1705	1705	0.0774982	0.022992	0.00178184
1706	1706	0.0773821	0.022998	0.00177963
1707	1707	0.0772661	0.023003	0.00177735
1708	1708	0.0771503	0.023009	0.00177515
1709	1709	0.0770346	0.023015	0.00177295
1710	1710	0.0769192	0.023021	0.00177076
1711	1711	0.0768039	0.023027	0.00176856
1712	1712	0.0766888	0.023033	0.00176637
1713	1713	0.0765738	0.023039	0.00176418
1714	1714	0.076459	0.023045	0.001762
1715	1715	0.0763444	0.023051	0.00175982
1716	1716	0.07623	0.023056	0.00175756
1717	1717	0.0761158	0.023062	0.00175538
1718	1718	0.0760017	0.023068	0.00175321
1719	1719	0.0758878	0.023074	0.00175103
1720	1720	0.075774	0.02308	0.00174886
1721	1721	0.0756604	0.023086	0.0017467
1722	1722	0.075547	0.023092	0.00174453
1723	1723	0.0754338	0.023098	0.00174237
1724	1724	0.0753207	0.023104	0.00174021
1725	1725	0.0752078	0.02311	0.00173805
1726	1726	0.0750951	0.023115	0.00173582
1727	1727	0.0749825	0.023121	0.00173367
1728	1728	0.0748701	0.023127	0.00173152
1729	1729	0.0747579	0.023133	0.00172938
1730	1730	0.0746459	0.023139	0.00172723
1731	1731	0.074534	0.023145	0.00172509
1732	1732	0.0744223	0.023151	0.00172295
1733	1733	0.0743107	0.023157	0.00172081
1734	1734	0.0741993	0.023163	0.00171868
1735	1735	0.0740881	0.023168	0.00171647
1736	1736	0.0739771	0.023174	0.00171434
1737	1737	0.0738662	0.02318	0.00171222
1738	1738	0.0737555	0.023186	0.00171009
1739	1739	0.0736449	0.023192	0.00170797
1740	1740	0.0735345	0.023198	0.00170585
1741	1741	0.0734243	0.023204	0.00170374
1742	1742	0.0733143	0.02321	0.00170162
1743	1743	0.0732044	0.023216	0.00169951
1744	1744	0.0730947	0.023222	0.0016974
1745	1745	0.0729851	0.023227	0.00169522
1746	1746	0.0728757	0.023233	0.00169312
1747	1747	0.0727665	0.023239	0.00169102
1748	1748	0.0726574	0.023245	0.00168892
1749	1749	0.0725485	0.023251	0.00168683
1750	1750	0.0724398	0.023257	0.00168473
1751	1751	0.0723312	0.023263	0.00168264
1752	1752	0.0722228	0.023269	0.00168055
1753	1753	0.0721145	0.023275	0.00167847
1754	1754	0.0720064	0.02328	0.00167631
1755	1755	0.0718985	0.023286	0.00167423
1756	1756	0.0717907	0.023292	0.00167215
1757	1757	0.0716831	0.023298	0.00167007
1758	1758	0.0715757	0.023304	0.001668
1759	1759	0.0714684	0.02331	0.00166593
1760	1760	0.0713613	0.023316	0.00166386
1761	1761	0.0712543	0.023322	0.00166179
1762	1762	0.0711475	0.023328	0.00165973
1763	1763	0.0710409	0.023334	0.00165767
1764	1764	0.0709344	0.023339	0.00165554
1765	1765	0.0708281	0.023345	0.00165348
1766	1766	0.0707219	0.023351	0.00165143
1767	1767	0.0706159	0.023357	0.00164938
1768	1768	0.0705101	0.023363	0.00164733
1769	1769	0.0704044	0.023369	0.00164528
1770	1770	0.0702988	0.023375	0.00164324
1771	1771	0.0701935	0.023381	0.00164119
1772	1772	0.0700883	0.023387	0.00163915
1773	1773	0.0699832	0.023392	0.00163705
1774	1774	0.0698783	0.023398	0.00163501
1775	1775	0.0697736	0.023404	0.00163298
1776	1776	0.069669	0.02341	0.00163095
1777	1777	0.0695646	0.023416	0.00162892
1778	1778	0.0694603	0.023422	0.0016269
1779	1779	0.0693562	0.023428	0.00162488
1780	1780	0.0692522	0.023434	0.00162286
1781	1781	0.0691484	0.02344	0.00162084
1782	1782	0.0690448	0.023446	0.00161882
1783	1783	0.0689413	0.023451	0.00161674
1784	1784	0.068838	0.023457	0.00161473
1785	1785	0.0687348	0.023463	0.00161272
1786	1786	0.0686318	0.023469	0.00161072
1787	1787	0.0685289	0.023475	0.00160872
1788	1788	0.0684262	0.023481	0.00160671
1789	1789	0.0683236	0.023487	0.00160472
1790	1790	0.0682212	0.023493	0.00160272
1791	1791	0.0681189	0.023499	0.00160073
1792	1792	0.0680168	0.023504	0.00159867
1793	1793	0.0679149	0.02351	0.00159668
1794	1794	0.0678131	0.023516	0.00159469
1795	1795	0.0677114	0.023522	0.00159271
1796	1796	0.06761	0.023528	0.00159073
1797	1797	0.0675086	0.023534	0.00158875
1798	1798	0.0674074	0.02354	0.00158677
1799	1799	0.0673064	0.023546	0.0015848
1800	1800	0.0672055	0.023552	0.00158282
1801	1801	0.0671048	0.023558	0.00158085
1802	1802	0.0670042	0.023563	0.00157882
1803	1803	0.0669038	0.023569	0.00157685
1804	1804	0.0668035	0.023575	0.00157489
1805	1805	0.0667034	0.023581	0.00157293
1806	1806	0.0666034	0.023587	0.00157097
1807	1807	0.0665035	0.023593	0.00156902
1808	1808	0.0664039	0.023599	0.00156706
1809	1809	0.0663043	0.023605	0.00156511
1810	1810	0.066205	0.023611	0.00156317
1811	1811	0.0661057	0.023616	0.00156115
1812	1812	0.0660066	0.023622	0.00155921
1813	1813	0.0659077	0.023628	0.00155727
1814	1814	0.0658089	0.023634	0.00155533
1815	1815	0.0657103	0.02364	0.00155339
1816	1816	0.0656118	0.023646	0.00155146
1817	1817	0.0655134	0.023652	0.00154952
1818	1818	0.0654152	0.023658	0.00154759
1819	1819	0.0653172	0.023664	0.00154567
1820	1820	0.0652193	0.02367	0.00154374
1821	1821	0.0651215	0.023675	0.00154175
1822	1822	0.0650239	0.023681	0.00153983
1823	1823	0.0649265	0.023687	0.00153791
1824	1824	0.0648291	0.023693	0.001536
1825	1825	0.064732	0.023699	0.00153408
1826	1826	0.0646349	0.023705	0.00153217
1827	1827	0.0645381	0.023711	0.00153026
1828	1828	0.0644413	0.023717	0.00152836
1829	1829	0.0643447	0.023723	0.00152645
1830	1830	0.0642483	0.023728	0.00152448
1831	1831	0.064152	0.023734	0.00152258
1832	1832	0.0640558	0.02374	0.00152069
1833	1833	0.0639598	0.023746	0.00151879
1834	1834	0.063864	0.023752	0.0015169
1835	1835	0.0637682	0.023758	0.00151501
1836	1836	0.0636727	0.023764	0.00151312
1837	1837	0.0635772	0.02377	0.00151123
1838	1838	0.0634819	0.023776	0.00150935
1839	1839	0.0633868	0.023782	0.00150746
1840	1840	0.0632918	0.023787	0.00150552
1841	1841	0.0631969	0.023793	0.00150364
1842	1842	0.0631022	0.023799	0.00150177
1843	1843	0.0630076	0.023805	0.0014999
1844	1844	0.0629132	0.023811	0.00149803
1845	1845	0.0628189	0.023817	0.00149616
1846	1846	0.0627247	0.023823	0.00149429
1847	1847	0.0626307	0.023829	0.00149243
1848	1848	0.0625368	0.023835	0.00149056
1849	1849	0.0624431	0.02384	0.00148864
1850	1850	0.0623495	0.023846	0.00148679
1851	1851	0.062256	0.023852	0.00148493
1852	1852	0.0621627	0.023858	0.00148308
1853	1853	0.0620695	0.023864	0.00148123
1854	1854	0.0619765	0.02387	0.00147938
1855	1855	0.0618836	0.023876	0.00147753
1856	1856	0.0617908	0.023882	0.00147569
1857	1857	0.0616982	0.023888	0.00147385
1858	1858	0.0616058	0.023894	0.00147201
1859	1859	0.0615134	0.023899	0.00147011
1860	1860	0.0614212	0.023905	0.00146827
1861	1861	0.0613292	0.023911	0.00146644
1862	1862	0.0612372	0.023917	0.00146461
1863	1863	0.0611454	0.023923	0.00146278
1864	1864	0.0610538	0.023929	0.00146096
1865	1865	0.0609623	0.023935	0.00145913
1866	1866	0.0608709	0.023941	0.00145731
1867	1867	0.0607797	0.023947	0.00145549
1868	1868	0.0606886	0.023952	0.00145361
1869	1869	0.0605976	0.023958	0.0014518
1870	1870	0.0605068	0.023964	0.00144998
1871	1871	0.0604161	0.02397	0.00144817
1872	1872	0.0603255	0.023976	0.00144636
1873	1873	0.0602351	0.023982	0.00144456
1874	1874	0.0601448	0.023988	0.00144275
1875	1875	0.0600547	0.023994	0.00144095
1876	1876	0.0599647	0.024	0.00143915
1877	1877	0.0598748	0.024006	0.00143735
1878	1878	0.059785	0.024011	0.0014355
1879	1879	0.0596954	0.024017	0.0014337
1880	1880	0.0596059	0.024023	0.00143191
1881	1881	0.0595166	0.024029	0.00143012
1882	1882	0.0594274	0.024035	0.00142834
1883	1883	0.0593383	0.024041	0.00142655
1884	1884	0.0592494	0.024047	0.00142477
1885	1885	0.0591606	0.024053	0.00142299
1886	1886	0.0590719	0.024059	0.00142121
1887	1887	0.0589834	0.024064	0.00141938
1888	1888	0.0588949	0.02407	0.0014176
1889	1889	0.0588067	0.024076	0.00141583
1890	1890	0.0587185	0.024082	0.00141406
1891	1891	0.0586305	0.024088	0.00141229
1892	1892	0.0585426	0.024094	0.00141053
1893	1893	0.0584549	0.0241	0.00140876
1894	1894	0.0583673	0.024106	0.001407
1895	1895	0.0582798	0.024112	0.00140524
1896	1896	0.0581924	0.024118	0.00140349
1897	1897	0.0581052	0.024123	0.00140167
1898	1898	0.0580181	0.024129	0.00139992
1899	1899	0.0579312	0.024135	0.00139817
1900	1900	0.0578443	0.024141	0.00139642
1901	1901	0.0577576	0.024147	0.00139467
1902	1902	0.057671	0.024153	0.00139293
1903	1903	0.0575846	0.024159	0.00139119
1904	1904	0.0574983	0.024165	0.00138945
1905	1905	0.0574121	0.024171	0.00138771
1906	1906	0.0573261	0.024176	0.00138591
1907	1907	0.0572401	0.024182	0.00138418
1908	1908	0.0571543	0.024188	0.00138245
1909	1909	0.0570687	0.024194	0.00138072
1910	1910	0.0569831	0.0242	0.00137899
1911	1911	0.0568977	0.024206	0.00137727
1912	1912	0.0568124	0.024212	0.00137554
1913	1913	0.0567273	0.024218	0.00137382
1914	1914	0.0566423	0.024224	0.0013721
1915	1915	0.0565574	0.02423	0.00137038
1916	1916	0.0564726	0.024235	0.00136861
1917	1917	0.0563879	0.024241	0.0013669
1918	1918	0.0563034	0.024247	0.00136519
1919	1919	0.056219	0.024253	0.00136348
1920	1920	0.0561348	0.024259	0.00136177
1921	1921	0.0560506	0.024265	0.00136007
1922	1922	0.0559666	0.024271	0.00135837
1923	1923	0.0558827	0.024277	0.00135666
1924	1924	0.055799	0.024283	0.00135497
1925	1925	0.0557153	0.024288	0.00135321
1926	1926	0.0556318	0.024294	0.00135152
1927	1927	0.0555484	0.0243	0.00134983
1928	1928	0.0554652	0.024306	0.00134814
1929	1929	0.055382	0.024312	0.00134645
1930	1930	0.055299	0.024318	0.00134476
1931	1931	0.0552161	0.024324	0.00134308
1932	1932	0.0551334	0.02433	0.0013414
1933	1933	0.0550507	0.024336	0.00133971
1934	1934	0.0549682	0.024342	0.00133804
1935	1935	0.0548858	0.024347	0.00133631
1936	1936	0.0548036	0.024353	0.00133463
1937	1937	0.0547214	0.024359	0.00133296
1938	1938	0.0546394	0.024365	0.00133129
1939	1939	0.0545575	0.024371	0.00132962
1940	1940	0.0544757	0.024377	0.00132795
1941	1941	0.0543941	0.024383	0.00132629
1942	1942	0.0543125	0.024389	0.00132463
1943	1943	0.0542311	0.024395	0.00132297
1944	1944	0.0541499	0.0244	0.00132126
1945	1945	0.0540687	0.024406	0.0013196
1946	1946	0.0539876	0.024412	0.00131795
1947	1947	0.0539067	0.024418	0.00131629
1948	1948	0.0538259	0.024424	0.00131464
1949	1949	0.0537452	0.02443	0.001313
1950	1950	0.0536647	0.024436	0.00131135
1951	1951	0.0535843	0.024442	0.00130971
1952	1952	0.0535039	0.024448	0.00130806
1953	1953	0.0534237	0.024454	0.00130642
1954	1954	0.0533437	0.024459	0.00130473
1955	1955	0.0532637	0.024465	0.0013031
1956	1956	0.0531839	0.024471	0.00130146
1957	1957	0.0531042	0.024477	0.00129983
1958	1958	0.0530246	0.024483	0.0012982
1959	1959	0.0529451	0.024489	0.00129657
1960	1960	0.0528657	0.024495	0.00129495
1961	1961	0.0527865	0.024501	0.00129332
1962	1962	0.0527074	0.024507	0.0012917
1963	1963	0.0526284	0.024512	0.00129003
1964	1964	0.0525495	0.024518	0.00128841
1965	1965	0.0524707	0.024524	0.00128679
1966	1966	0.0523921	0.02453	0.00128518
1967	1967	0.0523135	0.024536	0.00128357
1968	1968	0.0522351	0.024542	0.00128195
1969	1969	0.0521568	0.024548	0.00128035
1970	1970	0.0520787	0.024554	0.00127874
1971	1971	0.0520006	0.02456	0.00127713
1972	1972	0.0519227	0.024566	0.00127553
1973	1973	0.0518448	0.024571	0.00127388
1974	1974	0.0517671	0.024577	0.00127228
1975	1975	0.0516895	0.024583	0.00127068
1976	1976	0.0516121	0.024589	0.00126909
1977	1977	0.0515347	0.024595	0.0012675
1978	1978	0.0514575	0.024601	0.0012659
1979	1979	0.0513803	0.024607	0.00126432
1980	1980	0.0513033	0.024613	0.00126273
1981	1981	0.0512264	0.024619	0.00126114
1982	1982	0.0511496	0.024624	0.00125951
1983	1983	0.051073	0.02463	0.00125793
1984	1984	0.0509964	0.024636	0.00125635
1985	1985	0.05092	0.024642	0.00125477
1986	1986	0.0508437	0.024648	0.00125319
1987	1987	0.0507674	0.024654	0.00125162
1988	1988	0.0506913	0.02466	0.00125005
1989	1989	0.0506154	0.024666	0.00124848
1990	1990	0.0505395	0.024672	0.00124691
1991	1991	0.0504638	0.024678	0.00124534
1992	1992	0.0503881	0.024683	0.00124373
1993	1993	0.0503126	0.024689	0.00124217
1994	1994	0.0502372	0.024695	0.00124061
1995	1995	0.0501619	0.024701	0.00123905
1996	1996	0.0500867	0.024707	0.00123749
1997	1997	0.0500116	0.024713	0.00123594
1998	1998	0.0499367	0.024719	0.00123438
[truncated: 83 more rows]

## Sheet: panel_b_effective_area
	depth (um)	effective area (um^2)_mc2_l1_ms	effective area (um^2)_mc2_l23_ms	effective area (um^2)_mc2_l4_ms	effective area (um^2)_mc2_l5_ms	effective area (um^2)_mc2_l6_ms	effective area (um^2)_all
0	10.101	49009	49239.9	629.785	110620	0	209499
1	30.303	136302	238325	7132.14	381684	0	763443
2	50.5051	199411	721091	25883.2	817250	0	1.76363e+06
3	70.7071	222339	1.32618e+06	39361.2	1.70283e+06	0	3.2907e+06
4	90.9091	215253	1.88362e+06	67406.3	2793437	0	4.95972e+06
5	111.111	171313	2.21831e+06	78052.9	3357876	0	5.82555e+06
6	131.313	142091	2.50378e+06	110612	3.65278e+06	0	6.40926e+06
7	151.515	118857	2.74463e+06	180976	3.27655e+06	0	6.32102e+06
8	171.717	77276.2	3.37616e+06	284187	3414735	0	7.15236e+06
9	191.919	42446.7	3.36286e+06	413308	3.07363e+06	0	6.89224e+06
10	212.121	18306.5	3.19117e+06	514824	2.67611e+06	0	6.40041e+06
11	232.323	7125.54	3.0544e+06	581615	2295104	285.102	5.93853e+06
12	252.525	9085.86	2.91187e+06	502358	1.7558e+06	0	5.17911e+06
13	272.727	4759.99	2.7605e+06	470214	1.60126e+06	130.128	4.83686e+06
14	292.929	2497.34	2.50692e+06	424234	1.53714e+06	355.128	4.47115e+06
15	313.131	774.97	2.20949e+06	370462	1.39454e+06	155.749	3.97542e+06
16	333.333	484.898	2.20069e+06	322921	1.32318e+06	4381.4	3.85166e+06
17	353.535	294.928	2.15398e+06	393506	1.32329e+06	12910.6	3.88398e+06
18	373.737	1024.88	2.15421e+06	473062	1.50197e+06	19447.4	4.14972e+06
19	393.939	399.504	2.06379e+06	553987	1720819	30041.8	4.36903e+06
20	414.141	225.313	1.89497e+06	487830	1.60108e+06	32344.5	4.01645e+06
21	434.343	79.0424	1.76024e+06	424099	1.4537e+06	30438.8	3.66855e+06
22	454.545	66.9749	1.6987e+06	338078	1.46748e+06	57984.6	3.56231e+06
23	474.747	0	1589719	252056	1768361	45135.8	3.65527e+06
24	494.949	0	1.50486e+06	236844	1.90768e+06	52940.6	3.70232e+06
25	515.152	0	1.34897e+06	339920	1.65466e+06	55984.5	3.39953e+06
26	535.354	47.546	1.30855e+06	474700	1.29004e+06	72978.4	3.14632e+06
27	555.556	0	1.20196e+06	608845	929732	118847	2.85939e+06
28	575.758	0	1.13609e+06	739664	1.00773e+06	140632	3.02412e+06
29	595.96	0	1110726	999627	1.016e+06	185829	3.31218e+06
30	616.162	0	1039285	1.31346e+06	948610	242557	3543912
31	636.364	0	949558	1.73674e+06	1.06771e+06	295139	4049140
32	656.566	0	887892	2.24076e+06	1126467	336146	4.59126e+06
33	676.768	0	626716	2.99061e+06	1.05694e+06	376407	5.05067e+06
34	696.97	0	455646	3.23132e+06	1.38185e+06	420135	5.48896e+06
35	717.172	0	319226	3250959	1.63845e+06	464309	5.67295e+06
36	737.374	0	229565	3463451	1829533	558394	6.08094e+06
37	757.576	0	145275	3.50208e+06	2355386	571973	6.57472e+06
38	777.778	0	68597.5	3.4844e+06	2.79467e+06	633646	6.98132e+06
39	797.98	0	35880.4	3.36688e+06	3085947	678956	7.16766e+06
40	818.182	0	21225.9	3.18469e+06	3.22568e+06	699616	7.1312e+06
41	838.384	0	13687.8	2836274	3.37725e+06	733610	6.96082e+06
42	858.586	0	6270.58	2.32544e+06	3741785	789453	6.86295e+06
43	878.788	0	3479.64	1.78468e+06	4.26386e+06	777764	6.82979e+06
44	898.99	0	2137.07	1477089	5.04317e+06	727272	7.24967e+06
45	919.192	0	870.927	1.14117e+06	5.32118e+06	736573	7.1998e+06
46	939.394	0	3497.7	780528	5643839	705610	7.13348e+06
47	959.596	0	725.486	505531	5.99786e+06	694270	7.19838e+06
48	979.798	0	514.757	247082	6083876	708389	7.03986e+06
49	1000	0	1253.38	123236	5.74054e+06	735799	6.60083e+06
50	1020.2	0	1107.03	69942.4	5.76237e+06	720000	6.55342e+06
51	1040.4	0	116.541	39488.6	5.70932e+06	735589	6.48451e+06
52	1060.61	0	502.099	27098.6	5.69431e+06	744600	6.46651e+06
53	1080.81	0	587.535	22308.7	5496349	743752	6.263e+06
54	1101.01	0	175.579	10843.6	5.37091e+06	816691	6.19862e+06
55	1121.21	0	6.8928	10342.5	5.53058e+06	855756	6.39668e+06
56	1141.41	0	45.6119	10719.2	5.45679e+06	855699	6.32326e+06
57	1161.62	0	396.43	6946	5204583	873154	6.08508e+06
58	1181.82	0	165.085	4886.29	5019631	838053	5.86274e+06
59	1202.02	0	18.0175	3854.14	4.89003e+06	821766	5.71567e+06
60	1222.22	0	186.94	4493.72	4.68761e+06	881160	5.57346e+06
61	1242.42	0	129.568	3184.1	4.37988e+06	922977	5.30617e+06
62	1262.63	0	35.6715	759.592	3.84831e+06	938182	4.78728e+06
63	1282.83	0	0	3529.8	3.47422e+06	983281	4.46103e+06
64	1303.03	0	0	1246.14	3.37752e+06	1.07212e+06	4.45089e+06
65	1323.23	0	0	349.013	3.26837e+06	1.19148e+06	4.46019e+06
66	1343.43	0	0	2301.39	3084090	1.34913e+06	4.43552e+06
67	1363.64	0	0	382.163	2.64878e+06	1569655	4.21882e+06
68	1383.84	0	0	361.512	2.14207e+06	2.00519e+06	4.14762e+06
69	1404.04	0	0	1365.06	1712581	2.41502e+06	4.12897e+06
70	1424.24	0	0	83.3829	1.44252e+06	2.63857e+06	4.08117e+06
71	1444.44	0	0	208.397	1.19549e+06	2.79495e+06	3.99066e+06
72	1464.65	0	0	113.635	960796	2.98391e+06	3.94482e+06
73	1484.85	0	0	0	691477	3.05114e+06	3.74262e+06
74	1505.05	0	0	108.891	506838	3123280	3.63023e+06
75	1525.25	0	0	0	314485	3239309	3553794
76	1545.45	0	0	0	154720	3.27803e+06	3.43275e+06
77	1565.66	0	0	235.904	59164.5	3295277	3.35468e+06
78	1585.86	0	0	0	32092.8	3.30072e+06	3.33281e+06
79	1606.06	0	0	159.969	34223	3.37999e+06	3.41437e+06
80	1626.26	0	0	30.9882	39989.5	3.37292e+06	3.41294e+06
81	1646.46	0	0	117.131	21390.5	3.29872e+06	3.32022e+06
82	1666.67	0	0	211.665	6058.75	3.33028e+06	3.33655e+06
83	1686.87	0	0	41.476	7477.3	3.30457e+06	3.31209e+06
84	1707.07	0	0	218.376	10896.6	3.29412e+06	3.30524e+06
85	1727.27	0	0	44.9725	10444	3.17816e+06	3.18865e+06
86	1747.47	0	0	41.476	8670.24	3141293	3.15e+06
87	1767.68	0	0	24.0946	7636.39	3.07283e+06	3.08049e+06
88	1787.88	0	0	49.5859	5997.23	3.01885e+06	3.02489e+06
89	1808.08	0	0	44.2782	4804.49	3.00499e+06	3.00984e+06
90	1828.28	0	0	0	5038.69	2.95429e+06	2.95933e+06
91	1848.48	0	0	0	3878.46	2927694	2.93157e+06
92	1868.69	0	0	0	2041.13	2.93761e+06	2.93965e+06
93	1888.89	0	0	0	1072.3	2.89836e+06	2.89944e+06
94	1909.09	0	0	0	174.604	2.80982e+06	2.81e+06
95	1929.29	0	0	0	11.8249	2.82568e+06	2.82569e+06
96	1949.49	0	0	0	12.6056	2.72815e+06	2.72816e+06
97	1969.7	0	0	0	453.234	2656587	2.65704e+06
98	1989.9	0	0	0	0	2.59265e+06	2.59265e+06

## Sheet: panel_b_pie_chart
	scaled_area
L1	0.00576085
L2/3	0.370426
L4	0.15331
L5	0.424625
L6	0.0458782

## Sheet: panel_c
	time (ms)	vsd (df/f)_mc2_l1_ms	vsd (df/f)_mc2_l23_ms	vsd (df/f)_mc2_l4_ms	vsd (df/f)_mc2_l5_ms	vsd (df/f)_mc2_l6_ms
0	2000	-1.72717e-06	-0.000175727	-3.1096e-05	0.000166988	-5.04312e-06
1	2000.5	-2.08272e-06	-0.000164843	-3.31332e-05	0.000171389	-5.12202e-06
2	2001	-2.6054e-06	-0.000129714	-3.27109e-05	0.000174	-5.3003e-06
3	2001.5	-2.81612e-06	-0.000115426	-3.48373e-05	0.000178415	-5.40715e-06
4	2002	-9.73159e-07	-0.000121647	-3.65022e-05	0.000181913	-5.53055e-06
5	2002.5	7.61736e-06	-0.00012101	-3.94101e-05	0.000181668	-5.75839e-06
6	2003	7.80013e-06	-0.000123452	-3.7723e-05	0.000178311	-5.94807e-06
7	2003.5	5.55524e-06	-0.000152048	-3.58303e-05	0.000173737	-6.11168e-06
8	2004	1.13497e-06	-0.000159054	-3.30612e-05	0.00016903	-6.50071e-06
9	2004.5	-2.04559e-06	-0.000163043	-3.06185e-05	0.000164844	-6.97955e-06
10	2005	-3.70624e-06	-0.000158571	-3.03413e-05	0.000161867	-7.16426e-06
11	2005.5	-7.71964e-07	-0.000159	-2.44733e-05	0.000159364	-6.97655e-06
12	2006	3.94445e-06	-0.000161698	-2.05315e-05	0.000158149	-6.66742e-06
13	2006.5	5.40985e-06	-0.000183945	-1.95682e-05	0.00015853	-6.46335e-06
14	2007	2.82352e-07	-0.000188691	-1.99157e-05	0.000158121	-6.49423e-06
15	2007.5	-3.98083e-06	-0.000184248	-1.432e-05	0.000160796	-6.61486e-06
16	2008	-5.41345e-06	-0.000169929	-5.45009e-06	0.000162786	-6.675e-06
17	2008.5	-3.81406e-06	-0.000164603	-3.641e-07	0.000166525	-6.74338e-06
18	2009	6.57712e-06	-0.000161238	3.50966e-06	0.00017108	-6.95493e-06
19	2009.5	6.48483e-06	-0.000154422	4.94505e-06	0.000177265	-7.40065e-06
20	2010	7.75106e-06	-0.000151403	4.38379e-06	0.000180432	-7.97962e-06
21	2010.5	-8.18353e-07	-0.000160716	-1.95198e-06	0.000182032	-8.56622e-06
22	2011	-7.14144e-06	-0.000173875	-6.87038e-06	0.000179923	-9.14566e-06
23	2011.5	-1.14319e-05	-0.000182365	-9.14797e-06	0.000177145	-9.59795e-06
24	2012	-1.39081e-05	-0.000160654	-5.85224e-06	0.000174524	-9.80921e-06
25	2012.5	-1.53003e-05	-0.000144782	-3.91706e-06	0.000172602	-1.00025e-05
26	2013	-1.40529e-05	-0.000150311	-6.39516e-06	0.000170917	-1.01859e-05
27	2013.5	-7.88794e-06	-0.000164663	-6.66025e-06	0.00016645	-1.04556e-05
28	2014	-1.0886e-05	-0.000177041	-1.02838e-05	0.000160826	-1.07188e-05
29	2014.5	-1.40254e-05	-0.000176411	-1.55938e-05	0.00015242	-1.10562e-05
30	2015	-1.5129e-05	-0.0001862	-2.03228e-05	0.000142143	-1.15255e-05
31	2015.5	-1.0293e-05	-0.000204185	-1.84631e-05	0.000134129	-1.22416e-05
32	2016	2.31649e-06	-0.000210648	-1.69134e-05	0.00012812	-1.2853e-05
33	2016.5	2.10103e-06	-0.000207932	-1.24515e-05	0.000119693	-1.33956e-05
34	2017	-1.98953e-06	-0.000204161	-9.55218e-06	0.000112957	-1.39177e-05
35	2017.5	-8.08389e-06	-0.000204065	-7.95455e-06	0.000106893	-1.42814e-05
36	2018	-1.32037e-05	-0.000217522	-1.14006e-05	0.000100491	-1.4472e-05
37	2018.5	-1.54331e-05	-0.000238547	-7.5032e-06	9.07854e-05	-1.44777e-05
38	2019	-1.8224e-05	-0.000241639	-1.80758e-06	8.08121e-05	-1.42325e-05
39	2019.5	-2.07162e-05	-0.000248461	9.33018e-08	7.24485e-05	-1.39697e-05
40	2020	-1.94474e-05	-0.000260251	2.55216e-06	6.51804e-05	-1.37019e-05
41	2020.5	-1.70281e-05	-0.000274834	2.16171e-06	5.88915e-05	-1.37374e-05
42	2021	-1.62126e-05	-0.000278027	-1.90972e-06	5.50785e-05	-1.37553e-05
43	2021.5	-1.4823e-05	-0.000270763	-3.91701e-06	5.28229e-05	-1.37287e-05
44	2022	-1.02562e-05	-0.000275392	-8.31096e-06	5.10507e-05	-1.38936e-05
45	2022.5	-9.01862e-06	-0.000272104	-1.08863e-05	5.33472e-05	-1.41519e-05
46	2023	-1.07137e-05	-0.000256514	-7.94807e-06	5.61013e-05	-1.43363e-05
47	2023.5	-1.16393e-05	-0.000250344	-4.84659e-06	6.03405e-05	-1.43169e-05
48	2024	-1.51208e-05	-0.000240507	-4.81832e-06	6.49833e-05	-1.45352e-05
49	2024.5	-1.97024e-05	-0.000229442	-3.19016e-06	7.21086e-05	-1.48098e-05
50	2025	-2.33391e-05	-0.000231113	-8.42078e-06	8.00475e-05	-1.51392e-05
51	2025.5	-2.45516e-05	-0.000255781	-1.28093e-05	8.42156e-05	-1.54412e-05
52	2026	-2.51803e-05	-0.000266569	-1.42651e-05	8.60295e-05	-1.58217e-05
53	2026.5	-2.5539e-05	-0.000255362	-1.83417e-06	8.77747e-05	-1.61886e-05
54	2027	-2.47626e-05	-0.000252437	-3.25526e-06	8.61994e-05	-1.63933e-05
55	2027.5	-2.12801e-05	-0.000241916	-7.4741e-06	8.0427e-05	-1.65488e-05
56	2028	-1.89951e-05	-0.000240347	-1.3145e-05	7.35238e-05	-1.6717e-05
57	2028.5	-2.07475e-05	-0.00023834	-1.5088e-05	6.62301e-05	-1.68481e-05
58	2029	-2.05166e-05	-0.000254305	-1.07689e-05	6.02371e-05	-1.68458e-05
59	2029.5	-1.84352e-05	-0.000282209	-8.9734e-06	5.17816e-05	-1.68252e-05
60	2030	-8.58093e-06	-0.000295858	-1.22482e-05	4.38864e-05	-1.67812e-05
61	2030.5	-5.66695e-06	-0.000294063	-1.57123e-05	3.82334e-05	-1.66426e-05
62	2031	-7.76948e-06	-0.00028003	-1.37995e-05	3.52753e-05	-1.63407e-05
63	2031.5	-8.48267e-06	-0.000273326	-7.29629e-06	3.21391e-05	-1.6051e-05
64	2032	-1.19509e-05	-0.000259862	-7.89247e-07	2.89004e-05	-1.57373e-05
65	2032.5	-1.53694e-05	-0.000240571	2.43495e-06	2.5931e-05	-1.52522e-05
66	2033	-1.71532e-05	-0.000244219	1.74715e-06	2.23818e-05	-1.48244e-05
67	2033.5	-1.77911e-05	-0.00024286	-2.84947e-07	1.85084e-05	-1.45701e-05
68	2034	-1.83837e-05	-0.000234473	-1.5301e-06	1.52352e-05	-1.45404e-05
69	2034.5	-1.87039e-05	-0.000233461	-1.11562e-06	1.34527e-05	-1.43967e-05
70	2035	-1.639e-05	-0.000221888	-1.70095e-07	1.20709e-05	-1.44297e-05
71	2035.5	-1.33556e-05	-0.000218091	3.28181e-06	1.20976e-05	-1.44224e-05
72	2036	-6.05393e-06	-0.000225053	8.4313e-07	1.44503e-05	-1.43957e-05
73	2036.5	-8.48599e-06	-0.000238533	-4.34242e-06	1.94216e-05	-1.42173e-05
74	2037	-9.93278e-06	-0.000236627	-4.73812e-06	2.4491e-05	-1.39897e-05
75	2037.5	-1.10579e-05	-0.000217157	-2.96016e-06	2.80488e-05	-1.37058e-05
76	2038	-1.14991e-05	-0.000205128	-2.83438e-06	3.30061e-05	-1.35032e-05
77	2038.5	-1.12043e-05	-0.000209939	-4.30192e-06	3.64831e-05	-1.31408e-05
78	2039	-9.94312e-06	-0.000206083	1.98635e-06	3.95136e-05	-1.27348e-05
79	2039.5	-7.95781e-06	-0.00019056	5.61051e-06	4.28484e-05	-1.22704e-05
80	2040	-4.66188e-06	-0.000151395	5.75133e-06	4.87494e-05	-1.17443e-05
81	2040.5	-6.80748e-07	-0.000149515	7.31486e-06	5.77664e-05	-1.13208e-05
82	2041	3.63997e-06	-0.000157474	7.98079e-06	6.62869e-05	-1.09557e-05
83	2041.5	1.39977e-06	-0.00015894	1.17721e-05	7.12658e-05	-1.05386e-05
84	2042	-7.37892e-07	-0.000155568	1.67025e-05	7.54073e-05	-9.84701e-06
85	2042.5	-2.82198e-06	-0.000158733	1.52828e-05	8.16768e-05	-9.19089e-06
86	2043	-2.45235e-06	-0.000157812	1.48319e-05	9.177e-05	-8.64568e-06
87	2043.5	2.21124e-06	-0.000142475	1.6433e-05	0.000101431	-8.05275e-06
88	2044	8.17436e-07	-0.000140653	1.66962e-05	0.000109569	-7.48336e-06
89	2044.5	-1.53119e-06	-0.000149554	1.68008e-05	0.000116709	-6.91696e-06
90	2045	-2.59482e-06	-0.000140483	1.53015e-05	0.000125055	-6.46625e-06
91	2045.5	-1.90119e-06	-0.000100024	1.61115e-05	0.000132441	-5.89994e-06
92	2046	-1.67036e-06	-8.56602e-05	1.96931e-05	0.000137963	-5.40845e-06
93	2046.5	-3.99485e-06	-8.95606e-05	2.48002e-05	0.000142406	-4.9342e-06
94	2047	-5.34624e-06	-9.20874e-05	2.76417e-05	0.000150664	-4.28069e-06
95	2047.5	-4.2739e-06	-9.781e-05	3.32421e-05	0.000160555	-3.51935e-06
96	2048	2.3744e-07	-8.52558e-05	3.96511e-05	0.000168641	-2.8419e-06
97	2048.5	-2.97071e-07	-6.06072e-05	5.04573e-05	0.000176485	-2.04223e-06
98	2049	-4.99646e-07	-4.99236e-05	5.47382e-05	0.00018464	-1.17645e-06
99	2049.5	4.7391e-06	-4.23901e-05	6.06168e-05	0.000191687	-3.22218e-07
100	2050	7.49031e-06	-3.39662e-05	6.59666e-05	0.000198249	5.89118e-07
101	2050.5	3.35678e-06	-2.27024e-05	7.06016e-05	0.000205471	1.57138e-06
102	2051	2.30029e-06	-1.94614e-05	7.41643e-05	0.000211174	2.58805e-06
103	2051.5	6.6939e-06	-1.61135e-05	8.18805e-05	0.000217858	3.49183e-06
104	2052	1.3706e-05	-9.67584e-06	8.58738e-05	0.000227479	4.11079e-06
105	2052.5	1.0701e-05	6.41907e-06	9.20186e-05	0.000237597	4.56045e-06
106	2053	6.38271e-06	3.38118e-05	9.95746e-05	0.000247873	4.9372e-06
107	2053.5	6.91782e-06	4.78387e-05	0.000107227	0.000254625	5.15506e-06
108	2054	9.46547e-06	4.94467e-05	0.000112902	0.000261899	5.13826e-06
109	2054.5	6.33392e-06	5.67346e-05	0.00010985	0.000267343	5.18477e-06
110	2055	1.70008e-06	6.9452e-05	0.00010203	0.000270934	5.42248e-06
111	2055.5	-1.07475e-06	8.98094e-05	9.88143e-05	0.000273961	5.7488e-06
112	2056	-2.67013e-06	0.000101284	9.4176e-05	0.000279852	5.90781e-06
113	2056.5	-1.08635e-06	0.000112815	8.85168e-05	0.000285655	6.0664e-06
114	2057	-3.33271e-06	0.000114305	8.65854e-05	0.000288963	6.27219e-06
115	2057.5	-5.95626e-06	0.000123133	8.85849e-05	0.00029064	6.59579e-06
116	2058	-7.05115e-06	0.000144131	8.90296e-05	0.000292004	6.71663e-06
117	2058.5	-4.63544e-06	0.000140169	8.52556e-05	0.000290883	6.71053e-06
118	2059	2.04697e-07	0.000136393	8.30823e-05	0.000287966	6.89942e-06
119	2059.5	6.15112e-07	0.000138825	8.02185e-05	0.000283571	6.9373e-06
120	2060	3.82457e-06	0.000148804	7.68169e-05	0.000280088	6.67438e-06
121	2060.5	1.42068e-06	0.000157276	7.48417e-05	0.000276349	6.19794e-06
122	2061	-2.43666e-06	0.000152838	7.82877e-05	0.00027291	5.94436e-06
123	2061.5	-3.85062e-06	0.000158715	7.88251e-05	0.00027284	5.76001e-06
124	2062	-2.13434e-06	0.000167961	7.49266e-05	0.000273312	5.59821e-06
125	2062.5	-1.54853e-07	0.000199566	6.98829e-05	0.000275505	5.43231e-06
126	2063	-2.60393e-07	0.000208486	6.95999e-05	0.000279514	5.63303e-06
127	2063.5	-3.65394e-07	0.000202709	6.92141e-05	0.000283765	5.83856e-06
128	2064	-6.9117e-07	0.000200315	6.80627e-05	0.000285282	6.00883e-06
129	2064.5	4.56783e-07	0.000202749	6.82823e-05	0.000284494	6.17014e-06
130	2065	6.96344e-06	0.000191089	7.03248e-05	0.000284528	6.256e-06
131	2065.5	3.79718e-06	0.000183958	7.51569e-05	0.000282196	6.16423e-06
132	2066	1.58852e-06	0.000183118	7.79473e-05	0.000281187	5.91168e-06
133	2066.5	9.11458e-07	0.000195067	7.98786e-05	0.000282937	5.73346e-06
134	2067	1.68559e-06	0.000235026	8.03939e-05	0.000282801	5.37389e-06
135	2067.5	3.61904e-06	0.000234576	8.06887e-05	0.000284714	4.98653e-06
136	2068	4.87848e-06	0.000243764	7.99341e-05	0.000285504	4.59822e-06
137	2068.5	5.90291e-06	0.000247836	8.10151e-05	0.000286099	4.39513e-06
138	2069	7.2702e-06	0.000227197	8.06638e-05	0.000285928	4.28609e-06
139	2069.5	1.53541e-05	0.000210638	7.81509e-05	0.000288359	4.30014e-06
140	2070	1.91819e-05	0.000205038	8.23992e-05	0.000293468	4.40346e-06
141	2070.5	1.45712e-05	0.000214163	8.45862e-05	0.00029811	4.62298e-06
142	2071	1.32899e-05	0.000218708	8.16608e-05	0.000302143	4.40837e-06
143	2071.5	1.00519e-05	0.000215345	7.66303e-05	0.000302684	4.14571e-06
144	2072	7.1435e-06	0.000202267	7.53561e-05	0.000302061	3.88888e-06
145	2072.5	5.25224e-06	0.00019721	7.64773e-05	0.000298603	3.75267e-06
146	2073	5.25945e-06	0.000204671	8.22664e-05	0.000297267	3.69308e-06
147	2073.5	7.01214e-06	0.000204887	8.06311e-05	0.00029748	3.82936e-06
148	2074	7.66367e-06	0.000204839	8.33784e-05	0.000301624	4.08379e-06
149	2074.5	8.13102e-06	0.00019831	8.83591e-05	0.00030097	4.05268e-06
150	2075	7.94716e-06	0.000200898	9.26254e-05	0.000298502	4.13489e-06
151	2075.5	7.86561e-06	0.000198473	8.90144e-05	0.000295845	4.1711e-06
152	2076	7.46525e-06	0.000184947	8.75303e-05	0.000295334	4.19956e-06
153	2076.5	7.66331e-06	0.000167129	8.89637e-05	0.00029697	4.2596e-06
154	2077	7.75752e-06	0.000153164	8.93559e-05	0.000300501	4.1503e-06
155	2077.5	1.00936e-05	0.000161084	8.60645e-05	0.000305397	4.07602e-06
156	2078	1.16437e-05	0.000185977	8.07161e-05	0.000311758	4.08944e-06
157	2078.5	1.27981e-05	0.000190861	7.54181e-05	0.000314494	4.15392e-06
158	2079	1.31428e-05	0.000190426	7.41396e-05	0.000313507	4.26641e-06
159	2079.5	1.42074e-05	0.000181772	7.41948e-05	0.000311079	4.22851e-06
160	2080	1.68018e-05	0.000173744	7.49119e-05	0.000306987	4.31192e-06
161	2080.5	2.62346e-05	0.000152185	7.28517e-05	0.000302422	4.61958e-06
162	2081	3.16557e-05	0.000112603	6.97112e-05	0.000297648	4.75753e-06
163	2081.5	3.55138e-05	7.32908e-05	5.87716e-05	0.000289819	4.69139e-06
164	2082	3.11404e-05	4.64016e-05	5.09291e-05	0.000278612	4.41473e-06
165	2082.5	2.73772e-05	2.42167e-05	4.8112e-05	0.000271088	3.91263e-06
166	2083	1.892e-05	4.68913e-06	4.76005e-05	0.000262849	3.5969e-06
167	2083.5	1.45481e-05	-5.62585e-07	3.75904e-05	0.000253878	3.02928e-06
168	2084	1.80486e-05	2.38541e-05	2.24589e-05	0.000245078	2.06565e-06
169	2084.5	1.29962e-05	2.48482e-05	1.4581e-05	0.000239706	1.32941e-06
170	2085	1.06416e-05	1.48675e-05	3.88682e-06	0.000234874	5.99282e-07
171	2085.5	8.93536e-06	2.37798e-05	-9.7818e-06	0.000230557	2.42671e-07
172	2086	7.14782e-06	9.45038e-06	-1.46948e-05	0.000227056	1.73367e-07
173	2086.5	1.18362e-05	-1.21118e-05	-1.69589e-05	0.00022507	-2.63765e-08
174	2087	1.44608e-05	-3.36483e-05	-1.76689e-05	0.000223063	6.7358e-08
175	2087.5	1.00751e-05	-5.14705e-05	-2.91417e-05	0.000220867	-5.67035e-08
176	2088	7.16379e-06	-5.84268e-05	-4.34723e-05	0.000217679	-6.11743e-08
177	2088.5	6.17469e-06	-5.07129e-05	-5.0276e-05	0.00021285	1.13556e-07
178	2089	9.25653e-06	-3.93899e-05	-5.6088e-05	0.000208538	1.54218e-07
179	2089.5	1.39523e-05	-2.71249e-05	-6.05191e-05	0.000204693	-6.63573e-08
180	2090	1.00085e-05	-2.16243e-05	-6.87355e-05	0.000201212	-2.29802e-07
181	2090.5	4.04588e-06	-2.54662e-05	-6.83524e-05	0.000197445	-5.81283e-07
182	2091	-5.12444e-07	-3.96994e-05	-7.32975e-05	0.000193591	-1.02329e-06
183	2091.5	-2.74382e-06	-4.47507e-05	-7.71161e-05	0.000188358	-1.65786e-06
184	2092	-4.36117e-06	-2.18636e-05	-8.37507e-05	0.000181566	-2.28112e-06
185	2092.5	-5.93327e-06	-1.02547e-05	-9.12989e-05	0.000175525	-2.75935e-06
186	2093	-5.19369e-06	-1.88123e-05	-9.45165e-05	0.000169281	-3.28164e-06
187	2093.5	-9.23056e-07	-2.50668e-05	-9.89808e-05	0.000162849	-3.79986e-06
188	2094	3.4773e-06	-5.40731e-05	-0.000105037	0.000156979	-4.45646e-06
189	2094.5	3.30584e-06	-8.35003e-05	-0.000113307	0.000150195	-4.91472e-06
190	2095	1.73891e-06	-9.63681e-05	-0.000121022	0.000142716	-5.4309e-06
191	2095.5	-1.38953e-06	-9.51405e-05	-0.000126619	0.00013655	-5.82672e-06
192	2096	-4.49464e-06	-8.29691e-05	-0.000127185	0.000130583	-6.17561e-06
193	2096.5	-6.96939e-06	-7.27029e-05	-0.000129302	0.000124532	-6.92659e-06
194	2097	-8.12806e-06	-7.51774e-05	-0.00013751	0.000117416	-7.70214e-06
195	2097.5	-8.37467e-06	-9.15405e-05	-0.000149948	0.000108469	-8.64723e-06
196	2098	-5.00476e-06	-0.000110492	-0.000162887	9.80543e-05	-9.9009e-06
197	2098.5	-5.67129e-06	-0.000119399	-0.000172226	8.85499e-05	-1.08996e-05
198	2099	-7.99626e-06	-0.000130486	-0.000178704	7.97329e-05	-1.1763e-05
199	2099.5	-9.74684e-06	-0.000140397	-0.000184279	7.09138e-05	-1.2379e-05
200	2100	-9.99902e-06	-0.000142426	-0.000190608	6.48348e-05	-1.28795e-05
201	2100.5	-3.76169e-06	-0.000138545	-0.000191781	5.98252e-05	-1.30472e-05
202	2101	-4.65696e-06	-0.000149944	-0.00018941	5.71826e-05	-1.32358e-05
203	2101.5	-6.99119e-06	-0.000136887	-0.000187065	5.62375e-05	-1.32686e-05
204	2102	-7.60847e-06	-0.000124418	-0.000185646	5.80123e-05	-1.29399e-05
205	2102.5	-6.83382e-06	-0.000140012	-0.000187955	6.32217e-05	-1.28028e-05
206	2103	-5.71379e-06	-0.000138321	-0.000187762	6.92253e-05	-1.24135e-05
207	2103.5	-3.14024e-07	-0.000128334	-0.000186729	7.50599e-05	-1.1983e-05
208	2104	6.47088e-06	-0.000135918	-0.000186648	7.95402e-05	-1.17387e-05
209	2104.5	5.29196e-06	-0.00013158	-0.000183697	8.54883e-05	-1.15664e-05
210	2105	3.23464e-06	-0.000116895	-0.000182811	9.26674e-05	-1.13962e-05
211	2105.5	7.63444e-06	-9.2872e-05	-0.000180671	9.84937e-05	-1.12049e-05
212	2106	5.67876e-06	-9.616e-05	-0.000179282	0.000105551	-1.12278e-05
213	2106.5	2.48893e-06	-0.000115144	-0.000176571	0.000108269	-1.1347e-05
214	2107	1.44638e-06	-0.00012889	-0.000177422	0.000110746	-1.11749e-05
215	2107.5	8.91961e-07	-0.000125772	-0.0001791	0.00011365	-1.13442e-05
216	2108	3.68763e-07	-0.000125896	-0.000183056	0.000114907	-1.18108e-05
217	2108.5	3.57364e-08	-0.000141286	-0.000184475	0.000115642	-1.23429e-05
218	2109	7.88607e-07	-0.000148376	-0.00018368	0.000115705	-1.29276e-05
219	2109.5	1.87325e-06	-0.000137396	-0.000184582	0.000115248	-1.34214e-05
220	2110	6.66097e-06	-0.000131932	-0.000186406	0.000114468	-1.39625e-05
221	2110.5	1.11655e-05	-0.000130608	-0.000184654	0.000112048	-1.45438e-05
222	2111	1.15972e-05	-0.000145899	-0.000181143	0.000110457	-1.48477e-05
223	2111.5	1.46579e-05	-0.000155633	-0.000181952	0.000110718	-1.51029e-05
224	2112	1.05014e-05	-0.000131813	-0.000181092	0.000110959	-1.5161e-05
225	2112.5	1.21689e-05	-0.000121549	-0.000177489	0.000112054	-1.52563e-05
226	2113	1.09954e-05	-0.000140937	-0.000171216	0.000111488	-1.53789e-05
227	2113.5	1.62041e-05	-0.000153679	-0.000172057	0.000104655	-1.5463e-05
228	2114	1.11848e-05	-0.000157303	-0.000173775	9.73572e-05	-1.57141e-05
229	2114.5	3.04456e-06	-0.000161713	-0.000173039	9.24437e-05	-1.61785e-05
230	2115	-1.37647e-07	-0.000155245	-0.000167344	8.8418e-05	-1.65825e-05
231	2115.5	4.56362e-07	-0.000162506	-0.00016515	8.17344e-05	-1.69451e-05
232	2116	4.86485e-06	-0.000160721	-0.000166999	7.39661e-05	-1.74714e-05
233	2116.5	7.75059e-06	-0.000168139	-0.000168104	6.75313e-05	-1.81434e-05
234	2117	8.41578e-06	-0.000177609	-0.000163652	6.28797e-05	-1.85289e-05
235	2117.5	1.25907e-06	-0.000175849	-0.000161908	5.92395e-05	-1.8844e-05
236	2118	-3.85491e-06	-0.000176489	-0.000156801	5.85119e-05	-1.9113e-05
237	2118.5	-6.44139e-06	-0.000174057	-0.000150244	5.93815e-05	-1.93138e-05
238	2119	-8.04863e-06	-0.000155911	-0.000145375	6.13776e-05	-1.94729e-05
239	2119.5	-8.81964e-06	-0.000147414	-0.000138917	6.43255e-05	-1.95177e-05
240	2120	-8.37916e-06	-0.000131646	-0.000137378	6.92309e-05	-1.95054e-05
241	2120.5	-7.8875e-06	-0.000104873	-0.000134757	7.73698e-05	-1.94974e-05
242	2121	-6.94742e-06	-9.24991e-05	-0.000130854	8.53072e-05	-1.95512e-05
243	2121.5	-6.97943e-06	-8.93504e-05	-0.000129732	9.04188e-05	-1.96244e-05
244	2122	-9.09051e-07	-8.76441e-05	-0.0001296	9.38681e-05	-1.96257e-05
245	2122.5	6.4672e-07	-6.37081e-05	-0.000131622	9.70713e-05	-1.95898e-05
246	2123	-8.87185e-07	-4.2297e-05	-0.000132142	9.8932e-05	-1.94744e-05
247	2123.5	-1.58804e-06	-3.99557e-05	-0.000134519	0.000101099	-1.93261e-05
248	2124	9.45931e-06	-5.17715e-05	-0.000136691	0.000103251	-1.91183e-05
249	2124.5	9.72104e-06	-5.4048e-05	-0.000139906	0.000104745	-1.89532e-05
250	2125	9.82748e-06	-5.61548e-05	-0.000143933	0.000106801	-1.87556e-05
251	2125.5	6.17821e-06	-5.5758e-05	-0.000142512	0.000109855	-1.86635e-05
252	2126	-1.56189e-06	-5.85031e-05	-0.000137048	0.000114273	-1.84723e-05
253	2126.5	-6.29856e-06	-6.85101e-05	-0.000139007	0.000114961	-1.82258e-05
254	2127	-8.95815e-06	-6.26284e-05	-0.000142969	0.000115748	-1.79059e-05
255	2127.5	-9.61503e-06	-8.15549e-05	-0.000145064	0.000115192	-1.7602e-05
256	2128	-1.06884e-05	-0.000107673	-0.00014446	0.000116098	-1.724e-05
257	2128.5	-1.37149e-05	-0.000124234	-0.000144342	0.000119343	-1.70449e-05
258	2129	-1.55701e-05	-0.000131254	-0.000141209	0.000121611	-1.69316e-05
259	2129.5	-1.55827e-05	-0.000132587	-0.000138579	0.000124087	-1.68241e-05
260	2130	-1.32555e-05	-0.000146052	-0.000137829	0.00012669	-1.66376e-05
261	2130.5	1.99357e-06	-0.00014629	-0.00013753	0.000130914	-1.63647e-05
262	2131	3.04538e-06	-0.00012846	-0.00013611	0.000135683	-1.60047e-05
263	2131.5	-6.48118e-06	-0.000126856	-0.000128232	0.000140107	-1.54837e-05
264	2132	-1.3064e-05	-0.000134843	-0.000124576	0.000144907	-1.49675e-05
265	2132.5	-1.36986e-05	-0.000143207	-0.000122718	0.000147851	-1.44951e-05
266	2133	-8.7208e-06	-0.000144464	-0.000119512	0.000150322	-1.40331e-05
267	2133.5	-3.22486e-06	-0.000142382	-0.000110746	0.000150386	-1.35974e-05
268	2134	-4.69855e-06	-0.000148006	-0.000107035	0.000147914	-1.32898e-05
269	2134.5	-7.78217e-06	-0.000145937	-0.000105261	0.000144478	-1.30469e-05
270	2135	-9.87483e-06	-0.000146903	-0.000102225	0.000143059	-1.26181e-05
271	2135.5	-1.10103e-05	-0.000145207	-0.000102236	0.000143962	-1.23253e-05
272	2136	-1.04939e-05	-0.000163027	-9.9933e-05	0.00014164	-1.2166e-05
273	2136.5	-9.25636e-06	-0.000180992	-9.79187e-05	0.000135916	-1.214e-05
274	2137	-5.40683e-06	-0.000177149	-9.93526e-05	0.000129897	-1.18967e-05
275	2137.5	-7.7023e-06	-0.000169125	-9.82783e-05	0.000124715	-1.18081e-05
276	2138	-9.9037e-06	-0.000165317	-9.57325e-05	0.000121941	-1.1695e-05
277	2138.5	-9.5001e-06	-0.000183487	-8.66212e-05	0.000120163	-1.14198e-05
278	2139	-5.67488e-06	-0.000208913	-8.53179e-05	0.0001168	-1.1225e-05
279	2139.5	4.09289e-06	-0.000244077	-8.57682e-05	0.000115007	-1.10897e-05
280	2140	5.56498e-07	-0.000256833	-8.62878e-05	0.000113475	-1.07662e-05
281	2140.5	-4.44324e-06	-0.000257517	-8.56453e-05	0.000111404	-1.04772e-05
282	2141	-6.76421e-06	-0.00027596	-8.18962e-05	0.000108542	-1.03567e-05
283	2141.5	-7.72075e-06	-0.000296285	-8.24046e-05	0.000104855	-1.0348e-05
284	2142	-7.39376e-06	-0.000306286	-8.63029e-05	0.000102145	-1.05248e-05
285	2142.5	-7.15221e-06	-0.00031784	-8.8902e-05	0.000100447	-1.07259e-05
286	2143	-5.53401e-06	-0.000328873	-9.4133e-05	9.96943e-05	-1.09141e-05
287	2143.5	-3.63524e-06	-0.000330959	-9.65767e-05	9.9858e-05	-1.11147e-05
288	2144	-7.73704e-07	-0.000329146	-9.50471e-05	0.000101884	-1.11229e-05
289	2144.5	5.72629e-07	-0.000332367	-9.5137e-05	0.00010534	-1.10305e-05
290	2145	-1.05778e-06	-0.00032207	-9.27739e-05	0.000111881	-1.11258e-05
291	2145.5	-2.76376e-06	-0.000299692	-9.14468e-05	0.000120632	-1.11532e-05
292	2146	-2.87132e-06	-0.000293225	-9.0605e-05	0.000131642	-1.11254e-05
293	2146.5	1.11299e-06	-0.000280472	-8.79764e-05	0.000141137	-1.09313e-05
294	2147	8.1342e-06	-0.000267858	-8.45315e-05	0.000148682	-1.06154e-05
295	2147.5	9.02602e-06	-0.000262869	-8.16258e-05	0.000154189	-1.01843e-05
296	2148	8.14631e-06	-0.000246515	-8.12365e-05	0.000157716	-9.73416e-06
297	2148.5	4.80063e-06	-0.000242886	-8.03585e-05	0.000158668	-9.5383e-06
298	2149	1.33988e-06	-0.000237026	-8.14149e-05	0.000156981	-9.56143e-06
299	2149.5	-5.27784e-07	-0.000213145	-8.21129e-05	0.000153685	-9.7356e-06
300	2150	-1.915e-07	-0.000202657	-8.52944e-05	0.00015056	-9.85254e-06
301	2150.5	5.89493e-06	-0.000204507	-8.89528e-05	0.000148762	-1.00149e-05
302	2151	3.08227e-06	-0.000213588	-9.12154e-05	0.000148608	-1.00753e-05
303	2151.5	-1.67659e-06	-0.000218652	-8.98868e-05	0.000147921	-9.99863e-06
304	2152	-3.31324e-06	-0.000210889	-8.99258e-05	0.000147372	-9.61147e-06
305	2152.5	2.0681e-07	-0.000234932	-8.81758e-05	0.000147321	-9.11639e-06
306	2153	3.7074e-07	-0.000254261	-8.40105e-05	0.000148958	-8.61041e-06
307	2153.5	-2.82582e-06	-0.000237176	-7.84908e-05	0.000151888	-8.05148e-06
308	2154	-3.53574e-06	-0.0002319	-6.7639e-05	0.000155238	-7.49059e-06
309	2154.5	-1.64981e-06	-0.000238768	-6.37571e-05	0.000159163	-6.88391e-06
310	2155	-2.90541e-07	-0.000222338	-5.97456e-05	0.000163181	-6.39344e-06
311	2155.5	6.29369e-07	-0.000207457	-5.69284e-05	0.000168356	-6.07634e-06
312	2156	1.95379e-06	-0.000213728	-5.62831e-05	0.000171936	-5.90211e-06
313	2156.5	1.98734e-06	-0.000216434	-5.20094e-05	0.000174378	-5.74155e-06
314	2157	1.65735e-06	-0.000223542	-5.03112e-05	0.000177088	-5.48311e-06
315	2157.5	6.0178e-06	-0.000227802	-4.99221e-05	0.000179906	-5.24788e-06
316	2158	6.31649e-06	-0.000229827	-4.63628e-05	0.000182482	-4.94334e-06
317	2158.5	5.53576e-06	-0.000219607	-4.87702e-05	0.000184149	-4.63392e-06
318	2159	7.62073e-06	-0.000220508	-4.82359e-05	0.000183786	-4.59066e-06
319	2159.5	1.78631e-05	-0.000237488	-4.34043e-05	0.000177717	-4.64859e-06
320	2160	1.2289e-05	-0.000250039	-3.71731e-05	0.000170107	-4.62375e-06
321	2160.5	4.10645e-06	-0.000216648	-3.98558e-05	0.000163809	-4.52791e-06
322	2161	3.20156e-07	-0.000203066	-4.12006e-05	0.000158629	-4.37052e-06
323	2161.5	-6.2436e-07	-0.000176712	-4.50182e-05	0.000154981	-4.27231e-06
324	2162	-4.99691e-07	-0.000205735	-4.3012e-05	0.000153383	-4.52827e-06
325	2162.5	1.4406e-06	-0.00024176	-4.65273e-05	0.000152365	-4.7231e-06
326	2163	4.725e-06	-0.000251872	-4.5337e-05	0.0001513	-4.90991e-06
327	2163.5	1.0458e-05	-0.000244835	-4.17966e-05	0.000152393	-5.07542e-06
328	2164	1.17095e-05	-0.000240362	-4.886e-05	0.000155861	-5.20993e-06
329	2164.5	1.58865e-05	-0.000242646	-5.76486e-05	0.000159792	-5.25217e-06
330	2165	9.83493e-06	-0.000249035	-6.48378e-05	0.000162432	-5.23942e-06
331	2165.5	3.97767e-06	-0.000245578	-7.28362e-05	0.000163392	-5.24364e-06
332	2166	-8.65301e-07	-0.000255215	-7.94581e-05	0.000165793	-5.44816e-06
333	2166.5	-2.4216e-06	-0.000253946	-8.30112e-05	0.000168212	-5.56613e-06
334	2167	-2.85706e-06	-0.000237562	-8.24455e-05	0.000172374	-5.72426e-06
335	2167.5	-6.53444e-07	-0.000237174	-8.46783e-05	0.000177856	-5.97293e-06
336	2168	1.35945e-06	-0.000255315	-8.54929e-05	0.000183057	-6.08795e-06
337	2168.5	3.64837e-06	-0.000264102	-9.05578e-05	0.000188602	-6.00745e-06
338	2169	2.14204e-06	-0.000278592	-8.97142e-05	0.000190566	-5.92268e-06
339	2169.5	-9.17195e-08	-0.000292164	-8.56133e-05	0.00019162	-5.91132e-06
340	2170	-1.36143e-06	-0.000284635	-8.67668e-05	0.000195253	-5.94646e-06
341	2170.5	-9.13778e-07	-0.000261592	-8.89619e-05	0.000200711	-5.97976e-06
342	2171	-5.27852e-07	-0.000256792	-9.16857e-05	0.000204195	-6.01531e-06
343	2171.5	-6.55805e-08	-0.000257585	-9.28393e-05	0.000205623	-6.20771e-06
344	2172	3.33199e-06	-0.000250842	-9.2358e-05	0.000207073	-6.37352e-06
345	2172.5	6.51805e-06	-0.000245452	-9.3439e-05	0.000209763	-6.5153e-06
346	2173	7.83042e-06	-0.000252368	-9.3993e-05	0.000215322	-6.60382e-06
347	2173.5	7.82254e-06	-0.00026014	-9.40117e-05	0.000218604	-6.47966e-06
348	2174	9.5917e-06	-0.000262969	-9.47698e-05	0.000221476	-6.44684e-06
349	2174.5	1.06419e-05	-0.000251305	-9.11146e-05	0.0002258	-6.54386e-06
350	2175	1.10965e-05	-0.000223058	-8.69601e-05	0.000232978	-6.51461e-06
351	2175.5	1.16816e-05	-0.000205265	-8.65218e-05	0.000241278	-6.45615e-06
352	2176	1.26925e-05	-0.000211361	-8.0465e-05	0.00024767	-6.29046e-06
353	2176.5	1.47368e-05	-0.000210127	-7.91361e-05	0.00025513	-6.21929e-06
354	2177	1.80976e-05	-0.00020224	-8.03879e-05	0.000262059	-6.05189e-06
355	2177.5	2.21137e-05	-0.000195221	-8.13108e-05	0.000270149	-5.79807e-06
356	2178	2.29244e-05	-0.000184751	-8.32133e-05	0.000279639	-5.4528e-06
357	2178.5	1.96054e-05	-0.000171665	-8.47978e-05	0.000288081	-5.13955e-06
358	2179	1.61636e-05	-0.000162365	-7.98073e-05	0.000296214	-4.92051e-06
359	2179.5	1.58626e-05	-0.00013414	-7.59901e-05	0.000303301	-4.62539e-06
360	2180	2.17813e-05	-0.000122978	-7.10407e-05	0.000309575	-4.31777e-06
361	2180.5	2.3813e-05	-0.000106927	-7.26244e-05	0.000314396	-4.05858e-06
362	2181	2.54819e-05	-9.28175e-05	-7.36455e-05	0.000316131	-3.95726e-06
363	2181.5	2.08297e-05	-8.14456e-05	-7.43805e-05	0.000315364	-4.11654e-06
364	2182	1.61644e-05	-8.56177e-05	-7.59656e-05	0.000314249	-4.35062e-06
365	2182.5	1.19772e-05	-0.000120045	-7.75221e-05	0.000311976	-4.3514e-06
366	2183	9.13681e-06	-0.000138088	-7.4723e-05	0.00030906	-4.30829e-06
367	2183.5	8.37116e-06	-0.000150833	-7.49739e-05	0.000305625	-4.01022e-06
368	2184	8.04592e-06	-0.000163208	-7.22749e-05	0.000301007	-4.00543e-06
369	2184.5	9.86116e-06	-0.000159319	-6.6415e-05	0.000298532	-4.04712e-06
370	2185	2.08775e-05	-0.000158294	-6.68597e-05	0.000296947	-4.10673e-06
371	2185.5	2.46237e-05	-0.000169878	-6.66305e-05	0.00029646	-3.98281e-06
372	2186	1.56116e-05	-0.000179092	-6.61337e-05	0.000296078	-3.92363e-06
373	2186.5	9.53396e-06	-0.000169671	-6.67576e-05	0.000296784	-3.87194e-06
374	2187	7.26402e-06	-0.000153627	-6.481e-05	0.000298467	-3.73556e-06
375	2187.5	6.5472e-06	-0.000152366	-6.38814e-05	0.000300171	-3.74853e-06
376	2188	8.37658e-06	-0.000146896	-6.45763e-05	0.000301247	-3.8452e-06
377	2188.5	1.45824e-05	-0.000107387	-6.69008e-05	0.000304568	-3.90905e-06
378	2189	1.45996e-05	-0.000115685	-6.82104e-05	0.000308756	-3.91623e-06
379	2189.5	1.31345e-05	-0.000129376	-6.89962e-05	0.000315159	-4.09621e-06
380	2190	1.28833e-05	-0.0001364	-7.09485e-05	0.000320837	-4.52251e-06
381	2190.5	9.07106e-06	-0.00014018	-7.16382e-05	0.000325955	-4.67697e-06
382	2191	7.35766e-06	-0.000140529	-7.03389e-05	0.000330655	-4.83452e-06
383	2191.5	9.80567e-06	-0.000130613	-7.27e-05	0.000334297	-5.04887e-06
384	2192	1.46245e-05	-0.000115459	-7.26341e-05	0.000337798	-5.02412e-06
385	2192.5	1.4359e-05	-0.000104838	-6.64368e-05	0.000339827	-4.77066e-06
386	2193	1.76842e-05	-0.000101275	-6.72273e-05	0.000341051	-4.61703e-06
387	2193.5	1.47992e-05	-0.000100111	-6.63878e-05	0.000341486	-4.59697e-06
388	2194	1.52676e-05	-0.000110062	-6.78942e-05	0.000341164	-4.68883e-06
389	2194.5	1.80663e-05	-0.000106453	-7.1212e-05	0.000339618	-4.91353e-06
390	2195	1.7875e-05	-6.03642e-05	-7.40596e-05	0.000338389	-5.18453e-06
391	2195.5	1.3808e-05	-4.53787e-05	-7.53349e-05	0.000336877	-5.38179e-06
392	2196	1.20815e-05	-4.19248e-05	-7.57875e-05	0.000333936	-5.37685e-06
393	2196.5	9.9492e-06	-6.00343e-05	-7.7368e-05	0.000330272	-5.11123e-06
394	2197	4.52197e-06	-6.699e-05	-7.4003e-05	0.000326169	-4.82215e-06
395	2197.5	2.31833e-06	-5.48885e-05	-6.80852e-05	0.000322849	-4.85177e-06
396	2198	3.50144e-06	-2.83832e-05	-6.34227e-05	0.000320043	-4.82681e-06
397	2198.5	6.08305e-06	-2.98132e-05	-6.1942e-05	0.000319376	-4.70277e-06
398	2199	1.04925e-05	-3.85359e-05	-5.85519e-05	0.000320319	-4.21267e-06
399	2199.5	8.0873e-06	-7.01893e-05	-5.76084e-05	0.000320543	-3.86017e-06
400	2200	3.8404e-06	-9.23394e-05	-5.3995e-05	0.000322343	-3.72632e-06
401	2200.5	1.96767e-06	-8.38463e-05	-5.51881e-05	0.000325117	-3.61938e-06
402	2201	2.3788e-06	-7.50371e-05	-5.47244e-05	0.000326909	-3.57213e-06
403	2201.5	4.52189e-06	-7.76961e-05	-5.3208e-05	0.000328833	-3.51635e-06
404	2202	2.63196e-06	-7.43068e-05	-4.6705e-05	0.000332435	-3.58907e-06
405	2202.5	6.87796e-07	-6.61202e-05	-4.70063e-05	0.000335931	-3.75476e-06
406	2203	3.00567e-08	-5.69104e-05	-4.61581e-05	0.000339604	-4.08415e-06
407	2203.5	6.27876e-07	-4.60203e-05	-4.15728e-05	0.000342517	-4.38375e-06
408	2204	2.21671e-06	-4.65169e-05	-3.99981e-05	0.000344943	-4.74514e-06
409	2204.5	3.51105e-06	-5.42136e-05	-4.22501e-05	0.000347578	-5.11075e-06
410	2205	7.06375e-06	-3.70352e-05	-3.92006e-05	0.000349331	-5.29228e-06
411	2205.5	1.20113e-05	-2.05108e-05	-3.81811e-05	0.000352285	-5.56581e-06
412	2206	1.40099e-05	-2.24971e-05	-3.68026e-05	0.000353636	-5.6196e-06
413	2206.5	7.52441e-06	-3.17242e-05	-3.65702e-05	0.000354314	-5.61447e-06
414	2207	2.65913e-06	-3.75208e-05	-3.3026e-05	0.000354571	-5.5747e-06
415	2207.5	1.13711e-07	-2.56958e-05	-3.32155e-05	0.000354267	-5.61258e-06
416	2208	2.66885e-06	-8.91357e-06	-3.18441e-05	0.000353935	-5.85768e-06
417	2208.5	9.56262e-06	-1.17238e-05	-3.57665e-05	0.000353058	-6.1266e-06
418	2209	1.12616e-05	-3.64313e-05	-3.98628e-05	0.000351465	-6.36128e-06
419	2209.5	1.12709e-05	-6.62719e-05	-4.21517e-05	0.000348509	-6.50124e-06
420	2210	1.32959e-05	-7.56118e-05	-4.41017e-05	0.000345612	-6.37232e-06
421	2210.5	1.25279e-05	-8.04551e-05	-4.58582e-05	0.000344647	-6.12253e-06
422	2211	7.57736e-06	-7.95272e-05	-4.82273e-05	0.00034177	-6.08287e-06
423	2211.5	4.53541e-06	-6.48381e-05	-4.59175e-05	0.00033636	-5.83273e-06
424	2212	3.66371e-06	-6.95754e-05	-4.08574e-05	0.000330071	-5.64668e-06
425	2212.5	7.9332e-06	-0.0001041	-3.91187e-05	0.000324398	-5.64183e-06
426	2213	1.14404e-05	-0.000131371	-3.62649e-05	0.000320155	-5.78416e-06
427	2213.5	7.62218e-06	-0.000140149	-3.96203e-05	0.000317448	-5.82468e-06
428	2214	4.89328e-06	-0.000155276	-4.34903e-05	0.000315667	-5.85841e-06
429	2214.5	8.05148e-06	-0.000171009	-4.90662e-05	0.000313735	-5.8099e-06
430	2215	4.4176e-06	-0.000185173	-4.99354e-05	0.000312674	-5.6596e-06
431	2215.5	4.98511e-06	-0.000185295	-4.56613e-05	0.00031177	-5.40443e-06
432	2216	3.49005e-06	-0.000176986	-4.51111e-05	0.000313408	-5.19592e-06
433	2216.5	7.12153e-07	-0.000170878	-4.67964e-05	0.000314977	-4.8546e-06
434	2217	-2.12529e-06	-0.000179485	-4.54765e-05	0.000314798	-4.53442e-06
435	2217.5	-3.99388e-06	-0.00017156	-4.00309e-05	0.000313796	-4.39448e-06
436	2218	-4.99971e-06	-0.000166591	-3.62366e-05	0.000311585	-4.14664e-06
437	2218.5	-3.26603e-06	-0.000180187	-3.1428e-05	0.000307028	-3.67276e-06
438	2219	1.75106e-06	-0.000199931	-3.17341e-05	0.000302063	-3.49207e-06
439	2219.5	1.38648e-05	-0.0002087	-3.55443e-05	0.000299061	-3.44884e-06
440	2220	1.29859e-05	-0.000212206	-3.81356e-05	0.000297271	-3.32071e-06
441	2220.5	1.10492e-05	-0.000214807	-3.45829e-05	0.000295631	-3.10288e-06
442	2221	1.66024e-05	-0.000212941	-3.28777e-05	0.000292591	-2.79137e-06
443	2221.5	1.33107e-05	-0.000207679	-3.16386e-05	0.00028898	-2.66654e-06
444	2222	5.45177e-06	-0.00017931	-3.10548e-05	0.000286707	-2.59049e-06
445	2222.5	-2.89953e-07	-0.000158794	-3.12736e-05	0.000284541	-2.43499e-06
446	2223	-2.0246e-06	-0.000153634	-3.01895e-05	0.000282805	-2.12283e-06
447	2223.5	-3.58807e-06	-0.000135407	-3.10127e-05	0.000281251	-1.91037e-06
448	2224	-3.53311e-06	-0.000123236	-3.16819e-05	0.000279965	-1.63721e-06
449	2224.5	-4.19793e-06	-0.000118312	-2.91654e-05	0.000278247	-1.55429e-06
450	2225	-4.02388e-06	-0.000119747	-2.80237e-05	0.000276323	-1.56745e-06
451	2225.5	4.11669e-06	-0.000126534	-2.82024e-05	0.000274054	-1.72761e-06
452	2226	5.63471e-06	-0.000126502	-3.08766e-05	0.00027318	-1.96772e-06
453	2226.5	-1.23789e-06	-0.000121391	-3.49938e-05	0.000273313	-2.20779e-06
454	2227	-7.13274e-06	-0.000110944	-3.35413e-05	0.000273898	-2.29286e-06
455	2227.5	-6.85755e-06	-0.000100623	-3.33763e-05	0.000275833	-2.13737e-06
456	2228	-1.00919e-05	-7.3251e-05	-3.15711e-05	0.000279983	-2.02712e-06
457	2228.5	-1.28212e-05	-3.79813e-05	-3.46405e-05	0.000284672	-1.94416e-06
458	2229	-1.40064e-05	-3.47399e-05	-3.78341e-05	0.000291893	-1.95525e-06
459	2229.5	-1.20263e-05	-6.73155e-05	-4.231e-05	0.000297023	-1.91537e-06
460	2230	-6.49611e-06	-8.82201e-05	-4.56934e-05	0.000301414	-1.8804e-06
461	2230.5	-6.69479e-06	-0.000108413	-4.96886e-05	0.000305279	-1.72393e-06
462	2231	-9.43528e-06	-0.000118423	-4.9516e-05	0.000309543	-1.30589e-06
463	2231.5	-1.1046e-05	-0.000131897	-4.91455e-05	0.00030935	-7.96757e-07
464	2232	-1.34666e-05	-0.000121863	-5.31086e-05	0.000307971	-4.90862e-07
465	2232.5	-1.62362e-05	-0.000120031	-5.6097e-05	0.000307127	-4.57989e-07
466	2233	-1.57383e-05	-0.000132762	-6.07343e-05	0.000305287	-4.35521e-07
467	2233.5	-1.72027e-05	-0.000147112	-6.44575e-05	0.000303239	-2.983e-07
468	2234	-1.9268e-05	-0.000143738	-6.66817e-05	0.000301162	5.34911e-10
469	2234.5	-2.14406e-05	-0.000150624	-6.82042e-05	0.000300361	2.55351e-07
470	2235	-2.10822e-05	-0.000161367	-6.96489e-05	0.000297958	3.70448e-07
471	2235.5	-1.4932e-05	-0.000168603	-7.0128e-05	0.000292719	3.04226e-07
472	2236	-1.14969e-05	-0.00017156	-7.13669e-05	0.000287228	3.7138e-07
473	2236.5	-1.00171e-05	-0.00017621	-7.18276e-05	0.000282355	2.15279e-07
474	2237	-9.9542e-06	-0.000171577	-7.21361e-05	0.000278674	-7.79105e-08
475	2237.5	-1.44036e-05	-0.000158777	-7.19242e-05	0.000274096	-1.21714e-07
476	2238	-1.66948e-05	-0.000148277	-7.20278e-05	0.000268097	-4.54824e-08
477	2238.5	-1.8586e-05	-0.00016629	-7.01807e-05	0.000260412	7.14923e-08
478	2239	-1.84279e-05	-0.000187809	-6.41227e-05	0.000254722	2.03116e-07
479	2239.5	-1.68051e-05	-0.000212995	-5.89674e-05	0.000247607	3.1719e-07
480	2240	-1.76683e-05	-0.000216597	-5.72454e-05	0.000239865	4.0004e-07
481	2240.5	-1.94958e-05	-0.000227933	-5.47245e-05	0.000233048	3.63575e-07
482	2241	-2.07438e-05	-0.000239336	-5.16808e-05	0.000224658	6.0848e-07
483	2241.5	-2.03603e-05	-0.000252042	-4.64009e-05	0.000217629	8.60576e-07
484	2242	-1.99559e-05	-0.00026264	-4.54125e-05	0.000211111	1.00082e-06
485	2242.5	-1.95712e-05	-0.000252924	-4.48206e-05	0.000204703	9.19692e-07
486	2243	-1.86932e-05	-0.00024472	-4.36538e-05	0.000200975	7.32862e-07
487	2243.5	-1.67751e-05	-0.000263312	-4.40754e-05	0.000199324	5.23552e-07
488	2244	-1.45727e-05	-0.000269145	-4.54639e-05	0.000196077	1.79788e-07
489	2244.5	-1.34984e-05	-0.000272685	-4.48674e-05	0.00019126	-1.74288e-07
490	2245	-1.14041e-05	-0.000280119	-4.32291e-05	0.000185903	-4.58563e-07
491	2245.5	-7.04974e-06	-0.000292785	-4.53776e-05	0.000182488	-7.26875e-07
492	2246	-7.09769e-06	-0.000294951	-4.8081e-05	0.000179061	-7.49214e-07
493	2246.5	-9.46036e-06	-0.000297952	-5.06415e-05	0.00017592	-9.29054e-07
494	2247	-1.07937e-05	-0.000307522	-5.31473e-05	0.000173199	-1.22207e-06
495	2247.5	-9.70678e-06	-0.000302814	-5.67194e-05	0.000170879	-1.45534e-06
496	2248	-8.51403e-06	-0.000299715	-5.755e-05	0.00017202	-1.52018e-06
497	2248.5	-7.32486e-06	-0.000292105	-5.7722e-05	0.000175984	-1.42722e-06
498	2249	-7.15307e-06	-0.000285354	-5.64943e-05	0.000179169	-1.29217e-06
499	2249.5	-7.64571e-06	-0.000277682	-5.45935e-05	0.000182011	-1.00545e-06
500	2250	-6.32462e-06	-0.000275646	-5.21177e-05	0.000184648	-4.36363e-07
501	2250.5	-2.7946e-06	-0.000262685	-4.62104e-05	0.00018885	1.29664e-07
502	2251	-1.54259e-06	-0.000262305	-4.27118e-05	0.000192235	5.57911e-07
503	2251.5	-6.90418e-07	-0.000272454	-4.24887e-05	0.000193275	8.55672e-07
504	2252	4.90515e-06	-0.000279085	-4.33636e-05	0.00019031	1.12204e-06
505	2252.5	2.81977e-06	-0.000277543	-4.56644e-05	0.000182289	1.33791e-06
506	2253	1.32051e-08	-0.00027126	-4.5934e-05	0.000172679	1.42921e-06
507	2253.5	-2.69672e-06	-0.000284234	-4.20643e-05	0.000163256	1.47257e-06
508	2254	-2.12445e-06	-0.000298102	-4.08354e-05	0.000153771	1.60314e-06
509	2254.5	2.3527e-06	-0.00031685	-4.03268e-05	0.000145336	1.91168e-06
510	2255	-1.37397e-07	-0.000339448	-4.13867e-05	0.000136097	2.05786e-06
511	2255.5	-9.06276e-07	-0.000357148	-4.27704e-05	0.000127838	2.01577e-06
512	2256	-4.03647e-06	-0.000387591	-3.84528e-05	0.000120667	2.091e-06
513	2256.5	-6.86799e-06	-0.000395114	-3.8818e-05	0.000114684	2.12819e-06
514	2257	-8.52999e-06	-0.000391447	-3.95226e-05	0.000110668	2.14673e-06
515	2257.5	-9.36346e-06	-0.00040691	-3.90858e-05	0.000107432	2.31295e-06
516	2258	-8.48505e-06	-0.000421864	-3.4823e-05	0.000103473	2.4651e-06
517	2258.5	-7.32095e-06	-0.000428595	-3.34931e-05	9.91743e-05	2.83875e-06
518	2259	-5.88071e-06	-0.000432008	-3.53256e-05	9.66963e-05	3.02044e-06
519	2259.5	-3.06389e-06	-0.000422197	-3.49982e-05	9.69221e-05	3.20819e-06
520	2260	1.92322e-06	-0.000419145	-3.39071e-05	9.65839e-05	3.40871e-06
521	2260.5	3.82114e-06	-0.000407693	-2.97025e-05	9.61367e-05	3.57647e-06
522	2261	6.75721e-06	-0.000403221	-2.6894e-05	9.63794e-05	3.60623e-06
523	2261.5	4.49113e-06	-0.000406006	-2.49684e-05	9.83293e-05	3.59801e-06
524	2262	4.02227e-06	-0.00041247	-2.44652e-05	0.000101589	3.62858e-06
525	2262.5	5.34971e-07	-0.000411694	-2.69243e-05	0.000105077	3.78483e-06
526	2263	-2.25075e-06	-0.000402727	-2.82666e-05	0.000109366	3.96063e-06
527	2263.5	-4.03214e-06	-0.000388647	-2.57099e-05	0.000113288	3.90712e-06
528	2264	-2.8837e-06	-0.00038027	-2.19774e-05	0.000118517	3.90592e-06
529	2264.5	-1.54244e-06	-0.000365409	-2.28265e-05	0.000124517	3.82477e-06
530	2265	-4.72785e-06	-0.000365131	-2.36347e-05	0.000132566	3.93053e-06
531	2265.5	-4.15489e-06	-0.000358404	-2.12107e-05	0.000141196	4.19993e-06
532	2266	3.69794e-07	-0.000340472	-1.79352e-05	0.000150083	4.2874e-06
533	2266.5	-1.97705e-06	-0.0003095	-1.57585e-05	0.000159123	4.24404e-06
534	2267	-4.15513e-06	-0.000295949	-1.52755e-05	0.00016815	4.1693e-06
535	2267.5	-3.12848e-08	-0.000300332	-1.70321e-05	0.000177602	4.04148e-06
536	2268	3.17213e-06	-0.000294658	-1.7375e-05	0.000185099	4.13691e-06
537	2268.5	2.81445e-08	-0.00028927	-1.22981e-05	0.000190324	4.03625e-06
538	2269	1.20025e-06	-0.000289276	-8.99435e-06	0.000196482	4.03195e-06
539	2269.5	-1.80177e-06	-0.000281422	-7.24232e-06	0.00020503	4.25983e-06
540	2270	-5.38009e-06	-0.000260245	-4.63821e-06	0.00021529	4.65314e-06
541	2270.5	-8.2938e-06	-0.000235308	-2.52658e-06	0.000225457	5.17291e-06
542	2271	-5.41587e-06	-0.000239905	8.36625e-07	0.000236237	5.62512e-06
543	2271.5	2.99104e-06	-0.000245537	7.24513e-06	0.000247963	6.05449e-06
544	2272	-5.24602e-07	-0.000230591	1.87161e-05	0.000258842	6.61265e-06
545	2272.5	-5.05764e-06	-0.000216864	1.66076e-05	0.000268149	7.07753e-06
546	2273	-5.24485e-06	-0.000221034	1.4111e-05	0.00027754	7.58673e-06
547	2273.5	-2.35048e-06	-0.000219012	1.56978e-05	0.000287573	8.32615e-06
548	2274	-2.25301e-06	-0.000204876	1.69242e-05	0.000299035	9.04733e-06
549	2274.5	-3.36071e-06	-0.000196433	1.55861e-05	0.000310196	9.63772e-06
550	2275	-4.30061e-06	-0.000174358	1.67574e-05	0.000321833	1.01575e-05
551	2275.5	-4.66868e-06	-0.000167863	2.17371e-05	0.000332564	1.0662e-05
552	2276	-5.23881e-06	-0.00015479	2.61835e-05	0.000340556	1.11481e-05
553	2276.5	-5.63757e-06	-0.000112503	2.89773e-05	0.000347754	1.17298e-05
554	2277	-5.07131e-06	-7.72696e-05	3.1492e-05	0.000355541	1.23103e-05
555	2277.5	-4.30368e-06	-7.70169e-05	3.49065e-05	0.000361858	1.26957e-05
556	2278	-4.15345e-06	-9.60127e-05	3.84513e-05	0.000361073	1.27193e-05
557	2278.5	-4.29463e-06	-0.000116563	3.62638e-05	0.000356935	1.27547e-05
558	2279	-4.53663e-06	-0.000137726	3.54694e-05	0.000353792	1.26438e-05
559	2279.5	-4.15498e-06	-0.000161171	3.60933e-05	0.00034854	1.25519e-05
560	2280	-3.46171e-07	-0.000177384	3.75395e-05	0.000343692	1.2535e-05
561	2280.5	6.47754e-06	-0.000179049	3.66009e-05	0.000341842	1.2388e-05
562	2281	4.90665e-06	-0.000144584	3.4219e-05	0.000341222	1.23047e-05
563	2281.5	1.78003e-06	-0.000128861	3.90084e-05	0.000340153	1.215e-05
564	2282	4.56625e-07	-0.000113993	4.38529e-05	0.000337613	1.22783e-05
565	2282.5	1.08962e-06	-9.66463e-05	4.56236e-05	0.000333834	1.24662e-05
566	2283	6.12932e-06	-0.000116622	4.42334e-05	0.000329141	1.2473e-05
567	2283.5	6.1852e-06	-0.00013044	4.7644e-05	0.000323472	1.27552e-05
568	2284	7.86213e-06	-0.000143988	4.71229e-05	0.000317755	1.29146e-05
569	2284.5	1.01297e-05	-0.000136078	4.62875e-05	0.000311828	1.26877e-05
570	2285	8.85643e-06	-0.000129051	4.897e-05	0.000307296	1.24433e-05
571	2285.5	6.55696e-06	-0.000142114	4.59516e-05	0.000302243	1.2306e-05
572	2286	5.5368e-06	-0.000161334	4.24231e-05	0.000296007	1.2392e-05
573	2286.5	4.14211e-06	-0.00017291	4.05605e-05	0.000288711	1.20994e-05
574	2287	3.30584e-06	-0.000160475	4.10704e-05	0.000281527	1.17194e-05
575	2287.5	4.39818e-06	-0.000155314	4.3367e-05	0.000274592	1.12614e-05
576	2288	5.18667e-06	-0.000161928	3.85887e-05	0.000268076	1.06047e-05
577	2288.5	9.78588e-06	-0.000175086	3.65633e-05	0.000262038	9.85063e-06
578	2289	1.04824e-05	-0.000210727	3.22776e-05	0.000255348	8.98318e-06
579	2289.5	6.6446e-06	-0.000223208	2.89351e-05	0.000250366	8.23394e-06
580	2290	5.17508e-06	-0.000229765	2.56645e-05	0.000246681	7.29583e-06
581	2290.5	9.84107e-06	-0.000233594	2.48479e-05	0.000243112	6.29942e-06
582	2291	8.08049e-06	-0.000253243	2.32004e-05	0.000241253	4.95733e-06
583	2291.5	4.15174e-06	-0.000272091	2.0586e-05	0.000241031	3.6562e-06
584	2292	1.88861e-06	-0.000278723	2.04734e-05	0.00024155	2.87688e-06
585	2292.5	2.56407e-06	-0.000292269	2.15377e-05	0.000242413	2.35941e-06
586	2293	1.28506e-05	-0.000300558	2.39811e-05	0.000240316	1.49713e-06
587	2293.5	1.12214e-05	-0.000298505	2.86868e-05	0.000237391	4.23895e-07
588	2294	4.93245e-06	-0.000290266	2.38141e-05	0.000235086	-5.00846e-07
589	2294.5	2.69407e-06	-0.000310084	1.64647e-05	0.000230542	-1.41237e-06
590	2295	6.10401e-06	-0.000329813	9.01271e-06	0.000226806	-1.89266e-06
591	2295.5	1.49579e-05	-0.000321321	3.81698e-06	0.000224614	-2.69502e-06
592	2296	1.86852e-05	-0.000328418	2.31835e-06	0.000221702	-3.68406e-06
593	2296.5	1.2225e-05	-0.000336677	6.73424e-06	0.000219412	-4.63402e-06
594	2297	1.04978e-05	-0.000338232	6.87006e-06	0.00021808	-5.42808e-06
595	2297.5	6.26722e-06	-0.000326274	6.78977e-06	0.000217144	-6.01947e-06
596	2298	4.75094e-07	-0.000317628	6.8315e-06	0.000215778	-6.65206e-06
597	2298.5	-3.12055e-06	-0.000304888	4.88194e-06	0.000213965	-7.53515e-06
598	2299	1.45544e-07	-0.000286957	2.0138e-06	0.00021286	-8.40567e-06
599	2299.5	2.98732e-06	-0.000290652	1.25538e-07	0.000211692	-9.48508e-06
600	2300	1.96094e-06	-0.000278347	3.80549e-07	0.000210267	-1.06825e-05
601	2300.5	-3.90552e-06	-0.000259467	-4.68904e-07	0.000209094	-1.17594e-05
602	2301	-7.86227e-06	-0.000258235	-1.65572e-06	0.00020577	-1.29814e-05
603	2301.5	-8.42236e-06	-0.000266536	1.94732e-06	0.000200627	-1.42857e-05
604	2302	-6.22706e-06	-0.000254766	1.56563e-06	0.000196168	-1.5472e-05
605	2302.5	-6.59463e-06	-0.000238646	4.90113e-07	0.000193941	-1.65615e-05
606	2303	-6.53997e-06	-0.000248929	-9.4343e-07	0.000190514	-1.76933e-05
607	2303.5	-7.31226e-06	-0.000258742	-2.6881e-06	0.000187001	-1.87473e-05
608	2304	-7.57169e-06	-0.000239622	-6.09256e-06	0.000184923	-1.95682e-05
609	2304.5	-7.57296e-06	-0.00021477	-6.15377e-06	0.000183428	-2.03153e-05
610	2305	-4.22493e-06	-0.000215849	-2.9437e-06	0.00018124	-2.11299e-05
611	2305.5	-3.77371e-06	-0.000218653	-4.06339e-06	0.000176091	-2.16316e-05
612	2306	-3.92575e-06	-0.000213573	-5.60387e-06	0.000171785	-2.20843e-05
613	2306.5	1.72436e-06	-0.000190401	-5.48783e-06	0.000168467	-2.25911e-05
614	2307	5.02861e-08	-0.000156682	-3.96608e-06	0.000164647	-2.31297e-05
615	2307.5	-3.79225e-06	-0.000149417	-5.48062e-06	0.00016025	-2.35619e-05
616	2308	-6.1908e-06	-0.000169798	-7.7573e-06	0.000154355	-2.38923e-05
617	2308.5	-6.89765e-06	-0.000182646	-9.21063e-06	0.000147323	-2.42242e-05
618	2309	3.5257e-06	-0.000181206	-8.07394e-06	0.000140844	-2.43638e-05
619	2309.5	1.82052e-06	-0.000180371	-7.1388e-06	0.000135291	-2.42886e-05
620	2310	-6.02522e-06	-0.000180188	-7.32184e-06	0.000129208	-2.41936e-05
621	2310.5	-9.6976e-06	-0.000176208	-5.27883e-06	0.000122566	-2.41478e-05
622	2311	-1.13656e-05	-0.000162795	-3.18676e-07	0.000115229	-2.40846e-05
623	2311.5	-1.22881e-05	-0.000160434	8.56378e-07	0.000108702	-2.40464e-05
624	2312	-1.0835e-05	-0.000141331	-4.65152e-08	0.000103682	-2.39499e-05
625	2312.5	-7.61427e-06	-0.000136129	1.05779e-06	0.000101225	-2.38426e-05
626	2313	-8.72603e-06	-0.000119453	3.03185e-06	9.86566e-05	-2.37201e-05
627	2313.5	-7.5768e-06	-9.07176e-05	7.38398e-07	9.66909e-05	-2.35711e-05
628	2314	-7.46443e-06	-9.50923e-05	-1.62788e-06	9.53679e-05	-2.33847e-05
629	2314.5	-3.35505e-06	-9.77972e-05	-5.65323e-07	9.43398e-05	-2.31375e-05
630	2315	6.11576e-07	-9.93815e-05	2.35552e-06	9.49459e-05	-2.26343e-05
631	2315.5	-9.1957e-06	-8.51431e-05	6.74245e-06	9.54435e-05	-2.21154e-05
632	2316	-1.75108e-05	-7.87477e-05	5.33501e-06	9.65202e-05	-2.16437e-05
633	2316.5	-2.08273e-05	-6.77905e-05	4.15286e-06	9.88228e-05	-2.12537e-05
634	2317	-1.89558e-05	-7.66947e-05	4.07844e-06	0.000100225	-2.08131e-05
635	2317.5	-2.0457e-05	-8.1423e-05	8.74595e-06	0.000100141	-2.04368e-05
636	2318	-2.28229e-05	-8.02367e-05	1.37066e-05	0.000101257	-2.02854e-05
637	2318.5	-2.34388e-05	-6.13806e-05	1.50999e-05	0.000103394	-2.00686e-05
638	2319	-2.13694e-05	-4.33397e-05	1.65136e-05	0.000106646	-1.95947e-05
639	2319.5	-1.93522e-05	-5.26176e-05	1.65584e-05	0.00011057	-1.90252e-05
640	2320	-1.79548e-05	-5.55871e-05	1.88945e-05	0.000114189	-1.85015e-05
641	2320.5	-2.02956e-05	-5.58323e-05	3.11932e-05	0.00011704	-1.78918e-05
642	2321	-2.27792e-05	-5.1038e-05	3.68926e-05	0.000119511	-1.73611e-05
643	2321.5	-2.36508e-05	-4.57913e-05	3.57561e-05	0.000120344	-1.68907e-05
644	2322	-2.17073e-05	-4.39533e-05	3.76147e-05	0.000121273	-1.66518e-05
645	2322.5	-2.11786e-05	-3.20426e-05	3.77032e-05	0.000123248	-1.64745e-05
646	2323	-1.81581e-05	-3.66518e-05	3.46049e-05	0.000124194	-1.61049e-05
647	2323.5	-1.11964e-05	-3.39461e-05	3.39037e-05	0.000126128	-1.55659e-05
648	2324	-1.41468e-05	-3.11314e-05	3.51866e-05	0.000129171	-1.52046e-05
649	2324.5	-1.76002e-05	-1.46908e-05	3.76035e-05	0.000131529	-1.49785e-05
650	2325	-1.93448e-05	5.53029e-07	3.8229e-05	0.000133642	-1.47505e-05
651	2325.5	-1.92491e-05	6.52186e-06	4.11692e-05	0.000135602	-1.44436e-05
652	2326	-1.30147e-05	4.94433e-06	4.4433e-05	0.000138488	-1.39525e-05
653	2326.5	-1.21341e-05	8.79822e-06	4.7028e-05	0.00014158	-1.35542e-05
654	2327	-1.4252e-05	2.54566e-05	4.97563e-05	0.000144101	-1.30757e-05
655	2327.5	-1.65037e-05	4.80966e-05	5.28741e-05	0.000146073	-1.25528e-05
656	2328	-1.5113e-05	5.46815e-05	5.60097e-05	0.000146769	-1.20394e-05
657	2328.5	-1.33301e-05	6.3052e-05	6.26315e-05	0.000147364	-1.17137e-05
658	2329	-1.35009e-05	5.80796e-05	6.66599e-05	0.000146311	-1.13791e-05
659	2329.5	-1.65025e-05	5.10294e-05	6.76165e-05	0.000145469	-1.10532e-05
660	2330	-1.71308e-05	4.09118e-05	6.51535e-05	0.00014666	-1.06143e-05
661	2330.5	-1.68688e-05	2.43602e-05	6.53982e-05	0.000151583	-1.02215e-05
662	2331	-1.66454e-05	1.65646e-05	6.5949e-05	0.000157133	-9.77227e-06
663	2331.5	-1.65779e-05	2.15497e-05	6.5752e-05	0.000164459	-9.24196e-06
664	2332	-1.56352e-05	1.37137e-05	6.81663e-05	0.000174326	-8.77241e-06
665	2332.5	-1.41077e-05	1.34161e-05	6.90449e-05	0.000182349	-8.33412e-06
666	2333	-9.22542e-06	2.88095e-05	6.96126e-05	0.000189845	-7.89283e-06
667	2333.5	-6.65164e-06	2.43181e-05	7.45728e-05	0.000197829	-7.40108e-06
668	2334	-5.53756e-06	2.55931e-05	8.324e-05	0.000203625	-6.94833e-06
669	2334.5	-5.97002e-06	4.09114e-05	8.82392e-05	0.000210676	-6.52883e-06
670	2335	-6.06811e-06	6.30873e-05	8.92844e-05	0.000218559	-5.98566e-06
671	2335.5	-5.91614e-06	9.89343e-05	9.10091e-05	0.00022469	-5.39114e-06
672	2336	-9.94729e-07	9.80731e-05	9.21938e-05	0.000229111	-4.77572e-06
673	2336.5	-2.0846e-06	0.000104598	9.56522e-05	0.000232179	-4.26888e-06
674	2337	-1.06097e-06	0.00010081	9.88353e-05	0.000234065	-3.7988e-06
675	2337.5	4.90901e-06	0.000114491	0.000102219	0.000238021	-3.46168e-06
676	2338	1.09834e-05	0.000113829	0.000106892	0.000239595	-3.25826e-06
677	2338.5	7.18359e-06	9.97247e-05	0.000111001	0.000238263	-3.07655e-06
678	2339	2.00743e-06	8.55043e-05	0.000115634	0.000233823	-2.99601e-06
679	2339.5	6.84199e-07	7.28611e-05	0.000116086	0.000227923	-2.78146e-06
680	2340	2.53024e-06	6.88031e-05	0.000119052	0.000221479	-2.46631e-06
681	2340.5	1.0544e-06	6.18468e-05	0.000122206	0.000216482	-2.14263e-06
682	2341	-1.53041e-08	4.70225e-05	0.000122149	0.00021318	-1.83193e-06
683	2341.5	3.76548e-06	2.91077e-05	0.000122096	0.000209619	-1.64657e-06
684	2342	7.53394e-06	1.67278e-05	0.000121071	0.000206482	-1.53251e-06
685	2342.5	5.19094e-06	1.69317e-05	0.000120433	0.000204026	-1.30257e-06
686	2343	1.47852e-06	4.25669e-05	0.000124003	0.000200076	-1.00668e-06
687	2343.5	-1.45254e-06	4.46325e-05	0.00012684	0.000196527	-1.0405e-06
688	2344	-3.06287e-06	3.73812e-05	0.000127396	0.000194395	-1.08674e-06
689	2344.5	-3.71769e-06	3.26256e-05	0.000130335	0.000192062	-1.1073e-06
690	2345	-3.6158e-06	2.84684e-05	0.0001331	0.000191118	-1.14282e-06
691	2345.5	-2.11327e-06	2.88313e-05	0.00013364	0.000190683	-1.23889e-06
692	2346	1.83323e-06	2.55715e-05	0.000132787	0.000189105	-1.23103e-06
693	2346.5	-1.12853e-07	2.43723e-05	0.000133166	0.000186453	-1.1472e-06
694	2347	-2.82603e-06	1.36216e-05	0.00013372	0.000185195	-9.98973e-07
695	2347.5	-3.64479e-06	8.99023e-06	0.000139841	0.000186162	-8.45009e-07
696	2348	-3.17456e-06	1.75012e-05	0.000139737	0.000188492	-6.03121e-07
697	2348.5	-1.08935e-06	3.46594e-05	0.000141413	0.000191864	-3.74046e-07
698	2349	1.17309e-06	7.12754e-05	0.000141526	0.000194914	-1.21169e-07
699	2349.5	5.53186e-06	8.61175e-05	0.000141698	0.000194743	1.02876e-07
700	2350	8.0115e-06	8.61747e-05	0.000141847	0.000193792	2.68291e-07
701	2350.5	1.61037e-05	8.97744e-05	0.000148673	0.000192898	3.87839e-07
702	2351	1.64904e-05	8.83293e-05	0.000153999	0.000191927	5.43216e-07
703	2351.5	1.20995e-05	9.43394e-05	0.000153322	0.000190986	7.22979e-07
704	2352	1.11267e-05	0.000119792	0.000152294	0.000190057	8.27979e-07
705	2352.5	1.74146e-05	0.000114255	0.000144619	0.000187106	8.96037e-07
706	2353	1.90241e-05	9.20509e-05	0.000132856	0.00017936	7.75736e-07
707	2353.5	1.28642e-05	7.06282e-05	0.000124493	0.000168418	7.97413e-07
708	2354	9.39285e-06	5.79526e-05	0.000117795	0.00015939	8.68718e-07
709	2354.5	5.12347e-06	5.39881e-05	0.000116966	0.000152367	9.15404e-07
710	2355	6.11987e-06	5.34086e-05	0.000114484	0.000147668	1.10231e-06
711	2355.5	4.33807e-06	5.33541e-05	0.000114049	0.000144207	1.44486e-06
712	2356	3.89491e-06	5.43801e-05	0.000111813	0.000141503	1.70498e-06
713	2356.5	6.28965e-06	6.48988e-05	0.000111694	0.000140194	1.85239e-06
714	2357	3.74334e-06	7.56149e-05	0.000114274	0.000140096	2.00853e-06
715	2357.5	7.68944e-06	6.21914e-05	0.000112422	0.000138897	2.27149e-06
716	2358	3.63933e-06	3.77375e-05	0.000109403	0.000132195	2.45816e-06
717	2358.5	-1.1518e-06	1.77362e-05	0.000105006	0.000124509	2.80375e-06
718	2359	-4.59489e-06	1.55677e-05	0.000102244	0.000117655	2.93509e-06
719	2359.5	-6.18889e-06	1.7712e-05	0.000100021	0.000111516	3.0169e-06
720	2360	-5.9079e-06	1.48566e-05	0.000100176	0.000107333	3.2322e-06
721	2360.5	-4.99848e-06	5.64403e-06	9.85743e-05	0.000104892	3.55262e-06
722	2361	-4.16549e-06	1.51572e-05	9.65478e-05	0.000104704	3.88091e-06
723	2361.5	-3.34121e-06	1.21851e-05	9.29038e-05	0.000104384	4.21618e-06
724	2362	-2.65053e-06	1.20602e-05	8.97136e-05	0.000102584	4.496e-06
725	2362.5	-1.67545e-07	-2.89676e-06	9.00234e-05	0.000101885	4.65098e-06
726	2363	9.10811e-07	-1.27268e-05	9.14992e-05	0.000101756	4.73462e-06
727	2363.5	1.19702e-06	-2.20885e-05	9.58023e-05	0.000102514	5.02619e-06
728	2364	7.47801e-07	-1.3426e-05	9.92915e-05	0.000104751	5.27656e-06
729	2364.5	7.07222e-07	-1.29054e-05	9.78357e-05	0.000107981	5.63428e-06
730	2365	8.44914e-07	-3.59211e-06	9.32255e-05	0.000112595	5.89675e-06
731	2365.5	2.45262e-06	8.61253e-06	9.05351e-05	0.000118879	6.19738e-06
732	2366	4.37792e-06	2.07425e-05	9.47019e-05	0.000126947	6.42247e-06
733	2366.5	5.95125e-06	2.96575e-05	9.91788e-05	0.000136118	6.58239e-06
734	2367	6.86621e-06	3.01373e-05	9.85456e-05	0.00014362	6.6723e-06
735	2367.5	1.0663e-05	4.09336e-05	0.000100272	0.000148813	6.65887e-06
736	2368	1.84832e-05	6.17023e-05	0.000104443	0.000151568	6.59041e-06
737	2368.5	1.75201e-05	7.78647e-05	0.000107681	0.000154568	6.57434e-06
738	2369	1.37189e-05	8.19196e-05	0.000104795	0.00015903	6.57064e-06
739	2369.5	1.29893e-05	6.42118e-05	0.000100806	0.000161081	6.56579e-06
740	2370	1.2963e-05	6.14318e-05	9.7883e-05	0.000163867	6.8285e-06
741	2370.5	1.2767e-05	6.75839e-05	9.55655e-05	0.000168502	6.99445e-06
742	2371	1.17972e-05	8.65705e-05	9.65046e-05	0.000173621	7.25848e-06
743	2371.5	1.05516e-05	8.0529e-05	9.71578e-05	0.000180603	7.40338e-06
744	2372	9.48835e-06	8.93531e-05	9.84258e-05	0.000188311	7.52436e-06
745	2372.5	9.29508e-06	0.00010077	9.98795e-05	0.000196534	7.5673e-06
746	2373	1.01379e-05	0.000101618	0.000102997	0.000204481	7.53588e-06
747	2373.5	1.25139e-05	0.000101174	0.000100487	0.000210999	7.56792e-06
748	2374	1.68541e-05	9.38166e-05	0.000103637	0.000216961	7.41007e-06
749	2374.5	2.14753e-05	9.01644e-05	0.000104996	0.000224652	7.2064e-06
750	2375	2.36437e-05	9.28354e-05	0.000103585	0.000232859	7.04055e-06
751	2375.5	2.67092e-05	0.000100615	0.000103763	0.000239287	6.7439e-06
752	2376	2.21713e-05	9.2907e-05	0.000105971	0.000244139	6.70205e-06
753	2376.5	1.47122e-05	7.90627e-05	0.000106421	0.000246297	6.46371e-06
754	2377	1.20326e-05	6.72869e-05	0.000111501	0.000248191	6.36088e-06
755	2377.5	1.06574e-05	4.91055e-05	0.000113756	0.000250579	6.24967e-06
756	2378	9.77479e-06	3.13005e-05	0.000116534	0.000255143	6.09481e-06
757	2378.5	9.40952e-06	3.27441e-05	0.00011576	0.000260405	5.99431e-06
758	2379	9.78614e-06	3.10148e-05	0.000112139	0.000264949	5.77067e-06
759	2379.5	8.70383e-06	3.96475e-05	0.000108154	0.00026772	5.46032e-06
760	2380	9.58452e-06	4.20526e-05	0.000103033	0.00026919	5.18466e-06
761	2380.5	1.66368e-05	4.01098e-05	9.80188e-05	0.000270169	4.98688e-06
762	2381	1.30049e-05	3.58107e-05	9.42289e-05	0.00026963	4.6671e-06
763	2381.5	9.86012e-06	2.37899e-05	9.13725e-05	0.00026755	4.268e-06
764	2382	8.38923e-06	-1.96068e-06	9.14153e-05	0.000263661	3.84315e-06
765	2382.5	8.6642e-06	-1.82516e-05	9.09571e-05	0.000259621	3.55798e-06
766	2383	9.20742e-06	-2.42177e-05	9.03795e-05	0.000258912	3.5138e-06
767	2383.5	1.1014e-05	-2.55696e-05	8.90114e-05	0.000259956	3.58961e-06
768	2384	1.6473e-05	-2.55431e-05	8.83973e-05	0.000262499	3.64176e-06
769	2384.5	2.69256e-05	-2.38584e-05	8.72826e-05	0.000265895	3.79137e-06
770	2385	2.23374e-05	-2.38449e-05	8.53911e-05	0.000269299	3.82345e-06
771	2385.5	1.56879e-05	-1.48768e-05	8.25982e-05	0.00027205	3.58009e-06
772	2386	1.35147e-05	-1.16757e-05	8.1354e-05	0.000274941	3.61594e-06
773	2386.5	1.37739e-05	-1.37325e-05	8.33152e-05	0.000279666	3.60382e-06
774	2387	8.86139e-06	-1.17192e-05	8.56454e-05	0.000284417	3.62655e-06
775	2387.5	4.6037e-06	-1.99099e-05	8.65248e-05	0.00028989	3.66266e-06
776	2388	3.26776e-06	-1.23298e-05	8.45105e-05	0.000296171	3.60907e-06
777	2388.5	3.20878e-06	-5.09336e-07	8.49016e-05	0.000301625	3.36641e-06
778	2389	9.54288e-06	5.76191e-06	8.19701e-05	0.000305249	3.18671e-06
779	2389.5	1.8722e-05	1.76291e-05	7.87412e-05	0.000308359	3.12252e-06
780	2390	1.80147e-05	4.00411e-05	8.12446e-05	0.000311657	3.054e-06
781	2390.5	9.82262e-06	3.097e-05	8.03716e-05	0.000313739	2.69338e-06
782	2391	3.71141e-06	1.96314e-05	7.4575e-05	0.000311331	2.35832e-06
783	2391.5	2.80656e-06	2.43182e-06	6.91376e-05	0.00030913	2.02531e-06
784	2392	2.52822e-06	-6.49347e-06	6.54448e-05	0.000308533	1.66451e-06
785	2392.5	6.00027e-06	-3.48389e-06	6.37288e-05	0.000307809	1.44355e-06
786	2393	1.11504e-05	-5.01327e-06	6.3346e-05	0.000306516	1.26744e-06
787	2393.5	9.2514e-06	-5.2915e-06	6.36809e-05	0.00030718	1.02978e-06
788	2394	5.95683e-06	1.54567e-06	6.58675e-05	0.000308502	9.15557e-07
789	2394.5	4.43712e-06	1.37157e-05	6.64912e-05	0.000311164	8.25167e-07
790	2395	3.13375e-06	1.85807e-05	6.789e-05	0.000313047	6.65e-07
791	2395.5	3.77393e-06	1.15936e-05	7.11269e-05	0.000312619	4.26795e-07
792	2396	6.01488e-06	5.71909e-06	7.05753e-05	0.000312265	4.69445e-08
793	2396.5	7.29681e-06	-2.46011e-06	6.92196e-05	0.000311173	-2.52272e-07
794	2397	1.36261e-05	-1.26232e-05	6.46506e-05	0.000309774	-7.0182e-07
795	2397.5	1.39363e-05	-2.45326e-05	5.91136e-05	0.000306083	-1.09107e-06
796	2398	8.95694e-06	-3.29587e-05	5.43068e-05	0.00029897	-1.45759e-06
797	2398.5	6.55073e-06	-4.52372e-05	5.06734e-05	0.000291919	-1.79991e-06
798	2399	6.80363e-06	-4.40252e-05	5.10131e-05	0.000286552	-1.95836e-06
799	2399.5	6.3926e-06	-3.38919e-05	4.89394e-05	0.000283542	-2.05991e-06
800	2400	5.60088e-06	-3.24877e-05	4.89292e-05	0.000277863	-2.24737e-06
801	2400.5	4.37639e-06	-6.22931e-05	4.55942e-05	0.000269105	-2.34461e-06
802	2401	4.17666e-06	-8.57045e-05	4.22213e-05	0.000260124	-2.36976e-06
803	2401.5	9.03377e-06	-9.92072e-05	4.15594e-05	0.00025504	-2.21962e-06
804	2402	1.71785e-05	-0.000101023	4.43738e-05	0.000250472	-2.13118e-06
805	2402.5	1.26205e-05	-8.38454e-05	4.74816e-05	0.000244698	-2.05257e-06
806	2403	8.00904e-06	-7.31019e-05	5.17155e-05	0.000237763	-1.8607e-06
807	2403.5	7.04889e-06	-5.83398e-05	5.43775e-05	0.000232029	-1.40506e-06
808	2404	1.01622e-05	-8.42293e-05	5.74116e-05	0.000226872	-8.70649e-07
809	2404.5	1.09231e-05	-0.000104092	5.90399e-05	0.00022256	-6.05787e-07
810	2405	1.05616e-05	-0.000105104	5.44512e-05	0.000216797	-5.37191e-07
811	2405.5	1.36195e-05	-0.000115028	5.1872e-05	0.000212575	-4.82715e-07
812	2406	1.06266e-05	-0.000120017	5.332e-05	0.000210036	-4.38509e-07
813	2406.5	7.22679e-06	-0.000135665	5.60869e-05	0.000209151	-2.73082e-07
814	2407	7.32592e-06	-0.000133313	5.88159e-05	0.000209294	9.50841e-08
815	2407.5	8.54273e-06	-0.000122393	5.5004e-05	0.000210655	4.34894e-07
816	2408	1.11683e-05	-0.000118088	5.51788e-05	0.000213436	7.15673e-07
817	2408.5	1.19726e-05	-0.000120069	5.77414e-05	0.000217796	8.3581e-07
818	2409	1.40885e-05	-0.000126154	5.79071e-05	0.000221978	8.88391e-07
819	2409.5	6.14951e-06	-0.00014141	5.8963e-05	0.000226084	9.7212e-07
820	2410	-2.99708e-06	-0.000150394	6.25689e-05	0.000230273	1.14004e-06
821	2410.5	-7.83701e-06	-0.000135443	6.46793e-05	0.000232852	1.49965e-06
822	2411	-1.06243e-05	-0.000146095	6.79614e-05	0.00023621	2.02422e-06
823	2411.5	-9.59039e-06	-0.00016508	7.07125e-05	0.000238672	2.55995e-06
824	2412	-2.91935e-06	-0.000168915	6.61796e-05	0.000240779	2.62769e-06
825	2412.5	-4.37821e-06	-0.000183103	6.13232e-05	0.000241022	2.37274e-06
826	2413	-3.69019e-06	-0.000201624	5.77501e-05	0.000240294	1.97302e-06
827	2413.5	4.00664e-06	-0.000208752	5.51908e-05	0.000241391	1.82356e-06
828	2414	6.59254e-07	-0.000191165	5.43146e-05	0.000243296	1.90111e-06
829	2414.5	-4.39337e-06	-0.000182978	5.6512e-05	0.000245036	1.97587e-06
830	2415	-5.74468e-06	-0.000170815	5.57215e-05	0.000244784	2.22328e-06
831	2415.5	-2.27083e-06	-0.00017709	5.36732e-05	0.000245627	2.45568e-06
832	2416	-3.27365e-06	-0.000177415	5.06498e-05	0.000245131	2.69428e-06
833	2416.5	-9.6435e-06	-0.000175269	4.89223e-05	0.000242368	2.79801e-06
834	2417	-1.60341e-05	-0.000182298	4.92629e-05	0.000240823	2.82573e-06
835	2417.5	-1.93453e-05	-0.000212648	4.6125e-05	0.0002366	2.60776e-06
836	2418	-2.03204e-05	-0.000240742	4.78663e-05	0.000231688	2.25161e-06
837	2418.5	-1.62194e-05	-0.000248901	4.88274e-05	0.000230166	1.84952e-06
838	2419	-1.59298e-05	-0.000261827	5.16727e-05	0.000228554	1.21318e-06
839	2419.5	-1.75527e-05	-0.00026627	5.0822e-05	0.000227417	7.01454e-07
840	2420	-1.55311e-05	-0.000238602	4.52093e-05	0.000225373	5.29566e-07
841	2420.5	-1.01371e-05	-0.000224101	3.99163e-05	0.000223225	3.08066e-07
842	2421	-1.69688e-05	-0.000230575	4.0658e-05	0.000224445	1.54635e-07
843	2421.5	-2.30593e-05	-0.000236846	4.14846e-05	0.000226143	2.26116e-08
844	2422	-2.60052e-05	-0.000253898	4.56571e-05	0.000229849	-1.26936e-07
845	2422.5	-2.7054e-05	-0.00026435	4.62252e-05	0.000231581	-1.39819e-07
846	2423	-2.63107e-05	-0.000259316	4.62045e-05	0.000234573	7.21339e-08
847	2423.5	-2.63293e-05	-0.000230193	4.80848e-05	0.000237679	9.45375e-08
848	2424	-2.67226e-05	-0.000196273	5.31516e-05	0.000241739	1.76331e-07
849	2424.5	-2.68623e-05	-0.000204676	5.58114e-05	0.000246353	2.26563e-07
850	2425	-2.72514e-05	-0.000217055	5.23196e-05	0.000251354	3.05917e-07
851	2425.5	-2.72865e-05	-0.000213547	4.92421e-05	0.000255529	1.45619e-07
852	2426	-2.724e-05	-0.000204547	5.17784e-05	0.000258848	8.88482e-11
853	2426.5	-2.51236e-05	-0.000194814	5.23472e-05	0.000259513	-2.57879e-07
854	2427	-2.05123e-05	-0.000196783	5.43894e-05	0.000259315	-5.8197e-07
855	2427.5	-2.31067e-05	-0.000196127	5.66836e-05	0.000260809	-6.75031e-07
856	2428	-2.44912e-05	-0.000185471	5.91321e-05	0.000261732	-6.96367e-07
857	2428.5	-2.32613e-05	-0.00017008	5.94527e-05	0.000262399	-5.09822e-07
858	2429	-2.23278e-05	-0.000157765	6.61984e-05	0.00026313	-3.62754e-07
859	2429.5	-2.14266e-05	-0.000134346	6.6302e-05	0.000263475	-5.1887e-07
860	2430	-2.01159e-05	-0.000116732	6.32149e-05	0.000266151	-7.34321e-07
861	2430.5	-1.66493e-05	-0.000111652	6.09178e-05	0.000270101	-1.01452e-06
862	2431	-1.25132e-05	-9.8711e-05	5.74817e-05	0.000273218	-8.7281e-07
863	2431.5	-1.39147e-05	-7.50336e-05	5.39953e-05	0.000276533	-6.86194e-07
864	2432	-1.61389e-05	-7.30433e-05	5.35742e-05	0.000280054	-5.0865e-07
865	2432.5	-1.71487e-05	-7.80021e-05	5.57121e-05	0.000282696	-5.72691e-07
866	2433	-1.73549e-05	-7.63578e-05	5.50014e-05	0.00028149	-5.56772e-07
867	2433.5	-1.73021e-05	-6.48417e-05	5.07136e-05	0.00027629	-3.62219e-07
868	2434	-1.52926e-05	-5.5236e-05	4.87646e-05	0.000271992	-3.35595e-07
869	2434.5	-1.02154e-05	-3.46061e-05	4.60314e-05	0.00026958	-2.74802e-07
870	2435	-5.42697e-06	-3.75608e-05	4.40704e-05	0.000268258	-1.80074e-07
871	2435.5	-3.6981e-06	-4.35409e-05	4.23091e-05	0.00026758	-3.00021e-07
872	2436	-6.63966e-06	-5.50805e-05	4.62986e-05	0.000266399	-4.38061e-07
873	2436.5	-1.05619e-05	-4.75118e-05	5.48686e-05	0.000265136	-6.33319e-07
874	2437	-1.16746e-05	-5.45593e-05	6.17652e-05	0.000264351	-7.634e-07
875	2437.5	-1.16888e-05	-5.54845e-05	6.49994e-05	0.000264083	-9.74884e-07
876	2438	-1.08161e-05	-4.94297e-05	6.73529e-05	0.00026386	-1.2611e-06
877	2438.5	-8.66885e-06	-3.17904e-05	6.45226e-05	0.000266245	-1.35084e-06
878	2439	-2.25784e-06	-2.35806e-05	6.4806e-05	0.000270273	-1.26102e-06
879	2439.5	-1.88768e-06	-1.89579e-05	6.59835e-05	0.000273524	-1.06054e-06
880	2440	-4.83775e-06	-1.35446e-05	6.73899e-05	0.000277642	-1.10341e-06
881	2440.5	-4.95818e-06	-3.25416e-05	7.06942e-05	0.00027831	-1.32683e-06
882	2441	-2.04077e-06	-3.712e-05	6.74171e-05	0.000276108	-1.39961e-06
883	2441.5	-5.14555e-06	-1.65447e-05	6.89566e-05	0.000274425	-1.30381e-06
884	2442	-8.50749e-06	-1.90451e-05	7.14517e-05	0.000274115	-1.08398e-06
885	2442.5	-9.05859e-06	-1.48816e-05	7.53724e-05	0.000275597	-9.66841e-07
886	2443	-7.16405e-06	-1.15512e-05	7.4719e-05	0.000278647	-8.23669e-07
887	2443.5	-8.17859e-06	-2.18032e-05	7.64053e-05	0.000281429	-7.02415e-07
888	2444	-7.43331e-06	-3.20358e-05	7.82003e-05	0.000283283	-7.46534e-07
889	2444.5	-5.40205e-06	-2.12731e-05	7.66668e-05	0.000284982	-1.0394e-06
890	2445	-2.50298e-07	1.11241e-05	7.47725e-05	0.000285422	-1.6715e-06
891	2445.5	-4.99388e-07	4.4354e-05	7.50675e-05	0.000285379	-2.2285e-06
892	2446	2.55013e-06	5.36388e-05	7.19021e-05	0.000285193	-2.5605e-06
893	2446.5	6.32736e-06	4.03963e-05	7.18958e-05	0.00028558	-2.61287e-06
894	2447	5.49377e-06	2.73709e-05	6.74021e-05	0.00028493	-2.83407e-06
895	2447.5	1.32444e-05	2.09947e-05	7.00716e-05	0.000285048	-3.0197e-06
896	2448	8.79015e-06	2.86332e-05	6.91775e-05	0.000286002	-3.29637e-06
897	2448.5	5.20791e-06	4.92726e-05	6.4105e-05	0.000286342	-3.58518e-06
898	2449	5.98389e-06	4.70013e-05	5.46741e-05	0.000287559	-3.51121e-06
899	2449.5	3.7397e-06	5.21012e-05	4.7511e-05	0.000287974	-3.0962e-06
900	2450	8.18974e-07	4.86192e-05	4.23883e-05	0.000287649	-2.90015e-06
901	2450.5	2.76991e-06	5.43089e-05	4.20421e-05	0.000289425	-3.22287e-06
902	2451	1.18775e-05	6.4376e-05	4.4959e-05	0.000289551	-3.59531e-06
903	2451.5	8.99684e-06	7.25216e-05	4.83608e-05	0.000288018	-3.88786e-06
904	2452	8.08941e-06	7.88676e-05	4.16805e-05	0.00028296	-4.36035e-06
905	2452.5	3.85512e-06	7.50389e-05	3.35815e-05	0.000278492	-4.67816e-06
906	2453	3.96752e-07	8.15615e-05	2.7686e-05	0.000274636	-4.80948e-06
907	2453.5	5.03759e-09	9.28908e-05	3.21748e-05	0.000271891	-4.76947e-06
908	2454	4.14451e-06	8.91415e-05	3.43965e-05	0.000269498	-4.77688e-06
909	2454.5	2.47625e-06	7.51798e-05	3.4178e-05	0.0002667	-4.98745e-06
910	2455	4.63694e-06	7.77643e-05	3.38077e-05	0.000262276	-5.17971e-06
911	2455.5	2.4473e-06	7.87083e-05	2.9616e-05	0.000256634	-5.43476e-06
912	2456	1.39391e-06	8.22139e-05	2.85614e-05	0.000251558	-5.67272e-06
913	2456.5	7.32465e-06	7.76441e-05	2.41089e-05	0.00024759	-6.13054e-06
914	2457	3.7755e-06	8.14115e-05	2.32091e-05	0.0002436	-6.58033e-06
915	2457.5	1.2881e-07	6.86184e-05	1.73042e-05	0.000238165	-6.95843e-06
916	2458	1.10862e-06	6.41293e-05	1.34839e-05	0.00023113	-7.34146e-06
917	2458.5	4.23175e-06	7.23945e-05	6.43446e-06	0.000223784	-7.76306e-06
918	2459	-2.073e-06	8.26994e-05	3.67531e-06	0.000217782	-8.12511e-06
919	2459.5	-7.71703e-06	6.86762e-05	2.28876e-06	0.000212467	-8.49594e-06
920	2460	-8.67219e-06	6.76633e-05	-4.13555e-06	0.000207171	-8.83767e-06
921	2460.5	-7.91153e-06	6.55382e-05	-1.13394e-05	0.000201134	-9.09206e-06
922	2461	-9.85742e-06	5.64242e-05	-1.72914e-05	0.000193954	-9.35134e-06
923	2461.5	-9.4948e-06	6.51642e-05	-2.08959e-05	0.000186425	-9.70301e-06
924	2462	-2.24325e-06	7.46125e-05	-2.07929e-05	0.000179972	-1.00707e-05
925	2462.5	-6.19796e-06	7.85117e-05	-2.36407e-05	0.000175492	-1.03669e-05
926	2463	-1.00515e-05	7.38499e-05	-2.63004e-05	0.000170312	-1.05665e-05
927	2463.5	-5.10292e-06	7.13034e-05	-3.03201e-05	0.000165872	-1.06735e-05
928	2464	-9.92343e-06	7.10796e-05	-2.80409e-05	0.000162153	-1.06819e-05
929	2464.5	-1.4332e-05	6.8066e-05	-2.16173e-05	0.000159629	-1.06292e-05
930	2465	-1.09491e-05	6.31705e-05	-1.78079e-05	0.000158715	-1.06332e-05
931	2465.5	-1.25155e-05	4.861e-05	-2.00606e-05	0.000158193	-1.06844e-05
932	2466	-1.80311e-05	4.20427e-05	-2.2358e-05	0.00015799	-1.07817e-05
933	2466.5	-2.16239e-05	4.35021e-05	-1.4174e-05	0.000158434	-1.08356e-05
934	2467	-1.8044e-05	3.95457e-05	-1.15656e-05	0.000158419	-1.08036e-05
935	2467.5	-2.11554e-05	5.5447e-05	-8.78473e-06	0.000157538	-1.09127e-05
936	2468	-2.47703e-05	5.76649e-05	-5.47867e-06	0.000158043	-1.09945e-05
937	2468.5	-2.60749e-05	5.54382e-05	-5.99173e-06	0.000159388	-1.08571e-05
938	2469	-2.61867e-05	5.49139e-05	-4.55346e-06	0.000159291	-1.07871e-05
939	2469.5	-2.59719e-05	7.43747e-05	-2.31831e-06	0.000160052	-1.07132e-05
940	2470	-2.40238e-05	7.30282e-05	-3.69143e-06	0.000162544	-1.06825e-05
941	2470.5	-2.23075e-05	7.5648e-05	-3.25253e-06	0.000165268	-1.04811e-05
942	2471	-1.98152e-05	8.36302e-05	1.58696e-06	0.000167185	-1.0288e-05
943	2471.5	-1.43375e-05	7.90988e-05	3.45782e-06	0.0001678	-9.95921e-06
944	2472	-1.37672e-05	8.64259e-05	-2.05798e-06	0.00016763	-9.65964e-06
945	2472.5	-1.41255e-05	7.52433e-05	-5.14893e-06	0.00016902	-9.34883e-06
946	2473	-1.2926e-05	5.78044e-05	-8.59171e-06	0.000167678	-9.338e-06
947	2473.5	-8.13261e-06	4.29089e-05	-1.01778e-05	0.000166112	-9.2654e-06
948	2474	-1.1287e-05	3.38718e-05	-1.15458e-05	0.000164069	-9.13628e-06
949	2474.5	-1.54448e-05	2.59832e-05	-1.03388e-05	0.000162262	-8.94463e-06
950	2475	-1.79258e-05	3.47395e-05	-5.65317e-06	0.000163075	-8.84889e-06
951	2475.5	-1.87944e-05	3.20189e-05	-2.7321e-06	0.000163696	-8.60086e-06
952	2476	-1.76776e-05	1.71143e-05	-1.75873e-06	0.000159392	-8.23289e-06
953	2476.5	-1.47674e-05	6.60296e-06	-1.36943e-06	0.000154378	-7.76749e-06
954	2477	-1.05992e-05	1.30663e-05	-1.04339e-06	0.000152765	-7.18844e-06
955	2477.5	-1.26752e-05	5.05863e-06	1.78838e-06	0.000150288	-6.66762e-06
956	2478	-1.37368e-05	3.62904e-06	4.4956e-06	0.000146817	-6.21684e-06
957	2478.5	-1.44779e-05	6.5729e-07	9.78667e-06	0.000145024	-5.71542e-06
958	2479	-1.50476e-05	4.90638e-06	1.51176e-05	0.0001435	-5.32376e-06
959	2479.5	-1.5642e-05	2.03452e-05	1.63602e-05	0.000140861	-5.16188e-06
960	2480	-1.47711e-05	2.6791e-05	2.19192e-05	0.00013768	-5.16388e-06
961	2480.5	-9.29211e-06	2.3548e-05	2.77281e-05	0.000133737	-5.26049e-06
962	2481	-1.03637e-05	2.84153e-05	3.00089e-05	0.000128889	-5.421e-06
963	2481.5	-1.18716e-05	2.5164e-05	3.41651e-05	0.00012366	-5.38607e-06
964	2482	-1.20613e-05	1.34517e-05	3.27552e-05	0.000116583	-5.27085e-06
965	2482.5	-1.13134e-05	2.01293e-05	2.72645e-05	0.000110131	-5.40012e-06
966	2483	-9.84994e-06	4.06894e-05	2.17325e-05	0.00010482	-5.7201e-06
967	2483.5	-1.94521e-06	4.44083e-05	1.77592e-05	9.94563e-05	-6.13804e-06
968	2484	5.3896e-06	4.98458e-05	1.89399e-05	9.47727e-05	-6.43094e-06
969	2484.5	-7.93678e-07	5.81437e-05	2.0259e-05	9.26105e-05	-6.67827e-06
970	2485	-6.61381e-06	6.21538e-05	2.24042e-05	9.24119e-05	-6.96686e-06
971	2485.5	-7.92519e-06	8.26941e-05	3.17203e-05	9.40924e-05	-7.16794e-06
972	2486	-8.41975e-06	0.000100406	3.234e-05	9.64419e-05	-7.18025e-06
973	2486.5	-8.87327e-06	0.000101883	3.04767e-05	9.81138e-05	-7.20395e-06
974	2487	-9.85458e-06	9.3426e-05	3.26812e-05	0.000101323	-7.14038e-06
975	2487.5	-1.11866e-05	8.77902e-05	3.67107e-05	0.000104303	-6.86456e-06
976	2488	-1.21928e-05	7.12615e-05	4.50931e-05	0.000105993	-6.4862e-06
977	2488.5	-1.23042e-05	7.64644e-05	5.50996e-05	0.000106272	-6.1366e-06
978	2489	-1.14638e-05	8.26963e-05	5.59601e-05	0.000106916	-5.81161e-06
979	2489.5	-1.0916e-05	7.94708e-05	5.37086e-05	0.000109214	-5.35814e-06
980	2490	-1.07181e-05	9.29394e-05	5.80177e-05	0.000112339	-4.83892e-06
981	2490.5	-1.08196e-05	9.75358e-05	6.31214e-05	0.000113369	-4.66431e-06
982	2491	-1.05629e-05	9.38836e-05	6.99032e-05	0.000114303	-4.4157e-06
983	2491.5	-8.54373e-06	7.69617e-05	7.26607e-05	0.000116409	-4.24525e-06
984	2492	-7.05738e-06	6.90311e-05	6.91744e-05	0.000116616	-4.15066e-06
985	2492.5	-6.15158e-06	7.20467e-05	6.44206e-05	0.000116736	-4.20741e-06
986	2493	-4.58435e-06	5.32813e-05	5.45885e-05	0.000117272	-4.23727e-06
987	2493.5	1.25683e-06	4.08189e-05	4.52571e-05	0.000119212	-4.22124e-06
988	2494	1.75584e-06	3.73685e-05	3.87185e-05	0.000120776	-4.21266e-06
989	2494.5	6.86467e-07	4.08982e-05	3.57541e-05	0.000124324	-3.97541e-06
990	2495	4.30862e-07	5.4317e-05	3.45043e-05	0.000129087	-3.76958e-06
991	2495.5	2.55387e-07	5.89063e-05	3.15295e-05	0.000132657	-3.55825e-06
992	2496	-2.89036e-09	4.86593e-05	2.85512e-05	0.00013334	-3.37906e-06
993	2496.5	2.54034e-07	2.95068e-05	2.49268e-05	0.00013231	-3.09454e-06
994	2497	1.7087e-07	1.95465e-05	2.32186e-05	0.000132412	-2.68946e-06
995	2497.5	1.36172e-07	2.48137e-05	2.48089e-05	0.000131205	-2.29051e-06
996	2498	3.20129e-06	2.85547e-05	2.514e-05	0.000129591	-1.92132e-06
997	2498.5	7.91878e-06	1.3569e-05	2.49703e-05	0.000127395	-1.70452e-06
998	2499	7.13177e-06	1.44296e-05	2.30604e-05	0.000124236	-1.49508e-06
999	2499.5	5.83247e-06	-7.24708e-08	2.16024e-05	0.000121018	-1.23967e-06
1000	2500	5.93954e-06	-1.83035e-05	2.40194e-05	0.000119681	-1.15205e-06
1001	2500.5	8.63839e-06	-2.48894e-05	2.16014e-05	0.000120115	-1.00934e-06
1002	2501	8.52156e-06	-3.53954e-05	2.08762e-05	0.000122896	-8.43896e-07
1003	2501.5	1.17128e-05	-3.83872e-05	1.87451e-05	0.00012601	-6.63724e-07
1004	2502	1.40739e-05	-2.20237e-05	1.85858e-05	0.000128197	-2.84305e-07
1005	2502.5	1.46348e-05	-1.01493e-05	1.76877e-05	0.000130089	5.8116e-08
1006	2503	2.0203e-05	7.28023e-06	2.18627e-05	0.000134741	2.67543e-07
1007	2503.5	2.42645e-05	1.40633e-05	2.63373e-05	0.000143064	5.30926e-07
1008	2504	2.0628e-05	6.02289e-06	2.56722e-05	0.000148325	7.55676e-07
1009	2504.5	2.43019e-05	1.57682e-05	2.40967e-05	0.000149592	1.01256e-06
1010	2505	2.28131e-05	3.0342e-05	2.14704e-05	0.000151223	1.33124e-06
1011	2505.5	1.71794e-05	1.86041e-05	2.26125e-05	0.000152866	1.71556e-06
1012	2506	1.34425e-05	1.46434e-05	2.18959e-05	0.000155311	1.99143e-06
1013	2506.5	8.73492e-06	1.85721e-05	1.90521e-05	0.00015726	2.23431e-06
1014	2507	6.45048e-06	-8.91784e-06	1.31091e-05	0.000158552	2.33143e-06
1015	2507.5	5.56087e-06	-2.45272e-05	7.1556e-06	0.000159116	2.21398e-06
1016	2508	5.33545e-06	-3.14065e-05	6.72571e-06	0.000160023	2.20186e-06
1017	2508.5	1.14805e-05	-3.02965e-05	7.00928e-06	0.000160675	2.14164e-06
1018	2509	1.47184e-05	-1.70851e-05	5.25415e-06	0.000161709	2.05057e-06
1019	2509.5	1.37288e-05	5.15042e-06	4.49571e-06	0.00016415	1.88402e-06
1020	2510	1.27778e-05	1.79733e-05	-1.03392e-06	0.000168107	1.64484e-06
1021	2510.5	9.64883e-06	4.57421e-05	-5.72927e-06	0.000170082	1.68297e-06
1022	2511	8.81631e-06	5.52903e-05	-3.18067e-06	0.000171673	1.91781e-06
1023	2511.5	1.28266e-05	5.65978e-05	6.71406e-06	0.000174086	2.29942e-06
1024	2512	8.53488e-06	6.15167e-05	1.31796e-05	0.000178726	2.84468e-06
1025	2512.5	2.08374e-06	5.98051e-05	2.0609e-05	0.00018247	3.4539e-06
1026	2513	-1.22841e-06	7.28774e-05	2.81842e-05	0.000185894	4.12504e-06
1027	2513.5	3.99328e-06	6.06224e-05	2.71141e-05	0.000189919	4.87566e-06
1028	2514	2.41541e-05	5.25518e-05	2.77089e-05	0.00019298	5.44097e-06
1029	2514.5	2.15836e-05	2.56106e-05	3.17912e-05	0.000194854	5.97207e-06
1030	2515	5.32721e-06	7.92236e-06	3.62268e-05	0.0001956	6.28805e-06
1031	2515.5	-2.07177e-06	1.0834e-06	3.8007e-05	0.000195259	6.49118e-06
1032	2516	-1.05161e-05	-5.9258e-06	3.38886e-05	0.000190467	6.74853e-06
1033	2516.5	-1.69884e-05	-4.10627e-06	3.27959e-05	0.000183251	6.85935e-06
1034	2517	-1.97058e-05	-2.33519e-05	2.9848e-05	0.000176115	6.81727e-06
1035	2517.5	-2.02223e-05	-5.8684e-05	2.85311e-05	0.000166242	6.962e-06
1036	2518	-2.01739e-05	-9.25971e-05	2.76835e-05	0.000152771	6.90273e-06
1037	2518.5	-2.00254e-05	-9.74251e-05	3.08977e-05	0.000140077	6.77872e-06
1038	2519	-1.92531e-05	-9.2332e-05	3.52732e-05	0.000129215	6.52311e-06
1039	2519.5	-1.85284e-05	-9.9055e-05	3.2489e-05	0.000121046	6.3532e-06
1040	2520	-1.46639e-05	-9.86227e-05	3.03469e-05	0.00011592	6.02906e-06
1041	2520.5	-1.26019e-05	-0.000100286	2.10584e-05	0.000111415	5.42784e-06
1042	2521	-1.22203e-05	-9.63378e-05	1.1396e-05	0.000108334	4.86235e-06
1043	2521.5	-1.30146e-05	-9.65704e-05	-2.83031e-06	0.00010582	4.4926e-06
1044	2522	-1.36718e-05	-0.000102783	-1.30702e-05	0.000105121	4.24852e-06
1045	2522.5	-9.9702e-06	-9.22821e-05	-2.06383e-05	0.000105148	3.96209e-06
1046	2523	-4.70766e-06	-9.25471e-05	-2.64325e-05	0.000103289	3.5759e-06
1047	2523.5	-6.25415e-06	-8.81903e-05	-3.51425e-05	9.89864e-05	3.46476e-06
1048	2524	-7.82827e-06	-0.000101206	-4.25933e-05	9.59766e-05	3.52728e-06
1049	2524.5	-7.84191e-06	-0.000128434	-4.58819e-05	9.19251e-05	3.4332e-06
1050	2525	-8.39311e-06	-0.00013203	-4.5254e-05	8.75669e-05	3.06407e-06
1051	2525.5	-1.01809e-05	-0.000134579	-4.81677e-05	8.45054e-05	2.59644e-06
1052	2526	-1.14771e-05	-0.000135863	-4.87584e-05	8.2224e-05	2.21573e-06
1053	2526.5	-1.18667e-05	-0.000130701	-5.34897e-05	8.36713e-05	1.83299e-06
1054	2527	-9.07169e-06	-0.000110964	-6.29268e-05	8.67451e-05	1.39372e-06
1055	2527.5	-4.08549e-06	-0.000117609	-6.73606e-05	8.89255e-05	1.19799e-06
1056	2528	-1.79043e-06	-0.000142652	-6.83452e-05	9.1584e-05	9.94158e-07
1057	2528.5	-3.81825e-06	-0.000161285	-6.81478e-05	9.33197e-05	8.51306e-07
1058	2529	-6.09605e-06	-0.000182115	-7.18589e-05	9.7467e-05	7.46043e-07
1059	2529.5	-7.2132e-06	-0.00020019	-7.17799e-05	0.000102234	6.32852e-07
1060	2530	-7.94334e-06	-0.000197315	-6.59627e-05	0.000105546	2.9144e-07
1061	2530.5	-7.31855e-06	-0.000194826	-6.31649e-05	0.000109632	-1.11768e-07
1062	2531	-6.89246e-06	-0.000197757	-6.4988e-05	0.000113829	-3.31818e-07
1063	2531.5	-5.62169e-06	-0.000215848	-6.85091e-05	0.000117398	-6.33028e-07
1064	2532	-5.59449e-06	-0.000226402	-7.51757e-05	0.000119616	-9.77762e-07
1065	2532.5	-6.0909e-06	-0.000207263	-7.65726e-05	0.000119832	-1.06658e-06
1066	2533	-6.16235e-06	-0.000201935	-7.62153e-05	0.000121222	-1.45744e-06
1067	2533.5	-5.21729e-06	-0.000197445	-7.39995e-05	0.000122874	-1.97468e-06
1068	2534	-4.11153e-06	-0.000199837	-7.1873e-05	0.000126192	-2.30779e-06
1069	2534.5	-2.35644e-06	-0.000196302	-7.36823e-05	0.00013114	-2.58309e-06
1070	2535	-6.95513e-07	-0.000188691	-7.2469e-05	0.000135208	-2.9494e-06
1071	2535.5	3.25232e-06	-0.000181709	-6.37158e-05	0.000138311	-3.24075e-06
1072	2536	5.07511e-06	-0.000166432	-6.3175e-05	0.000142876	-3.51155e-06
1073	2536.5	4.52423e-06	-0.00017826	-6.92267e-05	0.000145123	-3.99619e-06
1074	2537	3.92769e-06	-0.000187195	-7.64735e-05	0.000148673	-4.4274e-06
1075	2537.5	8.58115e-06	-0.000179318	-8.06355e-05	0.000153163	-4.74162e-06
1076	2538	6.77782e-06	-0.000191261	-8.0048e-05	0.000157804	-4.87446e-06
1077	2538.5	4.12464e-06	-0.000205477	-7.95164e-05	0.000161484	-4.78096e-06
1078	2539	7.04951e-06	-0.000215802	-8.0803e-05	0.000164027	-4.7054e-06
1079	2539.5	8.52207e-06	-0.000201126	-8.34246e-05	0.00016251	-4.78565e-06
1080	2540	4.47368e-06	-0.000168521	-8.46811e-05	0.000163637	-4.85462e-06
1081	2540.5	4.92291e-06	-0.000181378	-7.97762e-05	0.000169393	-4.95691e-06
1082	2541	1.07238e-05	-0.000163902	-7.73038e-05	0.000174443	-5.20002e-06
1083	2541.5	1.11921e-05	-0.000154288	-7.68727e-05	0.000174601	-5.30167e-06
1084	2542	1.03684e-05	-0.000163203	-7.53281e-05	0.000174068	-5.49347e-06
1085	2542.5	8.45758e-06	-0.000184935	-7.12134e-05	0.000175308	-5.45807e-06
1086	2543	6.11854e-06	-0.000184667	-6.64689e-05	0.000176826	-5.34778e-06
1087	2543.5	3.90739e-06	-0.000175417	-5.82925e-05	0.000178413	-5.19634e-06
1088	2544	3.23364e-06	-0.000169511	-5.35506e-05	0.000180165	-5.1271e-06
1089	2544.5	5.97938e-06	-0.000154554	-5.20912e-05	0.000179656	-5.04373e-06
1090	2545	7.7294e-06	-0.00014926	-5.35766e-05	0.000176561	-5.03634e-06
1091	2545.5	7.02484e-06	-0.000145288	-5.58924e-05	0.000173739	-4.991e-06
1092	2546	1.12256e-05	-0.000144912	-5.55304e-05	0.000173473	-4.94175e-06
1093	2546.5	1.55683e-05	-0.000148223	-5.04607e-05	0.000172916	-5.07593e-06
1094	2547	1.72765e-05	-0.000141949	-5.27778e-05	0.000171121	-5.51014e-06
1095	2547.5	1.24767e-05	-0.000134458	-5.61843e-05	0.00016957	-5.87109e-06
1096	2548	9.0086e-06	-0.00013109	-6.21255e-05	0.000167569	-6.26221e-06
1097	2548.5	1.46197e-06	-0.000124199	-6.19461e-05	0.000166917	-6.58537e-06
1098	2549	-4.74485e-06	-0.000116056	-6.09402e-05	0.000166041	-6.74889e-06
1099	2549.5	-5.02726e-06	-9.15606e-05	-6.68038e-05	0.00016513	-6.77114e-06
1100	2550	-6.70228e-06	-8.04285e-05	-7.43426e-05	0.000164882	-6.86317e-06
1101	2550.5	-6.0391e-06	-8.10658e-05	-7.9565e-05	0.000164413	-6.87208e-06
1102	2551	-5.15422e-06	-7.66117e-05	-7.97749e-05	0.000166477	-6.67699e-06
1103	2551.5	-7.59722e-06	-8.6672e-05	-7.88394e-05	0.000171845	-6.43433e-06
1104	2552	-9.23131e-06	-9.63305e-05	-7.65426e-05	0.000177237	-6.31257e-06
1105	2552.5	-7.81316e-06	-8.7957e-05	-6.97878e-05	0.000184031	-6.11079e-06
1106	2553	-4.6132e-06	-8.30286e-05	-6.58524e-05	0.000191748	-5.89944e-06
1107	2553.5	-5.28527e-06	-6.85674e-05	-6.77983e-05	0.000198443	-5.72644e-06
1108	2554	-4.13981e-06	-5.68685e-05	-6.69141e-05	0.000205785	-5.36647e-06
1109	2554.5	-7.13028e-06	-4.25973e-05	-6.45251e-05	0.000212529	-4.96657e-06
1110	2555	-9.43038e-06	-5.56754e-05	-6.15497e-05	0.000214854	-4.58681e-06
1111	2555.5	-9.42115e-06	-7.36405e-05	-6.15028e-05	0.000214738	-4.24848e-06
1112	2556	-4.64555e-06	-8.42956e-05	-5.61601e-05	0.000214475	-3.85336e-06
1113	2556.5	-4.94758e-06	-8.31574e-05	-5.0702e-05	0.000214031	-3.76011e-06
1114	2557	-8.55234e-06	-7.93126e-05	-4.66564e-05	0.000212413	-3.57388e-06
1115	2557.5	-1.06344e-05	-7.98942e-05	-4.54602e-05	0.000209917	-3.22411e-06
1116	2558	-1.13657e-05	-8.60233e-05	-4.04589e-05	0.000208442	-2.85964e-06
1117	2558.5	-1.063e-05	-8.92598e-05	-2.90392e-05	0.000206168	-2.63687e-06
1118	2559	-1.0279e-05	-7.94022e-05	-2.67509e-05	0.000202072	-2.56798e-06
1119	2559.5	-9.76863e-06	-7.0442e-05	-3.15977e-05	0.000194769	-2.61417e-06
1120	2560	-9.42173e-06	-8.52975e-05	-3.31039e-05	0.000188139	-2.58653e-06
1121	2560.5	-9.18072e-06	-0.000106004	-3.32071e-05	0.000183558	-2.34548e-06
1122	2561	-9.03322e-06	-0.000115005	-3.39127e-05	0.0001808	-2.11411e-06
1123	2561.5	-7.45385e-06	-0.000111184	-3.42681e-05	0.000179295	-1.87771e-06
1124	2562	-5.66147e-06	-0.000111843	-3.76661e-05	0.000179647	-1.66528e-06
1125	2562.5	-4.32618e-06	-0.000101408	-3.9756e-05	0.000181681	-1.42529e-06
1126	2563	-2.53355e-06	-8.35655e-05	-3.80397e-05	0.000183411	-1.13127e-06
1127	2563.5	-1.42006e-06	-5.29009e-05	-3.78224e-05	0.00018733	-8.2696e-07
1128	2564	-5.4668e-07	-1.5114e-05	-3.5627e-05	0.000192925	-5.64851e-07
1129	2564.5	2.84168e-06	7.10359e-06	-3.37851e-05	0.000198382	-3.4146e-07
1130	2565	3.91432e-06	2.29544e-06	-3.41618e-05	0.000203296	-1.19348e-07
1131	2565.5	2.84564e-06	-6.20448e-07	-3.26759e-05	0.00020628	1.28247e-07
1132	2566	1.96546e-06	8.28473e-06	-2.85103e-05	0.000208156	5.58258e-07
1133	2566.5	2.71775e-06	1.30462e-05	-2.44471e-05	0.00021135	9.12321e-07
1134	2567	6.27828e-06	2.59613e-05	-2.33805e-05	0.00021514	1.04058e-06
1135	2567.5	5.57063e-06	3.23107e-05	-2.02121e-05	0.000218458	1.28347e-06
1136	2568	5.71327e-06	3.85272e-05	-2.30605e-05	0.000222821	1.38131e-06
1137	2568.5	8.60341e-06	3.35852e-05	-2.4933e-05	0.0002277	1.31347e-06
1138	2569	1.52915e-05	7.3278e-06	-2.52143e-05	0.000230858	1.33608e-06
1139	2569.5	1.44589e-05	-1.5771e-05	-2.07704e-05	0.000232775	1.36022e-06
1140	2570	8.08836e-06	-3.30587e-05	-1.92588e-05	0.000235573	1.44999e-06
1141	2570.5	2.04537e-06	-3.22281e-05	-2.07345e-05	0.00023929	1.5301e-06
1142	2571	-3.06626e-07	-2.77522e-05	-2.31232e-05	0.000245049	1.51046e-06
1143	2571.5	-1.01701e-06	-2.51879e-05	-2.04999e-05	0.000251435	1.44014e-06
1144	2572	8.78097e-06	-1.91709e-05	-1.98056e-05	0.000258762	1.56443e-06
1145	2572.5	1.10699e-05	-1.64015e-05	-1.6008e-05	0.000260873	1.77847e-06
1146	2573	1.16237e-05	-2.74814e-05	-1.36056e-05	0.000262137	1.91766e-06
1147	2573.5	6.73136e-06	-4.02673e-05	-1.59479e-05	0.000258663	2.03997e-06
1148	2574	4.97555e-06	-4.61456e-05	-1.35508e-05	0.000255314	2.26894e-06
1149	2574.5	5.27583e-06	-4.26946e-05	-1.3772e-05	0.000250917	2.62153e-06
1150	2575	-1.3821e-06	-5.20506e-05	-1.43994e-05	0.000246072	2.88384e-06
1151	2575.5	-6.85504e-06	-5.71147e-05	-1.46197e-05	0.000242285	2.95421e-06
1152	2576	-8.70414e-06	-7.48175e-05	-1.55406e-05	0.000239252	3.03437e-06
1153	2576.5	-6.85083e-06	-9.56697e-05	-1.70255e-05	0.000236702	3.25619e-06
1154	2577	-7.63464e-06	-9.97349e-05	-1.80459e-05	0.000233616	3.5078e-06
1155	2577.5	-4.1558e-06	-9.7621e-05	-1.3809e-05	0.000233649	3.79875e-06
1156	2578	-8.34698e-06	-8.88023e-05	-1.43845e-05	0.000233341	3.94908e-06
1157	2578.5	-1.38195e-05	-8.66961e-05	-1.91645e-05	0.000232295	3.90741e-06
1158	2579	-1.15041e-05	-8.14595e-05	-2.27364e-05	0.000229729	3.51236e-06
1159	2579.5	-1.37073e-05	-6.92205e-05	-2.72035e-05	0.00022973	3.31537e-06
1160	2580	-1.75684e-05	-7.7824e-05	-2.48335e-05	0.000233532	3.37794e-06
1161	2580.5	-1.93023e-05	-9.22581e-05	-2.39406e-05	0.000237937	3.3408e-06
1162	2581	-1.80117e-05	-8.16468e-05	-2.54951e-05	0.000244442	3.55807e-06
1163	2581.5	-1.44987e-05	-7.39286e-05	-2.18392e-05	0.000250813	3.96175e-06
1164	2582	-1.32203e-05	-7.80295e-05	-1.70296e-05	0.000254629	4.3643e-06
1165	2582.5	-1.56671e-05	-7.59681e-05	-1.12702e-05	0.00025758	4.97853e-06
1166	2583	-1.1956e-05	-9.6498e-05	-1.37477e-05	0.000262395	5.52237e-06
1167	2583.5	-1.44628e-05	-0.000110082	-1.42102e-05	0.000264497	5.96083e-06
1168	2584	-1.6264e-05	-0.000137826	-9.57085e-06	0.000266465	6.43505e-06
1169	2584.5	-1.54574e-05	-0.000154176	-4.0527e-06	0.000269308	6.98744e-06
1170	2585	-1.21992e-05	-0.000169754	2.34844e-06	0.000269658	7.42157e-06
1171	2585.5	-1.52283e-05	-0.000182224	7.74997e-06	0.000268429	7.6183e-06
1172	2586	-1.93353e-05	-0.000177795	9.19678e-06	0.000265772	7.87042e-06
1173	2586.5	-2.09851e-05	-0.000156978	9.70401e-06	0.00026518	8.14381e-06
1174	2587	-1.99942e-05	-0.000146191	4.97523e-06	0.000265668	8.48098e-06
1175	2587.5	-1.41493e-05	-0.000142982	1.98452e-08	0.000263904	8.69413e-06
1176	2588	-1.07097e-05	-0.000156734	2.9585e-06	0.000259861	8.91112e-06
1177	2588.5	-1.12143e-07	-0.00017385	3.78485e-06	0.000254023	8.96951e-06
1178	2589	-5.70566e-06	-0.000186449	-6.18298e-08	0.000246462	8.7026e-06
1179	2589.5	-1.50912e-05	-0.000180379	-9.49808e-07	0.000239863	8.52021e-06
1180	2590	-2.14634e-05	-0.000177722	-2.54612e-06	0.00023528	8.3858e-06
1181	2590.5	-2.23327e-05	-0.000178549	-3.10677e-06	0.000233275	8.0591e-06
1182	2591	-1.88744e-05	-0.000176836	3.55297e-06	0.000232582	7.64078e-06
1183	2591.5	-1.83436e-05	-0.000179646	6.79276e-06	0.000231845	7.35011e-06
1184	2592	-2.29469e-05	-0.000186718	3.86179e-06	0.000231957	7.09642e-06
1185	2592.5	-2.53746e-05	-0.000200563	2.03333e-06	0.000232946	6.89923e-06
1186	2593	-2.53718e-05	-0.000205898	-1.31522e-06	0.000234609	6.72595e-06
1187	2593.5	-2.28292e-05	-0.000220936	-3.9592e-06	0.000235688	6.68118e-06
1188	2594	-1.59363e-05	-0.000236779	-4.7951e-06	0.000235729	6.58809e-06
1189	2594.5	-1.70324e-05	-0.000242015	-6.93677e-06	0.000237306	6.29291e-06
1190	2595	-2.051e-05	-0.000233853	-6.16409e-06	0.000239942	5.80488e-06
1191	2595.5	-2.42272e-05	-0.000221371	-5.86769e-06	0.000242696	5.36749e-06
1192	2596	-2.65852e-05	-0.000218119	-1.73762e-06	0.000245876	4.86919e-06
1193	2596.5	-2.83549e-05	-0.000206727	-3.68377e-06	0.000249503	4.44489e-06
1194	2597	-2.94179e-05	-0.000207866	-6.33435e-06	0.000253563	3.96457e-06
1195	2597.5	-2.95746e-05	-0.000185646	-6.37087e-06	0.000257997	3.3469e-06
1196	2598	-2.95781e-05	-0.0001719	-1.77593e-06	0.000264851	2.67934e-06
1197	2598.5	-2.94986e-05	-0.000183192	-1.4132e-06	0.000270565	2.12489e-06
1198	2599	-2.88531e-05	-0.000188407	-1.8819e-06	0.000273302	1.77499e-06
1199	2599.5	-2.78485e-05	-0.000189877	4.93114e-06	0.000274727	1.60556e-06
1200	2600	-2.69351e-05	-0.000199607	1.15005e-05	0.000276205	1.42916e-06
1201	2600.5	-2.58732e-05	-0.000205431	1.61008e-05	0.000278212	1.15415e-06
1202	2601	-2.50426e-05	-0.000198667	2.12994e-05	0.000282576	1.16209e-06
1203	2601.5	-2.27222e-05	-0.000187916	2.55124e-05	0.000286941	1.29559e-06
1204	2602	-1.72685e-05	-0.000178548	2.77758e-05	0.000291648	1.3864e-06
1205	2602.5	-1.41666e-05	-0.000161537	3.41126e-05	0.000295063	1.43058e-06
1206	2603	-1.26961e-05	-0.000127851	3.88077e-05	0.000296738	1.22647e-06
1207	2603.5	-1.24271e-05	-0.000110772	4.31799e-05	0.00029704	8.38225e-07
1208	2604	-1.11249e-05	-0.000105391	4.41564e-05	0.000298074	2.25281e-07
1209	2604.5	-9.51289e-06	-0.000109259	4.20125e-05	0.000299232	-2.73123e-07
1210	2605	-8.43956e-06	-0.000103329	4.38639e-05	0.000301633	-6.39168e-07
1211	2605.5	-8.60252e-06	-0.000109195	4.4635e-05	0.000300656	-7.88453e-07
1212	2606	-4.1461e-06	-0.000104785	4.62609e-05	0.000298012	-8.81929e-07
1213	2606.5	3.14671e-06	-9.28519e-05	5.16249e-05	0.000297304	-1.12283e-06
1214	2607	-1.21812e-06	-6.9481e-05	5.63645e-05	0.000299957	-1.31653e-06
1215	2607.5	-6.29815e-06	-6.08419e-05	6.3248e-05	0.000302702	-1.46728e-06
1216	2608	-8.89556e-06	-4.99687e-05	6.99397e-05	0.000304529	-1.3888e-06
1217	2608.5	-1.00791e-05	-4.02321e-05	7.28477e-05	0.000308109	-1.25891e-06
1218	2609	-8.96551e-06	-3.60102e-05	7.30702e-05	0.000312481	-1.1819e-06
1219	2609.5	-7.46358e-06	-3.47611e-05	7.84514e-05	0.000318512	-1.01979e-06
1220	2610	-4.10507e-06	-3.94486e-05	8.22074e-05	0.000325195	-9.56346e-07
1221	2610.5	4.8116e-06	-3.92199e-05	8.84548e-05	0.00033381	-7.06971e-07
1222	2611	2.9963e-06	-5.09236e-05	9.5743e-05	0.00034052	-3.90137e-07
1223	2611.5	-2.04034e-06	-4.35065e-05	0.000111862	0.000344625	-1.80295e-07
1224	2612	-4.4762e-06	-4.40737e-05	0.000134967	0.000347073	-1.21415e-07
1225	2612.5	-5.52525e-06	-3.54008e-05	0.000140067	0.000353708	-1.52738e-07
1226	2613	-5.74695e-06	-4.58081e-05	0.000137949	0.000355204	-6.2277e-07
1227	2613.5	-5.69694e-06	-7.44279e-05	0.0001316	0.000356191	-1.24569e-06
1228	2614	-4.84269e-06	-0.00010054	0.000128949	0.000353475	-1.98854e-06
1229	2614.5	-4.26475e-06	-0.000115265	0.000127657	0.000351277	-2.86455e-06
1230	2615	-1.18753e-06	-0.000106243	0.000124241	0.000351455	-3.70934e-06
1231	2615.5	9.15318e-06	-0.000112265	0.000116372	0.000350594	-4.43587e-06
1232	2616	1.31445e-05	-0.000105985	0.000108114	0.000349499	-5.16074e-06
1233	2616.5	9.70672e-06	-0.000104664	0.000100202	0.000349241	-5.79244e-06
1234	2617	7.30831e-06	-0.000119444	9.83002e-05	0.000347633	-6.40717e-06
1235	2617.5	1.12159e-05	-0.000127853	9.72842e-05	0.000344421	-7.14391e-06
1236	2618	5.5017e-06	-0.000111877	9.37362e-05	0.00034275	-7.85411e-06
1237	2618.5	-1.10902e-06	-9.20197e-05	8.80105e-05	0.00033878	-8.59413e-06
1238	2619	-5.34654e-06	-7.94497e-05	8.58234e-05	0.000332593	-9.33399e-06
1239	2619.5	-7.56153e-06	-6.86219e-05	8.61552e-05	0.000325991	-1.00344e-05
1240	2620	-7.22765e-06	-2.99863e-05	8.42503e-05	0.000324498	-1.07595e-05
1241	2620.5	-6.96291e-06	-2.7522e-05	7.85794e-05	0.000323291	-1.16758e-05
1242	2621	-4.62814e-06	-5.88879e-05	7.26116e-05	0.000320238	-1.23669e-05
1243	2621.5	-1.70132e-07	-0.000102786	6.44895e-05	0.000315697	-1.29559e-05
1244	2622	-1.01271e-06	-0.000124312	5.69285e-05	0.000311503	-1.35477e-05
1245	2622.5	-2.42028e-06	-0.000125807	6.27571e-05	0.000306867	-1.40871e-05
1246	2623	-3.08356e-06	-0.000128589	5.81718e-05	0.000302523	-1.46817e-05
1247	2623.5	-2.34182e-06	-0.000144148	4.83409e-05	0.000294431	-1.51509e-05
1248	2624	1.54491e-07	-0.000155247	3.91327e-05	0.000285478	-1.55976e-05
1249	2624.5	2.74933e-06	-0.000164832	3.72453e-05	0.000277528	-1.6054e-05
1250	2625	2.08075e-06	-0.000171371	3.27077e-05	0.000269392	-1.65189e-05
1251	2625.5	1.01673e-06	-0.000194847	2.98786e-05	0.000262239	-1.7037e-05
1252	2626	4.57047e-06	-0.000202996	3.04548e-05	0.000253975	-1.75025e-05
1253	2626.5	3.69286e-06	-0.000210427	3.20934e-05	0.000240898	-1.79217e-05
1254	2627	1.11349e-06	-0.000215716	2.89647e-05	0.000228892	-1.83783e-05
1255	2627.5	-1.55714e-06	-0.000216488	2.35856e-05	0.000221169	-1.87333e-05
1256	2628	-1.14751e-06	-0.000226864	1.41508e-05	0.000214691	-1.89686e-05
1257	2628.5	5.13338e-06	-0.000226683	9.251e-06	0.00021054	-1.89393e-05
1258	2629	3.35793e-06	-0.000217897	8.041e-06	0.00020839	-1.8682e-05
1259	2629.5	4.95392e-07	-0.000202629	1.04721e-05	0.00020589	-1.83264e-05
1260	2630	4.22593e-07	-0.000185569	1.0501e-05	0.00020561	-1.78443e-05
1261	2630.5	4.39322e-06	-0.000164764	1.08227e-05	0.000205565	-1.73845e-05
1262	2631	8.69868e-06	-0.000155737	1.81812e-05	0.000203615	-1.71104e-05
1263	2631.5	1.08718e-05	-0.000157569	1.79908e-05	0.000202053	-1.69303e-05
1264	2632	9.77087e-06	-0.000153033	1.9346e-05	0.000198435	-1.678e-05
1265	2632.5	7.75133e-06	-0.000133382	2.15651e-05	0.00019471	-1.65919e-05
1266	2633	1.25701e-05	-0.000100692	2.02422e-05	0.000192658	-1.62036e-05
1267	2633.5	1.9822e-05	-7.7856e-05	2.47795e-05	0.000190623	-1.56929e-05
1268	2634	2.261e-05	-7.82583e-05	3.21465e-05	0.000188774	-1.52011e-05
1269	2634.5	2.52902e-05	-7.30935e-05	3.62031e-05	0.000187298	-1.48183e-05
1270	2635	1.58801e-05	-7.0149e-05	3.14944e-05	0.000186807	-1.43125e-05
1271	2635.5	6.80586e-06	-7.49403e-05	2.85565e-05	0.000187291	-1.38904e-05
1272	2636	1.32717e-06	-6.19876e-05	2.90589e-05	0.000186606	-1.35752e-05
1273	2636.5	-1.80599e-06	-4.42937e-05	3.00559e-05	0.000185559	-1.31953e-05
1274	2637	-3.71357e-06	-1.52849e-05	2.90423e-05	0.000184298	-1.28261e-05
1275	2637.5	-4.73878e-06	-3.76852e-06	3.20965e-05	0.00018308	-1.27313e-05
1276	2638	-4.87981e-06	-2.37906e-05	3.29569e-05	0.000182061	-1.27841e-05
1277	2638.5	-4.11743e-06	-5.0054e-05	3.02314e-05	0.000181817	-1.27079e-05
1278	2639	-6.52966e-07	-6.46581e-05	2.72348e-05	0.000181757	-1.25903e-05
1279	2639.5	1.81939e-06	-5.27805e-05	1.73382e-05	0.000182496	-1.24426e-05
1280	2640	3.72442e-06	-4.43623e-05	9.4322e-06	0.00018385	-1.2105e-05
1281	2640.5	4.35113e-06	-3.30205e-05	1.07458e-05	0.000185788	-1.17575e-05
1282	2641	6.80868e-06	-2.79037e-05	1.48111e-05	0.000189201	-1.14102e-05
1283	2641.5	8.47879e-06	-3.84812e-05	1.37868e-05	0.000194916	-1.10136e-05
1284	2642	8.82516e-06	-3.95976e-05	7.56681e-06	0.000198832	-1.06804e-05
1285	2642.5	9.29535e-06	-2.12073e-05	1.27531e-06	0.000202904	-1.02208e-05
1286	2643	1.08844e-05	-2.2421e-05	-4.2786e-06	0.00020858	-9.89194e-06
1287	2643.5	9.32738e-06	-1.3783e-05	-7.55679e-06	0.000215556	-9.62471e-06
1288	2644	7.93677e-06	6.66276e-06	-9.95389e-06	0.000222162	-9.37746e-06
1289	2644.5	7.73106e-06	2.93491e-05	-1.11953e-05	0.000228994	-8.98985e-06
1290	2645	1.05546e-05	4.0785e-05	-9.76766e-06	0.00023449	-8.7056e-06
1291	2645.5	1.24154e-05	4.97343e-05	-1.41624e-05	0.000237593	-8.58184e-06
1292	2646	1.42134e-05	8.04655e-05	-2.11024e-05	0.000239078	-8.49461e-06
1293	2646.5	1.63038e-05	9.0272e-05	-2.50072e-05	0.000240033	-8.5437e-06
1294	2647	1.41635e-05	7.88269e-05	-3.17342e-05	0.000240582	-8.56392e-06
1295	2647.5	1.30689e-05	7.06002e-05	-3.72964e-05	0.00023924	-8.56781e-06
1296	2648	2.15127e-05	5.53476e-05	-4.37918e-05	0.000237383	-8.62892e-06
1297	2648.5	2.2589e-05	3.50078e-05	-5.21113e-05	0.000236444	-8.65519e-06
1298	2649	1.77632e-05	1.70639e-05	-5.75311e-05	0.000233369	-8.5858e-06
1299	2649.5	1.10639e-05	1.05718e-05	-6.33613e-05	0.000231205	-8.40663e-06
1300	2650	2.64604e-06	2.36642e-05	-6.5883e-05	0.000232189	-8.04872e-06
1301	2650.5	-2.05165e-06	3.24662e-05	-6.00349e-05	0.000234759	-7.53076e-06
1302	2651	-4.46655e-06	3.89061e-05	-5.72346e-05	0.00023557	-7.07745e-06
1303	2651.5	-3.82615e-06	5.22421e-05	-5.71108e-05	0.00023629	-6.53382e-06
1304	2652	-2.99221e-06	9.18939e-05	-5.78741e-05	0.000237999	-5.93958e-06
1305	2652.5	-1.97045e-06	0.00015214	-5.18934e-05	0.000240309	-5.3787e-06
1306	2653	-1.95157e-06	0.000140824	-4.51037e-05	0.000244549	-4.74899e-06
1307	2653.5	-1.17275e-06	0.000111375	-4.42927e-05	0.000244905	-4.41114e-06
1308	2654	2.47368e-06	8.95e-05	-4.55092e-05	0.000246233	-4.1458e-06
1309	2654.5	1.10686e-05	8.53968e-05	-4.18526e-05	0.000248025	-3.70072e-06
1310	2655	1.16866e-05	9.37728e-05	-3.78203e-05	0.000251324	-3.18792e-06
1311	2655.5	7.93469e-06	9.64279e-05	-3.94141e-05	0.000253631	-2.60814e-06
1312	2656	4.30057e-06	0.000101144	-4.18139e-05	0.000255161	-2.01599e-06
1313	2656.5	2.74186e-06	9.90902e-05	-4.09126e-05	0.000258682	-1.33815e-06
1314	2657	4.43706e-06	0.00010585	-3.91969e-05	0.000262851	-6.82766e-07
1315	2657.5	2.21887e-06	0.000124037	-3.13674e-05	0.000266302	1.22027e-07
1316	2658	-1.02218e-06	0.000159992	-2.9236e-05	0.000266893	7.79103e-07
1317	2658.5	-2.29077e-06	0.000189352	-2.7164e-05	0.000264269	1.39448e-06
1318	2659	-2.82323e-06	0.000205693	-2.24974e-05	0.000260849	1.97221e-06
1319	2659.5	-2.31873e-06	0.000169819	-1.68612e-05	0.000255244	2.30712e-06
1320	2660	4.06424e-07	0.000125523	-1.17175e-05	0.000249402	2.52494e-06
1321	2660.5	3.87524e-06	9.73115e-05	-1.44177e-05	0.000244634	2.65344e-06
1322	2661	2.67647e-06	7.59424e-05	-1.79605e-05	0.000242947	2.88083e-06
1323	2661.5	1.94526e-06	6.54444e-05	-2.04437e-05	0.000240537	3.00773e-06
1324	2662	7.37958e-06	5.6214e-05	-1.7246e-05	0.000239835	3.25533e-06
1325	2662.5	5.59658e-06	5.5803e-05	-1.42066e-05	0.000240859	3.56657e-06
1326	2663	4.39658e-06	5.79594e-05	-1.4276e-05	0.000243382	3.80481e-06
1327	2663.5	8.92059e-06	6.27261e-05	-1.55226e-05	0.000247986	3.93828e-06
1328	2664	5.90684e-06	6.74295e-05	-2.24117e-05	0.000251284	3.951e-06
1329	2664.5	1.70628e-06	6.6837e-05	-2.6737e-05	0.000254228	3.92538e-06
1330	2665	-1.17241e-06	7.62542e-05	-2.98768e-05	0.000257735	3.89954e-06
1331	2665.5	-1.64738e-06	7.71264e-05	-2.99272e-05	0.000262829	3.96603e-06
1332	2666	-1.74833e-06	7.18789e-05	-3.30455e-05	0.000267722	4.25802e-06
1333	2666.5	-1.476e-06	7.07168e-05	-3.53756e-05	0.00027209	4.374e-06
1334	2667	-1.20969e-06	7.48051e-05	-3.5601e-05	0.000277981	4.5857e-06
1335	2667.5	-8.01491e-07	8.34142e-05	-3.28518e-05	0.000284553	4.93252e-06
1336	2668	-3.30425e-07	0.000101898	-2.76658e-05	0.000291297	5.28012e-06
1337	2668.5	2.31398e-07	0.00013118	-2.16691e-05	0.000295046	5.52968e-06
1338	2669	1.75106e-06	0.000119839	-1.92729e-05	0.00029625	5.82315e-06
1339	2669.5	4.73269e-06	0.000112179	-1.54371e-05	0.000296887	6.0739e-06
1340	2670	8.51039e-06	0.000103158	-1.22659e-05	0.000299109	6.28017e-06
1341	2670.5	1.0635e-05	9.87486e-05	-5.9279e-06	0.000302927	6.44704e-06
1342	2671	1.16836e-05	0.000106659	-4.52366e-06	0.000306399	6.65639e-06
1343	2671.5	1.18229e-05	0.000137602	-4.93435e-06	0.000311129	6.89714e-06
1344	2672	1.17661e-05	0.000168646	-5.60845e-06	0.000319161	7.09962e-06
1345	2672.5	1.15824e-05	0.000183779	-4.79957e-06	0.0003297	7.29643e-06
1346	2673	1.0857e-05	0.000197461	-1.31818e-06	0.000337112	7.55408e-06
1347	2673.5	1.14447e-05	0.000200398	3.82483e-06	0.00034372	7.73131e-06
1348	2674	1.20708e-05	0.000198918	1.11176e-05	0.000349977	7.8688e-06
1349	2674.5	1.28694e-05	0.000185462	1.23094e-05	0.000357418	7.99245e-06
1350	2675	1.42769e-05	0.000189817	1.40337e-05	0.000363225	8.21907e-06
1351	2675.5	1.62425e-05	0.000197071	1.76762e-05	0.000368214	8.24951e-06
1352	2676	2.39639e-05	0.000197434	1.61501e-05	0.000371424	8.23438e-06
1353	2676.5	3.14709e-05	0.000204033	1.62965e-05	0.000370458	8.22585e-06
1354	2677	2.77759e-05	0.000193777	1.36771e-05	0.000368161	8.16384e-06
1355	2677.5	2.34208e-05	0.000194038	1.18797e-05	0.000365229	8.14614e-06
1356	2678	2.4405e-05	0.000186934	1.26781e-05	0.000361553	8.08839e-06
1357	2678.5	2.40279e-05	0.000183445	1.34225e-05	0.000356536	7.94506e-06
1358	2679	2.71166e-05	0.0001986	1.09582e-05	0.000349695	7.70749e-06
1359	2679.5	3.33649e-05	0.000195792	9.8366e-06	0.000343309	7.34908e-06
1360	2680	3.31219e-05	0.000181087	8.63676e-06	0.000338334	7.25828e-06
1361	2680.5	2.69224e-05	0.000178577	1.04953e-05	0.000333775	7.09137e-06
1362	2681	1.9315e-05	0.000182592	9.14635e-06	0.000328836	6.8041e-06
1363	2681.5	1.8232e-05	0.000190762	1.06999e-05	0.000322876	6.47976e-06
1364	2682	1.45527e-05	0.000200494	1.28008e-05	0.000315827	6.28329e-06
1365	2682.5	1.09838e-05	0.000190026	1.50803e-05	0.000311278	5.93805e-06
1366	2683	1.19795e-05	0.000167568	1.58043e-05	0.000308132	5.65533e-06
1367	2683.5	1.17063e-05	0.000155352	1.74637e-05	0.000303812	5.10604e-06
1368	2684	8.92032e-06	0.000154887	1.87409e-05	0.000298867	4.51329e-06
1369	2684.5	7.29385e-06	0.000154419	1.51782e-05	0.000294026	3.98109e-06
1370	2685	1.05467e-05	0.000159447	1.27785e-05	0.000291197	3.72981e-06
1371	2685.5	8.41166e-06	0.000151054	1.12437e-05	0.000288025	3.66943e-06
1372	2686	5.91437e-06	0.000127319	9.06541e-06	0.000285866	3.43071e-06
1373	2686.5	4.73087e-06	9.48896e-05	6.48595e-06	0.00028549	3.10371e-06
1374	2687	5.88455e-06	6.8876e-05	5.32027e-06	0.000287732	2.74391e-06
1375	2687.5	1.02633e-05	6.00222e-05	6.82398e-06	0.000291743	2.50075e-06
1376	2688	1.83654e-05	6.47614e-05	9.71637e-06	0.00029604	2.32696e-06
1377	2688.5	2.49039e-05	7.64721e-05	1.1067e-05	0.000300219	2.08484e-06
1378	2689	2.98121e-05	8.41734e-05	1.19658e-05	0.000302642	1.87368e-06
1379	2689.5	2.1979e-05	9.55429e-05	1.2569e-05	0.000304565	1.48393e-06
1380	2690	1.28217e-05	8.59228e-05	1.36208e-05	0.000306926	1.15146e-06
1381	2690.5	7.10566e-06	8.0896e-05	2.35653e-05	0.000310215	8.70895e-07
1382	2691	7.26412e-06	8.1545e-05	2.36895e-05	0.000315112	7.6462e-07
1383	2691.5	5.89747e-06	8.91063e-05	1.8626e-05	0.00031913	7.58575e-07
1384	2692	4.14409e-06	8.40556e-05	1.52772e-05	0.000322782	8.96879e-07
1385	2692.5	2.09468e-06	8.21233e-05	1.52747e-05	0.000327591	1.05422e-06
1386	2693	1.43378e-06	8.9108e-05	1.72378e-05	0.000332242	1.09589e-06
1387	2693.5	2.97208e-06	0.000119571	2.01577e-05	0.000337892	1.14901e-06
1388	2694	4.59672e-06	0.000139566	2.16538e-05	0.000342211	1.19834e-06
1389	2694.5	6.84463e-06	0.000141826	2.14011e-05	0.000341997	1.35269e-06
1390	2695	1.11184e-05	0.000152351	2.18707e-05	0.000337793	1.38299e-06
1391	2695.5	1.46672e-05	0.000162073	2.81857e-05	0.000334253	1.50037e-06
1392	2696	1.1518e-05	0.000172607	2.60733e-05	0.000331245	1.42858e-06
1393	2696.5	6.91936e-06	0.00016103	2.59967e-05	0.000326501	1.3139e-06
1394	2697	4.69678e-06	0.000166624	2.42145e-05	0.000323124	1.24589e-06
1395	2697.5	3.86738e-06	0.000169616	2.20483e-05	0.000320267	9.11826e-07
1396	2698	3.22358e-06	0.000160328	2.04238e-05	0.000316304	5.83244e-07
1397	2698.5	2.45405e-06	0.000142579	1.85575e-05	0.000312115	3.25953e-07
1398	2699	3.76644e-06	0.000133526	2.01158e-05	0.000309792	4.42303e-08
1399	2699.5	7.55479e-06	0.000147808	2.25365e-05	0.000310998	-9.01287e-08
1400	2700	6.06776e-06	0.000157469	2.78587e-05	0.000313315	4.44043e-08
1401	2700.5	6.5332e-06	0.00015291	2.9313e-05	0.000312605	3.06138e-07
1402	2701	7.28694e-06	0.000150105	2.72096e-05	0.000309964	6.08383e-07
1403	2701.5	6.38436e-06	0.000130517	3.02129e-05	0.000309551	8.49559e-07
1404	2702	8.45078e-06	0.000114239	3.35901e-05	0.000309775	1.1388e-06
1405	2702.5	1.20886e-05	0.00012347	3.61501e-05	0.000308591	1.24936e-06
1406	2703	1.12206e-05	0.000128518	3.63438e-05	0.000307487	1.28019e-06
1407	2703.5	8.31856e-06	0.000140727	3.37181e-05	0.000307836	1.23198e-06
1408	2704	5.83016e-06	0.000170949	3.21663e-05	0.000310347	1.38313e-06
1409	2704.5	3.99503e-06	0.000182121	3.8771e-05	0.000312939	1.62901e-06
1410	2705	2.69907e-06	0.000180388	4.34652e-05	0.000314086	1.77347e-06
1411	2705.5	4.7515e-06	0.000175988	4.544e-05	0.000317262	1.94258e-06
1412	2706	7.20226e-06	0.000181713	4.72545e-05	0.0003227	2.4161e-06
1413	2706.5	5.68544e-06	0.000198469	4.62883e-05	0.000329507	2.7753e-06
1414	2707	7.66127e-06	0.00023018	4.41966e-05	0.00033601	3.1954e-06
1415	2707.5	5.51491e-06	0.000264364	4.33837e-05	0.00034187	3.25768e-06
1416	2708	2.6018e-06	0.000265661	4.59249e-05	0.000344279	3.07241e-06
1417	2708.5	1.40338e-06	0.000241617	4.66534e-05	0.000342836	2.81226e-06
1418	2709	2.38757e-06	0.000227715	4.78999e-05	0.000339013	2.68558e-06
1419	2709.5	4.24342e-06	0.000223258	4.28321e-05	0.000334355	2.54246e-06
1420	2710	6.64337e-06	0.0002153	3.85523e-05	0.000330453	2.28047e-06
1421	2710.5	1.3364e-05	0.000221416	4.20973e-05	0.000326379	2.13813e-06
1422	2711	1.54806e-05	0.000230303	4.39607e-05	0.0003233	1.91586e-06
1423	2711.5	1.98436e-05	0.000206257	4.22951e-05	0.000318213	1.89602e-06
1424	2712	1.30583e-05	0.000190901	3.83603e-05	0.000313459	1.78344e-06
1425	2712.5	6.01783e-06	0.000177158	3.85584e-05	0.000309671	1.75461e-06
1426	2713	2.66875e-06	0.000157525	4.22614e-05	0.000304709	1.97828e-06
1427	2713.5	3.16676e-06	0.000146831	3.96643e-05	0.000300327	2.16868e-06
1428	2714	3.69839e-06	0.000134185	4.07281e-05	0.000298306	2.34652e-06
1429	2714.5	5.33583e-06	0.00012965	4.30786e-05	0.000296359	2.4401e-06
1430	2715	7.29132e-06	0.000119526	4.36642e-05	0.000295199	2.5642e-06
1431	2715.5	5.40807e-06	0.000116897	4.71645e-05	0.000295784	2.80202e-06
1432	2716	3.55241e-06	0.000114124	5.27684e-05	0.000298417	2.89374e-06
1433	2716.5	5.16805e-06	0.000100536	5.41964e-05	0.000301148	2.84792e-06
1434	2717	9.23492e-06	8.10785e-05	5.07515e-05	0.00030067	2.60275e-06
1435	2717.5	1.08803e-05	6.86174e-05	4.81671e-05	0.00029905	2.33066e-06
1436	2718	1.46654e-05	6.98549e-05	4.80152e-05	0.000299272	2.13325e-06
1437	2718.5	1.59036e-05	7.15893e-05	4.88907e-05	0.00029867	1.95136e-06
1438	2719	1.19889e-05	6.7983e-05	4.88414e-05	0.000299101	1.78922e-06
1439	2719.5	7.49966e-06	6.96888e-05	4.92981e-05	0.000300748	1.51516e-06
1440	2720	7.07844e-06	7.71602e-05	5.04189e-05	0.00030097	1.3468e-06
1441	2720.5	7.93235e-06	8.49077e-05	4.91273e-05	0.000301138	1.23607e-06
1442	2721	6.46806e-06	7.98976e-05	4.67251e-05	0.000301423	1.40076e-06
1443	2721.5	9.15986e-06	7.95936e-05	5.02339e-05	0.000303021	1.58176e-06
1444	2722	6.88448e-06	9.24675e-05	5.69591e-05	0.000304271	1.75106e-06
1445	2722.5	1.34602e-06	0.000105227	5.87066e-05	0.000305953	2.02049e-06
1446	2723	-1.79694e-06	0.000101905	5.81845e-05	0.000307665	2.17987e-06
1447	2723.5	-2.45797e-06	0.000108914	5.71198e-05	0.000309176	2.22663e-06
1448	2724	-1.84718e-06	0.000102478	5.33856e-05	0.000310596	2.27877e-06
1449	2724.5	-2.02689e-06	9.94867e-05	5.2553e-05	0.000312372	2.42273e-06
1450	2725	-1.77291e-06	8.6738e-05	5.27332e-05	0.000314147	2.62189e-06
1451	2725.5	-1.19543e-06	6.86202e-05	5.63814e-05	0.000316848	2.94355e-06
1452	2726	3.64624e-07	6.67106e-05	5.52514e-05	0.000320179	3.2189e-06
1453	2726.5	7.09827e-07	6.7766e-05	5.69301e-05	0.000324235	3.43038e-06
1454	2727	2.62814e-06	6.0321e-05	5.82816e-05	0.000326575	3.47791e-06
1455	2727.5	7.39448e-06	5.448e-05	5.62147e-05	0.000329587	3.45197e-06
1456	2728	4.08113e-06	4.87306e-05	5.37479e-05	0.000332839	3.43891e-06
1457	2728.5	1.50195e-06	4.28908e-05	5.46217e-05	0.000337066	3.53114e-06
1458	2729	1.9172e-06	5.77338e-05	5.90986e-05	0.000341383	3.43686e-06
1459	2729.5	-1.82958e-07	9.09277e-05	6.58067e-05	0.00034648	3.2926e-06
1460	2730	-2.61377e-06	0.000108346	6.74675e-05	0.000353075	3.12449e-06
1461	2730.5	-3.0659e-06	9.97272e-05	7.00475e-05	0.00035736	2.88675e-06
1462	2731	-2.20592e-06	9.07188e-05	7.213e-05	0.000359832	2.66032e-06
1463	2731.5	-2.17615e-06	0.000101836	6.91311e-05	0.000361268	2.46462e-06
1464	2732	-2.48272e-06	0.000109455	6.77837e-05	0.000362858	2.29561e-06
1465	2732.5	-2.49254e-06	0.000129864	6.67367e-05	0.000364502	1.86993e-06
1466	2733	-9.84794e-07	0.000123904	6.20937e-05	0.000364726	1.40828e-06
1467	2733.5	4.83647e-07	0.000103589	5.96114e-05	0.00036451	9.71854e-07
1468	2734	1.88091e-06	8.63559e-05	6.39677e-05	0.000365238	5.8513e-07
1469	2734.5	2.39294e-06	9.78417e-05	6.41523e-05	0.000368164	3.40646e-07
1470	2735	2.42482e-06	0.000102761	6.75372e-05	0.00037231	1.94638e-07
1471	2735.5	2.21721e-06	0.000108497	7.06461e-05	0.00037577	1.49738e-07
1472	2736	2.93686e-06	0.000119186	7.486e-05	0.000379505	-1.19216e-07
1473	2736.5	3.78272e-06	0.000107539	7.88942e-05	0.000384004	-4.73054e-07
1474	2737	4.63572e-06	9.95122e-05	8.26137e-05	0.000388613	-7.14281e-07
1475	2737.5	6.66805e-06	0.000108302	8.5273e-05	0.000394407	-7.99367e-07
1476	2738	9.84092e-06	0.000138649	8.21029e-05	0.00040326	-5.77358e-07
1477	2738.5	1.40749e-05	0.000174325	8.09018e-05	0.000414317	-4.88372e-07
1478	2739	1.51098e-05	0.000187964	8.23901e-05	0.000423672	-3.37105e-07
1479	2739.5	1.41488e-05	0.000180522	8.47767e-05	0.000428422	-7.72781e-08
1480	2740	1.55629e-05	0.000175197	9.09329e-05	0.00043159	2.1375e-07
1481	2740.5	1.5549e-05	0.000191207	9.20373e-05	0.000434009	3.49196e-07
1482	2741	1.33184e-05	0.000208521	8.74756e-05	0.000435142	2.58893e-07
1483	2741.5	1.29037e-05	0.000219537	8.63584e-05	0.000436046	3.8705e-08
1484	2742	1.49781e-05	0.000229397	8.24745e-05	0.000437919	-3.98878e-07
1485	2742.5	2.19444e-05	0.000241026	7.67763e-05	0.000441424	-6.54155e-07
1486	2743	1.9491e-05	0.000222966	7.09045e-05	0.000442125	-1.00652e-06
1487	2743.5	1.93306e-05	0.000197201	6.89407e-05	0.000441489	-1.59616e-06
1488	2744	2.0811e-05	0.000203979	7.13662e-05	0.000440479	-2.21507e-06
1489	2744.5	2.16725e-05	0.000189544	7.41534e-05	0.000440197	-2.74568e-06
1490	2745	1.913e-05	0.000178736	7.35749e-05	0.000438782	-3.13313e-06
1491	2745.5	1.75276e-05	0.000193729	7.31886e-05	0.000437257	-3.42896e-06
1492	2746	1.61495e-05	0.000202106	7.37173e-05	0.000437688	-3.58221e-06
1493	2746.5	1.51071e-05	0.000193435	7.2291e-05	0.000437969	-3.50271e-06
1494	2747	1.39473e-05	0.000181819	7.31619e-05	0.000435377	-3.36726e-06
1495	2747.5	1.28164e-05	0.000170792	7.37671e-05	0.000433465	-3.2887e-06
1496	2748	1.10662e-05	0.00014786	7.31833e-05	0.000431665	-3.18387e-06
1497	2748.5	9.62134e-06	0.000141856	7.55487e-05	0.00042942	-3.10853e-06
1498	2749	9.59921e-06	0.000171287	7.65204e-05	0.000425901	-2.9039e-06
1499	2749.5	1.0114e-05	0.00016119	8.02112e-05	0.000423369	-2.57857e-06
1500	2750	1.1696e-05	0.00014068	8.25542e-05	0.000422107	-2.28332e-06
1501	2750.5	1.40974e-05	0.000117652	8.14372e-05	0.00042244	-2.12621e-06
1502	2751	1.5652e-05	0.000100634	7.9415e-05	0.000422061	-2.09165e-06
1503	2751.5	2.21202e-05	9.25575e-05	7.69516e-05	0.000421555	-2.09973e-06
1504	2752	2.67268e-05	0.000102741	8.18812e-05	0.000421111	-2.099e-06
1505	2752.5	2.54284e-05	0.000121164	8.31081e-05	0.000421387	-2.02389e-06
1506	2753	2.69854e-05	0.000121015	8.39128e-05	0.000422059	-1.75268e-06
1507	2753.5	2.26554e-05	0.00010846	8.55563e-05	0.000425212	-1.38845e-06
1508	2754	1.54423e-05	0.000107452	8.70077e-05	0.000430951	-1.04635e-06
1509	2754.5	9.72594e-06	0.000120237	8.97702e-05	0.00043803	-7.47883e-07
1510	2755	5.738e-06	0.000145953	8.97279e-05	0.000443241	-3.3074e-07
1511	2755.5	2.96126e-06	0.000155559	9.03927e-05	0.000448467	1.58104e-08
1512	2756	1.33838e-06	0.000173191	9.12533e-05	0.000453904	2.40323e-07
1513	2756.5	1.83001e-06	0.000178937	9.40024e-05	0.000457303	2.48036e-07
1514	2757	5.3146e-06	0.00018629	9.64892e-05	0.00045694	7.3059e-08
1515	2757.5	1.04935e-05	0.000189474	9.70084e-05	0.000453467	4.05114e-08
1516	2758	8.30922e-06	0.000199568	9.92227e-05	0.00044531	-1.86166e-07
1517	2758.5	5.37737e-06	0.00018682	9.91876e-05	0.000434326	-2.46438e-07
1518	2759	5.05318e-06	0.000174582	9.89806e-05	0.000423563	-2.23524e-07
1519	2759.5	5.94886e-06	0.000155302	9.95034e-05	0.000413907	-8.11365e-08
1520	2760	6.10712e-06	0.000126587	0.000100801	0.000406229	2.10508e-07
1521	2760.5	5.49221e-06	0.000104118	0.00010365	0.00040086	5.4146e-07
1522	2761	6.3299e-06	7.85061e-05	0.000104303	0.000395257	5.91402e-07
1523	2761.5	1.61087e-05	6.12941e-05	0.000107397	0.000390897	5.52595e-07
1524	2762	1.87417e-05	7.12738e-05	0.000111518	0.000388069	5.46097e-07
1525	2762.5	1.465e-05	6.67788e-05	0.000116192	0.000386091	4.18388e-07
1526	2763	1.12741e-05	6.68204e-05	0.000122927	0.000384231	1.98497e-07
1527	2763.5	6.81357e-06	8.25554e-05	0.000120003	0.000382661	-4.62712e-08
1528	2764	5.28084e-06	7.43149e-05	0.000111119	0.000382409	-2.36339e-07
1529	2764.5	3.29763e-06	3.70629e-05	0.000108281	0.000381244	-4.88223e-07
1530	2765	1.37731e-06	3.11148e-05	0.000108274	0.000377285	-8.18332e-07
1531	2765.5	1.03767e-06	2.47114e-05	0.000103606	0.000374185	-1.21846e-06
1532	2766	1.03966e-05	3.24383e-05	0.000100628	0.00037369	-1.38112e-06
1533	2766.5	1.39312e-05	4.09545e-05	9.8952e-05	0.000372378	-1.4591e-06
1534	2767	8.44546e-06	5.15088e-05	9.86461e-05	0.000369936	-1.4447e-06
1535	2767.5	2.90282e-06	5.03193e-05	9.77006e-05	0.00036574	-1.50658e-06
1536	2768	-6.91543e-07	3.38814e-05	9.43699e-05	0.000361983	-1.62608e-06
1537	2768.5	-3.36739e-06	3.54483e-05	9.19022e-05	0.000359357	-1.7162e-06
1538	2769	-4.63273e-06	2.76465e-05	9.05272e-05	0.000357787	-1.84389e-06
1539	2769.5	-3.02082e-06	3.04658e-05	8.50017e-05	0.000357351	-1.96643e-06
1540	2770	1.77364e-06	1.27411e-05	8.00513e-05	0.00036017	-2.0712e-06
1541	2770.5	2.68189e-06	-6.64638e-06	7.59657e-05	0.000361624	-2.15627e-06
1542	2771	-1.65598e-06	-1.75825e-05	7.34206e-05	0.000362825	-2.18733e-06
1543	2771.5	-5.16497e-06	-1.8668e-05	7.36139e-05	0.000365101	-2.25e-06
1544	2772	-4.90341e-06	-2.34692e-05	7.64507e-05	0.000368237	-2.22951e-06
1545	2772.5	7.55903e-07	-3.4136e-05	7.72616e-05	0.000370134	-2.20519e-06
1546	2773	2.14197e-06	-1.90332e-05	8.07609e-05	0.000372468	-2.1257e-06
1547	2773.5	-4.35124e-07	-4.25644e-06	7.94744e-05	0.00037793	-2.20549e-06
1548	2774	2.68345e-06	-2.17623e-07	7.72967e-05	0.000382033	-2.07884e-06
1549	2774.5	2.81428e-06	-2.37144e-06	7.78793e-05	0.000385999	-1.95258e-06
1550	2775	5.6233e-06	1.88858e-05	7.96708e-05	0.000389706	-1.73029e-06
1551	2775.5	-2.01646e-06	3.25318e-05	8.07987e-05	0.000393636	-1.22145e-06
1552	2776	-8.9135e-06	1.52738e-05	8.40583e-05	0.00039941	-5.69057e-07
1553	2776.5	-1.20431e-05	-1.14393e-06	9.09859e-05	0.000404073	7.85505e-08
1554	2777	-1.13207e-05	-5.61864e-06	9.72207e-05	0.00040876	9.15342e-07
1555	2777.5	-8.9269e-06	8.8794e-06	0.000101284	0.000415592	1.53462e-06
1556	2778	-9.51826e-06	4.83558e-05	0.000105811	0.000422427	1.8535e-06
1557	2778.5	-1.02293e-05	5.48033e-05	0.000115087	0.00042689	2.08805e-06
1558	2779	-1.00413e-05	4.54757e-05	0.000119753	0.000430473	2.22869e-06
1559	2779.5	-5.79486e-06	4.46349e-05	0.000120013	0.000435517	2.36977e-06
1560	2780	2.59989e-06	4.8401e-05	0.000117594	0.000441409	2.57218e-06
1561	2780.5	1.42741e-05	5.74847e-05	0.00011727	0.000447938	2.73154e-06
1562	2781	6.45628e-06	5.15382e-05	0.00012036	0.00045431	2.76999e-06
1563	2781.5	-2.87847e-06	6.2272e-05	0.000125583	0.000459093	2.83183e-06
1564	2782	-5.09122e-06	8.69067e-05	0.000133733	0.00046261	2.88518e-06
1565	2782.5	1.21358e-06	0.000115794	0.000140857	0.000464765	2.65029e-06
1566	2783	-4.07457e-06	0.000106824	0.000137888	0.000465937	2.09873e-06
1567	2783.5	-1.05132e-05	8.2088e-05	0.000128468	0.000464413	1.35339e-06
1568	2784	-1.29447e-05	7.22222e-05	0.000118013	0.000461969	6.33762e-07
1569	2784.5	-1.41145e-05	9.00473e-05	0.000109601	0.000461062	4.54142e-08
1570	2785	-1.40031e-05	0.000101127	0.000104937	0.000461107	-4.32968e-07
1571	2785.5	-1.43404e-05	7.7019e-05	0.000103745	0.00045824	-6.89352e-07
1572	2786	-1.47755e-05	7.00574e-05	0.000104284	0.000453997	-9.99169e-07
1573	2786.5	-1.28582e-05	9.04182e-05	0.000101687	0.000449577	-1.41408e-06
1574	2787	-8.31171e-06	8.76483e-05	9.43989e-05	0.00044198	-1.79472e-06
1575	2787.5	-7.55597e-06	7.76678e-05	9.03406e-05	0.000434984	-1.94526e-06
1576	2788	-4.45312e-06	8.36067e-05	8.65267e-05	0.000427966	-2.01341e-06
1577	2788.5	-8.20186e-06	6.83329e-05	8.75443e-05	0.000421392	-2.27956e-06
1578	2789	-9.09069e-06	4.32544e-05	8.72534e-05	0.00041598	-2.43378e-06
1579	2789.5	-9.29191e-06	3.07142e-05	8.1677e-05	0.000412741	-2.46036e-06
1580	2790	-9.86297e-06	3.06247e-05	7.46069e-05	0.000411865	-2.19181e-06
1581	2790.5	-1.01861e-05	8.67166e-06	6.86927e-05	0.000412338	-2.02032e-06
1582	2791	-9.73949e-06	1.60737e-05	6.60069e-05	0.00041639	-1.7302e-06
1583	2791.5	-9.02295e-06	2.05561e-05	6.42823e-05	0.000422847	-1.27414e-06
1584	2792	-8.86368e-06	1.38234e-05	6.37286e-05	0.000429886	-8.54305e-07
1585	2792.5	-6.82158e-06	3.94216e-06	6.56382e-05	0.000438849	-4.17034e-07
1586	2793	-6.419e-06	8.63708e-06	6.68157e-05	0.000445279	-3.74362e-08
1587	2793.5	-8.34862e-06	3.41917e-05	6.73112e-05	0.000451922	9.38591e-08
1588	2794	-8.70629e-06	3.96873e-05	6.25334e-05	0.000459747	2.46802e-07
1589	2794.5	-8.08416e-06	5.75916e-05	6.17328e-05	0.000468946	4.31646e-07
1590	2795	-7.2178e-06	7.19115e-05	5.96027e-05	0.000480405	5.6914e-07
1591	2795.5	-4.91907e-06	5.42139e-05	5.96713e-05	0.000490609	6.63255e-07
1592	2796	-1.86752e-06	3.89851e-05	5.94181e-05	0.000494701	6.44752e-07
1593	2796.5	3.6462e-06	1.83711e-05	5.95602e-05	0.000496157	6.76025e-07
1594	2797	4.91534e-06	1.3358e-05	5.6638e-05	0.000499124	7.76528e-07
1595	2797.5	1.01826e-06	1.64175e-05	5.64708e-05	0.000502414	8.32501e-07
1596	2798	-2.30429e-06	6.79729e-06	5.41905e-05	0.000501795	8.32193e-07
1597	2798.5	-3.56252e-06	-1.21776e-05	5.48582e-05	0.000500578	8.80187e-07
1598	2799	-3.21897e-06	-2.45135e-05	5.02943e-05	0.000500613	7.09556e-07
1599	2799.5	-2.34358e-06	-2.79541e-05	4.61984e-05	0.000499037	5.27711e-07
1600	2800	-4.76865e-07	8.86195e-06	3.91412e-05	0.000498374	1.79299e-07
1601	2800.5	1.57136e-06	3.81526e-05	3.29295e-05	0.00049801	-3.83386e-08
1602	2801	3.21828e-06	6.30751e-05	3.2558e-05	0.000497904	-7.21539e-08
1603	2801.5	3.55586e-06	6.73494e-05	3.59216e-05	0.000498225	-2.27109e-07
1604	2802	5.2734e-06	5.30427e-05	3.38131e-05	0.000499818	-3.2896e-07
1605	2802.5	8.80078e-06	4.27639e-05	3.06247e-05	0.00050339	-1.67133e-07
1606	2803	1.71835e-05	2.79147e-05	3.54624e-05	0.000506364	-2.06071e-07
1607	2803.5	1.40177e-05	2.77021e-05	4.47196e-05	0.000506088	-5.82404e-07
1608	2804	6.35882e-06	3.53659e-05	3.81876e-05	0.000502785	-9.70835e-07
1609	2804.5	1.82211e-06	4.76498e-05	2.91989e-05	0.000499028	-1.27477e-06
1610	2805	4.04091e-07	4.30772e-05	2.31806e-05	0.000495051	-1.51393e-06
1611	2805.5	-2.28967e-07	5.74686e-05	2.21644e-05	0.000491674	-1.74111e-06
1612	2806	8.67358e-08	6.98654e-05	2.3438e-05	0.000489849	-1.96882e-06
1613	2806.5	1.42853e-06	6.35832e-05	2.32677e-05	0.000488097	-2.45588e-06
1614	2807	4.08225e-06	5.21908e-05	1.61833e-05	0.000487245	-3.06895e-06
1615	2807.5	3.31369e-06	4.31499e-05	6.08231e-06	0.000482443	-3.67315e-06
1616	2808	2.61578e-06	4.62287e-05	-8.26545e-08	0.000475688	-4.07425e-06
1617	2808.5	2.82672e-06	5.79886e-05	-2.47284e-06	0.000470949	-4.15816e-06
1618	2809	3.9745e-06	5.34988e-05	-8.40107e-06	0.000466401	-4.30717e-06
1619	2809.5	8.96335e-06	5.49443e-05	-1.71882e-05	0.00046455	-4.46215e-06
1620	2810	1.08738e-05	4.90251e-05	-1.94064e-05	0.000463671	-4.62369e-06
1621	2810.5	6.08557e-06	3.99812e-05	-1.75676e-05	0.000463777	-4.91282e-06
1622	2811	5.49182e-06	4.76514e-05	-2.27733e-05	0.000465232	-5.02035e-06
1623	2811.5	6.5709e-06	6.10844e-05	-3.17206e-05	0.000471132	-5.24839e-06
1624	2812	9.12753e-06	5.57064e-05	-3.83909e-05	0.000476991	-5.87193e-06
1625	2812.5	2.22391e-06	5.66573e-05	-4.2964e-05	0.000481521	-6.62848e-06
1626	2813	-3.68487e-06	6.79186e-05	-4.47186e-05	0.000483359	-7.25198e-06
1627	2813.5	-6.57783e-06	7.65578e-05	-4.77976e-05	0.000484485	-7.89518e-06
1628	2814	-7.74282e-06	5.97675e-05	-5.09308e-05	0.000485135	-8.41855e-06
1629	2814.5	-7.43697e-06	4.47843e-05	-5.16178e-05	0.000486126	-8.67674e-06
1630	2815	-5.26352e-06	5.94947e-05	-5.28428e-05	0.000487884	-8.82021e-06
1631	2815.5	-4.11417e-06	7.69391e-05	-4.90444e-05	0.000489359	-9.03902e-06
1632	2816	-3.04669e-06	9.58518e-05	-4.32033e-05	0.00049029	-9.17277e-06
1633	2816.5	6.26484e-06	0.000106168	-4.37696e-05	0.000489912	-9.40011e-06
1634	2817	5.85147e-06	0.000125203	-4.85115e-05	0.000490723	-9.63007e-06
1635	2817.5	2.39796e-06	0.000146131	-5.01749e-05	0.000493594	-9.507e-06
1636	2818	7.69952e-07	0.000149128	-5.09995e-05	0.00049434	-9.20446e-06
1637	2818.5	-5.99549e-07	0.000128782	-5.03775e-05	0.000494621	-9.23319e-06
1638	2819	1.36673e-06	0.000121937	-4.60252e-05	0.000497147	-9.35827e-06
1639	2819.5	-1.68796e-06	9.70187e-05	-3.77697e-05	0.000495039	-9.33599e-06
1640	2820	-4.67309e-06	6.81158e-05	-3.5493e-05	0.000489631	-9.27825e-06
1641	2820.5	-6.47085e-06	6.53596e-05	-3.82011e-05	0.000483471	-9.46407e-06
1642	2821	-4.0591e-06	6.92896e-05	-3.75445e-05	0.000478377	-9.60977e-06
1643	2821.5	-2.55337e-06	6.37861e-05	-3.09591e-05	0.000473914	-9.74073e-06
1644	2822	-5.6475e-06	4.88456e-05	-3.16613e-05	0.000468248	-9.52173e-06
1645	2822.5	-6.26632e-06	3.63285e-05	-2.81736e-05	0.000463898	-9.5167e-06
1646	2823	-4.23374e-06	4.87336e-05	-2.17795e-05	0.000460338	-9.49454e-06
1647	2823.5	-7.44741e-07	4.24161e-05	-1.53475e-05	0.000458162	-9.07509e-06
1648	2824	9.16255e-07	3.77792e-05	-2.0255e-05	0.000455469	-8.896e-06
1649	2824.5	-6.41066e-07	2.61722e-05	-2.65641e-05	0.000455017	-8.75213e-06
1650	2825	7.0408e-07	1.06854e-05	-2.74306e-05	0.00045543	-8.68611e-06
1651	2825.5	5.98996e-06	6.30056e-06	-2.69528e-05	0.000452886	-9.04839e-06
1652	2826	4.36732e-06	-9.88212e-06	-2.60102e-05	0.000448403	-9.30462e-06
1653	2826.5	4.40205e-06	-7.75488e-06	-2.50739e-05	0.000444414	-9.5917e-06
1654	2827	9.09263e-07	1.10069e-05	-2.58901e-05	0.000441053	-9.834e-06
1655	2827.5	-4.4182e-07	3.42141e-05	-2.54738e-05	0.000439486	-9.98881e-06
1656	2828	1.76859e-06	2.79476e-05	-2.45176e-05	0.000436967	-1.02941e-05
1657	2828.5	2.5582e-06	1.93788e-05	-2.84696e-05	0.000435764	-1.04239e-05
1658	2829	5.26353e-06	8.95099e-06	-3.05796e-05	0.000435889	-1.04944e-05
1659	2829.5	1.42377e-05	9.52637e-06	-2.74623e-05	0.000435033	-1.0533e-05
1660	2830	1.18415e-05	1.5067e-05	-2.61994e-05	0.000434591	-1.05079e-05
1661	2830.5	9.93088e-06	3.30089e-05	-2.29018e-05	0.00043531	-1.03195e-05
1662	2831	3.41371e-06	4.75736e-05	-1.52356e-05	0.000437379	-1.00085e-05
1663	2831.5	-2.2411e-06	6.26499e-05	-8.44098e-06	0.000441649	-9.38742e-06
1664	2832	-2.36402e-06	7.26409e-05	3.89128e-07	0.00044613	-8.76467e-06
1665	2832.5	-2.35048e-06	7.38319e-05	1.51908e-06	0.000451873	-8.39327e-06
1666	2833	-5.31059e-06	8.43501e-05	1.71679e-07	0.000453299	-8.12736e-06
1667	2833.5	-5.98715e-06	0.000105009	3.41444e-07	0.000448195	-8.08167e-06
1668	2834	-8.40668e-06	0.000107633	3.40993e-06	0.000439849	-7.84309e-06
1669	2834.5	-1.0496e-05	0.000106374	4.05164e-06	0.000433027	-7.67177e-06
1670	2835	-1.11577e-05	0.000115781	6.71636e-06	0.000428944	-7.43028e-06
1671	2835.5	-1.04775e-05	0.00011864	9.38474e-07	0.000423787	-7.23117e-06
1672	2836	-8.70865e-06	0.000102792	-5.59055e-06	0.000417549	-7.093e-06
1673	2836.5	-7.19891e-06	8.38052e-05	-4.95147e-06	0.000410311	-7.03898e-06
1674	2837	-6.12942e-06	7.85711e-05	-3.6159e-06	0.000403687	-7.01275e-06
1675	2837.5	-5.32283e-06	6.7858e-05	-9.18881e-06	0.000395971	-6.97678e-06
1676	2838	-4.63463e-06	5.82437e-05	-1.29111e-05	0.000387732	-7.07064e-06
1677	2838.5	-1.98513e-06	6.24912e-05	-1.05307e-05	0.000379724	-7.12447e-06
1678	2839	-2.31153e-07	7.22299e-05	-1.22122e-05	0.000375336	-7.17735e-06
1679	2839.5	4.25429e-06	5.47348e-05	-1.53254e-05	0.000370626	-6.96918e-06
1680	2840	7.26139e-06	3.55348e-05	-1.83537e-05	0.000366522	-6.94628e-06
1681	2840.5	9.31701e-06	1.08382e-05	-1.73309e-05	0.000362392	-6.90059e-06
1682	2841	5.04246e-06	-9.75052e-06	-1.06981e-05	0.00036033	-6.74216e-06
1683	2841.5	2.19062e-06	-1.41034e-05	-7.05871e-06	0.000361064	-6.54449e-06
1684	2842	4.83351e-06	-5.79662e-06	6.00797e-06	0.00036325	-6.26053e-06
1685	2842.5	3.75702e-06	1.16947e-06	1.19518e-05	0.000365714	-6.02151e-06
1686	2843	1.44e-06	1.98252e-05	8.68044e-06	0.000368685	-5.8417e-06
1687	2843.5	6.24766e-06	4.04778e-05	3.61274e-06	0.000372602	-5.64273e-06
1688	2844	4.74384e-06	5.1984e-05	3.3754e-06	0.00037702	-5.76897e-06
1689	2844.5	7.67762e-06	5.14939e-05	2.97809e-06	0.000378931	-6.00644e-06
1690	2845	2.84837e-06	4.91951e-05	3.54562e-06	0.000379595	-6.22196e-06
1691	2845.5	-1.35704e-06	3.68063e-05	4.99718e-06	0.000375754	-6.3753e-06
1692	2846	-2.53018e-06	2.68434e-05	5.97491e-06	0.000371028	-6.16213e-06
1693	2846.5	-2.25199e-06	1.88322e-05	2.21699e-06	0.000366384	-6.00712e-06
1694	2847	-1.60507e-06	1.0974e-05	-9.22613e-07	0.000364153	-5.72011e-06
1695	2847.5	-9.12179e-07	1.19859e-05	-6.62496e-07	0.000362816	-5.51773e-06
1696	2848	3.95286e-06	1.21344e-05	5.95078e-07	0.000357361	-5.32064e-06
1697	2848.5	5.58947e-06	1.94693e-05	8.40677e-07	0.000350299	-5.1398e-06
1698	2849	1.00744e-05	3.94994e-05	-2.59718e-06	0.000342361	-5.36056e-06
1699	2849.5	1.22571e-05	4.64748e-05	-3.22253e-06	0.000333177	-5.82788e-06
1700	2850	7.09889e-06	3.59188e-05	-7.1559e-06	0.000323331	-6.16662e-06
1701	2850.5	2.27302e-06	4.32938e-05	-1.53479e-05	0.000317376	-6.50022e-06
1702	2851	-5.53092e-07	4.84281e-05	-2.51758e-05	0.000309449	-7.15602e-06
1703	2851.5	-1.74412e-06	2.43057e-05	-3.29085e-05	0.00030014	-8.09218e-06
1704	2852	-7.72889e-07	-9.35339e-06	-3.37826e-05	0.000292424	-9.037e-06
1705	2852.5	2.21011e-06	-3.47253e-05	-3.68261e-05	0.000286178	-9.93004e-06
1706	2853	8.06153e-06	-4.45379e-05	-3.83261e-05	0.000280139	-1.08881e-05
1707	2853.5	8.08581e-06	-3.71912e-05	-4.44017e-05	0.000275352	-1.16363e-05
1708	2854	8.51568e-06	-3.04271e-05	-5.10449e-05	0.000271306	-1.21249e-05
1709	2854.5	1.09281e-05	-1.34824e-05	-5.407e-05	0.000266351	-1.26433e-05
1710	2855	9.35237e-06	-2.74523e-06	-5.96072e-05	0.000261924	-1.30399e-05
1711	2855.5	1.1274e-05	-1.61097e-05	-6.56377e-05	0.000257228	-1.34984e-05
1712	2856	1.23125e-05	-2.64625e-05	-7.27055e-05	0.000251718	-1.39492e-05
1713	2856.5	1.14883e-05	-5.19765e-06	-7.64351e-05	0.000245992	-1.42259e-05
1714	2857	1.16726e-05	1.25937e-05	-8.05494e-05	0.000239987	-1.46356e-05
1715	2857.5	1.77538e-05	1.62892e-05	-8.31447e-05	0.000234424	-1.49017e-05
1716	2858	1.62089e-05	4.48401e-06	-8.30895e-05	0.000230656	-1.50747e-05
1717	2858.5	1.46821e-05	-1.11367e-05	-8.56754e-05	0.000228486	-1.51455e-05
1718	2859	1.05717e-05	-1.64012e-05	-8.52291e-05	0.00022877	-1.50683e-05
1719	2859.5	9.09579e-06	3.56707e-06	-8.33738e-05	0.000229995	-1.49574e-05
1720	2860	1.46409e-05	1.46273e-05	-7.52367e-05	0.000234671	-1.48519e-05
1721	2860.5	1.32553e-05	7.33991e-06	-7.74488e-05	0.00023666	-1.46122e-05
1722	2861	7.46751e-06	4.23439e-06	-8.10661e-05	0.000239201	-1.4484e-05
1723	2861.5	4.96578e-06	2.9005e-05	-8.31134e-05	0.000243229	-1.43919e-05
1724	2862	1.11168e-05	2.87375e-05	-8.63583e-05	0.000246399	-1.45542e-05
1725	2862.5	1.38691e-05	1.13456e-05	-9.11871e-05	0.000248546	-1.47534e-05
1726	2863	1.0858e-05	3.75185e-06	-9.35524e-05	0.000247443	-1.50007e-05
1727	2863.5	9.22419e-06	-2.01048e-06	-9.10614e-05	0.000246626	-1.4979e-05
1728	2864	3.88922e-06	-3.69269e-07	-8.8761e-05	0.000248502	-1.51048e-05
1729	2864.5	1.65612e-07	5.41675e-06	-8.78621e-05	0.000248385	-1.52459e-05
1730	2865	7.38191e-07	3.32238e-05	-8.75804e-05	0.000246624	-1.53171e-05
1731	2865.5	-2.08645e-06	6.50328e-05	-8.58623e-05	0.000246068	-1.52501e-05
1732	2866	-4.86778e-06	8.18924e-05	-8.02155e-05	0.000248077	-1.50062e-05
1733	2866.5	-3.86264e-06	8.97281e-05	-7.15895e-05	0.000250141	-1.4689e-05
1734	2867	-2.68819e-06	9.23436e-05	-6.71296e-05	0.000251632	-1.43801e-05
1735	2867.5	-2.35872e-06	9.31889e-05	-6.61544e-05	0.000250658	-1.41928e-05
1736	2868	-7.23973e-07	9.83102e-05	-6.30412e-05	0.000252187	-1.39464e-05
1737	2868.5	-1.23307e-08	0.000104239	-6.00478e-05	0.000252803	-1.35873e-05
1738	2869	5.32397e-07	0.000110975	-5.9263e-05	0.000254796	-1.30809e-05
1739	2869.5	2.98486e-06	0.000124646	-5.35817e-05	0.000256133	-1.25966e-05
1740	2870	1.52135e-06	0.000125941	-4.75741e-05	0.000258617	-1.20515e-05
1741	2870.5	-6.06758e-08	0.000129801	-4.43216e-05	0.000262795	-1.14554e-05
1742	2871	1.18998e-06	0.000165055	-4.1513e-05	0.000267428	-1.09467e-05
1743	2871.5	2.50425e-06	0.000183926	-3.88716e-05	0.000272112	-1.05044e-05
1744	2872	2.30992e-06	0.000181034	-3.65293e-05	0.000276479	-1.00751e-05
1745	2872.5	6.53858e-07	0.000176395	-3.34509e-05	0.000276141	-9.77052e-06
1746	2873	6.92909e-07	0.000145922	-3.12965e-05	0.000272588	-9.39107e-06
1747	2873.5	1.78476e-06	0.000122206	-3.05491e-05	0.000269324	-9.12446e-06
1748	2874	2.14208e-06	0.000101197	-3.01214e-05	0.000264311	-8.87051e-06
1749	2874.5	9.53579e-07	9.44441e-05	-2.85508e-05	0.000258608	-8.5229e-06
1750	2875	-4.24874e-07	8.34551e-05	-2.86414e-05	0.000254105	-8.06844e-06
1751	2875.5	-6.96724e-07	8.53734e-05	-2.85345e-05	0.000247718	-7.47754e-06
1752	2876	7.13792e-06	7.24523e-05	-2.81405e-05	0.000241771	-6.9324e-06
1753	2876.5	1.0575e-05	4.49423e-05	-2.70866e-05	0.000236226	-6.34015e-06
1754	2877	1.31841e-05	3.62346e-05	-2.2481e-05	0.00023132	-5.75783e-06
1755	2877.5	8.09095e-06	3.71033e-05	-2.05968e-05	0.000227745	-5.30807e-06
1756	2878	4.67472e-06	5.37888e-05	-1.60233e-05	0.00022674	-4.8646e-06
1757	2878.5	3.48928e-06	6.54285e-05	-1.03996e-05	0.00022806	-4.47893e-06
1758	2879	5.20782e-06	6.56281e-05	-8.43186e-06	0.00023203	-4.04058e-06
1759	2879.5	-2.4632e-06	7.68027e-05	-5.74946e-06	0.000236837	-3.58998e-06
1760	2880	-9.84589e-06	8.91632e-05	-2.82947e-06	0.000242117	-3.03361e-06
1761	2880.5	-1.25683e-05	7.86442e-05	4.849e-06	0.000248773	-2.51687e-06
1762	2881	-1.00371e-05	5.6146e-05	7.56867e-06	0.000256292	-2.17233e-06
1763	2881.5	3.0898e-06	4.16761e-05	7.53752e-06	0.000264687	-1.82175e-06
1764	2882	8.04834e-06	4.02334e-05	8.5857e-06	0.000272344	-1.28539e-06
1765	2882.5	-5.72422e-06	5.5491e-05	1.07362e-05	0.000278762	-6.92213e-07
1766	2883	-1.47297e-05	7.41055e-05	1.0408e-05	0.000282837	-2.54086e-07
1767	2883.5	-1.88173e-05	7.06808e-05	9.50442e-06	0.000286268	1.53418e-07
1768	2884	-2.3493e-05	6.15827e-05	9.70819e-06	0.000290202	5.05431e-07
1769	2884.5	-2.71516e-05	4.86726e-05	1.129e-05	0.000291104	9.89986e-07
1770	2885	-2.92703e-05	4.90498e-05	1.15082e-05	0.000292799	1.4438e-06
1771	2885.5	-2.9872e-05	5.52825e-05	1.56872e-05	0.000294998	2.07921e-06
1772	2886	-2.63811e-05	8.31024e-05	2.11564e-05	0.000299321	2.67121e-06
1773	2886.5	-2.28529e-05	9.31251e-05	2.52891e-05	0.000303449	3.34935e-06
1774	2887	-2.35511e-05	0.00010116	2.75158e-05	0.000307719	3.98348e-06
1775	2887.5	-2.41895e-05	0.000109779	2.92405e-05	0.000311976	4.44526e-06
1776	2888	-2.10895e-05	0.000112132	2.87777e-05	0.000316065	4.78488e-06
1777	2888.5	-1.51883e-05	0.000117828	2.85726e-05	0.000319326	4.89833e-06
1778	2889	-1.68039e-05	0.000148113	3.34569e-05	0.000322217	4.99154e-06
1779	2889.5	-2.00434e-05	0.000141726	3.47672e-05	0.000324136	4.95451e-06
1780	2890	-1.83609e-05	0.000130723	3.53707e-05	0.000323281	4.80869e-06
1781	2890.5	-2.33621e-05	0.000116236	3.20094e-05	0.000320827	4.71052e-06
1782	2891	-2.84346e-05	0.000100717	2.60513e-05	0.000315738	4.33972e-06
1783	2891.5	-3.01709e-05	9.93008e-05	1.79178e-05	0.000309726	3.50399e-06
1784	2892	-2.52643e-05	8.42096e-05	9.92783e-06	0.000303093	2.76269e-06
1785	2892.5	-1.3422e-05	7.04315e-05	6.5202e-06	0.000296466	2.25815e-06
1786	2893	-1.70438e-05	5.38642e-05	6.12757e-06	0.000291239	1.86935e-06
1787	2893.5	-2.54891e-05	4.75668e-05	-1.77054e-07	0.00028769	1.62711e-06
1788	2894	-2.80345e-05	4.76405e-05	-1.01032e-05	0.000282552	1.56522e-06
1789	2894.5	-2.66023e-05	3.03366e-05	-1.70157e-05	0.000277219	1.60656e-06
1790	2895	-2.13254e-05	2.24546e-05	-1.95206e-05	0.000271268	1.72852e-06
1791	2895.5	-1.22067e-05	1.85192e-05	-2.10235e-05	0.000265119	1.62084e-06
1792	2896	-1.53704e-05	2.67733e-05	-2.33581e-05	0.000259139	1.63272e-06
1793	2896.5	-2.11202e-05	2.26237e-05	-2.59758e-05	0.000253968	1.56797e-06
1794	2897	-2.39445e-05	3.49003e-05	-3.04177e-05	0.000251288	1.65096e-06
1795	2897.5	-2.44949e-05	2.77008e-05	-3.22061e-05	0.000250392	1.70534e-06
1796	2898	-2.37517e-05	2.37395e-05	-3.28077e-05	0.000247934	1.74502e-06
1797	2898.5	-2.49426e-05	1.1503e-05	-2.85699e-05	0.000244316	1.7699e-06
1798	2899	-2.64678e-05	1.68329e-05	-2.75586e-05	0.000240114	1.88541e-06
1799	2899.5	-2.68307e-05	4.16635e-06	-2.47191e-05	0.000236085	1.9306e-06
1800	2900	-2.68292e-05	7.30021e-06	-2.01013e-05	0.000232684	1.9947e-06
1801	2900.5	-2.54402e-05	2.00509e-05	-2.03997e-05	0.00023036	2.13577e-06
1802	2901	-2.36057e-05	2.29825e-05	-1.81703e-05	0.000229401	2.5087e-06
1803	2901.5	-1.54055e-05	2.54002e-05	-1.47394e-05	0.000229123	2.86891e-06
1804	2902	-3.85794e-06	4.14014e-05	-1.24742e-05	0.000229979	3.19737e-06
1805	2902.5	5.56717e-07	8.39075e-05	-1.18968e-05	0.000231911	3.26784e-06
1806	2903	-5.16359e-06	9.16414e-05	-1.31145e-05	0.000234338	3.03064e-06
1807	2903.5	-9.88076e-06	6.70651e-05	-1.40369e-05	0.000233387	2.69135e-06
1808	2904	-8.38989e-06	4.57236e-05	-1.5488e-05	0.000228962	2.34283e-06
1809	2904.5	4.28553e-06	5.18325e-05	-1.6294e-05	0.000225907	2.03551e-06
1810	2905	1.64829e-06	3.56541e-05	-1.99212e-05	0.000225033	1.97907e-06
1811	2905.5	-3.42679e-06	1.99016e-05	-2.28161e-05	0.00022584	1.92515e-06
1812	2906	-1.12196e-05	9.07931e-06	-2.08779e-05	0.000225131	1.9706e-06
1813	2906.5	-1.59547e-05	-9.44795e-07	-1.63522e-05	0.000223032	2.14176e-06
1814	2907	-2.19051e-05	-2.30386e-05	-1.54296e-05	0.000219868	2.23045e-06
1815	2907.5	-2.59864e-05	-4.42539e-05	-1.348e-05	0.000215656	2.43952e-06
1816	2908	-2.85299e-05	-4.56429e-05	-1.52231e-05	0.000213125	2.78185e-06
1817	2908.5	-2.92528e-05	-2.48762e-05	-1.39167e-05	0.000210715	2.70768e-06
1818	2909	-2.45968e-05	3.08579e-06	-9.33147e-06	0.00020921	2.70728e-06
1819	2909.5	-2.45154e-05	1.35849e-05	-3.33801e-06	0.000207881	2.78103e-06
1820	2910	-2.63859e-05	-9.12538e-07	7.49203e-07	0.000207685	3.13598e-06
1821	2910.5	-2.5307e-05	-1.07645e-05	4.29404e-06	0.000209366	3.43327e-06
1822	2911	-2.76529e-05	-2.46133e-05	1.18119e-05	0.000214897	3.5905e-06
1823	2911.5	-2.96668e-05	-1.82025e-05	1.60604e-05	0.000217381	3.6705e-06
1824	2912	-3.13529e-05	1.85123e-05	2.18938e-05	0.000219108	3.848e-06
1825	2912.5	-3.10836e-05	5.24526e-05	3.49915e-05	0.000221006	3.91779e-06
1826	2913	-2.89721e-05	3.83329e-05	4.41285e-05	0.000223159	3.90651e-06
1827	2913.5	-2.69004e-05	2.95677e-05	4.1305e-05	0.000227076	3.65502e-06
1828	2914	-2.45757e-05	2.38187e-05	3.71874e-05	0.000226728	3.48124e-06
1829	2914.5	-2.38347e-05	2.95902e-05	3.3216e-05	0.000227754	3.26566e-06
1830	2915	-2.36478e-05	-7.9321e-06	3.1948e-05	0.000230284	3.12011e-06
1831	2915.5	-2.27997e-05	-5.27517e-05	3.67227e-05	0.000231185	2.9801e-06
1832	2916	-2.14736e-05	-8.81997e-05	4.43892e-05	0.000228386	2.85753e-06
1833	2916.5	-1.82329e-05	-0.00010693	5.18075e-05	0.000224357	2.59861e-06
1834	2917	-1.57008e-05	-0.000107542	5.81444e-05	0.000221541	2.34634e-06
1835	2917.5	-1.45666e-05	-0.000110337	5.65113e-05	0.000220522	2.53476e-06
1836	2918	-1.37666e-05	-0.000114001	5.56481e-05	0.000220498	2.69241e-06
1837	2918.5	-1.26257e-05	-0.000107272	5.71476e-05	0.000221314	2.58883e-06
1838	2919	-1.23674e-05	-0.000108541	5.73617e-05	0.000221933	2.55902e-06
1839	2919.5	-1.27772e-05	-0.000116279	5.82686e-05	0.000224049	2.61327e-06
1840	2920	-1.33441e-05	-0.000104634	6.18903e-05	0.000227701	2.51463e-06
1841	2920.5	-1.36165e-05	-8.30665e-05	6.64481e-05	0.000230727	2.17876e-06
1842	2921	-1.2515e-05	-7.13977e-05	7.17375e-05	0.000233814	1.89077e-06
1843	2921.5	-1.1479e-05	-7.69927e-05	7.17037e-05	0.000236374	1.64458e-06
1844	2922	-8.67959e-06	-8.00936e-05	7.19449e-05	0.000239201	1.18721e-06
1845	2922.5	-7.3546e-06	-8.15874e-05	7.657e-05	0.00024164	6.56051e-07
1846	2923	-5.61987e-06	-8.6548e-05	8.24176e-05	0.00024469	2.66148e-07
1847	2923.5	2.67519e-06	-8.15862e-05	8.23813e-05	0.000249765	3.6993e-09
1848	2924	1.71456e-06	-6.3432e-05	8.34791e-05	0.000255496	-1.74995e-07
1849	2924.5	-8.5312e-07	-4.7711e-05	8.29968e-05	0.000258331	-2.15102e-07
1850	2925	-1.18961e-06	-3.39311e-05	8.05515e-05	0.000260773	-2.50996e-07
1851	2925.5	5.81242e-08	-2.20862e-05	8.01484e-05	0.000263106	-1.92719e-07
1852	2926	7.70624e-07	-5.19998e-06	8.36614e-05	0.000265692	-2.83016e-07
1853	2926.5	1.49614e-06	2.08106e-05	8.61017e-05	0.000267787	-3.41354e-07
1854	2927	1.58348e-06	4.98005e-05	8.74417e-05	0.00027042	-2.57095e-07
1855	2927.5	1.4391e-06	5.22133e-05	8.61187e-05	0.000269776	-4.8443e-07
1856	2928	1.81163e-06	4.85642e-05	8.12457e-05	0.000266369	-9.86058e-07
1857	2928.5	6.30775e-06	4.81151e-05	7.64865e-05	0.000261796	-1.43383e-06
1858	2929	8.605e-06	4.05713e-05	7.74004e-05	0.000257201	-2.00295e-06
1859	2929.5	7.23306e-06	2.81278e-05	7.5002e-05	0.000252115	-2.51009e-06
1860	2930	9.67153e-06	2.32024e-05	7.47392e-05	0.000246049	-3.03505e-06
1861	2930.5	1.37251e-05	5.08758e-06	7.18078e-05	0.000240598	-3.53848e-06
1862	2931	1.5105e-05	-3.74104e-06	7.35884e-05	0.000236172	-3.91084e-06
1863	2931.5	1.37538e-05	-7.38511e-06	8.07384e-05	0.000230205	-4.22302e-06
1864	2932	1.52966e-05	-2.67411e-05	8.24272e-05	0.000225952	-4.47669e-06
1865	2932.5	1.61177e-05	-5.89376e-05	7.79862e-05	0.000225662	-4.74532e-06
1866	2933	1.43075e-05	-7.19992e-05	7.52306e-05	0.000224027	-4.94984e-06
1867	2933.5	1.73714e-05	-5.74134e-05	7.47908e-05	0.000221785	-5.05908e-06
1868	2934	1.28955e-05	-7.18385e-05	7.21264e-05	0.000216785	-5.27351e-06
1869	2934.5	9.27576e-06	-0.000104361	6.74517e-05	0.000210296	-5.673e-06
1870	2935	6.87358e-06	-0.000126084	7.05448e-05	0.000202444	-6.09396e-06
1871	2935.5	1.04551e-05	-0.000123305	7.07909e-05	0.000193879	-6.43274e-06
1872	2936	1.13399e-05	-0.000121084	6.79963e-05	0.000186411	-6.77782e-06
1873	2936.5	1.00363e-05	-0.000128816	6.53559e-05	0.00018001	-7.08823e-06
1874	2937	7.21355e-06	-0.00014281	6.10275e-05	0.00017527	-7.33771e-06
1875	2937.5	4.24374e-06	-0.00015843	5.66519e-05	0.00017095	-7.396e-06
1876	2938	4.32455e-06	-0.000167769	5.32835e-05	0.000166726	-7.27611e-06
1877	2938.5	4.34738e-06	-0.000165844	5.32819e-05	0.00016409	-7.11316e-06
1878	2939	4.36463e-06	-0.000169544	5.41118e-05	0.000162002	-6.92264e-06
1879	2939.5	4.70819e-06	-0.000177152	5.57161e-05	0.00016043	-6.51776e-06
1880	2940	4.70542e-06	-0.000176007	5.62039e-05	0.000159457	-6.07791e-06
1881	2940.5	4.79935e-06	-0.000158722	5.77263e-05	0.000157847	-5.68028e-06
1882	2941	4.92732e-06	-0.000144658	6.1288e-05	0.000157255	-5.37153e-06
1883	2941.5	8.11216e-06	-0.000158945	6.88975e-05	0.000157761	-5.08416e-06
1884	2942	1.16698e-05	-0.000176597	7.45673e-05	0.000159505	-4.68323e-06
1885	2942.5	1.02245e-05	-0.000175562	7.93282e-05	0.000162057	-4.18308e-06
1886	2943	7.80219e-06	-0.000149507	8.77345e-05	0.000166956	-3.85297e-06
1887	2943.5	8.52591e-06	-0.000108095	9.20533e-05	0.000171688	-3.58912e-06
1888	2944	8.40336e-06	-0.000101098	9.48103e-05	0.000174845	-3.37004e-06
1889	2944.5	7.39701e-06	-0.000121088	9.75943e-05	0.000178602	-2.94248e-06
1890	2945	9.94083e-06	-0.0001395	0.00010115	0.000182277	-2.63022e-06
1891	2945.5	1.50497e-05	-0.000158107	0.000104919	0.000185489	-2.22057e-06
1892	2946	1.43232e-05	-0.000162724	0.000107552	0.000189029	-1.89915e-06
1893	2946.5	1.1675e-05	-0.000144252	0.000108426	0.0001933	-1.52416e-06
1894	2947	1.01897e-05	-0.000115698	0.000115935	0.000197196	-1.0962e-06
1895	2947.5	1.12799e-05	-0.000114593	0.000122454	0.000200609	-6.12101e-07
1896	2948	1.04011e-05	-0.00011179	0.000123519	0.00020423	-1.79143e-07
1897	2948.5	1.10656e-05	-0.000131788	0.000123209	0.000206256	3.01523e-07
1898	2949	1.99596e-05	-0.000161422	0.000123148	0.000207476	7.72963e-07
1899	2949.5	1.98042e-05	-0.000180142	0.000124508	0.000206402	1.20581e-06
1900	2950	1.24646e-05	-0.000174805	0.000123191	0.000202913	1.55885e-06
1901	2950.5	6.33357e-06	-0.000161799	0.000123583	0.000198266	1.85677e-06
1902	2951	3.35891e-06	-0.000160692	0.000126004	0.000194758	2.20553e-06
1903	2951.5	3.0918e-06	-0.000168773	0.000129023	0.000194236	2.61405e-06
1904	2952	4.81454e-06	-0.000159112	0.000135554	0.000194288	2.94609e-06
1905	2952.5	4.72881e-06	-0.000144156	0.000142183	0.000195856	3.1678e-06
1906	2953	3.78424e-06	-0.000131528	0.000148067	0.000196303	3.35392e-06
1907	2953.5	7.76063e-06	-0.00014667	0.000151838	0.000197323	3.56642e-06
1908	2954	6.30901e-06	-0.000147231	0.000149591	0.00020063	3.70567e-06
1909	2954.5	2.88706e-06	-0.000131196	0.000148093	0.000204932	3.8981e-06
1910	2955	2.76506e-07	-0.000123389	0.000149741	0.00020721	4.08084e-06
1911	2955.5	-1.40082e-06	-0.000133657	0.000153681	0.000208562	4.04349e-06
1912	2956	-4.41741e-07	-0.000166641	0.000151864	0.000207404	3.96617e-06
1913	2956.5	2.97738e-06	-0.00018686	0.000148512	0.000205401	3.58282e-06
1914	2957	8.57538e-06	-0.000187767	0.000149208	0.000203696	3.19507e-06
1915	2957.5	8.32791e-06	-0.0002003	0.000150719	0.000205042	3.14406e-06
1916	2958	6.74553e-06	-0.00020744	0.000146405	0.000206801	3.27914e-06
1917	2958.5	9.33843e-06	-0.00020757	0.000142864	0.000212487	3.48133e-06
1918	2959	9.38254e-06	-0.000198202	0.000149147	0.000217145	3.74264e-06
1919	2959.5	4.80488e-06	-0.000196389	0.000150306	0.000220941	4.03576e-06
1920	2960	1.58946e-06	-0.000199367	0.000149675	0.000223149	4.40029e-06
1921	2960.5	1.40279e-07	-0.000194387	0.000145821	0.000223651	5.00701e-06
1922	2961	3.12538e-07	-0.000172867	0.00014289	0.000225075	5.58828e-06
1923	2961.5	1.11133e-06	-0.000174016	0.000137444	0.000227441	5.97392e-06
1924	2962	1.93842e-06	-0.000197649	0.000131664	0.000226499	6.22898e-06
1925	2962.5	2.40913e-06	-0.000202796	0.000122506	0.000222594	6.29074e-06
1926	2963	3.67251e-06	-0.000214055	0.000115649	0.00021966	5.95118e-06
1927	2963.5	4.24925e-06	-0.000222575	0.000109873	0.000220083	5.77226e-06
1928	2964	5.35799e-06	-0.000234723	0.000103299	0.00022074	5.55978e-06
1929	2964.5	1.24245e-05	-0.000228254	9.41577e-05	0.000222117	5.19651e-06
1930	2965	1.90504e-05	-0.000220792	8.37866e-05	0.000225334	4.94301e-06
1931	2965.5	1.64033e-05	-0.000226073	7.73556e-05	0.000227881	4.57685e-06
1932	2966	1.80162e-05	-0.000217986	6.73477e-05	0.00023155	4.19324e-06
1933	2966.5	1.9625e-05	-0.000214117	5.79629e-05	0.000233324	3.93866e-06
1934	2967	1.59856e-05	-0.000196881	5.56351e-05	0.000232737	3.72818e-06
1935	2967.5	1.20648e-05	-0.000185947	4.76296e-05	0.000232526	3.46831e-06
1936	2968	1.06775e-05	-0.000174028	4.61249e-05	0.000234933	3.21433e-06
1937	2968.5	9.67686e-06	-0.000163746	4.40179e-05	0.000238657	2.99671e-06
1938	2969	9.73209e-06	-0.00015499	3.95162e-05	0.000243588	2.8484e-06
1939	2969.5	1.04692e-05	-0.000161772	3.37406e-05	0.000250001	2.95066e-06
1940	2970	1.1183e-05	-0.000168752	2.62434e-05	0.00025402	3.09119e-06
1941	2970.5	1.23447e-05	-0.00018219	1.84796e-05	0.000258027	3.13771e-06
1942	2971	1.42401e-05	-0.000187589	1.32671e-05	0.000262652	2.92055e-06
1943	2971.5	1.70282e-05	-0.000192693	1.29228e-05	0.0002683	2.91381e-06
1944	2972	2.46578e-05	-0.000179825	1.14387e-05	0.000271262	2.70049e-06
1945	2972.5	2.49263e-05	-0.000168021	4.58152e-06	0.000273394	2.64639e-06
1946	2973	2.24536e-05	-0.000167198	-8.56252e-07	0.000273449	2.76061e-06
1947	2973.5	1.84189e-05	-0.000152404	-5.96354e-06	0.000274985	2.87997e-06
1948	2974	1.82798e-05	-0.000137385	-7.38869e-06	0.000277762	3.09013e-06
1949	2974.5	1.94253e-05	-0.000129777	-4.39362e-06	0.000279608	3.2203e-06
1950	2975	2.79969e-05	-0.000130049	-5.83254e-06	0.000281407	3.39174e-06
1951	2975.5	2.61486e-05	-0.000132405	-4.21838e-06	0.00028151	3.59237e-06
1952	2976	2.17961e-05	-0.000110964	-8.48495e-06	0.000279229	3.77531e-06
1953	2976.5	1.53975e-05	-9.86415e-05	-1.2224e-05	0.000274672	3.90721e-06
1954	2977	1.53144e-05	-0.000118432	-7.97287e-06	0.000269997	4.408e-06
1955	2977.5	1.52704e-05	-0.000136037	-6.67708e-06	0.000264331	4.92951e-06
1956	2978	1.6029e-05	-0.000140423	-8.46316e-06	0.000257716	5.52474e-06
1957	2978.5	1.83738e-05	-0.000137174	-1.03818e-05	0.000250796	6.15046e-06
1958	2979	2.28153e-05	-0.000136888	-1.11996e-05	0.0002455	6.64629e-06
1959	2979.5	2.24582e-05	-0.000149225	-1.33096e-05	0.000238741	6.99057e-06
1960	2980	1.65098e-05	-0.00012857	-1.40134e-05	0.000232531	7.43227e-06
1961	2980.5	1.87695e-05	-0.000116968	-8.53629e-06	0.000225502	7.71496e-06
1962	2981	1.89751e-05	-0.000103106	-6.5983e-06	0.000216531	7.97802e-06
1963	2981.5	1.51258e-05	-0.000100873	4.92e-06	0.000206652	8.45581e-06
1964	2982	5.41144e-06	-0.000104217	1.5867e-05	0.000198833	8.78609e-06
1965	2982.5	-2.84875e-06	-0.000118577	1.50244e-05	0.000192597	9.08448e-06
1966	2983	-8.55754e-06	-0.000141678	1.49433e-05	0.000185548	9.3366e-06
1967	2983.5	-1.15969e-05	-0.000143149	1.21368e-05	0.000178279	9.59006e-06
1968	2984	-1.1224e-05	-0.000114018	1.04421e-05	0.000172832	9.62672e-06
1969	2984.5	-1.27303e-05	-0.000106414	1.16648e-05	0.00016901	9.60432e-06
1970	2985	-1.07922e-05	-0.000122455	2.00725e-05	0.000164362	9.50531e-06
1971	2985.5	-1.12491e-05	-0.000139933	2.82423e-05	0.000160534	9.15906e-06
1972	2986	-1.40576e-05	-0.000146832	2.58832e-05	0.000153313	8.73647e-06
1973	2986.5	-1.61308e-05	-0.000153866	3.11321e-05	0.000144507	8.15079e-06
1974	2987	-1.73705e-05	-0.00016509	2.44413e-05	0.000135842	7.57093e-06
1975	2987.5	-1.70934e-05	-0.000163731	1.73004e-05	0.000126094	7.04146e-06
1976	2988	-1.53775e-05	-0.000151536	1.42173e-05	0.000118853	6.81915e-06
1977	2988.5	-1.38201e-05	-0.000160601	9.11028e-06	0.000112496	6.76224e-06
1978	2989	-1.11557e-05	-0.00018036	4.61417e-06	0.000107323	6.68857e-06
1979	2989.5	-1.32321e-05	-0.000194989	2.12844e-06	0.000103116	6.37164e-06
1980	2990	-1.56649e-05	-0.000210821	7.03967e-07	9.85043e-05	6.24787e-06
1981	2990.5	-1.69122e-05	-0.000205185	-3.2885e-06	9.60359e-05	6.00372e-06
1982	2991	-1.72958e-05	-0.000208693	6.28911e-07	9.40649e-05	5.8899e-06
1983	2991.5	-1.64257e-05	-0.00023323	-2.83833e-06	9.04648e-05	5.71383e-06
1984	2992	-1.34639e-05	-0.000252146	-1.25165e-05	8.74623e-05	5.20913e-06
1985	2992.5	-5.98235e-06	-0.00025243	-1.57326e-05	8.54169e-05	4.92114e-06
1986	2993	-6.26609e-06	-0.000239552	-1.66661e-05	8.44516e-05	4.63513e-06
1987	2993.5	-5.48741e-06	-0.000229324	-2.13659e-05	8.38376e-05	4.37173e-06
1988	2994	-4.52176e-06	-0.000218821	-2.17821e-05	8.35831e-05	4.26817e-06
1989	2994.5	-1.04048e-06	-0.000208054	-2.05425e-05	8.10898e-05	4.1789e-06
1990	2995	1.52441e-06	-0.000211702	-1.71241e-05	7.87364e-05	4.03333e-06
1991	2995.5	-5.80824e-06	-0.000227894	-1.17371e-05	7.27658e-05	3.87378e-06
1992	2996	-1.27681e-05	-0.00024266	-1.17394e-05	6.65821e-05	3.90816e-06
1993	2996.5	-1.56046e-05	-0.000252776	-8.08276e-06	5.94064e-05	3.84431e-06
1994	2997	-1.35979e-05	-0.000251284	-3.27309e-06	5.35037e-05	3.89321e-06
1995	2997.5	-1.15636e-05	-0.000254445	2.51054e-07	5.23315e-05	3.51729e-06
1996	2998	-1.33536e-05	-0.000261073	-4.77299e-06	5.31678e-05	3.14969e-06
1997	2998.5	-1.19677e-05	-0.000262252	-9.84277e-06	5.13438e-05	2.93435e-06
1998	2999	-1.35664e-05	-0.000265663	-1.39723e-05	4.8524e-05	2.4254e-06
[truncated: 1,002 more rows]

## Sheet: panel_d
	mc2_l1	mc2_l23	mc2_l4	mc2_l5	mc2_l6
0	-0.00220253	-0.0321085	0.010576	0.00359123	0.000871597
1	-0.00109352	-0.0196608	-0.0137513	-0.00663624	3.43082e-06
2	-0.00117241	-0.0277562	-0.00787409	-0.00274528	-0.000975655
3	-0.000690202	-0.0399191	-0.00980573	0.00445107	0.000941032
4	0.000214395	-0.0382599	-0.00594621	0.0128925	0.00119129
5	-0.00316242	-0.0220047	0.00129785	-0.00329169	0.000986945
6	-0.00100262	-0.0532502	-0.0163067	-0.0262182	0.000603196
7	-0.00174123	-0.0572926	-0.00177611	-0.00345068	1.94137e-05
8	-0.00213807	-0.0468656	-0.00211344	-0.00117692	0.000310461
9	-0.000761162	-0.0499631	-0.00634157	-0.00549062	-0.000342672
10	-0.000874572	-0.0290645	-0.0021017	0.00580111	0.000828914
11	-0.000913897	-0.0594345	-0.0137402	-0.00528268	7.89873e-05
12	-0.00158656	-0.0115297	-0.001232	0.0359517	0.000911571
13	-0.00227899	-0.0323161	-0.0156549	-0.0129681	-0.00238747
14	-6.08666e-05	-0.0218819	8.63981e-05	0.0223567	0.00072017
15	-0.000244495	-0.0493429	-0.00572038	-0.00554387	0.000432119
16	-0.000974684	-0.0140397	-0.0184279	0.00709138	-0.0012379
17	0.00080873	-0.00701893	-0.00576084	0.0320543	-0.000386017
18	0.000298732	-0.0290652	1.25538e-05	0.0211692	-0.000948508
19	0.00063926	-0.00338919	0.00489394	0.0283542	-0.000205991
20	0.000583247	-7.24708e-06	0.00216024	0.0121018	-0.000123967
21	-0.00278485	-0.0189877	0.000493114	0.0274727	0.000160556
22	0.000755479	0.0147808	0.00225365	0.0310998	-9.01287e-06
23	-0.000234358	-0.00279541	0.00461984	0.0499037	5.27711e-05
24	-0.00268307	0.000416635	-0.00247191	0.0236085	0.00019306
25	-0.00152681	-0.0258022	-0.00161502	0.00430901	0.000194126
26	-0.00145655	-0.016534	0.00449851	0.0279392	0.000873262
27	0.000982998	-0.0309384	-0.000122793	0.00400382	-0.000127914
28	-0.00077813	-0.0225221	0.00301603	0.00873728	-0.000221271
29	0.00119902	-0.0119052	-0.000526351	0.00917367	-0.000859835
30	-0.000191099	0.00607992	0.00327731	0.0232546	0.000118275
31	-0.000639626	0.0156968	0.0135556	0.0482828	0.000740345
32	-0.00214895	0.00704473	0.0126446	0.0473125	0.000859544
33	0.00147096	0.0383151	0.0122846	0.0497326	0.00105123
34	-0.00123587	0.00573944	-0.00519931	0.0319636	-0.000587673
35	-4.36891e-05	0.0282453	-0.00696182	0.0425844	-0.00142899
36	0.0026699	0.00489292	0.0104796	0.0581869	0.000922197
37	-0.00186031	-0.00470221	0.0140809	0.0466928	0.0009669
38	-0.000153232	-0.0180409	0.00135217	0.0326643	0.000191635
39	0.000111226	-0.0169164	0.01056	0.0281491	-9.34325e-05
40	-0.00083428	-0.018217	-0.0036016	0.0557865	-0.000636145
41	-0.00201906	0.0139682	0.00402623	0.038105	0.000929643
42	-0.00141832	-0.00509439	0.00675992	0.0458055	0.000858862
43	-0.000361134	0.0176575	0.0202122	0.0747751	0.00127688
44	-0.00169803	0.0188553	0.0146744	0.0451116	0.000859973
45	-0.000494543	0.0456033	0.0235509	0.0595214	0.00139792
46	0.00360147	0.00340678	0.000736392	0.037313	1.71098e-05
47	0.000755324	-0.0181848	-0.0138661	0.0125966	-0.000777814
48	0.000743342	-0.0156988	-0.0125991	0.017911	-0.000444362
49	0.00250105	-0.0217798	-0.00113524	0.0190713	0.000139564
50	0.000865893	0.00714412	-0.00740347	0.0259822	-0.000253296
51	0.00129939	0.000661707	0.000241095	0.0320341	0.00027134
52	0.00120809	-0.0322622	-0.00617262	-0.000240685	-4.52641e-05
53	0.00347267	0.0148605	-0.00268537	0.0290954	-9.82986e-05
54	-0.00136477	-0.0216423	-0.00680793	0.0143118	3.38607e-05
55	0.00171638	-0.00395713	-0.0063509	0.0188715	0.000669768
56	-9.23553e-05	0.0294404	0.00775112	0.030021	0.000473882
57	0.000490944	-0.00673042	-0.0020651	0.00578214	-0.000800306
58	0.00117265	0.0115249	-0.0115559	0.0178638	-0.000575312
59	0.00102483	0.00757985	-0.00236239	0.0122155	-0.000210675
60	-0.00111038	0.0236757	-0.00485849	0.0357113	0.000306491
61	-0.00165913	-0.0174674	-0.0101418	-0.0299967	-0.000909325
62	-0.000862907	-0.012067	-0.0104473	-0.00872516	-0.00142045
63	-0.000845909	-0.0311117	-0.00692935	0.00624805	-0.000252314
64	-0.000542345	-0.00811796	-0.00637823	0.0161463	-0.00101753
65	-0.00198889	-0.0323866	-0.00250773	0.0134669	-0.000208189
66	-0.00148858	-0.0455496	-0.00552876	0.018971	-0.000472595
67	-0.00306418	-0.0104165	0.00830867	0.00113755	0.000360184
68	-0.002421	-0.032663	-0.0179279	-0.0271743	-0.00173211
69	-0.000619643	-0.000675335	0.00534577	0.0155372	-0.00128592
70	-0.00255365	-0.0541874	-0.0165535	-0.0236542	-0.00190759
71	1.75985e-05	0.0181729	0.000926131	0.00438787	-0.00018148
72	-0.00093237	-0.0120341	-0.00762026	-0.00335696	-0.00219412
73	-0.00233797	0.00516253	0.00556549	0.0021793	-0.000794928
74	-0.00181422	-0.0172114	-0.00270663	-0.0183638	-0.000740727
75	-0.00207902	-0.0125009	0.0111393	0.0127738	-0.000529364
76	-0.00080156	0.00162267	0.00368602	0.019045	0.000545407
77	-0.000256341	-0.0268888	-0.00265398	0.0208715	-0.00060789
78	0.00171521	0.00119481	0.00373288	0.0162654	0.000126956
79	-0.00099812	-0.0489406	-0.00751908	-0.0152436	-0.00138113
80	5.55293e-05	-0.0180866	0.00113136	0.0224453	-0.000626945
81	0.000924976	-0.02092	-0.00160876	0.0193906	-0.000399888
82	0.000990836	-0.00432313	0.00545094	0.0170406	0.000825313
83	-0.000770421	0.000962893	0.00449643	0.0169168	0.000957406
84	0.00125809	0.0130673	0.00404615	0.0343678	-0.000315017
85	-0.00028073	0.00573292	-0.000468391	0.0295938	0.000168685
86	-0.00111356	0.0313971	0.00576908	0.028494	-0.000115017
87	-0.000175288	-0.00190882	0.00526722	0.000333794	-0.000943735
88	1.90053e-05	0.00398877	0.00320138	0.0204207	-0.00079706
89	0.00150195	0.0316216	-0.00153941	0.0166139	-0.00082591
90	0.00222813	-0.00249566	0.00224766	0.00359546	-0.000341283
91	0.00157073	-0.00111545	0.00338112	0.0331693	0.00066796
92	0.00102593	-0.0149401	0.00181431	0.0387431	0.000761201
93	-0.00135406	-0.0390338	0.00289888	0.028848	0.00133828
94	0.00132204	-0.00718481	-0.00839417	0.0337782	-0.000130669
95	-9.05529e-05	0.0227541	0.00987039	0.049104	0.000696625
96	5.51687e-05	-0.0416078	-0.00406966	0.0138779	0.000223249
97	-0.00181416	-0.0284134	0.00608738	0.0168876	0.000721151
98	0.00207505	-0.0228452	-0.0106029	-0.0126464	-0.00112214
99	-0.000526186	-0.0327472	-0.0113213	0.0170343	-0.000906234
100	0.00227777	0.00293746	-0.00449743	0.0138309	-0.00135136
101	-0.000319362	-0.011424	0.00681019	0.0269604	-2.32554e-05
102	0.00130792	-0.00776454	0.00705956	0.0217264	-0.000176881
103	0.00114694	-0.00484074	-0.006729	0.0262916	0.000420687
104	0.000531699	0.0473519	0.0108802	0.0658278	0.00161609
105	0.000101886	0.0194903	0.00164519	0.0545966	0.000396959
106	0.000501798	-0.0257574	-0.00155603	-0.0152509	0.000543605
107	0.000353793	-0.0150065	0.000350379	0.00448974	0.000880622
108	0.000911843	-0.0355634	-0.00427025	-0.00253115	-6.11266e-05
109	0.000264929	-0.015498	-0.00363646	-0.00200263	-0.00148974
110	0.00123506	-0.0150176	-0.000279657	0.00235747	0.00095445
111	-0.00133372	-0.061642	-0.0183787	-0.0115874	-0.000731636
112	0.00268291	-0.0277952	-0.00802053	0.00581917	0.000240236
113	-0.00119589	-0.009301	-0.0087646	0.0156413	-0.000833013
114	-0.00227873	-0.0112717	-0.0058638	-0.000937456	-0.00145378
115	-0.0012556	-0.0332037	-0.00384263	0.0141581	0.00014427
116	-7.56293e-05	-0.0178757	0.00590053	0.00912341	9.33372e-05
117	-0.000251175	-0.0246385	-0.0135853	-0.0314976	-0.00156526
118	-0.000336414	-0.0259258	-0.00684085	0.00753034	-4.26905e-05
119	0.00247493	-0.014978	-0.00544372	0.000538747	-0.000471138
120	-4.13925e-07	0.00134257	0.00609545	0.0337404	-0.000138212
121	0.00114111	-0.00568949	0.000314045	0.0427894	0.000422301
122	0.000598008	0.00717135	0.0044796	0.0311584	0.000463248
123	0.00100424	-0.0327817	0.00683839	0.0212902	0.00155911
124	-6.96407e-05	-0.0212168	0.00916895	0.0163542	7.55402e-05
125	0.00102516	-0.0342301	-0.00350842	-0.0129674	-0.000973025
126	-4.9698e-05	-0.0208137	0.00320783	0.0232501	0.000367706
127	0.00110085	-0.0127742	0.00682712	0.0266911	0.00150831
128	-5.98029e-05	-0.0129646	0.00914878	0.0125391	0.00114022
129	-0.00148769	-0.0280252	0.0116092	0.0162348	0.00117356
130	0.0011901	0.00535605	0.013209	0.0186247	0.000489699
131	-0.00113197	-0.0316629	0.016829	-0.00141573	0.000883177
132	0.00118379	-0.0462494	-0.00850556	-0.0117697	-0.000991456
133	0.00177334	-0.0134643	0.00510826	0.00785245	0.00113176
134	-0.000360054	-0.0183412	0.00969944	0.015797	0.00127393
135	-0.00122424	-0.000926051	0.0140867	0.0455472	0.00140704
136	0.00103046	-0.00144784	-0.0011614	0.0193174	0.000669969
137	-9.87825e-05	-0.00318785	-0.00232328	0.0185027	-0.000427333
138	-0.0012138	-0.00476725	0.0035954	0.030732	0.00072095
139	-0.000315832	-0.0031047	0.00185585	0.0386887	-0.000455259
140	-0.000251214	0.037753	0.00634766	0.033416	2.97376e-05
141	0.000977566	-0.00282524	-0.0020473	0.0180892	-0.000565405
142	-9.468e-05	0.0249105	0.00974723	0.0436792	0.00105369
143	-0.0020931	-0.034875	-0.00426055	0.00654386	-0.000124683
144	-0.000195605	-0.00486194	0.00817646	0.0259955	0.0010924
145	-0.0012695	-0.00433366	0.0155559	0.0213959	0.000764897
146	0.000431996	-0.0623783	-0.00589783	-0.00601991	-0.000388039
147	-0.000334166	-0.0223461	0.00978466	0.0305125	-4.72697e-05
148	-0.000907982	-0.0269871	-0.000962073	0.019734	0.000971214
149	0.000750774	0.0161549	0.00978522	0.0472403	-0.00025957
150	-0.000860342	-0.0160753	0.00146906	0.0252432	0.000595273

## Sheet: panel_e
	0	1	2	3	4	5	6
0	all	mc2_l1	mc2_l23	mc2_l4	mc2_l5	mc2_l6
1	1.0	0.338739694204027	0.9110146739238799	0.6505761825603119	0.8708705701387995	0.37978646952294987	all
2	nan	0.9999999999999999	0.3110767598553727	0.140028761056481	0.2544575814940642	0.046079440775359984	mc2_l1
3	nan	nan	1.0	0.43636741946649854	0.6580617762927603	0.15645682605002165	mc2_l23
4	nan	nan	nan	1.0	0.4594522819722893	0.4798702538672205	mc2_l4
5	nan	nan	nan	nan	1.0	0.4149198480190878	mc2_l5
6	nan	nan	nan	nan	nan	1.0	mc2_l6

## Sheet: panel_f
	time (ms)	vsd (df/f)_mc2_l1_ms	vsd (df/f)_mc2_l23_ms	vsd (df/f)_mc2_l4_ms	vsd (df/f)_mc2_l5_ms	vsd (df/f)_mc2_l6_ms
0	2450	3.27922e-05	-0.000373832	-0.000110804	3.50605e-05	-1.29694e-05
1	2450.5	2.99766e-05	-0.000385267	-0.000110044	3.73844e-05	-1.29609e-05
2	2451	2.62031e-05	-0.000380488	-0.00010509	4.04867e-05	-1.29104e-05
3	2451.5	2.37855e-05	-0.000365292	-0.000104174	4.48474e-05	-1.2687e-05
4	2452	2.35122e-05	-0.000349082	-0.000104075	5.05517e-05	-1.23089e-05
5	2452.5	2.5036e-05	-0.000358926	-0.000104262	5.66459e-05	-1.2042e-05
6	2453	2.65554e-05	-0.000373429	-0.000102654	6.09896e-05	-1.17687e-05
7	2453.5	2.68445e-05	-0.000368894	-9.84877e-05	6.47013e-05	-1.12577e-05
8	2454	2.63762e-05	-0.000364114	-9.54929e-05	6.91198e-05	-1.07948e-05
9	2454.5	2.54553e-05	-0.00035593	-9.20248e-05	7.51338e-05	-1.0219e-05
10	2455	2.49242e-05	-0.000348363	-8.75094e-05	8.12127e-05	-9.61909e-06
11	2455.5	2.52167e-05	-0.000340414	-8.85448e-05	8.58736e-05	-9.06865e-06
12	2456	2.64573e-05	-0.000325898	-8.85092e-05	9.02134e-05	-8.41765e-06
13	2456.5	2.84007e-05	-0.000307778	-8.32604e-05	9.59002e-05	-7.72083e-06
14	2457	3.0876e-05	-0.000299078	-8.06151e-05	0.000103754	-6.97406e-06
15	2457.5	3.44466e-05	-0.000281217	-7.9132e-05	0.00011135	-6.44469e-06
16	2458	3.72404e-05	-0.000269152	-8.02545e-05	0.000119408	-5.86651e-06
17	2458.5	3.44684e-05	-0.000275634	-7.93117e-05	0.000126836	-5.24595e-06
18	2459	3.28014e-05	-0.000271277	-7.64145e-05	0.000133576	-4.94057e-06
19	2459.5	2.92531e-05	-0.000260683	-7.54975e-05	0.000140238	-4.69641e-06
20	2460	2.84205e-05	-0.000270439	-7.30779e-05	0.000145865	-4.54247e-06
21	2460.5	3.4545e-05	-0.000271249	-6.74941e-05	0.0001521	-4.37709e-06
22	2461	3.17554e-05	-0.000263089	-6.34137e-05	0.000159676	-4.03404e-06
23	2461.5	2.78565e-05	-0.00024138	-6.22637e-05	0.000167923	-3.68471e-06
24	2462	2.72229e-05	-0.000217069	-6.4309e-05	0.000176117	-3.32727e-06
25	2462.5	2.67734e-05	-0.000210719	-6.20061e-05	0.000183398	-3.15325e-06
26	2463	2.70213e-05	-0.00021348	-5.77506e-05	0.000191205	-3.20477e-06
27	2463.5	3.09145e-05	-0.000226153	-5.54799e-05	0.000197642	-3.14891e-06
28	2464	3.29015e-05	-0.000226374	-5.15636e-05	0.000204132	-2.91101e-06
29	2464.5	3.38242e-05	-0.000216365	-4.48391e-05	0.000211183	-2.51209e-06
30	2465	3.96113e-05	-0.000197567	-4.22663e-05	0.000217668	-2.114e-06
31	2465.5	4.70105e-05	-0.000157508	-4.24162e-05	0.000224092	-2.0328e-06
32	2466	4.20857e-05	-0.000163789	-4.20213e-05	0.000230201	-2.26586e-06
33	2466.5	4.04819e-05	-0.000183698	-4.0046e-05	0.000235239	-2.53304e-06
34	2467	3.13178e-05	-0.000195604	-3.91241e-05	0.000240371	-2.49277e-06
35	2467.5	2.37638e-05	-0.000208711	-3.71157e-05	0.000244786	-2.3115e-06
36	2468	1.87083e-05	-0.000212306	-3.88759e-05	0.000248455	-2.44159e-06
37	2468.5	1.59369e-05	-0.000203635	-3.6474e-05	0.000251239	-2.47247e-06
38	2469	1.50313e-05	-0.000193019	-3.36344e-05	0.000255466	-2.44159e-06
39	2469.5	1.4338e-05	-0.000182838	-3.07982e-05	0.000260684	-2.65468e-06
40	2470	1.37754e-05	-0.000163743	-2.15517e-05	0.000267021	-2.44104e-06
41	2470.5	1.36882e-05	-0.000131914	-1.71911e-05	0.000274256	-2.29044e-06
42	2471	1.38483e-05	-0.000130607	-1.23218e-05	0.000280067	-2.36405e-06
43	2471.5	1.43987e-05	-0.000128726	-9.4952e-06	0.000284509	-2.51827e-06
44	2472	1.63434e-05	-0.000122744	-4.14123e-06	0.000291036	-2.69287e-06
45	2472.5	1.84066e-05	-0.000130507	3.29042e-07	0.000294433	-3.40649e-06
46	2473	2.24649e-05	-0.000132995	3.68002e-06	0.000296192	-4.1606e-06
47	2473.5	2.83672e-05	-0.00012614	-3.09581e-06	0.000296072	-4.92683e-06
48	2474	3.23599e-05	-0.000146402	-9.1042e-06	0.000294622	-5.63028e-06
49	2474.5	2.84895e-05	-0.000174428	-1.04313e-05	0.000290587	-6.36641e-06
50	2475	2.46474e-05	-0.000187392	-1.2408e-05	0.000287718	-6.7872e-06
51	2475.5	2.32379e-05	-0.000197028	-7.99305e-06	0.000286666	-7.19636e-06
52	2476	2.73727e-05	-0.00019112	-2.45723e-06	0.000285893	-7.82884e-06
53	2476.5	3.80068e-05	-0.00017859	-4.17886e-06	0.000283757	-8.49046e-06
54	2477	3.55293e-05	-0.000177462	-9.04858e-06	0.000278845	-8.86793e-06
55	2477.5	3.03504e-05	-0.000165882	-7.19864e-06	0.000273152	-9.16952e-06
56	2478	2.81424e-05	-0.000178319	-2.6172e-06	0.000266264	-9.7925e-06
57	2478.5	2.61432e-05	-0.000188551	-4.77975e-06	0.000257704	-1.05196e-05
58	2479	2.26004e-05	-0.000184007	-7.34364e-06	0.00024958	-1.11462e-05
59	2479.5	1.98522e-05	-0.000182277	-1.02241e-05	0.00024475	-1.16087e-05
60	2480	2.20955e-05	-0.000160346	-1.25259e-05	0.000240198	-1.2032e-05
61	2480.5	2.96158e-05	-0.000137546	-5.55606e-06	0.000236856	-1.24114e-05
62	2481	2.64441e-05	-0.000154113	6.27236e-07	0.000232039	-1.29245e-05
63	2481.5	2.14839e-05	-0.00017073	-3.21472e-06	0.000226905	-1.35973e-05
64	2482	1.88374e-05	-0.00017826	-7.51273e-06	0.000218395	-1.43146e-05
65	2482.5	2.09493e-05	-0.00018292	-1.4234e-05	0.000207917	-1.50876e-05
66	2483	2.36549e-05	-0.000195443	-1.92711e-05	0.000198094	-1.57863e-05
67	2483.5	2.86249e-05	-0.000199956	-2.26727e-05	0.000188694	-1.65848e-05
68	2484	2.66856e-05	-0.000195807	-2.78372e-05	0.000185598	-1.74109e-05
69	2484.5	2.03365e-05	-0.000166118	-2.98672e-05	0.000179479	-1.81635e-05
70	2485	1.57775e-05	-0.000174534	-2.49302e-05	0.000171168	-1.87407e-05
71	2485.5	1.30706e-05	-0.000205334	-2.07309e-05	0.000162653	-1.8975e-05
72	2486	1.13528e-05	-0.000222988	-1.87716e-05	0.00015452	-1.92564e-05
73	2486.5	1.16786e-05	-0.000244594	-2.31709e-05	0.000148783	-1.95577e-05
74	2487	2.04033e-05	-0.000234723	-2.71327e-05	0.000142569	-1.99719e-05
75	2487.5	2.55041e-05	-0.000229858	-2.82717e-05	0.000134554	-2.0305e-05
76	2488	2.44904e-05	-0.00022917	-3.59334e-05	0.000124527	-2.06793e-05
77	2488.5	2.034e-05	-0.000222189	-4.25259e-05	0.000110896	-2.14001e-05
78	2489	1.75103e-05	-0.00023321	-4.49453e-05	9.68481e-05	-2.21164e-05
79	2489.5	1.51674e-05	-0.000258745	-4.835e-05	8.23251e-05	-2.26861e-05
80	2490	1.25514e-05	-0.000281007	-5.53108e-05	6.6663e-05	-2.33182e-05
81	2490.5	1.05833e-05	-0.000296949	-5.61926e-05	5.30195e-05	-2.38517e-05
82	2491	1.00861e-05	-0.000291405	-5.43244e-05	4.26585e-05	-2.44123e-05
83	2491.5	9.94547e-06	-0.000270964	-5.31081e-05	3.2489e-05	-2.47051e-05
84	2492	1.25194e-05	-0.00027173	-5.76751e-05	2.17932e-05	-2.48944e-05
85	2492.5	1.34919e-05	-0.000307089	-6.06791e-05	5.99943e-06	-2.51629e-05
86	2493	1.34861e-05	-0.00032879	-6.28844e-05	-1.03506e-05	-2.54005e-05
87	2493.5	1.43013e-05	-0.000340175	-6.54225e-05	-2.51229e-05	-2.54977e-05
88	2494	1.39055e-05	-0.000374033	-7.0715e-05	-3.82633e-05	-2.55207e-05
89	2494.5	1.42953e-05	-0.000406649	-7.19036e-05	-5.15779e-05	-2.54066e-05
90	2495	2.07267e-05	-0.000444597	-7.78963e-05	-6.43376e-05	-2.53541e-05
91	2495.5	1.85755e-05	-0.000457345	-8.14946e-05	-7.75697e-05	-2.52955e-05
92	2496	1.48633e-05	-0.000474076	-8.22705e-05	-9.08035e-05	-2.50568e-05
93	2496.5	1.16622e-05	-0.000478825	-8.23989e-05	-0.000103428	-2.47257e-05
94	2497	1.27037e-05	-0.000495798	-8.32972e-05	-0.000114765	-2.43405e-05
95	2497.5	1.04655e-05	-0.000505636	-8.17384e-05	-0.000123249	-2.40887e-05
96	2498	1.13247e-05	-0.000490184	-7.71482e-05	-0.000130311	-2.37898e-05
97	2498.5	1.44152e-05	-0.000493168	-7.90877e-05	-0.000134877	-2.33825e-05
98	2499	1.40076e-05	-0.000513758	-8.25608e-05	-0.000138779	-2.31704e-05
99	2499.5	1.07282e-05	-0.000538488	-8.45017e-05	-0.000141571	-2.27301e-05
100	2500	1.31315e-05	-0.000558291	-8.41023e-05	-0.000143821	-2.21341e-05
101	2500.5	1.21955e-05	-0.000568612	-8.43091e-05	-0.000145059	-2.15923e-05
102	2501	9.67312e-06	-0.000574654	-8.10183e-05	-0.000144733	-2.11634e-05
103	2501.5	9.60259e-06	-0.000578559	-7.85025e-05	-0.000143906	-2.07949e-05
104	2502	7.26501e-06	-0.000576675	-8.04952e-05	-0.000141218	-2.04532e-05
105	2502.5	7.10307e-06	-0.000582465	-7.95793e-05	-0.000140117	-2.00294e-05
106	2503	8.34907e-06	-0.00059939	-7.93725e-05	-0.000142213	-1.89621e-05
107	2503.5	1.24056e-05	-0.000619037	-8.18775e-05	-0.000141232	-1.68777e-05
108	2504	1.15491e-05	-0.000626854	-8.22763e-05	-0.00013693	-1.42793e-05
109	2504.5	1.02522e-05	-0.000626051	-7.62572e-05	-0.000127512	-1.05122e-05
110	2505	1.14703e-05	-0.000603171	-6.72911e-06	-9.43996e-05	3.17136e-06
111	2505.5	9.51813e-06	-0.00052056	0.000133602	-2.12469e-05	2.84389e-05
112	2506	8.90878e-06	-0.000405784	0.00034854	6.29473e-05	5.32758e-05
113	2506.5	1.64827e-05	-0.000193979	0.000735735	0.000139562	7.625e-05
114	2507	2.22971e-05	4.48913e-05	0.00106406	0.000213495	9.41141e-05
115	2507.5	1.82059e-05	0.000195664	0.00122325	0.000297706	0.0001084
116	2508	1.3047e-05	0.000207558	0.00132342	0.000402738	0.000122156
117	2508.5	1.13408e-05	0.000213812	0.00142206	0.00052757	0.000134873
118	2509	1.6202e-05	0.000200763	0.00153114	0.00066556	0.000146797
119	2509.5	1.35559e-05	0.000221096	0.00161819	0.000814458	0.000156601
120	2510	1.0165e-05	0.000237142	0.00169423	0.000966984	0.000165384
121	2510.5	6.95339e-06	0.000237384	0.00176025	0.00112844	0.000173508
122	2511	4.45771e-06	0.000228718	0.00181566	0.00129647	0.000181876
123	2511.5	2.73439e-06	0.000203079	0.00185092	0.00147744	0.000191243
124	2512	-1.43509e-07	0.000173452	0.00186179	0.00167597	0.0002005
125	2512.5	-8.07455e-07	8.56675e-05	0.00185331	0.00190096	0.000210378
126	2513	-2.92816e-06	-1.16157e-05	0.00186346	0.00214184	0.000220591
127	2513.5	-6.75896e-06	-7.82805e-05	0.00188349	0.00239805	0.000230613
128	2514	-1.02532e-05	-0.000199817	0.00187313	0.00267687	0.000241068
129	2514.5	-1.25277e-05	-0.000380081	0.00189692	0.00298178	0.000252198
130	2515	-1.3885e-05	-0.00052623	0.00188727	0.00332896	0.000262811
131	2515.5	-8.05818e-06	-0.000651846	0.00185259	0.00373052	0.000273784
132	2516	-1.00561e-05	-0.000731602	0.0018203	0.00416184	0.000284441
133	2516.5	-1.54374e-05	-0.000802933	0.00180933	0.0046307	0.000295413
134	2517	-1.94325e-05	-0.000842689	0.00178006	0.00514886	0.000304856
135	2517.5	-1.90165e-05	-0.000873808	0.00174088	0.00569542	0.00031452
136	2518	-1.44348e-05	-0.000909952	0.00172601	0.00627392	0.000322196
137	2518.5	-1.83496e-05	-0.00102958	0.00170778	0.00688348	0.000329227
138	2519	-1.67578e-05	-0.00111894	0.00166099	0.00751518	0.000335574
139	2519.5	-1.45833e-05	-0.00116555	0.00157616	0.00814709	0.000341549
140	2520	-1.3124e-05	-0.00123857	0.001499	0.00878957	0.000347552
141	2520.5	-1.9534e-05	-0.00127185	0.00141605	0.0094195	0.00035367
142	2521	-2.80885e-05	-0.00133518	0.00133388	0.0100104	0.00035942
143	2521.5	-3.19279e-05	-0.00138506	0.00126404	0.0105791	0.000364584
144	2522	-3.23164e-05	-0.00137594	0.00118773	0.0111277	0.000367555
145	2522.5	-3.25615e-05	-0.00142273	0.00111828	0.0116527	0.000369395
146	2523	-3.07558e-05	-0.0014429	0.00105089	0.0121155	0.000369302
147	2523.5	-3.08402e-05	-0.00151673	0.000980829	0.0125007	0.00036892
148	2524	-2.72949e-05	-0.00163857	0.000914613	0.0127957	0.000367562
149	2524.5	-3.16976e-05	-0.00171078	0.000847513	0.0130124	0.000364182
150	2525	-3.07307e-05	-0.0017513	0.000780473	0.0131411	0.000359993
151	2525.5	-2.72407e-05	-0.00178893	0.00070978	0.0131806	0.00035602
152	2526	-3.08015e-05	-0.00184703	0.000649781	0.0131663	0.000350781
153	2526.5	-3.68317e-05	-0.00192207	0.000593326	0.0130992	0.000345089
154	2527	-4.11185e-05	-0.00195264	0.000538834	0.0129634	0.000339779
155	2527.5	-4.38127e-05	-0.00200325	0.000496033	0.0127743	0.000334592
156	2528	-4.33406e-05	-0.00208033	0.000463957	0.0125585	0.000330127
157	2528.5	-4.15899e-05	-0.00211752	0.000430018	0.01233	0.000326138
158	2529	-3.29121e-05	-0.00212497	0.000396596	0.0121027	0.000322922
159	2529.5	-3.66817e-05	-0.00212762	0.0003707	0.0118635	0.000319799
160	2530	-3.86634e-05	-0.00216027	0.000349962	0.0116187	0.000317333
161	2530.5	-3.48592e-05	-0.00216885	0.000322248	0.0113801	0.000315803
162	2531	-2.59769e-05	-0.00215986	0.000305122	0.0111484	0.000315021
163	2531.5	-3.15425e-05	-0.00216435	0.000284592	0.0109209	0.00031471
164	2532	-3.79295e-05	-0.00221539	0.000255592	0.0107008	0.000314933
165	2532.5	-4.08504e-05	-0.00226594	0.000226403	0.0104844	0.000314584
166	2533	-4.09955e-05	-0.00229598	0.000209006	0.0102776	0.000314542
167	2533.5	-3.53099e-05	-0.00233455	0.000199626	0.0100825	0.000315301
168	2534	-3.34066e-05	-0.00235526	0.000185365	0.00990252	0.000315478
169	2534.5	-3.78299e-05	-0.00239453	0.000176513	0.00972752	0.000315773
170	2535	-4.13415e-05	-0.00245195	0.000181284	0.00956585	0.000315553
171	2535.5	-4.1168e-05	-0.00246714	0.000195148	0.0094175	0.000316237
172	2536	-3.7475e-05	-0.00250301	0.000195015	0.0092694	0.000317513
173	2536.5	-3.70778e-05	-0.0025569	0.000193586	0.00913406	0.000318641
174	2537	-2.84725e-05	-0.00255106	0.000194281	0.00901662	0.000319779
175	2537.5	-2.59218e-05	-0.00256332	0.000200509	0.00891096	0.000321999
176	2538	-2.98411e-05	-0.00257251	0.000206698	0.00881495	0.000324362
177	2538.5	-2.98756e-05	-0.00258871	0.000216583	0.00872237	0.000326584
178	2539	-2.85345e-05	-0.00260061	0.000238217	0.00864747	0.000329435
179	2539.5	-2.94969e-05	-0.00261857	0.00026094	0.00857469	0.000332677
180	2540	-3.13214e-05	-0.00261541	0.000276008	0.00851361	0.000336241
181	2540.5	-3.47138e-05	-0.00262124	0.000285767	0.00845796	0.000340089
182	2541	-3.63443e-05	-0.00264234	0.000302018	0.00841561	0.000344039
183	2541.5	-3.97113e-05	-0.00265195	0.000316878	0.00838939	0.000348623
184	2542	-4.18321e-05	-0.00263247	0.000331819	0.00838745	0.000353493
185	2542.5	-3.83998e-05	-0.00261312	0.000363322	0.0083892	0.000358681
186	2543	-3.62855e-05	-0.0026248	0.000377763	0.00839764	0.00036438
187	2543.5	-3.97118e-05	-0.0026327	0.000395795	0.00842219	0.000370077
188	2544	-4.29557e-05	-0.0026023	0.000413701	0.00845981	0.000376496
189	2544.5	-4.41136e-05	-0.00256451	0.000444583	0.00850329	0.000382511
190	2545	-4.42561e-05	-0.00254807	0.000483913	0.00854274	0.000388095
191	2545.5	-4.38185e-05	-0.00253123	0.000518979	0.00859184	0.00039373
192	2546	-4.14138e-05	-0.00249024	0.00054993	0.00864752	0.000400088
193	2546.5	-3.86067e-05	-0.00245371	0.000583775	0.00870657	0.000405777
194	2547	-3.61518e-05	-0.00243914	0.000622117	0.00877252	0.000411443
195	2547.5	-3.43217e-05	-0.00243324	0.000662395	0.00884758	0.000416915
196	2548	-3.2991e-05	-0.00242012	0.000705684	0.00892241	0.000421836
197	2548.5	-3.1805e-05	-0.00239847	0.000747781	0.00899082	0.000426432
198	2549	-2.83107e-05	-0.00239009	0.000797569	0.00907644	0.000431009
199	2549.5	-2.47278e-05	-0.00241834	0.000847538	0.00918047	0.000435165
200	2550	-2.59754e-05	-0.0024155	0.000892931	0.00928352	0.000438522
201	2550.5	-2.73189e-05	-0.00239291	0.00094729	0.00939789	0.00044175
202	2551	-2.67569e-05	-0.00238743	0.00101	0.00952615	0.000445109
203	2551.5	-2.46811e-05	-0.00237979	0.00106157	0.00966629	0.000448671
204	2552	-1.56432e-05	-0.00237482	0.00110433	0.00979523	0.000451832
205	2552.5	-1.18053e-05	-0.00239593	0.0011239	0.00992127	0.000454534
206	2553	-1.42106e-05	-0.00241506	0.00115055	0.0100519	0.000457219
207	2553.5	-1.2248e-05	-0.00244567	0.00120578	0.010194	0.000459977
208	2554	-1.36743e-05	-0.00241777	0.00124567	0.0103365	0.000461896
209	2554.5	-1.62523e-05	-0.0024168	0.00126209	0.0104737	0.00046346
210	2555	-2.09148e-05	-0.00238212	0.00128861	0.0106361	0.000465281
211	2555.5	-2.55282e-05	-0.00238066	0.00133373	0.0107944	0.000466856
212	2556	-2.84822e-05	-0.00241212	0.00138529	0.0109491	0.000468558
213	2556.5	-2.90681e-05	-0.0024262	0.00140891	0.0111016	0.000470533
214	2557	-2.91644e-05	-0.00242556	0.00143133	0.0112535	0.000471904
215	2557.5	-2.64481e-05	-0.00242464	0.00146745	0.0113831	0.000473798
216	2558	-1.74137e-05	-0.00240407	0.00150287	0.0115137	0.000475265
217	2558.5	-1.29744e-05	-0.00239728	0.00152615	0.0116316	0.00047631
218	2559	-1.99857e-05	-0.00239062	0.00154754	0.0117355	0.000477027
219	2559.5	-2.62235e-05	-0.00242305	0.00156219	0.0118417	0.000477794
220	2560	-3.03952e-05	-0.00245843	0.00158368	0.0119356	0.000478322
221	2560.5	-3.45366e-05	-0.002459	0.00160163	0.0120024	0.00047802
222	2561	-3.7224e-05	-0.0024869	0.00158661	0.0120665	0.000477386
223	2561.5	-3.84914e-05	-0.00246922	0.00158346	0.0121217	0.000476453
224	2562	-3.85489e-05	-0.00246417	0.00158514	0.0121712	0.000474958
225	2562.5	-3.66324e-05	-0.00246138	0.00158331	0.0122113	0.000473158
226	2563	-2.49765e-05	-0.00246695	0.00157898	0.0122526	0.000471662
227	2563.5	-1.94821e-05	-0.00249475	0.00157289	0.012305	0.000469985
228	2564	-2.20054e-05	-0.00252138	0.00156043	0.0123542	0.000468048
229	2564.5	-2.63378e-05	-0.00254943	0.00155321	0.0123794	0.000464766
230	2565	-2.90673e-05	-0.00255086	0.00154024	0.0123991	0.000461056
231	2565.5	-3.08282e-05	-0.00254726	0.00153397	0.0124118	0.00045718
232	2566	-2.89641e-05	-0.00256654	0.00153361	0.0123941	0.000452833
233	2566.5	-2.20194e-05	-0.00257778	0.00151359	0.0123445	0.000448291
234	2567	-2.35694e-05	-0.00257664	0.00149413	0.0122743	0.000443728
235	2567.5	-3.01711e-05	-0.00263381	0.00147279	0.0122039	0.000439064
236	2568	-3.43266e-05	-0.00267482	0.00143067	0.0121123	0.000433177
237	2568.5	-3.66122e-05	-0.00269531	0.0013907	0.0120075	0.000426843
238	2569	-3.81058e-05	-0.00273581	0.00135834	0.0118871	0.000420349
239	2569.5	-3.92219e-05	-0.00277589	0.00133467	0.0117568	0.000412497
240	2570	-3.96848e-05	-0.00281129	0.00129432	0.0116106	0.000404281
241	2570.5	-3.77161e-05	-0.00283522	0.00125953	0.0114598	0.000396621
242	2571	-3.54662e-05	-0.00289576	0.00122369	0.0113108	0.000389626
243	2571.5	-2.95967e-05	-0.00293505	0.00117825	0.0111662	0.00038304
244	2572	-2.80127e-05	-0.00295797	0.00112964	0.0110247	0.000375947
245	2572.5	-2.98581e-05	-0.00296418	0.00109197	0.0108756	0.000368514
246	2573	-2.86708e-05	-0.00298348	0.0010481	0.0107194	0.000360716
247	2573.5	-3.00649e-05	-0.00300564	0.00100468	0.0105635	0.00035236
248	2574	-3.32756e-05	-0.00302016	0.000963133	0.0104074	0.000343991
249	2574.5	-3.63322e-05	-0.00303188	0.000924857	0.0102564	0.000335771
250	2575	-3.83134e-05	-0.00306041	0.0008895	0.0101077	0.000326921
251	2575.5	-3.93011e-05	-0.00307781	0.000858189	0.00995871	0.000317934
252	2576	-3.96118e-05	-0.00309077	0.00082813	0.00980737	0.000309342
253	2576.5	-3.94782e-05	-0.0031008	0.000797391	0.00964454	0.000300901
254	2577	-3.91792e-05	-0.00309051	0.000758175	0.00947665	0.000292246
255	2577.5	-3.86353e-05	-0.00309711	0.00071264	0.00929865	0.000283109
256	2578	-3.56384e-05	-0.00307938	0.000669838	0.00910939	0.000273573
257	2578.5	-3.40609e-05	-0.00306205	0.000621784	0.00891206	0.000263858
258	2579	-3.39006e-05	-0.00306825	0.000578796	0.00871375	0.00025432
259	2579.5	-2.84355e-05	-0.00313342	0.000521722	0.00850947	0.000244902
260	2580	-2.75038e-05	-0.00316433	0.000478121	0.00829582	0.000235792
261	2580.5	-2.71528e-05	-0.00321176	0.000432618	0.00807222	0.000227051
262	2581	-2.41934e-05	-0.00325007	0.000390164	0.0078522	0.000218632
263	2581.5	-2.57892e-05	-0.00325406	0.000349899	0.00763765	0.00021046
264	2582	-2.59356e-05	-0.00326394	0.000311834	0.00742458	0.000202521
265	2582.5	-2.84255e-05	-0.00327354	0.000278943	0.00721246	0.000194608
266	2583	-3.04951e-05	-0.00328811	0.000240484	0.00700264	0.000186972
267	2583.5	-2.98352e-05	-0.00330544	0.000197005	0.00679157	0.000179214
268	2584	-2.64977e-05	-0.00330394	0.000152063	0.00657832	0.000171539
269	2584.5	-2.53828e-05	-0.00330641	0.000110669	0.00636623	0.000163916
270	2585	-2.84399e-05	-0.00333136	8.06149e-05	0.0061604	0.000156813
271	2585.5	-2.96165e-05	-0.00335582	4.95512e-05	0.00595861	0.000150006
272	2586	-2.76831e-05	-0.00337041	1.91919e-05	0.00576309	0.000143417
273	2586.5	-1.97801e-05	-0.00337895	-1.26709e-05	0.00557276	0.000136998
274	2587	-1.81759e-05	-0.00337096	-3.77471e-05	0.00538589	0.000130582
275	2587.5	-1.94712e-05	-0.00335353	-6.16715e-05	0.00520201	0.00012405
276	2588	-1.96344e-05	-0.00335903	-8.76153e-05	0.0050187	0.000117852
277	2588.5	-1.94995e-05	-0.00337611	-0.000116317	0.00483414	0.000111739
278	2589	-1.30586e-05	-0.00337129	-0.000143488	0.00465349	0.000105963
279	2589.5	-1.63185e-05	-0.00335974	-0.000170531	0.00447604	0.000100958
280	2590	-1.85326e-05	-0.00334564	-0.000189884	0.00429837	9.61804e-05
281	2590.5	-1.79386e-05	-0.00334855	-0.000205908	0.0041207	9.13749e-05
282	2591	-1.37634e-05	-0.00333403	-0.000219194	0.0039453	8.68017e-05
283	2591.5	-5.20943e-06	-0.00332278	-0.000242129	0.00377408	8.25958e-05
284	2592	-2.26743e-06	-0.0033256	-0.0002651	0.00360533	7.83215e-05
285	2592.5	-9.28559e-06	-0.00333507	-0.000286401	0.00343755	7.39441e-05
286	2593	-1.55674e-05	-0.00333886	-0.000310514	0.0032727	6.99425e-05
287	2593.5	-1.91255e-05	-0.00332491	-0.000330941	0.00311052	6.60627e-05
288	2594	-2.10437e-05	-0.00330471	-0.000348161	0.00295171	6.24873e-05
289	2594.5	-2.14027e-05	-0.00328708	-0.000364925	0.00279547	5.90173e-05
290	2595	-2.0375e-05	-0.00329015	-0.000377989	0.00264242	5.56261e-05
291	2595.5	-1.9157e-05	-0.00328124	-0.000390624	0.00249199	5.2482e-05
292	2596	-1.73926e-05	-0.00325	-0.000405355	0.00234525	4.92068e-05
293	2596.5	-1.54787e-05	-0.00322136	-0.000426287	0.00220209	4.61603e-05
294	2597	-3.88618e-06	-0.00321414	-0.000445763	0.00206345	4.32275e-05
295	2597.5	-3.353e-07	-0.00320725	-0.00046564	0.00192621	4.05341e-05
296	2598	2.33677e-06	-0.00318161	-0.000481845	0.00179237	3.81112e-05
297	2598.5	2.9628e-06	-0.00314533	-0.000491543	0.00166223	3.56148e-05
298	2599	-9.15779e-08	-0.00312613	-0.00049734	0.00153536	3.32941e-05
299	2599.5	-8.51999e-06	-0.00311837	-0.000505494	0.00140828	3.09537e-05
300	2600	-1.53438e-05	-0.00310697	-0.000518095	0.00128192	2.86023e-05
301	2600.5	-1.83404e-05	-0.00308009	-0.000534114	0.00115715	2.63129e-05
302	2601	-1.9304e-05	-0.00303907	-0.000552537	0.00103346	2.41826e-05
303	2601.5	-1.61575e-05	-0.00298962	-0.000571145	0.000911178	2.20293e-05
304	2602	-1.61859e-05	-0.00295142	-0.00058779	0.000792233	1.98414e-05
305	2602.5	-2.0153e-05	-0.00295344	-0.000609872	0.000673664	1.76428e-05
306	2603	-2.21144e-05	-0.00296873	-0.000630943	0.000554539	1.53368e-05
307	2603.5	-2.34312e-05	-0.00298291	-0.000647991	0.000437689	1.32175e-05
308	2604	-2.41986e-05	-0.00299673	-0.000662187	0.000322086	1.13009e-05
309	2604.5	-2.45726e-05	-0.00299876	-0.000673462	0.000209928	9.38894e-06
310	2605	-2.47009e-05	-0.00298935	-0.000685105	0.000101569	7.49026e-06
311	2605.5	-2.44952e-05	-0.00296253	-0.00069173	-4.51109e-06	5.6238e-06
312	2606	-2.25227e-05	-0.00292888	-0.000697828	-0.000108453	3.82549e-06
313	2606.5	-2.08983e-05	-0.00291784	-0.000706538	-0.000210454	2.28505e-06
314	2607	-1.89273e-05	-0.00291569	-0.000712982	-0.00030839	1.0271e-06
315	2607.5	-1.67643e-05	-0.00291223	-0.000718272	-0.000404843	-4.74428e-07
316	2608	-1.48686e-05	-0.00288904	-0.000722084	-0.000499009	-1.9768e-06
317	2608.5	-1.17457e-05	-0.00284747	-0.000728693	-0.000591012	-3.28689e-06
318	2609	-1.26778e-05	-0.0028135	-0.000741793	-0.000681502	-4.6176e-06
319	2609.5	-1.39042e-05	-0.0028206	-0.000752144	-0.000771063	-5.83496e-06
320	2610	-7.58817e-06	-0.00281655	-0.00075729	-0.000860092	-6.99887e-06
321	2610.5	-9.23168e-06	-0.00278385	-0.000763941	-0.00094737	-8.05126e-06
322	2611	-9.38091e-06	-0.00275841	-0.000775439	-0.00103327	-9.15238e-06
323	2611.5	-1.1972e-05	-0.00275744	-0.000783641	-0.00111837	-1.04416e-05
324	2612	-1.40154e-05	-0.00276484	-0.0007913	-0.00120081	-1.1481e-05
325	2612.5	-1.29156e-05	-0.00275587	-0.000799842	-0.00128317	-1.23339e-05
326	2613	-1.0433e-05	-0.00273578	-0.00080528	-0.00136287	-1.32908e-05
327	2613.5	-9.01194e-06	-0.00271025	-0.000810415	-0.00144169	-1.43058e-05
328	2614	-1.13748e-05	-0.00269883	-0.000819292	-0.00151851	-1.53243e-05
329	2614.5	-1.38498e-05	-0.00269529	-0.000825039	-0.00159339	-1.63818e-05
330	2615	-1.47694e-05	-0.0026759	-0.000829048	-0.0016658	-1.71524e-05
331	2615.5	-1.44632e-05	-0.00265184	-0.000837614	-0.00173624	-1.80649e-05
332	2616	-1.40188e-05	-0.00265382	-0.00084653	-0.00180623	-1.8999e-05
333	2616.5	-1.39392e-05	-0.00266295	-0.000849361	-0.0018759	-1.97568e-05
334	2617	-1.34544e-05	-0.00265152	-0.000857586	-0.0019441	-2.05287e-05
335	2617.5	-1.2973e-05	-0.00262642	-0.000869116	-0.00200965	-2.15274e-05
336	2618	-1.2607e-05	-0.00261387	-0.000876558	-0.00207275	-2.25768e-05
337	2618.5	-1.16848e-05	-0.00259795	-0.000880431	-0.00213542	-2.34919e-05
338	2619	-8.86252e-06	-0.00257969	-0.000886541	-0.00219675	-2.43672e-05
339	2619.5	-3.15488e-06	-0.00255279	-0.000890785	-0.00225633	-2.51725e-05
340	2620	-1.47976e-06	-0.00253959	-0.000898182	-0.00231415	-2.60324e-05
341	2620.5	1.13337e-06	-0.00253712	-0.000905962	-0.00237024	-2.68652e-05
342	2621	1.01636e-06	-0.00252393	-0.000913795	-0.00242647	-2.75627e-05
343	2621.5	4.14547e-06	-0.002519	-0.000921271	-0.00248114	-2.82812e-05
344	2622	3.43312e-06	-0.00250917	-0.000924256	-0.00253337	-2.89834e-05
345	2622.5	-6.75212e-07	-0.00250703	-0.000921977	-0.00258443	-2.98419e-05
346	2623	-4.7283e-06	-0.00249633	-0.000923392	-0.00263656	-3.06542e-05
347	2623.5	-7.15159e-06	-0.00248242	-0.000931419	-0.00268771	-3.13993e-05
348	2624	-8.95238e-06	-0.00246403	-0.000937315	-0.00273641	-3.20423e-05
349	2624.5	-1.02997e-05	-0.00244632	-0.00094073	-0.0027831	-3.26875e-05
350	2625	-1.02619e-05	-0.00242798	-0.000941203	-0.00282973	-3.31957e-05
351	2625.5	-9.78926e-06	-0.00241034	-0.000946785	-0.00287554	-3.37616e-05
352	2626	-9.39331e-06	-0.00238833	-0.000952964	-0.0029181	-3.4442e-05
353	2626.5	-5.43468e-06	-0.00235939	-0.000961345	-0.00295815	-3.52112e-05
354	2627	1.36327e-06	-0.00231679	-0.000964891	-0.00299828	-3.59574e-05
355	2627.5	1.73124e-06	-0.00230865	-0.0009716	-0.003039	-3.67833e-05
356	2628	-1.91378e-06	-0.0023125	-0.000977729	-0.00307998	-3.75321e-05
357	2628.5	-5.3864e-06	-0.00231538	-0.000977808	-0.00312043	-3.82614e-05
358	2629	-6.46682e-06	-0.00230547	-0.000979127	-0.00315935	-3.89054e-05
359	2629.5	-6.68333e-06	-0.00231097	-0.00098813	-0.00319581	-3.9509e-05
360	2630	-6.02213e-06	-0.00229989	-0.000995981	-0.00323153	-3.99982e-05
361	2630.5	-5.85809e-06	-0.00226899	-0.000998199	-0.00326555	-4.04649e-05
362	2631	-3.31322e-06	-0.0022371	-0.000994599	-0.0032989	-4.09892e-05
363	2631.5	-3.76215e-06	-0.00218468	-0.000992887	-0.00333259	-4.15217e-05
364	2632	-4.30891e-06	-0.0021746	-0.000999902	-0.00336421	-4.2058e-05
365	2632.5	-3.66071e-06	-0.00217824	-0.00100424	-0.0033941	-4.26364e-05
366	2633	-7.00008e-07	-0.00216378	-0.00100951	-0.00342508	-4.31415e-05
367	2633.5	2.3251e-06	-0.00214829	-0.00101728	-0.00345671	-4.37151e-05
368	2634	-6.87382e-07	-0.00216335	-0.00102224	-0.00348743	-4.42525e-05
369	2634.5	-3.25825e-06	-0.00218004	-0.00102388	-0.00351871	-4.47377e-05
370	2635	-3.83591e-06	-0.0021928	-0.00102538	-0.0035492	-4.51574e-05
371	2635.5	-3.80506e-06	-0.00218388	-0.00102704	-0.00357791	-4.55894e-05
372	2636	-3.71904e-06	-0.00217226	-0.00102782	-0.00360483	-4.60207e-05
373	2636.5	-2.32462e-06	-0.00214988	-0.00102876	-0.00363001	-4.65198e-05
374	2637	-1.97733e-07	-0.00210794	-0.00102957	-0.00365521	-4.70066e-05
375	2637.5	6.19552e-07	-0.00208	-0.00102954	-0.00368207	-4.74421e-05
376	2638	5.27987e-07	-0.0020957	-0.00103103	-0.00370951	-4.78477e-05
377	2638.5	2.15181e-06	-0.00211876	-0.0010291	-0.00373739	-4.82529e-05
378	2639	2.84454e-06	-0.0021161	-0.00102957	-0.00376623	-4.88782e-05
379	2639.5	4.0932e-07	-0.00211985	-0.00103228	-0.00379354	-4.94249e-05
380	2640	-1.69466e-06	-0.00209947	-0.00103649	-0.00381838	-4.97957e-05
381	2640.5	-2.16707e-06	-0.00209182	-0.00104191	-0.00384044	-5.01543e-05
382	2641	1.11959e-07	-0.00209055	-0.00104901	-0.0038599	-5.05821e-05
383	2641.5	6.43228e-06	-0.00207924	-0.00105054	-0.00387724	-5.10123e-05
384	2642	6.67468e-06	-0.00206435	-0.00105443	-0.00389449	-5.14045e-05
385	2642.5	9.19336e-06	-0.00205831	-0.00106195	-0.00391082	-5.19618e-05
386	2643	9.8718e-06	-0.00206017	-0.00107066	-0.00392561	-5.24955e-05
387	2643.5	1.24329e-05	-0.00204177	-0.0010775	-0.0039403	-5.308e-05
388	2644	1.78742e-05	-0.00203412	-0.00108245	-0.00395382	-5.37292e-05
389	2644.5	1.4751e-05	-0.00202009	-0.00108751	-0.00396733	-5.4382e-05
390	2645	1.45087e-05	-0.00200684	-0.00109192	-0.00398064	-5.48313e-05
391	2645.5	9.66642e-06	-0.00199465	-0.00109342	-0.00399357	-5.52409e-05
392	2646	5.35749e-06	-0.00198295	-0.00109473	-0.00400485	-5.57064e-05
393	2646.5	-1.79177e-06	-0.00198255	-0.00109403	-0.00401453	-5.61039e-05
394	2647	-4.96065e-06	-0.00198368	-0.00109719	-0.00402406	-5.64939e-05
395	2647.5	-4.87722e-06	-0.00196697	-0.00110146	-0.00403177	-5.68337e-05
396	2648	-2.46549e-06	-0.00194874	-0.00109985	-0.00403874	-5.71513e-05
397	2648.5	-1.7749e-06	-0.00193893	-0.00109694	-0.00404605	-5.73953e-05
398	2649	-3.74707e-06	-0.00191572	-0.00109916	-0.00405302	-5.7637e-05
399	2649.5	7.77189e-07	-0.00189911	-0.00110273	-0.0040593	-5.78739e-05
400	2650	2.37258e-06	-0.00188356	-0.00110644	-0.00406505	-5.81229e-05
401	2650.5	5.36594e-06	-0.00186901	-0.0011114	-0.00407062	-5.8323e-05
402	2651	8.84595e-06	-0.00184732	-0.00111652	-0.00407597	-5.83698e-05
403	2651.5	2.33056e-06	-0.00181295	-0.0011193	-0.00408088	-5.8492e-05
404	2652	-4.54973e-06	-0.00178719	-0.00112135	-0.00408548	-5.86536e-05
405	2652.5	-8.31731e-06	-0.00178158	-0.0011234	-0.00409012	-5.88108e-05
406	2653	-1.03346e-05	-0.00178361	-0.00112534	-0.00409464	-5.90031e-05
407	2653.5	-1.15388e-05	-0.00176204	-0.00112512	-0.00409801	-5.91709e-05
408	2654	-1.2431e-05	-0.00172852	-0.00112457	-0.00410014	-5.94367e-05
409	2654.5	-1.23542e-05	-0.00173123	-0.00112442	-0.00410274	-5.96787e-05
410	2655	-1.05422e-05	-0.00173577	-0.00112588	-0.00410491	-5.99019e-05
411	2655.5	-1.16748e-05	-0.00173696	-0.00112712	-0.00410615	-6.01561e-05
412	2656	-1.31762e-05	-0.00172903	-0.00112618	-0.00410631	-6.03925e-05
413	2656.5	-1.29913e-05	-0.00171958	-0.00112232	-0.00410603	-6.05932e-05
414	2657	-1.22957e-05	-0.00170743	-0.00112099	-0.00410459	-6.06927e-05
415	2657.5	-1.00727e-05	-0.00170637	-0.00112072	-0.00410184	-6.08647e-05
416	2658	-5.68691e-06	-0.00170073	-0.00112198	-0.00409783	-6.09495e-05
417	2658.5	-1.99256e-06	-0.00168742	-0.00111948	-0.00409217	-6.09316e-05
418	2659	1.06634e-06	-0.0016641	-0.00111317	-0.00408625	-6.09751e-05
419	2659.5	4.04016e-06	-0.00163305	-0.00111115	-0.00408004	-6.10903e-05
420	2660	3.07147e-06	-0.00160051	-0.00111474	-0.00407329	-6.12273e-05
421	2660.5	3.32313e-06	-0.00158257	-0.0011181	-0.00406571	-6.13082e-05
422	2661	7.17816e-06	-0.00156814	-0.00111739	-0.00405759	-6.15903e-05
423	2661.5	4.20247e-06	-0.00155425	-0.00111467	-0.00405158	-6.19002e-05
424	2662	9.98785e-07	-0.00153454	-0.00111739	-0.00404629	-6.21023e-05
425	2662.5	4.79963e-06	-0.00151727	-0.00112042	-0.00403963	-6.21909e-05
426	2663	6.52071e-06	-0.00149474	-0.00111948	-0.0040324	-6.24518e-05
427	2663.5	2.65178e-06	-0.00147505	-0.00111869	-0.00402581	-6.26994e-05
428	2664	2.10993e-06	-0.00145005	-0.00111937	-0.00402044	-6.29751e-05
429	2664.5	1.6604e-08	-0.00142616	-0.00111946	-0.00401533	-6.31909e-05
430	2665	-4.48495e-06	-0.00141399	-0.0011181	-0.00400943	-6.33644e-05
431	2665.5	-5.48849e-06	-0.00140224	-0.00111772	-0.00400364	-6.34817e-05
432	2666	2.20943e-06	-0.00138062	-0.00111601	-0.0039981	-6.35887e-05
433	2666.5	4.8672e-06	-0.00135496	-0.00111235	-0.00399202	-6.36525e-05
434	2667	3.37635e-06	-0.00132025	-0.00111088	-0.00398518	-6.35922e-05
435	2667.5	3.47578e-06	-0.00127749	-0.00111115	-0.00397828	-6.35116e-05
436	2668	2.52419e-06	-0.00123984	-0.00111314	-0.00397166	-6.34639e-05
437	2668.5	3.42414e-06	-0.00122765	-0.00111442	-0.00396527	-6.34027e-05
438	2669	-2.30994e-06	-0.00123115	-0.00111478	-0.00395999	-6.32971e-05
439	2669.5	-5.54458e-06	-0.00121726	-0.0011132	-0.00395487	-6.3132e-05
440	2670	-2.42246e-06	-0.0012101	-0.0011092	-0.00394851	-6.29288e-05
441	2670.5	-1.87301e-07	-0.00120517	-0.00110499	-0.00394143	-6.27355e-05
442	2671	-2.44336e-06	-0.00119705	-0.00110241	-0.0039336	-6.253e-05
443	2671.5	-5.01715e-06	-0.00118079	-0.00110107	-0.0039257	-6.23774e-05
444	2672	-6.32389e-06	-0.00116614	-0.00109944	-0.00391773	-6.23257e-05
445	2672.5	-5.37995e-06	-0.00114666	-0.0010974	-0.00390953	-6.23304e-05
446	2673	-4.07054e-06	-0.00111843	-0.00109724	-0.00390086	-6.23297e-05
447	2673.5	-2.82793e-06	-0.00108729	-0.00109537	-0.00389225	-6.23361e-05
448	2674	1.33581e-06	-0.00106146	-0.001095	-0.00388502	-6.24298e-05
449	2674.5	3.45516e-06	-0.00104097	-0.0010968	-0.00387816	-6.25435e-05
450	2675	6.0644e-06	-0.0010209	-0.00109877	-0.00387046	-6.25764e-05
451	2675.5	7.28498e-06	-0.00101502	-0.00109824	-0.00386209	-6.25253e-05
452	2676	1.07328e-05	-0.00101496	-0.00109658	-0.00385489	-6.25023e-05
453	2676.5	1.05671e-05	-0.00101353	-0.00109767	-0.00384732	-6.2433e-05
454	2677	8.25967e-06	-0.000994667	-0.00109864	-0.00384056	-6.22284e-05
455	2677.5	8.60212e-06	-0.000973694	-0.00109788	-0.00383392	-6.19255e-05
456	2678	8.85448e-06	-0.000946615	-0.00109727	-0.00382727	-6.16707e-05
457	2678.5	8.52579e-06	-0.000947017	-0.00109663	-0.00381989	-6.16943e-05
458	2679	9.40836e-06	-0.000938015	-0.00109337	-0.00381176	-6.18001e-05
459	2679.5	1.14723e-05	-0.000925304	-0.00109246	-0.00380416	-6.19142e-05
460	2680	1.20128e-05	-0.000923615	-0.00109366	-0.00379774	-6.21478e-05
461	2680.5	1.66264e-05	-0.000920881	-0.00109365	-0.00379117	-6.23596e-05
462	2681	1.45056e-05	-0.000901987	-0.00109388	-0.00378463	-6.25075e-05
463	2681.5	1.4943e-05	-0.000888778	-0.00109588	-0.00377873	-6.25765e-05
464	2682	1.03313e-05	-0.000876359	-0.00109792	-0.00377288	-6.2579e-05
465	2682.5	9.09416e-06	-0.000861472	-0.00109891	-0.00376708	-6.25044e-05
466	2683	1.49313e-05	-0.000847877	-0.00109878	-0.00376134	-6.23332e-05
467	2683.5	2.11164e-05	-0.000830093	-0.00109802	-0.00375563	-6.21306e-05
468	2684	1.71933e-05	-0.000820413	-0.00109608	-0.00375026	-6.19038e-05
469	2684.5	1.51072e-05	-0.000808155	-0.00109526	-0.00374385	-6.17218e-05
470	2685	1.33669e-05	-0.000790644	-0.00109418	-0.0037372	-6.14826e-05
471	2685.5	7.59433e-06	-0.000794352	-0.00109362	-0.00373267	-6.1221e-05
472	2686	2.72605e-06	-0.000805415	-0.00109184	-0.0037289	-6.08926e-05
473	2686.5	-6.41771e-08	-0.000803053	-0.00109049	-0.00372437	-6.04885e-05
474	2687	-1.11221e-06	-0.000805836	-0.00108934	-0.00372082	-6.00782e-05
475	2687.5	3.98582e-08	-0.000801256	-0.00108887	-0.00371745	-5.9709e-05
476	2688	3.72639e-06	-0.000794753	-0.00108653	-0.00371343	-5.93703e-05
477	2688.5	2.22632e-06	-0.000790234	-0.00108207	-0.0037096	-5.90424e-05
478	2689	7.9508e-07	-0.000784157	-0.00108075	-0.00370498	-5.87203e-05
479	2689.5	7.66074e-07	-0.00076921	-0.00107917	-0.00369958	-5.83478e-05
480	2690	2.44743e-06	-0.000781565	-0.00107829	-0.00369409	-5.79996e-05
481	2690.5	6.25644e-06	-0.000810822	-0.00107457	-0.00369044	-5.76803e-05
482	2691	1.10251e-05	-0.000839884	-0.00107409	-0.00368726	-5.73356e-05
483	2691.5	1.40287e-05	-0.000858941	-0.00107344	-0.003683	-5.69947e-05
484	2692	1.30387e-05	-0.000853773	-0.00107262	-0.00367706	-5.66734e-05
485	2692.5	1.12706e-05	-0.000857868	-0.00107012	-0.00367003	-5.63174e-05
486	2693	1.04649e-05	-0.000871179	-0.00106604	-0.00366385	-5.59304e-05
487	2693.5	1.00271e-05	-0.0008708	-0.00106071	-0.00365795	-5.55669e-05
488	2694	1.04492e-05	-0.000888192	-0.00105927	-0.00365225	-5.52374e-05
489	2694.5	1.41016e-05	-0.000902065	-0.00106049	-0.00364921	-5.49218e-05
490	2695	1.90714e-05	-0.000905272	-0.00106181	-0.00364668	-5.45973e-05
491	2695.5	1.98139e-05	-0.000894396	-0.00106309	-0.00364443	-5.43932e-05
492	2696	1.76673e-05	-0.000891329	-0.00106336	-0.00364229	-5.4259e-05
493	2696.5	1.50225e-05	-0.000894391	-0.00105894	-0.00363915	-5.41807e-05
494	2697	1.2556e-05	-0.000892212	-0.00105624	-0.00363573	-5.41283e-05
495	2697.5	1.10624e-05	-0.000884366	-0.00105591	-0.00363137	-5.4161e-05
496	2698	1.11436e-05	-0.000882077	-0.00105493	-0.00362536	-5.41867e-05
497	2698.5	1.23198e-05	-0.000877112	-0.00105352	-0.00361773	-5.4132e-05
498	2699	1.2875e-05	-0.000867344	-0.00105277	-0.00360886	-5.40368e-05
499	2699.5	1.33167e-05	-0.000853195	-0.00105313	-0.00360091	-5.39512e-05
500	2700	1.4317e-05	-0.000850189	-0.00105189	-0.00359369	-5.38127e-05
501	2700.5	1.77566e-05	-0.000859096	-0.00104878	-0.00358613	-5.36793e-05
502	2701	1.55412e-05	-0.000857804	-0.00104477	-0.00357841	-5.35519e-05
503	2701.5	1.2255e-05	-0.000851947	-0.00104409	-0.00357022	-5.33843e-05
504	2702	1.14085e-05	-0.000861784	-0.00104359	-0.00356142	-5.32786e-05
505	2702.5	1.11199e-05	-0.000870659	-0.00104196	-0.00355148	-5.31728e-05
506	2703	1.22538e-05	-0.00086338	-0.00104086	-0.0035413	-5.2986e-05
507	2703.5	1.56726e-05	-0.000828929	-0.00103969	-0.00353192	-5.2819e-05
508	2704	1.60636e-05	-0.000818766	-0.00103784	-0.00352246	-5.27108e-05
509	2704.5	2.21356e-05	-0.000819314	-0.00103543	-0.00351327	-5.25547e-05
510	2705	2.26197e-05	-0.000821855	-0.00102996	-0.00350445	-5.24101e-05
511	2705.5	1.80998e-05	-0.000822643	-0.0010287	-0.0034978	-5.22735e-05
512	2706	1.39646e-05	-0.000807055	-0.00102795	-0.00349507	-5.21706e-05
513	2706.5	1.13931e-05	-0.000806748	-0.0010258	-0.00349273	-5.20614e-05
514	2707	9.73864e-06	-0.000811582	-0.00102167	-0.00348954	-5.18967e-05
515	2707.5	1.1638e-05	-0.000813777	-0.00101885	-0.00348545	-5.17482e-05
516	2708	2.2419e-05	-0.000816674	-0.00101662	-0.00348063	-5.16786e-05
517	2708.5	2.86316e-05	-0.000829504	-0.00101372	-0.00347508	-5.15865e-05
518	2709	2.1074e-05	-0.000832511	-0.00101185	-0.00346845	-5.14672e-05
519	2709.5	1.744e-05	-0.000818476	-0.00101223	-0.00346156	-5.13952e-05
520	2710	1.37469e-05	-0.000812738	-0.00101304	-0.00345429	-5.13754e-05
521	2710.5	1.45843e-05	-0.000810887	-0.00101301	-0.0034471	-5.12554e-05
522	2711	1.56946e-05	-0.000809903	-0.00101105	-0.00343976	-5.10569e-05
523	2711.5	7.48749e-06	-0.000811944	-0.00100755	-0.00343183	-5.09154e-05
524	2712	3.16372e-06	-0.00081828	-0.00100571	-0.00342328	-5.07355e-05
525	2712.5	3.58909e-06	-0.000824787	-0.00100347	-0.00341443	-5.05041e-05
526	2713	-1.11107e-06	-0.000834776	-0.00100119	-0.00340595	-5.0348e-05
527	2713.5	-1.65447e-06	-0.000841853	-0.000997281	-0.00340016	-5.01888e-05
528	2714	-5.00347e-06	-0.000854378	-0.000996462	-0.00339496	-4.99287e-05
529	2714.5	-7.09512e-06	-0.000863268	-0.000995551	-0.00338888	-4.96774e-05
530	2715	-8.40498e-06	-0.000856918	-0.000993734	-0.00338129	-4.94498e-05
531	2715.5	-9.50718e-06	-0.000853964	-0.000990915	-0.00337238	-4.92353e-05
532	2716	-9.5591e-06	-0.000849852	-0.000986329	-0.00336223	-4.89234e-05
533	2716.5	-5.67587e-06	-0.000835226	-0.000983346	-0.00335104	-4.86117e-05
534	2717	-5.38701e-06	-0.000829629	-0.000980223	-0.00333863	-4.82443e-05
535	2717.5	-9.57294e-06	-0.000815503	-0.000975185	-0.00332573	-4.78919e-05
536	2718	-1.25809e-05	-0.000783262	-0.000970407	-0.00331196	-4.76137e-05
537	2718.5	-1.36483e-05	-0.000758153	-0.000965896	-0.00329764	-4.74324e-05
538	2719	-7.56485e-06	-0.000743429	-0.000963776	-0.00328561	-4.73347e-05
539	2719.5	-9.8415e-06	-0.000722906	-0.000961531	-0.00327613	-4.7301e-05
540	2720	-1.2398e-05	-0.000718973	-0.000958824	-0.00326714	-4.7288e-05
541	2720.5	-1.3489e-05	-0.000734405	-0.000956571	-0.00325794	-4.72525e-05
542	2721	-1.2213e-05	-0.000759491	-0.000955077	-0.00324863	-4.72035e-05
543	2721.5	-3.41488e-06	-0.00076534	-0.000955015	-0.00324072	-4.7073e-05
544	2722	-3.94409e-06	-0.000771384	-0.000954388	-0.00323233	-4.69399e-05
545	2722.5	-3.32113e-06	-0.000780839	-0.000952988	-0.00322298	-4.68159e-05
546	2723	-6.75261e-06	-0.000787705	-0.000951279	-0.00321296	-4.66922e-05
547	2723.5	-1.01911e-05	-0.000779836	-0.000948676	-0.0032019	-4.64981e-05
548	2724	-1.17871e-05	-0.000780753	-0.000945934	-0.00319056	-4.64512e-05
549	2724.5	-1.23323e-05	-0.000797849	-0.00094409	-0.00317895	-4.65138e-05
550	2725	-1.2178e-05	-0.00080523	-0.000941984	-0.00316739	-4.6585e-05
551	2725.5	-1.20322e-05	-0.00080827	-0.000937806	-0.00315491	-4.65617e-05
552	2726	-1.18012e-05	-0.000805257	-0.000936376	-0.00314047	-4.64913e-05
553	2726.5	-1.14599e-05	-0.000797349	-0.000935315	-0.00312437	-4.64168e-05
554	2727	-9.63828e-06	-0.000784671	-0.000932606	-0.00310875	-4.62978e-05
555	2727.5	-6.49823e-06	-0.000769562	-0.000927174	-0.00309412	-4.61433e-05
556	2728	2.2633e-06	-0.000753365	-0.000924337	-0.00308012	-4.60241e-05
557	2728.5	5.58763e-06	-0.00074913	-0.00092236	-0.00306565	-4.59384e-05
558	2729	2.6192e-06	-0.000759307	-0.000919503	-0.00305119	-4.58485e-05
559	2729.5	5.20822e-06	-0.000752009	-0.000917898	-0.00303656	-4.57578e-05
560	2730	7.08686e-06	-0.000743952	-0.000916196	-0.00302224	-4.56843e-05
561	2730.5	4.86399e-06	-0.000739503	-0.000914859	-0.00300925	-4.5565e-05
562	2731	4.73383e-06	-0.000710981	-0.000909797	-0.00299544	-4.54505e-05
563	2731.5	7.29018e-06	-0.000700563	-0.000906964	-0.00298372	-4.52776e-05
564	2732	4.29597e-06	-0.000724372	-0.000906685	-0.00297535	-4.51964e-05
565	2732.5	6.03144e-06	-0.000746938	-0.000906014	-0.00296817	-4.52446e-05
566	2733	3.841e-06	-0.000754695	-0.000906127	-0.00296056	-4.52715e-05
567	2733.5	1.55449e-06	-0.00073938	-0.000906246	-0.00295232	-4.53227e-05
568	2734	-1.51823e-06	-0.000724281	-0.000905837	-0.00294316	-4.53342e-05
569	2734.5	-5.45601e-06	-0.00071846	-0.00090383	-0.00293444	-4.53571e-05
570	2735	-8.00885e-06	-0.000725013	-0.000898866	-0.00292627	-4.53685e-05
571	2735.5	-9.56541e-06	-0.000731008	-0.000894184	-0.00291695	-4.53527e-05
572	2736	-9.35625e-06	-0.000733446	-0.000890389	-0.00290791	-4.5319e-05
573	2736.5	-7.44001e-06	-0.000728997	-0.00088957	-0.00289903	-4.52567e-05
574	2737	-7.7845e-06	-0.000729899	-0.000889572	-0.00288938	-4.52237e-05
575	2737.5	-8.0416e-06	-0.000722295	-0.000889524	-0.00287913	-4.52737e-05
576	2738	-7.25122e-06	-0.000713323	-0.000891205	-0.00286942	-4.54031e-05
577	2738.5	-7.93828e-06	-0.000698952	-0.000892623	-0.00286013	-4.5538e-05
578	2739	-7.90749e-06	-0.000700762	-0.000893896	-0.00285115	-4.56124e-05
579	2739.5	-6.70682e-06	-0.00069982	-0.000894794	-0.00284189	-4.56668e-05
580	2740	-5.13414e-06	-0.000689351	-0.000894928	-0.00283187	-4.57027e-05
581	2740.5	-2.92298e-06	-0.000664935	-0.000894024	-0.00282125	-4.57284e-05
582	2741	-5.00045e-07	-0.000621706	-0.00089216	-0.0028101	-4.57542e-05
583	2741.5	2.18292e-06	-0.000608231	-0.000890731	-0.00279855	-4.56981e-05
584	2742	6.78235e-06	-0.000602314	-0.000889986	-0.00278727	-4.56271e-05
585	2742.5	1.16029e-05	-0.000595475	-0.000889145	-0.00277624	-4.56132e-05
586	2743	1.28271e-05	-0.00060199	-0.000888169	-0.00276729	-4.56417e-05
587	2743.5	1.2782e-05	-0.000609947	-0.000887078	-0.00275977	-4.56606e-05
588	2744	6.23162e-06	-0.000615729	-0.000885956	-0.00275264	-4.57213e-05
589	2744.5	1.528e-06	-0.000612337	-0.000883392	-0.00274622	-4.57328e-05
590	2745	-2.8779e-06	-0.000589224	-0.000880862	-0.00273948	-4.56559e-05
591	2745.5	-4.48614e-06	-0.000571336	-0.000880301	-0.00273183	-4.55146e-05
592	2746	-1.94889e-06	-0.000553502	-0.000879606	-0.00272418	-4.54377e-05
593	2746.5	-3.16217e-07	-0.000560812	-0.000878374	-0.00271892	-4.53542e-05
594	2747	3.40223e-06	-0.00058484	-0.000877062	-0.00271584	-4.53077e-05
595	2747.5	1.03627e-06	-0.000585371	-0.000875306	-0.00271163	-4.52271e-05
596	2748	-3.06735e-06	-0.000571402	-0.000872699	-0.00270582	-4.5067e-05
597	2748.5	-3.6495e-06	-0.000559805	-0.000868083	-0.00269883	-4.4899e-05
598	2749	-2.56236e-06	-0.000565153	-0.000865372	-0.00269106	-4.47199e-05
599	2749.5	3.22931e-07	-0.000564036	-0.000862922	-0.00268271	-4.45105e-05
600	2750	-1.35613e-06	-0.000577193	-0.000858365	-0.00267617	-4.42751e-05
601	2750.5	-3.88432e-06	-0.000588879	-0.000855375	-0.00267239	-4.40186e-05
602	2751	-4.24863e-06	-0.000588211	-0.00085497	-0.00266796	-4.38019e-05
603	2751.5	-3.68365e-06	-0.000573964	-0.000852587	-0.00266254	-4.36722e-05
604	2752	-1.76736e-06	-0.000574382	-0.000852741	-0.00265589	-4.35189e-05
605	2752.5	6.94644e-06	-0.000573182	-0.000852618	-0.00264762	-4.33442e-05
606	2753	1.4052e-05	-0.000564366	-0.000850335	-0.0026381	-4.31214e-05
607	2753.5	1.1062e-05	-0.000558327	-0.00084836	-0.0026286	-4.29077e-05
608	2754	7.62306e-06	-0.000535537	-0.000845678	-0.00262125	-4.27343e-05
609	2754.5	5.07585e-06	-0.000513457	-0.000841685	-0.00261417	-4.25525e-05
610	2755	3.81307e-06	-0.000531158	-0.000840527	-0.00260799	-4.24196e-05
611	2755.5	3.6473e-06	-0.00055079	-0.000840044	-0.00260325	-4.23054e-05
612	2756	3.93391e-06	-0.00054811	-0.000838212	-0.00259765	-4.21473e-05
613	2756.5	5.5229e-06	-0.000554109	-0.0008361	-0.00259222	-4.19634e-05
614	2757	8.11427e-06	-0.000561881	-0.000833423	-0.00258691	-4.18442e-05
615	2757.5	6.5791e-06	-0.000565974	-0.000830609	-0.00258113	-4.17012e-05
616	2758	5.65843e-06	-0.000575115	-0.000827754	-0.00257393	-4.15463e-05
617	2758.5	8.40222e-06	-0.000568947	-0.000822871	-0.00256541	-4.13486e-05
618	2759	6.47967e-06	-0.000570497	-0.00081999	-0.00255597	-4.11276e-05
619	2759.5	4.50135e-06	-0.000572905	-0.00081877	-0.00254561	-4.0913e-05
620	2760	4.06868e-06	-0.00055851	-0.000817578	-0.00253444	-4.07297e-05
621	2760.5	5.71386e-06	-0.000532099	-0.000816205	-0.00252297	-4.05942e-05
622	2761	1.01705e-05	-0.000537422	-0.00081414	-0.00251189	-4.04488e-05
623	2761.5	1.50663e-05	-0.000541133	-0.000811523	-0.00250123	-4.03542e-05
624	2762	2.08426e-05	-0.000544297	-0.000806249	-0.00249056	-4.03001e-05
625	2762.5	2.08541e-05	-0.000542887	-0.000802916	-0.00248068	-4.04239e-05
626	2763	2.25294e-05	-0.000542556	-0.000801005	-0.0024717	-4.0627e-05
627	2763.5	2.14878e-05	-0.000535332	-0.000799663	-0.00246288	-4.07791e-05
628	2764	2.53583e-05	-0.0005282	-0.000799198	-0.00245357	-4.08997e-05
629	2764.5	1.79332e-05	-0.000532337	-0.000798858	-0.00244463	-4.09836e-05
630	2765	1.16963e-05	-0.000532882	-0.000798046	-0.00243801	-4.11026e-05
631	2765.5	7.81654e-06	-0.000525558	-0.000796855	-0.00243099	-4.11757e-05
632	2766	5.09768e-06	-0.000519743	-0.000795034	-0.0024232	-4.11997e-05
633	2766.5	2.84631e-06	-0.000520729	-0.000792182	-0.00241468	-4.11741e-05
634	2767	1.56239e-06	-0.000515814	-0.000790588	-0.00240543	-4.11179e-05
635	2767.5	4.4015e-06	-0.000498778	-0.000788784	-0.00239551	-4.11098e-05
636	2768	2.39194e-06	-0.00046471	-0.00078681	-0.00238572	-4.11197e-05
637	2768.5	1.89937e-06	-0.00043277	-0.000784042	-0.0023764	-4.1111e-05
638	2769	7.39282e-06	-0.000409865	-0.00078036	-0.0023688	-4.10459e-05
639	2769.5	2.0749e-05	-0.00040744	-0.000777241	-0.0023644	-4.09876e-05
640	2770	2.15068e-05	-0.000418977	-0.000776817	-0.00236171	-4.0938e-05
641	2770.5	1.89094e-05	-0.00042606	-0.000776061	-0.00235998	-4.09011e-05
642	2771	1.46523e-05	-0.000428614	-0.000772868	-0.00235774	-4.08082e-05
643	2771.5	6.88121e-06	-0.000414381	-0.000771959	-0.00235432	-4.07446e-05
644	2772	1.17225e-06	-0.000395674	-0.00077162	-0.00234903	-4.07132e-05
645	2772.5	-1.82616e-06	-0.000395186	-0.000770407	-0.00234423	-4.06792e-05
646	2773	-7.56939e-07	-0.000390284	-0.000768655	-0.00233908	-4.06402e-05
647	2773.5	-3.21551e-06	-0.000382357	-0.000768299	-0.00233529	-4.06302e-05
648	2774	-6.15645e-06	-0.000396437	-0.000767961	-0.00233184	-4.06606e-05
649	2774.5	-7.10664e-06	-0.000398368	-0.000766758	-0.00232707	-4.06479e-05
650	2775	-7.65254e-06	-0.000408494	-0.000765289	-0.00232093	-4.05948e-05
651	2775.5	-8.17088e-06	-0.000414459	-0.00076161	-0.00231306	-4.05086e-05
652	2776	-8.41888e-06	-0.000413874	-0.000760003	-0.00230512	-4.03769e-05
653	2776.5	-7.98695e-06	-0.000406951	-0.000757785	-0.00229853	-4.02713e-05
654	2777	-5.18308e-06	-0.00039893	-0.000755167	-0.00229195	-4.01564e-05
655	2777.5	3.35546e-06	-0.000383008	-0.000754487	-0.00228538	-4.00231e-05
656	2778	9.87758e-06	-0.000349923	-0.000753935	-0.00227772	-3.98454e-05
657	2778.5	3.60907e-06	-0.000336811	-0.000751923	-0.0022691	-3.96783e-05
658	2779	-3.02026e-06	-0.000323893	-0.000748468	-0.00226035	-3.94632e-05
659	2779.5	-6.15146e-06	-0.000328404	-0.000743585	-0.00225137	-3.92045e-05
660	2780	-7.49754e-06	-0.000338407	-0.000742319	-0.00224267	-3.89691e-05
661	2780.5	-7.41364e-06	-0.000345291	-0.00074085	-0.00223332	-3.87517e-05
662	2781	-5.61355e-06	-0.000324935	-0.000738683	-0.00222383	-3.85286e-05
663	2781.5	-3.98964e-06	-0.000304217	-0.00073617	-0.00221391	-3.82185e-05
664	2782	-2.66313e-06	-0.000282404	-0.000734843	-0.00220611	-3.79241e-05
665	2782.5	-1.68049e-07	-0.00028691	-0.000733828	-0.00219904	-3.77485e-05
666	2783	6.09771e-06	-0.000304398	-0.000732351	-0.00219185	-3.75516e-05
667	2783.5	1.47612e-06	-0.000293362	-0.000728523	-0.00218525	-3.73811e-05
668	2784	-3.92262e-06	-0.000289115	-0.000727096	-0.00217832	-3.72612e-05
669	2784.5	-4.88503e-06	-0.000293436	-0.000726283	-0.00217052	-3.7121e-05
670	2785	-2.21059e-06	-0.000294895	-0.000724285	-0.00216227	-3.69085e-05
671	2785.5	9.45646e-08	-0.000280519	-0.000721551	-0.00215418	-3.67874e-05
672	2786	-1.3143e-06	-0.000276954	-0.000719167	-0.00214685	-3.6678e-05
673	2786.5	-2.59045e-06	-0.000284658	-0.000717089	-0.00214106	-3.65087e-05
674	2787	-3.50658e-06	-0.000302855	-0.000714811	-0.00213569	-3.63617e-05
675	2787.5	-4.33175e-06	-0.000328933	-0.000712388	-0.00213193	-3.63261e-05
676	2788	-4.78266e-06	-0.000344651	-0.000710623	-0.00213054	-3.62721e-05
677	2788.5	-5.10879e-06	-0.000353894	-0.000708054	-0.00212947	-3.61948e-05
678	2789	-4.06395e-06	-0.000361942	-0.000705239	-0.00212806	-3.61113e-05
679	2789.5	1.01196e-05	-0.000378312	-0.000702326	-0.00212586	-3.59532e-05
680	2790	1.19215e-05	-0.000385467	-0.000701438	-0.00212354	-3.57776e-05
681	2790.5	8.74154e-06	-0.000377363	-0.000700583	-0.00212002	-3.56594e-05
682	2791	5.90938e-06	-0.000368358	-0.000699245	-0.00211547	-3.55722e-05
683	2791.5	8.51036e-06	-0.000356237	-0.000697271	-0.00211056	-3.5473e-05
684	2792	7.0741e-06	-0.000341197	-0.000694938	-0.00210555	-3.53651e-05
685	2792.5	7.66712e-06	-0.000343531	-0.00069089	-0.00210334	-3.52715e-05
686	2793	4.13745e-06	-0.000347983	-0.000685772	-0.00210258	-3.52463e-05
687	2793.5	-4.37498e-06	-0.000358816	-0.00068475	-0.00210244	-3.52005e-05
688	2794	-1.13747e-05	-0.000373314	-0.000684705	-0.00210149	-3.50681e-05
689	2794.5	-1.41107e-05	-0.00037691	-0.00068399	-0.0020992	-3.48229e-05
690	2795	-1.61846e-05	-0.000367331	-0.000680676	-0.00209526	-3.45171e-05
691	2795.5	-1.7827e-05	-0.000363465	-0.000677422	-0.00208979	-3.42212e-05
692	2796	-1.78393e-05	-0.000358911	-0.000676441	-0.00208386	-3.39227e-05
693	2796.5	-1.59637e-05	-0.000362717	-0.000675585	-0.0020777	-3.37049e-05
694	2797	-1.77206e-05	-0.000363313	-0.000674025	-0.00207121	-3.3549e-05
695	2797.5	-1.89784e-05	-0.000364714	-0.0006715	-0.00206566	-3.33908e-05
696	2798	-1.88408e-05	-0.000376989	-0.000668661	-0.00206226	-3.32237e-05
697	2798.5	-1.4791e-05	-0.000387592	-0.000666278	-0.00205961	-3.3088e-05
698	2799	-6.09307e-06	-0.000389988	-0.000666486	-0.00205676	-3.30231e-05
699	2799.5	-4.84758e-06	-0.000408309	-0.000666366	-0.00205327	-3.29057e-05
700	2800	-1.25323e-05	-0.000423668	-0.000663883	-0.00204919	-3.27772e-05
701	2800.5	-1.71088e-05	-0.000431048	-0.000661724	-0.00204452	-3.26389e-05
702	2801	-1.53579e-05	-0.000453053	-0.00066117	-0.00203976	-3.24614e-05
703	2801.5	-1.77684e-05	-0.000477607	-0.000660245	-0.00203507	-3.22962e-05
704	2802	-2.07598e-05	-0.000491844	-0.000658583	-0.00202987	-3.21713e-05
705	2802.5	-2.04569e-05	-0.000502462	-0.000657426	-0.00202336	-3.20469e-05
706	2803	-1.64652e-05	-0.000493499	-0.000657602	-0.00201497	-3.18935e-05
707	2803.5	-1.61453e-05	-0.000487283	-0.000657177	-0.00200588	-3.17477e-05
708	2804	-1.57014e-05	-0.000469352	-0.000655848	-0.0019978	-3.16266e-05
709	2804.5	-1.45525e-05	-0.000463498	-0.000652807	-0.00199025	-3.156e-05
710	2805	-1.3918e-05	-0.000478877	-0.000650141	-0.00198233	-3.14618e-05
711	2805.5	-1.31432e-05	-0.000504298	-0.000648757	-0.00197431	-3.13698e-05
712	2806	-1.16798e-05	-0.00051289	-0.000648898	-0.00196584	-3.12745e-05
713	2806.5	-1.0773e-05	-0.000516883	-0.000646609	-0.00195608	-3.11715e-05
714	2807	-4.98552e-06	-0.000511951	-0.000645633	-0.00194577	-3.10596e-05
715	2807.5	-4.92892e-06	-0.000493008	-0.000644446	-0.00193573	-3.09322e-05
716	2808	-5.38467e-06	-0.000489627	-0.000642037	-0.0019268	-3.07749e-05
717	2808.5	-1.05747e-05	-0.000492926	-0.000638294	-0.00191792	-3.06542e-05
718	2809	-1.5357e-05	-0.00050202	-0.000635545	-0.00191104	-3.06018e-05
719	2809.5	-1.65986e-05	-0.000508375	-0.000635711	-0.00190679	-3.06353e-05
720	2810	-1.54578e-05	-0.000499445	-0.000635474	-0.00190267	-3.06864e-05
721	2810.5	-1.7029e-05	-0.00049898	-0.000635189	-0.00189865	-3.07181e-05
722	2811	-2.00806e-05	-0.000494226	-0.000635186	-0.00189468	-3.0717e-05
723	2811.5	-2.03927e-05	-0.0004885	-0.000635052	-0.00188955	-3.06861e-05
724	2812	-1.99908e-05	-0.000489789	-0.000632519	-0.0018837	-3.06901e-05
725	2812.5	-1.96281e-05	-0.000470556	-0.000630268	-0.00188047	-3.06554e-05
726	2813	-1.97223e-05	-0.000469018	-0.000629921	-0.00187774	-3.06117e-05
727	2813.5	-1.99443e-05	-0.000493997	-0.000629761	-0.00187592	-3.05171e-05
728	2814	-2.0071e-05	-0.000505238	-0.000628262	-0.00187294	-3.03542e-05
729	2814.5	-1.89456e-05	-0.000517085	-0.000626692	-0.00186979	-3.01901e-05
730	2815	-1.68245e-05	-0.000536119	-0.000624831	-0.00186842	-3.00471e-05
731	2815.5	-1.37527e-05	-0.000555117	-0.000620549	-0.00186629	-2.99384e-05
732	2816	-1.37381e-05	-0.000564798	-0.000617616	-0.00186316	-2.97706e-05
733	2816.5	-1.45032e-05	-0.000559469	-0.000616498	-0.00185874	-2.96339e-05
734	2817	-1.54145e-05	-0.000541175	-0.000615007	-0.00185343	-2.9496e-05
735	2817.5	-1.60222e-05	-0.000541205	-0.000611909	-0.00184828	-2.93563e-05
736	2818	-1.62393e-05	-0.000552709	-0.000610431	-0.00184446	-2.92176e-05
737	2818.5	-1.50368e-05	-0.000557732	-0.000608042	-0.0018406	-2.91155e-05
738	2819	-1.19302e-05	-0.000559085	-0.000607196	-0.00183517	-2.90091e-05
739	2819.5	-7.59979e-06	-0.000550621	-0.000605954	-0.00182857	-2.88854e-05
740	2820	-7.68718e-06	-0.00053115	-0.000605709	-0.00182116	-2.87555e-05
741	2820.5	-8.43059e-06	-0.000517343	-0.000604522	-0.00181264	-2.86177e-05
742	2821	-9.34904e-06	-0.000506566	-0.000599736	-0.00180309	-2.83976e-05
743	2821.5	-9.7568e-06	-0.000483108	-0.000595767	-0.00179246	-2.82231e-05
744	2822	-9.71943e-06	-0.000472153	-0.000594207	-0.00178072	-2.80439e-05
745	2822.5	-8.93592e-06	-0.000460044	-0.000592297	-0.00176932	-2.78987e-05
746	2823	-8.9208e-06	-0.000440532	-0.00058983	-0.0017579	-2.77403e-05
747	2823.5	-8.79518e-06	-0.000427174	-0.000584837	-0.00174607	-2.75619e-05
748	2824	-7.82546e-06	-0.00042334	-0.000581372	-0.0017343	-2.74273e-05
749	2824.5	-7.28217e-06	-0.00042059	-0.000579228	-0.00172273	-2.73679e-05
750	2825	-6.76633e-06	-0.000391704	-0.000578425	-0.0017116	-2.72234e-05
751	2825.5	-5.06414e-06	-0.000346837	-0.000577717	-0.00169998	-2.70931e-05
752	2826	1.3605e-06	-0.000327196	-0.000575376	-0.00168918	-2.70134e-05
753	2826.5	3.81223e-06	-0.000324687	-0.000574085	-0.00168057	-2.69827e-05
754	2827	3.38038e-06	-0.000329649	-0.000573205	-0.00167255	-2.69406e-05
755	2827.5	2.45742e-06	-0.000323048	-0.000571341	-0.00166482	-2.68595e-05
756	2828	1.40245e-06	-0.000321385	-0.000570566	-0.00165712	-2.68082e-05
757	2828.5	1.44904e-06	-0.000339188	-0.000568524	-0.00165009	-2.6742e-05
758	2829	7.60357e-06	-0.000342233	-0.000566082	-0.00164244	-2.67119e-05
759	2829.5	4.95424e-06	-0.000347252	-0.000564513	-0.00163422	-2.66811e-05
760	2830	2.85194e-06	-0.000349873	-0.000564157	-0.00162763	-2.65987e-05
761	2830.5	3.95069e-06	-0.000340887	-0.000563603	-0.00162267	-2.65331e-05
762	2831	2.60609e-06	-0.000337774	-0.000562668	-0.00161833	-2.6478e-05
763	2831.5	1.51412e-06	-0.000342315	-0.000560288	-0.00161388	-2.64285e-05
764	2832	2.04098e-06	-0.000341903	-0.000555432	-0.00160964	-2.64127e-05
765	2832.5	2.46305e-06	-0.000355485	-0.000553287	-0.00160482	-2.64196e-05
766	2833	3.2481e-06	-0.000365908	-0.000554336	-0.00159896	-2.64235e-05
767	2833.5	9.52549e-06	-0.000365784	-0.000554217	-0.00159323	-2.63572e-05
768	2834	1.36573e-05	-0.000371132	-0.000553935	-0.00158805	-2.6261e-05
769	2834.5	1.46796e-05	-0.000381268	-0.000553649	-0.001583	-2.61765e-05
770	2835	1.41179e-05	-0.000376948	-0.000552748	-0.00157765	-2.60351e-05
771	2835.5	1.37681e-05	-0.000380449	-0.000550584	-0.00157163	-2.58509e-05
772	2836	1.51007e-05	-0.000392055	-0.000550293	-0.00156493	-2.57098e-05
773	2836.5	1.52791e-05	-0.000398597	-0.000550373	-0.00155808	-2.55615e-05
774	2837	1.70146e-05	-0.00040629	-0.000549596	-0.00155097	-2.54722e-05
775	2837.5	1.15922e-05	-0.000384007	-0.000548139	-0.00154314	-2.53858e-05
776	2838	8.03332e-06	-0.000374076	-0.000546393	-0.00153457	-2.5218e-05
777	2838.5	9.06983e-06	-0.000375095	-0.000544443	-0.00152622	-2.49991e-05
778	2839	1.10365e-05	-0.000363322	-0.000542304	-0.00151729	-2.48045e-05
779	2839.5	1.43797e-05	-0.000347863	-0.000539955	-0.00150776	-2.45958e-05
780	2840	1.31377e-05	-0.000323634	-0.000537553	-0.00149873	-2.44258e-05
781	2840.5	1.09299e-05	-0.000320379	-0.000535085	-0.0014905	-2.42507e-05
782	2841	9.81914e-06	-0.000325978	-0.000532166	-0.0014842	-2.40814e-05
783	2841.5	1.255e-05	-0.000345997	-0.000528746	-0.00147998	-2.3936e-05
784	2842	2.31004e-05	-0.00035057	-0.000525796	-0.00147443	-2.37741e-05
785	2842.5	2.59545e-05	-0.00035472	-0.000523038	-0.00146807	-2.35701e-05
786	2843	2.05502e-05	-0.00036064	-0.00051963	-0.00146092	-2.33156e-05
787	2843.5	1.61192e-05	-0.00036066	-0.000514997	-0.00145272	-2.30256e-05
788	2844	1.29743e-05	-0.000353979	-0.0005094	-0.00144332	-2.27095e-05
789	2844.5	1.09339e-05	-0.000343682	-0.000504997	-0.00143286	-2.2385e-05
790	2845	9.67352e-06	-0.000309998	-0.000497636	-0.00142182	-2.21206e-05
791	2845.5	9.0499e-06	-0.000261839	-0.00049457	-0.0014102	-2.18565e-05
792	2846	1.12445e-05	-0.000255705	-0.000493197	-0.001399	-2.15534e-05
793	2846.5	1.63763e-05	-0.000271157	-0.000492014	-0.00139274	-2.12742e-05
794	2847	1.76651e-05	-0.000272136	-0.000489725	-0.00138756	-2.10342e-05
795	2847.5	2.15789e-05	-0.000260526	-0.000488067	-0.00138095	-2.07766e-05
796	2848	1.95833e-05	-0.000277597	-0.000486103	-0.00137301	-2.0517e-05
797	2848.5	1.44541e-05	-0.00028315	-0.000483571	-0.00136533	-2.02198e-05
798	2849	1.0781e-05	-0.000268338	-0.000480273	-0.00135766	-1.99348e-05
799	2849.5	1.05163e-05	-0.000264338	-0.000474461	-0.00134987	-1.97373e-05
800	2850	1.03493e-05	-0.000266331	-0.000471183	-0.00134553	-1.96116e-05
801	2850.5	1.02732e-05	-0.000254103	-0.000468989	-0.00134346	-1.95223e-05
802	2851	9.53728e-06	-0.000243587	-0.000468776	-0.00134067	-1.94024e-05
803	2851.5	8.71637e-06	-0.000250218	-0.000468463	-0.00133698	-1.93065e-05
804	2852	1.10788e-05	-0.000261358	-0.000467459	-0.00133187	-1.92641e-05
805	2852.5	1.68045e-05	-0.000269492	-0.000466313	-0.00132564	-1.91462e-05
806	2853	1.39777e-05	-0.000251427	-0.000464737	-0.00131868	-1.90502e-05
807	2853.5	9.96199e-06	-0.000231043	-0.000462115	-0.00131121	-1.90151e-05
808	2854	7.70417e-06	-0.00020868	-0.000460632	-0.00130302	-1.89691e-05
809	2854.5	7.22061e-06	-0.00019494	-0.000458837	-0.00129444	-1.88491e-05
810	2855	7.36199e-06	-0.000197108	-0.000456124	-0.00128594	-1.87341e-05
811	2855.5	7.56859e-06	-0.00020184	-0.000454374	-0.00127751	-1.86994e-05
812	2856	8.19224e-06	-0.000197295	-0.000453012	-0.00126882	-1.86512e-05
813	2856.5	9.13664e-06	-0.000175979	-0.000450473	-0.00125966	-1.86572e-05
814	2857	1.15984e-05	-0.000172719	-0.000447191	-0.00125023	-1.87016e-05
815	2857.5	1.31965e-05	-0.000180916	-0.000443725	-0.0012427	-1.87729e-05
816	2858	1.43789e-05	-0.000180835	-0.000440712	-0.00123651	-1.88837e-05
817	2858.5	1.9181e-05	-0.000191318	-0.000439914	-0.00123335	-1.90184e-05
818	2859	2.23319e-05	-0.000207751	-0.000439074	-0.00123354	-1.91125e-05
819	2859.5	2.38404e-05	-0.000229368	-0.00043578	-0.00123442	-1.92113e-05
820	2860	2.00844e-05	-0.000246225	-0.000435373	-0.0012343	-1.93051e-05
821	2860.5	1.52532e-05	-0.000251773	-0.000435335	-0.00123348	-1.94337e-05
822	2861	1.23431e-05	-0.000267381	-0.000435276	-0.00123218	-1.95866e-05
823	2861.5	1.14434e-05	-0.000281847	-0.000434419	-0.00123049	-1.97871e-05
824	2862	1.13671e-05	-0.000291134	-0.000436155	-0.00122956	-2.00124e-05
825	2862.5	1.2329e-05	-0.000279717	-0.000436471	-0.00122832	-2.01948e-05
826	2863	1.39881e-05	-0.000269532	-0.000435153	-0.00122561	-2.03592e-05
827	2863.5	1.54642e-05	-0.000277363	-0.000435571	-0.00122148	-2.0462e-05
828	2864	1.43753e-05	-0.000288744	-0.000436704	-0.00121629	-2.0428e-05
829	2864.5	1.26789e-05	-0.000287023	-0.000437113	-0.00121004	-2.03694e-05
830	2865	1.15867e-05	-0.000275652	-0.000436715	-0.00120279	-2.0333e-05
831	2865.5	1.15157e-05	-0.000274605	-0.00043455	-0.00119448	-2.03338e-05
832	2866	1.16083e-05	-0.000264917	-0.000430012	-0.00118551	-2.03448e-05
833	2866.5	1.17466e-05	-0.00024819	-0.00042911	-0.00117609	-2.03517e-05
834	2867	1.17209e-05	-0.00022951	-0.000428151	-0.00116633	-2.04128e-05
835	2867.5	1.15903e-05	-0.00022236	-0.000427578	-0.0011561	-2.04522e-05
836	2868	1.15057e-05	-0.000218391	-0.00042676	-0.00114565	-2.04207e-05
837	2868.5	1.16144e-05	-0.000203311	-0.000425487	-0.00113516	-2.03143e-05
838	2869	1.19809e-05	-0.000187761	-0.00042358	-0.00112388	-2.01446e-05
839	2869.5	1.29151e-05	-0.000170682	-0.00042002	-0.00111191	-1.99563e-05
840	2870	1.96492e-05	-0.000159802	-0.00041798	-0.00110027	-1.97543e-05
841	2870.5	2.04317e-05	-0.000152289	-0.000415805	-0.00108886	-1.953e-05
842	2871	2.41068e-05	-0.000140796	-0.000413049	-0.00107771	-1.92583e-05
843	2871.5	2.75287e-05	-0.000135084	-0.000410176	-0.00106723	-1.8969e-05
844	2872	3.49923e-05	-0.000131879	-0.000406682	-0.00105735	-1.87366e-05
845	2872.5	2.89313e-05	-0.000131526	-0.000403583	-0.00104864	-1.84947e-05
846	2873	2.06426e-05	-0.00012131	-0.000401901	-0.0010402	-1.82358e-05
847	2873.5	1.74306e-05	-0.000105912	-0.000400194	-0.00103211	-1.80532e-05
848	2874	1.97356e-05	-0.000100134	-0.000397497	-0.00102377	-1.7988e-05
849	2874.5	2.76313e-05	-7.45414e-05	-0.000396848	-0.00101553	-1.7943e-05
850	2875	2.20229e-05	-5.69781e-05	-0.000397014	-0.00100839	-1.78864e-05
851	2875.5	1.5042e-05	-5.09454e-05	-0.000396484	-0.00100185	-1.78589e-05
852	2876	1.86321e-05	-4.57785e-05	-0.000395375	-0.000995116	-1.77813e-05
853	2876.5	1.39768e-05	-3.16024e-05	-0.000393944	-0.000988271	-1.76583e-05
854	2877	9.2404e-06	-2.97361e-05	-0.000391923	-0.000983339	-1.76353e-05
855	2877.5	7.3249e-06	-3.99778e-05	-0.000388897	-0.000978666	-1.75574e-05
856	2878	7.73932e-06	-4.30943e-05	-0.000387863	-0.000973782	-1.74132e-05
857	2878.5	9.23121e-06	-4.26063e-05	-0.000387232	-0.000967835	-1.72156e-05
858	2879	1.13597e-05	-4.96777e-05	-0.000384765	-0.000959782	-1.70438e-05
859	2879.5	1.34361e-05	-5.18494e-05	-0.000383207	-0.000950693	-1.68561e-05
860	2880	1.80134e-05	-3.63068e-05	-0.000380862	-0.000941394	-1.66456e-05
861	2880.5	1.82513e-05	-1.07748e-05	-0.000378944	-0.000930403	-1.64139e-05
862	2881	2.10036e-05	5.09719e-06	-0.000376355	-0.000919776	-1.6202e-05
863	2881.5	2.69573e-05	-3.13799e-06	-0.000372988	-0.000909349	-1.59944e-05
864	2882	2.58476e-05	6.04152e-06	-0.000368918	-0.000899286	-1.58177e-05
865	2882.5	2.30392e-05	1.49054e-05	-0.000367312	-0.000889552	-1.56406e-05
866	2883	2.24535e-05	4.79029e-05	-0.000364767	-0.000879321	-1.54835e-05
867	2883.5	1.94592e-05	5.94993e-05	-0.000360458	-0.000869586	-1.53763e-05
868	2884	1.73403e-05	7.02108e-05	-0.000358609	-0.000860892	-1.53014e-05
869	2884.5	1.62736e-05	8.92979e-05	-0.000358575	-0.000852508	-1.52058e-05
870	2885	1.72399e-05	8.34865e-05	-0.000357293	-0.000844927	-1.51259e-05
871	2885.5	2.11191e-05	5.8098e-05	-0.000354229	-0.000837847	-1.50162e-05
872	2886	1.78192e-05	6.29791e-05	-0.000351527	-0.00083099	-1.48445e-05
873	2886.5	1.43086e-05	5.28019e-05	-0.000350419	-0.000824551	-1.46944e-05
874	2887	1.3789e-05	3.04911e-05	-0.000348638	-0.000819127	-1.45977e-05
875	2887.5	1.46688e-05	2.14793e-05	-0.000344576	-0.0008138	-1.45136e-05
876	2888	1.60629e-05	1.30395e-05	-0.00034277	-0.000807941	-1.44501e-05
877	2888.5	1.65934e-05	-4.83844e-06	-0.000342259	-0.000801602	-1.44055e-05
878	2889	1.68504e-05	-1.71887e-05	-0.000339723	-0.000794543	-1.43446e-05
879	2889.5	1.71839e-05	-9.13318e-06	-0.000338871	-0.000786771	-1.43824e-05
880	2890	1.77442e-05	-6.17599e-06	-0.000335667	-0.000778239	-1.44553e-05
881	2890.5	2.06481e-05	6.13978e-06	-0.000335497	-0.000768575	-1.4485e-05
882	2891	2.32262e-05	1.43682e-05	-0.000334799	-0.000758789	-1.45106e-05
883	2891.5	2.06883e-05	4.50742e-05	-0.000334393	-0.000749337	-1.4528e-05
884	2892	1.80819e-05	7.4138e-05	-0.000334647	-0.000740002	-1.45568e-05
885	2892.5	1.77065e-05	7.17112e-05	-0.000333797	-0.000731261	-1.45802e-05
886	2893	1.72981e-05	6.72426e-05	-0.000330908	-0.000723226	-1.46303e-05
887	2893.5	1.62598e-05	6.76323e-05	-0.000329508	-0.000715864	-1.46349e-05
888	2894	1.60952e-05	6.83969e-05	-0.000328386	-0.000709636	-1.46601e-05
889	2894.5	1.80971e-05	7.11274e-05	-0.000327398	-0.0007064	-1.46838e-05
890	2895	1.90967e-05	7.34555e-05	-0.000326529	-0.000703555	-1.46636e-05
891	2895.5	1.97342e-05	7.53804e-05	-0.0003255	-0.000700593	-1.46435e-05
892	2896	2.07758e-05	6.91328e-05	-0.000323932	-0.000699044	-1.45895e-05
893	2896.5	2.45215e-05	6.42783e-05	-0.000320829	-0.000698043	-1.45109e-05
894	2897	2.51821e-05	5.85987e-05	-0.00031587	-0.000696179	-1.45747e-05
895	2897.5	2.51073e-05	5.03186e-05	-0.000314543	-0.000693748	-1.47052e-05
896	2898	2.63763e-05	4.44043e-05	-0.000314756	-0.000690467	-1.4772e-05
897	2898.5	2.69231e-05	4.91839e-05	-0.000314372	-0.000686218	-1.47722e-05
898	2899	2.69743e-05	5.63305e-05	-0.000314692	-0.000680755	-1.46833e-05
899	2899.5	2.6885e-05	6.12635e-05	-0.000314591	-0.000674875	-1.45751e-05
900	2900	2.67846e-05	6.44792e-05	-0.000313129	-0.000668746	-1.44853e-05
901	2900.5	3.03978e-05	7.09323e-05	-0.000312331	-0.00066207	-1.43274e-05
902	2901	3.45629e-05	8.73497e-05	-0.000311192	-0.000654573	-1.41032e-05
903	2901.5	3.11573e-05	9.66655e-05	-0.000309388	-0.000646555	-1.39029e-05
904	2902	2.71148e-05	0.000113532	-0.000307141	-0.000637809	-1.37374e-05
905	2902.5	2.5745e-05	0.000126059	-0.0003044	-0.000628351	-1.35452e-05
906	2903	2.72786e-05	0.000143148	-0.000300422	-0.000618355	-1.33157e-05
907	2903.5	3.20943e-05	0.000162757	-0.000295612	-0.000607795	-1.30721e-05
908	2904	3.16805e-05	0.000176791	-0.000291569	-0.000596855	-1.2767e-05
909	2904.5	2.98705e-05	0.000194887	-0.000287028	-0.000585131	-1.24042e-05
910	2905	2.99038e-05	0.000204549	-0.000282338	-0.000573199	-1.20354e-05
911	2905.5	3.06677e-05	0.000213243	-0.000278254	-0.000561148	-1.16494e-05
912	2906	3.06656e-05	0.000226282	-0.000276132	-0.000549015	-1.13351e-05
913	2906.5	3.03424e-05	0.000232203	-0.00027429	-0.000536921	-1.09878e-05
914	2907	3.0797e-05	0.000241699	-0.000271371	-0.000525419	-1.0712e-05
915	2907.5	3.113e-05	0.000258154	-0.000268293	-0.00051385	-1.04177e-05
916	2908	3.09542e-05	0.000270276	-0.000266272	-0.000503478	-1.01117e-05
917	2908.5	3.14466e-05	0.000281997	-0.00026478	-0.000495238	-9.84472e-06
918	2909	3.36851e-05	0.000289802	-0.000262305	-0.000487728	-9.69074e-06
919	2909.5	3.54461e-05	0.000299709	-0.000259253	-0.000481305	-9.56467e-06
920	2910	3.61818e-05	0.000322465	-0.0002575	-0.000474457	-9.40441e-06
921	2910.5	3.8706e-05	0.000344077	-0.000256074	-0.000467097	-9.23408e-06
922	2911	4.49352e-05	0.000346183	-0.000254262	-0.00046104	-9.11097e-06
923	2911.5	4.20984e-05	0.000348439	-0.000250928	-0.000456422	-9.00891e-06
924	2912	4.05969e-05	0.000366845	-0.000246089	-0.000451195	-8.85977e-06
925	2912.5	4.23737e-05	0.000362013	-0.000241642	-0.00044539	-8.65514e-06
926	2913	5.05042e-05	0.000358951	-0.000240646	-0.000439905	-8.47085e-06
927	2913.5	4.70487e-05	0.000373294	-0.000239973	-0.000434853	-8.28608e-06
928	2914	4.15401e-05	0.000402148	-0.000239171	-0.000430262	-8.15926e-06
929	2914.5	3.82498e-05	0.000415218	-0.000237176	-0.000426531	-8.01972e-06
930	2915	3.61195e-05	0.000424456	-0.000231967	-0.00042277	-7.8939e-06
931	2915.5	3.46623e-05	0.000454586	-0.000228431	-0.000418931	-7.79515e-06
932	2916	3.31808e-05	0.000452378	-0.000225774	-0.000415774	-7.69274e-06
933	2916.5	3.45213e-05	0.000433717	-0.000225923	-0.000414341	-7.64264e-06
934	2917	3.64123e-05	0.000429883	-0.00022628	-0.000413711	-7.74929e-06
935	2917.5	3.30814e-05	0.000406361	-0.000225277	-0.000413217	-7.89289e-06
936	2918	3.0263e-05	0.000391854	-0.000223927	-0.000412957	-7.99e-06
937	2918.5	3.15933e-05	0.00038698	-0.000222807	-0.000412692	-8.02988e-06
938	2919	3.66478e-05	0.000386782	-0.000223566	-0.000412833	-8.08329e-06
939	2919.5	3.91832e-05	0.000370554	-0.00022478	-0.000413436	-8.17227e-06
940	2920	3.58835e-05	0.000361002	-0.000224986	-0.000413865	-8.22728e-06
941	2920.5	4.05728e-05	0.000374421	-0.00022405	-0.000413692	-8.25738e-06
942	2921	3.84542e-05	0.000363743	-0.00022045	-0.000412704	-8.23376e-06
943	2921.5	3.19663e-05	0.000351012	-0.000214663	-0.000412476	-8.22954e-06
944	2922	2.95583e-05	0.000342151	-0.0002118	-0.000412212	-8.28232e-06
945	2922.5	3.60706e-05	0.000326813	-0.000212274	-0.000411724	-8.41959e-06
946	2923	3.37938e-05	0.000317043	-0.000213982	-0.000412144	-8.56852e-06
947	2923.5	3.29443e-05	0.000303482	-0.000215038	-0.000414285	-8.63924e-06
948	2924	3.15286e-05	0.000312861	-0.00021692	-0.000415697	-8.71901e-06
949	2924.5	2.70809e-05	0.000295027	-0.000220134	-0.000414979	-8.85114e-06
950	2925	2.32242e-05	0.000275534	-0.000222584	-0.000416699	-8.97209e-06
951	2925.5	2.49989e-05	0.00024846	-0.000224006	-0.000418633	-9.11044e-06
952	2926	2.19508e-05	0.000231771	-0.000224381	-0.000419451	-9.1894e-06
953	2926.5	1.85356e-05	0.000219793	-0.000221177	-0.000418605	-9.15704e-06
954	2927	1.71322e-05	0.00020782	-0.000216406	-0.000416203	-9.0735e-06
955	2927.5	1.82049e-05	0.000217663	-0.000215335	-0.000413506	-8.98409e-06
956	2928	2.20154e-05	0.000220236	-0.000214643	-0.000410713	-8.82524e-06
957	2928.5	1.80635e-05	0.000219325	-0.00021469	-0.000407837	-8.80417e-06
958	2929	1.43069e-05	0.000238605	-0.000215185	-0.00040487	-8.82108e-06
959	2929.5	1.30297e-05	0.000250621	-0.000214072	-0.000402036	-8.78476e-06
960	2930	1.25683e-05	0.000257735	-0.000211677	-0.000399122	-8.75287e-06
961	2930.5	1.22674e-05	0.000258978	-0.000210642	-0.00039585	-8.69254e-06
962	2931	1.31697e-05	0.000260186	-0.000209631	-0.000391495	-8.58129e-06
963	2931.5	1.51851e-05	0.000282218	-0.000208444	-0.000385944	-8.41974e-06
964	2932	1.72755e-05	0.000314195	-0.000205165	-0.000381012	-8.2589e-06
965	2932.5	1.80293e-05	0.000343405	-0.000202279	-0.000376784	-8.13763e-06
966	2933	1.88554e-05	0.000317471	-0.000201279	-0.000375964	-8.0348e-06
967	2933.5	2.15264e-05	0.000260091	-0.000201242	-0.000379254	-7.9732e-06
968	2934	2.06558e-05	0.000213871	-0.000202808	-0.000383071	-7.93396e-06
969	2934.5	2.00219e-05	0.000182166	-0.000201861	-0.00038661	-7.95096e-06
970	2935	2.01124e-05	0.000166775	-0.000203747	-0.000388996	-7.93184e-06
971	2935.5	1.96518e-05	0.000156191	-0.000205545	-0.000389889	-7.92114e-06
972	2936	1.89729e-05	0.000157751	-0.000205179	-0.000390109	-7.85438e-06
973	2936.5	1.87444e-05	0.000163058	-0.000205603	-0.000390357	-7.76668e-06
974	2937	2.15649e-05	0.000151064	-0.000205804	-0.00038981	-7.66292e-06
975	2937.5	2.67059e-05	0.000143733	-0.000204376	-0.000390238	-7.52996e-06
976	2938	2.52185e-05	0.00013583	-0.000203699	-0.000391164	-7.37252e-06
977	2938.5	2.21412e-05	0.000125113	-0.000203021	-0.000392388	-7.14687e-06
978	2939	2.47665e-05	0.000120791	-0.000201136	-0.000392749	-6.93252e-06
979	2939.5	2.49288e-05	0.000152056	-0.000199	-0.000392001	-6.68856e-06
980	2940	2.87446e-05	0.000160513	-0.000197414	-0.000390464	-6.47753e-06
981	2940.5	2.91289e-05	0.000138326	-0.00019531	-0.000388594	-6.38715e-06
982	2941	3.29092e-05	0.000120578	-0.000195842	-0.000386693	-6.43584e-06
983	2941.5	2.54251e-05	0.000105087	-0.000194591	-0.000384501	-6.59291e-06
984	2942	1.81218e-05	0.000104025	-0.000194799	-0.00038272	-6.8365e-06
985	2942.5	1.48844e-05	0.000124027	-0.000195962	-0.000380916	-7.06036e-06
986	2943	1.60139e-05	0.000142986	-0.000195353	-0.000378901	-7.25367e-06
987	2943.5	1.59909e-05	0.000139543	-0.00019475	-0.000376672	-7.3969e-06
988	2944	1.49377e-05	0.000143181	-0.000196	-0.000374144	-7.60622e-06
989	2944.5	1.02779e-05	0.000154888	-0.000200209	-0.000371587	-7.81668e-06
990	2945	8.42563e-06	0.00016549	-0.000203508	-0.000368866	-7.9938e-06
991	2945.5	7.58397e-06	0.000157706	-0.000205549	-0.000365304	-8.09054e-06
992	2946	7.16286e-06	0.000180016	-0.00020568	-0.000361603	-8.07668e-06
993	2946.5	8.27878e-06	0.000200281	-0.000202677	-0.000357013	-8.01596e-06
994	2947	1.66998e-05	0.000189678	-0.000202563	-0.000351064	-7.86121e-06
995	2947.5	1.53089e-05	0.000187714	-0.000202187	-0.000344495	-7.64916e-06
996	2948	1.17345e-05	0.000202774	-0.000198286	-0.000338065	-7.46162e-06
997	2948.5	8.88464e-06	0.000197938	-0.000194256	-0.000332905	-7.29612e-06
998	2949	7.13608e-06	0.000203008	-0.000192113	-0.000329716	-7.21405e-06
999	2949.5	5.98659e-06	0.000188903	-0.00019399	-0.000327797	-7.25195e-06
1000	2950	5.28076e-06	0.000167442	-0.000195074	-0.000327262	-7.31532e-06

## Sheet: panel_g
	mc2_l1	mc2_l23	mc2_l4	mc2_l5	mc2_l6
0	-0.000166641	-0.0394752	-0.00408091	0.00704837	-0.00116947
1	0.000241509	-0.0265151	0.00449106	0.0134773	-0.000108156
2	-0.0030599	-0.256648	0.0965853	0.9252	0.0439771
3	-0.0018673	-0.305851	-0.0535915	0.0461417	0.00147155
4	-0.00175239	-0.173064	-0.105187	-0.396947	-0.00545712
5	0.000548517	-0.0982873	-0.097504	-0.350959	-0.00469913
6	-0.000721299	-0.0381864	-0.0726107	-0.244459	-0.00321826
7	-0.000674039	-0.0258887	-0.0598898	-0.180089	-0.00250519
8	0.00166517	0.021207	-0.0351637	-0.0989983	-0.00127124
9	-0.000933935	-0.00734688	-0.028195	-0.0723139	-0.000827571
10	-0.00033035	0.0142249	-0.0114767	-0.0191175	0.000465453
11	0.00107282	-0.0538488	-0.00845017	-0.0141571	-0.00227301
12	-0.00247278	-0.241834	0.0847538	0.918047	0.0435165
13	-0.000851999	-0.311837	-0.0505494	0.140828	0.00309537
14	7.77189e-05	-0.189911	-0.110273	-0.40593	-0.00578739
15	0.00133167	-0.0853195	-0.105313	-0.360091	-0.00539512
16	3.22931e-05	-0.0564036	-0.0862922	-0.268271	-0.00445105
17	-0.000484758	-0.0408309	-0.0666366	-0.205327	-0.00329057
18	0.00105163	-0.0264338	-0.0474461	-0.134987	-0.00197373
19	0.0026885	0.00612635	-0.0314591	-0.0674875	-0.00145751
20	0.000598659	0.0188903	-0.019399	-0.0327797	-0.000725195
21	-0.000430098	-0.00413946	-0.0033163	0.0213141	0.00091455
22	-0.00544157	-0.22895	0.0688776	0.847312	0.0393132
23	-0.00309239	-0.27816	-0.0535488	0.115076	0.00276714
24	-6.78537e-05	-0.138429	-0.103188	-0.37219	-0.00538033
25	0.000711767	-0.0580212	-0.0962331	-0.317306	-0.00458559
26	0.00106115	-0.0180965	-0.0718243	-0.217315	-0.00337005
27	0.00179631	0.0438959	-0.0525969	-0.128973	-0.00250216
28	-0.00226866	0.0154096	-0.0376271	-0.0959745	-0.00106066
29	0.000546733	0.0389084	-0.0244485	-0.0343189	-0.000719096
30	0.000599077	0.0121243	-0.0132026	-0.00765791	0.000276738
31	-0.00220967	-0.0337882	-0.00304092	0.00401875	0.000248133
32	-0.00499635	-0.246019	0.0568184	0.762965	0.036193
33	-0.00312009	-0.271837	-0.0439937	0.216236	0.00479156
34	-0.00165317	-0.152832	-0.0993003	-0.357523	-0.00517799
35	-0.0025775	-0.0690148	-0.0935492	-0.327183	-0.00467015
36	-0.00138371	-0.00796071	-0.0681343	-0.221055	-0.00263265
37	-0.00243222	0.00705598	-0.0494157	-0.165142	-0.00184246
38	-0.000822109	-0.00769163	-0.0385071	-0.112067	-0.00113361
39	0.000927422	0.0132445	-0.0257013	-0.0410584	-0.0003167
40	-0.00172005	0.025959	-0.00901638	-0.0147508	0.000346389
41	-0.000429168	0.00627283	0.0176107	0.0400655	0.00133889
42	-0.00375132	-0.231807	0.0626668	0.741521	0.0376302
43	-0.00301593	-0.287806	-0.0408734	0.156483	0.00471175
44	-0.00142214	-0.152087	-0.0922575	-0.349564	-0.00384897
45	-0.00151651	-0.0731262	-0.0847235	-0.309409	-0.00339409
46	0.000985984	-0.0150056	-0.0611201	-0.201738	-0.00169141
47	-0.00116725	-0.00444991	-0.0419793	-0.153065	-0.000692109
48	-0.00199642	-0.00567958	-0.0280708	-0.100655	4.15351e-05
49	-0.00222037	-0.0273659	-0.0183395	-0.0558685	0.000649061
50	-0.0002698	0.0213924	-0.00264267	-0.00376394	0.00150247
51	-0.00207186	-0.0123162	0.00458313	0.0115359	0.000867313
52	-0.00281091	-0.233236	0.066619	0.82775	0.0389281
53	-0.00228799	-0.291988	-0.0447549	0.172752	0.00481755
54	-0.00156191	-0.169756	-0.104044	-0.386104	-0.00413337
55	-0.000918095	-0.0675839	-0.0939997	-0.33326	-0.00445091
56	0.00133601	-0.0301821	-0.0717994	-0.242537	-0.00276058
57	0.00211062	-0.000734165	-0.0574297	-0.173836	-0.00209941
58	-0.000948151	-0.00843499	-0.0389104	-0.123192	-0.00112069
59	-0.00193332	0.0228354	-0.0275195	-0.0628318	-0.000587473
60	-6.33445e-05	0.0253299	-0.0100134	-0.0241412	0.000719997
61	0.000548937	-0.066285	0.00165906	0.00171929	0.000366379
62	-0.00429908	-0.291129	0.0344414	0.716602	0.0342986
63	-0.0033018	-0.291561	-0.0366209	0.226606	0.00520082
64	-0.000469522	-0.158549	-0.102299	-0.360925	-0.00538641
65	-0.00161434	-0.0881627	-0.0916863	-0.330105	-0.00498539
66	-0.000351895	-0.0310378	-0.071551	-0.230852	-0.00355858
67	0.000183339	0.00162842	-0.0502095	-0.152254	-0.00236249
68	-0.000506803	0.0122624	-0.035884	-0.0944657	-0.00183796
69	-0.000491103	0.0347175	-0.0251407	-0.0401577	-0.000798775
70	0.00206843	0.0297666	-0.0140171	-0.00254016	-0.000133721
71	0.00109475	0.0143568	0.0154808	0.032027	0.000744332
72	-0.00167596	-0.230646	0.0293723	0.723779	0.0347463
73	-0.000923918	-0.241215	-0.0274154	0.254535	0.00737984
74	-0.000581688	-0.0925135	-0.0847284	-0.311683	-0.00415694
75	0.000545112	-0.0458665	-0.0735271	-0.283397	-0.00281796
76	-0.00143393	0.00697626	-0.0579598	-0.198277	-0.00153542
77	0.00156678	0.023114	-0.0399219	-0.1371	-0.000778831
78	-0.000237248	-0.00168564	-0.0255687	-0.0909391	0.000251847
79	-0.00025217	0.0440386	-0.0106915	-0.0300381	0.00116318
80	0.00202017	0.0635286	0.000588607	0.00591652	0.00147674
81	0.00296976	0.021076	-0.00275634	0.020982	-0.00010736
82	-0.00526329	-0.201061	0.0398678	0.785719	0.0352279
83	-0.00181744	-0.24984	-0.0410141	0.239145	0.00476039
84	-0.00100288	-0.146203	-0.10438	-0.357723	-0.00536762
85	0.00398308	-0.0305153	-0.089738	-0.299361	-0.00463337
86	0.000543575	-0.00256693	-0.0727421	-0.217329	-0.00411085
87	0.00296483	0.0450219	-0.051694	-0.136575	-0.00253559
88	0.00278078	0.0418467	-0.0371895	-0.0816729	-0.00163556
89	0.00201864	0.0447771	-0.0246461	-0.036464	-0.000814505
90	0.000130868	0.0159623	-0.0165001	-0.00413948	-0.000297177

## Sheet: panel_h
	0	1	2	3	4	5	6
0	all	mc2_l1	mc2_l23	mc2_l4	mc2_l5	mc2_l6
1	1.0	-0.42446155626535337	-0.2665979967053781	0.9244974873077075	0.9689260073168696	0.9272252346313772	all
2	nan	1.0	0.7450440684741179	-0.2988896268432608	-0.5739459713020217	-0.6301334075858414	mc2_l1
3	nan	nan	1.0	-0.1608165718934779	-0.48915506312870205	-0.5183291392691621	mc2_l23
4	nan	nan	nan	1.0	0.8517366635408867	0.8542447969997672	mc2_l4
5	nan	nan	nan	nan	1.0	0.960530559602973	mc2_l5
6	nan	nan	nan	nan	nan	1.0	mc2_l6

[truncated: 3 more sheets: panel_i, panel_j, panel_k]
