# Supplementary material for: In silico voltage-sensitive dye imaging reveals the emergent dynamics of cortical populations
Source: Nat Commun. 2021 Jun 15;12:3630. doi: 10.1038/s41467-021-23901-7 (PMC8206372; doi:10.1038/s41467-021-23901-7)
Supplement: Supplementary file 4 — Source Data [file 41467_2021_23901_MOESM4_ESM.zip › tabular_data/supp_figure1.xlsx]

## Sheet: panel_a_corrmat
	0	1	2	3	4	5	6	7	8	9	10	11	12	13	14	15	16	17	18	19	20	21	22	23	24	25	26	27	28	29	30	31	32	33	34	35	36	37	38	39	40	41	42	43	44	45	46	47	48
0	1	0.0496303	0.000571875	0.0877331	-0.0966103	0.154004	0.00609803	0.145385	-0.00937039	0.108324	0.0537124	0.0895866	0.174889	0.0468296	0.0876685	-0.115901	0.0968543	0.0410437	0.108183	0.0320186	0.0422608	0.122199	-0.00978601	-0.0685002	0.0338602	-0.0360387	0.163188	0.141058	0.0965976	-0.00344621	-0.0463831	0.164388	-0.00585173	0.0534068	-0.102109	-0.00784636	0.0573279	-0.00377303	0.0494168	0.079348	0.128272	-0.0588057	-0.0504249	-0.0642835	-0.0269469	0.250756	0.0809406	-0.00156666	0.182016
1	0.0357818	1	0.0193723	-0.0319439	0.111951	0.0567575	0.0341322	0.0740917	-0.0117604	0.0191207	0.14784	0.0234537	0.00761299	0.0171913	0.0074803	0.00959092	0.146579	0.00587996	0.13237	-0.0288143	0.151755	0.0883218	-0.0262383	0.110918	0.114824	0.0859448	0.0158862	0.0640131	-0.174535	0.184171	0.0657402	-0.0240509	-0.0304711	0.0397384	-0.128728	0.0542888	0.0885181	0.10005	0.0380588	-0.00879971	-0.0411263	0.00240971	0.137891	0.0511837	0.117383	-0.0446608	0.0453634	-0.0219825	-0.0135867
2	0.000902462	0.0154994	1	-0.0148769	0.121805	-0.055684	0.0296499	-0.0461545	0.014415	0.104643	0.00523763	0.117152	0.0624022	0.113652	0.00809083	0.0772652	0.0379388	-0.0651701	-0.00692815	-0.0396581	0.0621053	0.0551819	-0.00646213	0.0300363	-0.0376093	0.215335	0.113624	0.00601837	0.0136059	0.0052131	0.0564053	-0.014234	-0.0297323	0.158495	0.222147	0.155597	0.0519706	0.0300032	-0.00335289	0.0179454	0.067148	0.00318458	0.0103421	0.0395292	0.119622	-0.106231	-0.0124492	-0.0350349	-0.0292153
3	0.0546383	-0.0229984	-0.00801363	1	0.0900743	-0.0677799	0.236979	0.109473	-0.0372066	0.140107	0.13192	0.0714202	-0.0119909	0.0190138	0.0618916	0.04091	0.0804789	0.106386	0.104427	0.203365	0.108518	0.0325553	0.0555274	0.0600105	0.000276214	0.0792317	0.086114	-0.0683674	0.0137573	-0.00975027	0.0581265	0.161218	0.0612463	-0.0397445	0.0608715	-0.121651	-0.131058	-0.00485336	-0.0188253	0.0234809	-0.0208875	0.13779	0.0262694	0.0999496	-0.051522	-0.0742385	0.154759	0.125054	0.0415197
4	-0.0509731	0.0713762	0.0585809	0.0567756	1	0.132232	0.0857377	-0.0426392	0.242563	-0.0652838	0.208894	-0.128041	-0.0298346	-0.0140775	0.082978	0.092337	0.0837703	-0.0859605	0.13492	0.0821729	0.128662	0.0459979	0.0098412	0.0268994	-0.00171712	0.14612	-0.0386474	-0.0356321	0.159893	0.1304	-0.043327	-0.0686339	-0.0179104	0.0338245	0.0131617	-0.0512418	0.0390215	0.0463686	-0.0625647	0.0557645	-0.0553472	0.132974	0.00468649	0.0815992	0.0205064	-0.0875515	-0.0148216	-0.0325053	-0.0400527
5	0.0984533	0.0405587	-0.0246937	-0.03826	0.0591167	1	0.0449004	0.134018	0.159302	-0.0509508	0.088523	-0.0847086	0.0272514	0.015411	0.00737333	-0.0458901	-0.0253569	0.0870778	-0.0309148	0.00720325	-0.0881888	0.11998	-0.00384286	-0.0894406	0.253726	0.00190736	-0.0948131	-0.0408279	0.0776201	0.0111101	0.00764326	0.00665039	-0.0395885	-0.015078	0.0532984	-0.0302431	0.0184682	-0.057669	0.0786887	-0.0433942	0.021524	-0.0975994	0.0385405	-0.132679	0.00169401	0.0942726	-0.0534821	-0.014596	0.041838
6	0.00886322	0.0323298	0.0254421	0.167359	0.0389536	0.0260355	1	0.0666952	0.208393	-0.0832529	0.00706876	0.0892151	-0.0623853	-0.058958	0.0946599	-0.0114158	0.0133085	0.12494	0.0443043	0.0434464	-0.0307624	0.0825128	0.0978432	0.221904	0.0357531	-0.014276	0.0882747	-0.0121387	0.0583038	0.0772634	-0.0705808	-0.0631314	-0.0497243	0.0276473	0.0280686	-0.0223085	0.0811551	0.151806	0.0348406	0.0152653	0.0198783	-0.0369512	0.0720976	0.0744232	0.130577	-0.00518842	0.125102	0.0273382	0.0565205
7	0.0869611	0.042481	-0.0304933	0.0782956	-0.0328356	0.0767056	0.0322244	1	0.0452047	0.0444827	-0.0442741	0.206206	-0.109244	0.050702	0.0252824	0.101352	-0.00644978	-0.0136144	-0.0682695	0.0299305	0.097634	0.0757197	-0.0132175	0.0457817	-0.0180701	-0.0586572	-0.0587437	0.0424491	0.0186903	-0.00642557	0.0370936	0.0796012	-0.0386069	0.0219263	-0.00280259	-0.00873977	0.0377205	0.00311755	-0.0946842	-0.0695931	-0.0454815	0.0651197	-0.0216477	0.0730893	0.0744888	0.174574	-0.0273296	0.148804	0.164067
8	-0.00770874	-0.00710095	0.0133117	-0.0247574	0.182654	0.0734917	0.12994	0.0146488	1	-0.0922146	0.0493812	0.0606896	0.0177258	-0.0623959	0.0318647	0.19023	-0.00797234	0.0170923	0.0763393	0.1307	0.0378451	0.180573	0.0929009	0.0257515	0.0814353	-0.045034	0.157643	-0.0232726	0.208542	-0.0734938	-0.0674849	-0.0461348	0.164345	-0.0333521	0.144514	-0.0139874	0.0343948	0.0191649	0.0135358	0.0255488	-0.02126	-0.0228976	-0.0851072	-0.0260365	0.162787	0.106975	0.10485	0.119415	0.0333091
9	0.0423798	0.0185396	0.0523959	0.0993036	-0.0380729	-0.0298909	-0.0392846	0.0203624	-0.0497774	1	0.0435808	0.0475814	0.0455829	-0.0331513	0.0123502	0.0540164	-0.0269172	-0.0316138	0.0443793	0.0161188	0.046974	0.0903978	0.0272181	-0.0623161	-0.0549645	0.136204	-0.0249498	0.169249	-0.0430595	-0.0118591	0.135022	0.746911	-0.0338667	0.0991812	-0.00138489	-0.0248517	0.00383809	0.0262481	-0.0570451	0.142727	-0.065156	-0.00601335	-0.0436464	-0.0247478	-0.117403	-0.063191	0.0911443	0.115751	-0.0189782
10	0.0313269	0.129225	0.00855585	0.112002	0.126766	0.0470088	0.0141486	-0.0387761	0.0342364	0.028991	1	-0.0027975	0.0580053	0.0596252	0.0779475	0.049221	0.0683827	0.00346387	0.138457	0.0592985	0.16097	0.032034	-0.0353254	0.0365256	0.118803	0.299371	0.130496	-0.0264142	0.0685472	-0.0142286	-0.0120945	-0.0212054	-0.0410492	0.0619498	-0.109189	0.0608409	-0.0704581	-0.070607	0.0210542	0.0754073	0.0564917	-0.00696072	0.0501539	0.01827	-0.0337778	0.0564894	0.0143409	-0.0602054	0.00350856
11	0.0359731	-0.00258576	0.063258	0.0514984	-0.0873291	-0.0653828	0.0393078	0.120227	0.0253537	0.0389246	-0.0113538	1	0.140224	0.116521	-0.055055	0.0917483	-0.016651	0.0618372	0.0352584	0.0490614	0.118805	-0.0713667	0.126753	0.196142	-0.147494	0.0760155	0.118457	0.0313313	0.045775	0.0569628	0.0221099	0.0579242	0.122213	0.180596	0.0850342	0.00492241	-0.0431991	0.0459158	-0.0267821	0.0428112	0.121507	0.07805	-0.0611206	0.125944	0.184748	0.148299	0.0475475	0.0163015	0.0375475
12	0.094583	0.00974397	0.0439241	-0.0143082	-0.0216001	0.00892282	-0.0258166	-0.0675871	0.00159629	0.0111943	0.0512209	0.0724073	1	-0.0770316	0.0337446	0.0295671	0.0135835	0.0153542	0.0990342	0.031632	0.118802	0.0591002	0.266727	0.0869382	0.0956733	0.192073	0.130085	-0.0225964	0.0927429	-0.0290238	0.0118843	0.0626037	0.0437882	-0.0223739	0.0147426	-0.041328	-0.00876215	-0.103144	0.0681681	0.0607913	0.0345224	-0.00804876	-0.0619018	-0.0314754	-0.0562134	0.189394	-0.0046905	0.00209822	0.0188779
13	0.0173141	0.00940218	0.0598552	0.0199069	-0.0154104	0.00449199	-0.0195719	0.0260894	-0.0290764	-0.0229226	0.0380716	0.0617634	-0.0458968	1	-0.0132955	-0.0445207	-0.0332802	0.0453666	-0.0215571	0.0371911	0.000689518	0.0387221	-0.0681062	0.0371989	-0.0414317	4.40923e-05	0.0795955	0.203401	-0.0692079	0.0116833	0.112359	-0.0490262	-0.0236789	0.0990346	0.022033	0.148595	0.0631435	-0.0408051	0.0581861	-0.0150136	0.155729	0.0420729	-0.00319196	-0.00681287	0.0214389	0.0647087	-0.0724604	-0.0787618	0.0208064
14	0.0591394	0.0132572	0.00977118	0.0541042	0.0402853	0.0216238	0.0400186	0.0200735	0.0239436	0.0132601	0.067619	-0.0563789	0.00970837	-0.00591989	1	0.0641532	0.152957	0.00667362	0.0711965	0.0258137	-0.0311361	0.0501335	0.0779703	-0.0763485	0.0255607	-0.012679	0.00587999	0.0581903	0.293238	0.128909	0.102007	-0.00838346	0.0614782	0.0272945	0.0474617	0.0162851	-0.025311	0.0135923	0.122991	0.0540707	-0.025678	-0.0671944	-0.0540669	-0.00882517	-0.056707	0.0538299	-0.0462561	-0.00578562	0.00205775
15	-0.0608	-0.0113138	0.0469213	0.0114805	0.0182038	-0.0446136	-0.000660576	0.0442997	0.0584455	0.0110275	0.0336027	0.0396511	-0.0118722	-0.0174808	0.0489661	1	-0.0485227	0.0544702	-0.0314377	0.0451906	0.0741803	0.102232	0.0647262	0.121352	0.0418335	0.00733839	0.058162	-0.0693	0.191791	-0.107947	0.0449848	0.111482	0.104861	0.00733006	-0.0215658	0.134865	0.0270228	0.162664	-0.0232947	0.0822536	-0.0724806	0.119047	0.0264061	0.117696	0.0925967	-0.00508718	0.00673181	0.116518	-0.0086344
16	0.0546119	0.111076	0.0182869	0.0566209	0.0482185	-0.0154699	0.0133423	0.000121427	-0.00397573	-0.0194627	0.0297779	-0.0241544	0.00300793	-0.0206572	0.100999	-0.0262275	1	0.00451616	0.165085	-0.0090226	0.0671674	-0.0308571	0.0668049	0.0358588	-0.0757047	-0.0343796	0.0326852	-0.0467796	0.137131	0.0785567	0.0639852	-0.0398477	0.0684002	-0.0457227	-0.0217767	-0.0081842	-0.162418	0.110221	0.017301	-0.0253517	-0.00155825	0.038959	-0.00876678	0.0134829	0.0397551	-0.0443808	0.118462	-0.0286084	-0.0239731
17	0.0107909	0.0207453	-0.0422186	0.0323106	-0.0488136	0.0329156	0.0306245	-0.0234946	-0.0278994	-0.0123077	-0.00138117	0.0120787	0.00218945	0.0146115	-0.00304628	0.0264732	-0.0279396	1	0.153497	0.164763	-0.0662757	-0.0413502	0.059899	-0.0138634	0.0493051	-0.0148222	-0.0171238	-0.0194187	0.116675	0.0114455	0.0402165	0.0279399	0.000522982	0.12487	0.0866782	0.0742969	0.122817	0.18512	0.0794257	0.00169845	0.0762315	-0.0153311	-0.080735	0.0267008	0.146493	0.128585	-0.032812	0.0886774	0.0737027
18	0.0737509	0.097534	-0.0136067	0.0742106	0.0553992	-0.0259502	0.0271738	-0.0370534	0.0430042	0.0627552	0.058927	-0.0104836	0.0524909	-0.00629903	0.0404334	-0.0185898	0.109676	0.0827212	1	0.319331	0.137486	-0.0845927	0.0121384	0.0069844	-0.113198	0.114756	0.0768411	-0.111166	0.00339804	0.137144	-0.0394421	-0.017727	0.0187285	0.00196835	-0.0383891	-0.0360866	-0.0400415	-0.0417278	-0.0497368	0.0736764	0.107695	0.0285544	-0.0348821	-0.0765101	0.0345587	-0.0919465	-0.0807642	-0.0502129	-0.00678688
19	0.0086699	-0.0142466	-0.021229	0.10892	0.0225441	-0.00287896	0.00831131	0.0046175	0.137246	0.00123147	0.0398725	0.0360644	0.00706901	0.0310839	0.0150955	0.00333502	-0.00711947	0.0538903	0.203758	1	0.0995528	-0.0291096	0.0663835	0.0380514	-0.0175715	-0.0140741	0.129297	-0.0390867	0.0834861	-0.0323572	-0.102304	0.0933316	0.0721078	-0.08273	0.0464053	-0.008041	-0.0341712	-0.0573891	-0.0682621	8.74017e-05	0.0336509	0.0586627	0.0146069	-0.0658567	0.0590403	0.0404217	-0.0140801	-0.0477787	0.0454126
20	0.00433821	0.104168	0.0299708	0.0658159	0.046878	-0.0345086	-0.0294638	0.0440891	0.00840884	0.037124	0.105634	0.050745	0.0762636	-0.0136045	-0.0277008	0.0487883	0.0343801	-0.038514	0.0630709	0.0466715	1	-0.00415322	-0.0129997	0.0840025	-0.0272632	0.0541219	-0.0205421	0.155254	-0.116228	-0.0664915	-0.0296213	0.076867	0.0115121	0.227204	-0.0230627	-0.0172042	0.0661127	-0.0412757	0.0365297	0.0661078	0.0179937	0.368909	-0.0325022	-0.0360007	-0.00214404	-0.053205	0.0488257	-0.0586603	-0.072865
21	0.0886546	0.0583613	0.0305499	0.0360578	0.0200072	0.0714151	0.0550675	0.0344678	0.109381	0.0439785	0.0176248	-0.0468619	0.0419182	0.0161311	0.036232	0.0271406	-0.0222922	-0.0207138	-0.0576671	-0.0224906	-0.00415935	1	-0.000330323	0.0737823	0.0320725	0.130733	0.0857937	0.00289542	0.0254265	-0.0634671	0.0548084	0.0985985	0.0170082	0.0319859	-0.0302757	0.0985744	-0.00775235	0.0487259	0.0881966	0.100639	0.0678858	-0.0317905	-0.0395503	0.0438859	0.0420251	0.0381949	0.0736042	0.0392685	-0.0785374
22	0.00699178	-0.0174566	0.00676584	0.0401359	0.012842	-0.00430099	0.0339817	-0.0103735	0.0536938	0.00731102	-0.0178584	0.0454978	0.134486	-0.0144549	0.0406426	0.0206544	0.0456651	0.0211501	0.0140128	0.0273017	-0.0211031	-0.0200114	1	0.124108	0.0175297	-0.0591879	0.113145	0.0194104	0.227109	-0.0672525	-0.05741	-0.0391708	0.0313236	-0.0484707	-5.91703e-07	-0.0750242	-0.0476788	-0.0292938	-0.0734129	0.0161439	0.00559442	-0.0269807	0.047879	-0.0273105	0.0110091	0.0397661	0.134341	0.0353754	-0.0569449
23	-0.0337658	0.0623386	0.0108378	0.0355994	0.00562214	-0.0501627	0.136621	0.0182234	0.00463538	-0.0356015	0.023248	0.0672082	0.0244523	0.0106344	-0.048819	0.045663	0.0206384	0.000466122	0.000172505	0.0116823	0.0299601	0.0383801	0.0644964	1	-0.036249	0.108919	-0.00916996	-0.0195364	-0.0276845	-0.0313295	-0.0744306	-0.0707729	0.0524031	-0.0765367	0.0189609	-0.0445866	-0.000160265	0.00921689	-0.0118912	0.073305	0.00467939	0.0762952	0.0105988	-0.0213346	0.264796	-0.0664542	0.111627	0.0562029	0.0213856
24	0.00902358	0.0695555	-0.0137001	0.0209493	0.00241899	0.134073	0.0291764	-0.00194395	0.0398252	-0.0312244	0.0748709	-0.0854209	0.0575441	-0.0217167	0.0300774	0.0261947	-0.0448633	0.00475673	-0.0636901	0.000162318	-0.0114118	0.0217438	0.0259119	-0.0190761	1	-0.0450659	0.00854079	-0.0505501	0.0971771	-0.0385542	0.0255493	-0.021748	-0.0471463	-0.0336532	0.114842	-0.0214419	0.0256773	-0.063654	0.197197	0.000650703	-0.0282739	-0.0825121	0.0108974	-0.0742178	0.110197	0.109255	0.0862399	0.0456876	0.00674986
25	-0.0200156	0.0833158	0.180309	0.077721	0.088818	0.00538556	-0.0149291	-0.044014	-0.0340939	0.0905626	0.269283	0.0618069	0.163987	0.00557264	-0.00609673	0.000818528	-0.0282861	-0.013114	0.0441181	-0.00969871	0.0543908	0.110549	-0.0359314	0.0698176	-0.0333688	1	-0.0544156	0.0207104	-0.104604	0.098497	0.0421781	-0.0471817	-0.0711312	0.069822	0.0614278	0.0465807	-0.0416538	-0.0752292	0.0477703	0.0768106	-0.0697989	-0.0639064	0.00938777	-0.0495969	-0.11298	-0.115986	0.00577793	-0.105948	0.0835018
26	0.172468	0.0132534	0.0622278	0.0553332	-0.0138715	-0.0500613	0.0619988	-0.034096	0.0748501	-0.0143104	0.0756527	0.0519482	0.0616189	0.0211646	0.00443973	0.0148663	0.0230351	-0.0194686	0.0579387	0.0791068	0.027266	0.0541876	0.0381922	-0.0110802	0.00734185	-0.0331319	1	-0.0162634	0.264274	-0.0565983	-0.0167905	-0.0543877	0.0552143	-0.0401892	-0.0139296	0.0214696	-0.00556892	-0.0473611	0.0469914	0.132537	0.0540771	-0.0262844	-0.00627792	-0.0158567	0.105767	0.156102	0.0151309	0.0593415	0.00113472
27	0.0580338	0.0406778	0.00828288	-0.0385527	-0.0121236	-0.0141662	-0.0026214	0.0259016	-0.0155088	0.0928023	-0.0112211	0.0205338	-0.0154869	0.105595	0.0463212	-0.0233405	-0.0286394	-0.00828318	-0.0670417	-0.0212718	0.0762195	0.000692909	0.000434384	-0.0106622	-0.0262002	0.0126994	-0.00609502	1	-0.0761487	0.0354436	0.0839133	0.071559	-0.0599759	0.152548	-0.0768612	-0.0503539	0.161722	0.0073408	0.00284817	0.00632212	-0.0126319	0.0352469	-0.0618077	-0.000663991	-0.114169	0.0697893	0.0399761	-0.0883236	-0.0230946
28	0.0628824	-0.118412	0.0077118	0.000294471	0.0763783	0.0311389	0.0482982	0.000732778	0.0998362	-0.0277477	0.041438	0.0200345	0.0369003	-0.0332057	0.195026	0.0600212	0.0929758	0.143192	0.0184782	0.037354	-0.032836	0.026493	0.0964457	-0.00578609	0.0712443	-0.0668684	0.224385	-0.0358633	1	-0.0970146	-0.0880746	-0.000309347	0.0645492	0.00849734	0.125262	-0.0114537	-0.0687809	-0.00358379	0.0323961	0.0871696	-0.00330348	-0.0460812	0.0757862	-0.024941	0.0795933	0.113615	-0.0635093	0.164278	-0.0452107
29	-0.00288848	0.126372	-0.00441883	-0.00507667	0.100311	0.00663079	0.0598855	-0.00527206	-0.0337386	-0.00630343	-0.00832961	0.041633	-0.0114039	0.0156016	0.0795402	-0.0341701	0.0335841	0.00326131	0.0694831	-0.0194351	-0.0488639	-0.0308699	-0.0339658	-0.0123854	-0.025932	0.0583308	-0.0257767	0.0141219	-0.043486	1	0.0228059	-0.0943091	0.0311635	0.0811871	-0.00264516	-0.0201401	0.121627	0.0376379	0.12384	-0.0467142	-0.0674873	0.0187501	-0.0109141	0.0194647	-0.0881589	-0.00490236	-0.0217997	-0.12116	0.0672378
30	-0.0301402	0.0414604	0.0317724	0.0421895	-0.0293379	-0.000664066	-0.0310847	0.0114643	-0.0291307	0.0629236	-0.0020977	0.00292383	-0.0041673	0.0468803	0.0665494	0.00825633	0.084041	0.0246651	-0.0319819	-0.0418633	-0.0194752	0.0147263	-0.0358447	-0.0353663	0.0125664	0.028397	-0.0110901	0.0426613	-0.0411826	0.00456216	1	0.101723	-0.127005	-0.00165134	0.10934	0.129073	0.0422155	0.106507	-0.0224522	-0.0028847	0.129368	0.0120914	0.0784109	0.0289623	-0.0287628	-0.0569814	-0.063133	0.0173217	-0.00606085
31	0.117138	-0.0224563	-0.0238784	0.151895	-0.0461623	0.00752913	-0.0427671	0.0489703	-0.0387379	0.625213	-0.0167023	0.0512464	0.0568774	-0.0337095	-0.00652885	0.0484083	-0.0317623	0.0303979	-0.010528	0.049095	0.061015	0.0617079	-0.0269552	-0.0390531	-0.00982076	-0.046118	-0.0382573	0.0626012	0.00633175	-0.0655152	0.0794244	1	-0.065889	0.0981739	0.0593754	0.00418575	0.100573	0.0260197	-0.0748739	0.0964084	-0.0522308	0.0167059	-0.0262164	-0.00257936	-0.0791572	0.0172991	0.0716184	0.174276	0.00150359
32	-0.00717779	-0.0335866	-0.0158385	0.028074	-0.014487	-0.0107957	-0.016432	-0.0126716	0.082658	-0.00627596	-0.0358599	0.0624803	0.00797545	-0.0165607	0.0516531	0.0313171	0.0364477	-0.010112	-0.00210694	0.0150967	-0.00471178	0.0156637	0.0333592	0.00521876	-0.0257747	-0.0486674	0.0240198	-0.0332919	0.0411647	0.0186319	-0.0602471	-0.0415992	1	-0.065763	0.082519	-0.0296617	0.020592	-0.0737055	0.0545612	-0.00247544	0.0012111	0.0323519	-0.10146	0.0101849	-0.0351447	0.16509	0.168354	-0.0198178	-0.0112705
33	0.0138496	0.0207839	0.0799847	-0.0206802	3.86753e-05	-0.0276255	-0.0144251	0.014412	-0.0212817	0.0339453	0.0209977	0.100776	-0.0106512	0.0532233	0.0103905	-0.00112464	-0.0353864	0.0400082	-0.0121357	-0.0307631	0.123486	-0.00348052	-0.00751401	-0.0541005	-0.0299076	0.0288895	-0.0119273	0.0881071	0.00406501	0.0243202	0.00624939	0.0683241	-0.000302438	1	0.0772396	0.0410804	0.145538	0.0615829	0.0263016	-0.0335672	0.0721928	0.10925	0.0127855	-0.0344856	0.00109885	0.0766662	-0.0736084	-0.0238613	-0.0025716
34	-0.0516897	-0.0909296	0.18894	0.0463012	-0.00181164	0.0218093	0.00670415	-0.00555515	0.0724847	-0.0159111	-0.0592213	0.0392095	-0.00630958	0.0091267	0.0150595	-0.0145136	-0.0183225	0.0271712	-0.0210332	0.0179962	-0.0147312	-0.0182016	0.00771012	-0.00467825	0.100872	0.0563396	-0.00263956	-0.0412665	0.0633175	-0.0176473	0.0510993	0.00418405	0.0400588	0.054377	1	0.0783045	0.066427	0.00144882	-0.0141721	-0.0224454	-0.0159293	0.0156465	-0.0246116	-0.00977032	-0.0298152	-0.0285014	-0.0111263	0.00846112	0.0079653
35	-0.00046969	0.00523965	0.0302003	-0.0466752	-0.027251	-0.00691537	-0.0199325	-0.00740373	-0.0100963	-0.0039396	0.0158217	-0.00571367	-0.00768533	0.0549574	-0.00521502	0.0389204	0.00222461	0.0369209	-0.0169523	0.00272002	-0.0252835	0.0145003	-0.0136823	-0.0128825	-0.00506382	0.0204609	-0.0030618	-0.0168013	-0.00704495	-0.013726	0.0665466	0.0128714	-0.0156978	-0.00570896	0.0194101	1	0.0446013	0.0102614	0.0357416	0.085867	0.0688086	-0.0280683	0.0553959	0.0733003	0.0727948	-0.0271044	-0.0486721	0.0201298	-0.0225145
36	0.0230278	0.0688668	0.0233253	-0.086317	0.0258613	0.0149681	0.0436203	0.0152524	0.0125492	-0.00144417	-0.0417306	-0.015092	-0.00686117	0.0324435	-0.024796	0.0248758	-0.0956498	0.0716723	-0.0185571	-0.0186767	0.00851303	-0.0105485	-0.00579943	-0.00189606	0.00327965	-0.0267596	-0.00647128	0.0946547	-0.030396	0.0623499	0.0176789	0.0699468	0.0168574	0.0719731	0.0213412	0.00988272	1	0.0744765	0.0165051	-0.109982	0.00311961	0.0640418	0.0222408	0.0167973	0.0428904	0.153946	0.0108963	-0.0107135	0.0382281
37	-0.00885805	0.0626738	0.0078847	-0.0178009	0.0305923	-0.0284642	0.0557769	0.00290275	0.0125942	0.013977	-0.0425302	0.0319071	-0.0533554	-0.0264333	0.0157654	0.0798353	0.065687	0.0806881	-0.0177745	-0.0217007	-0.00800003	0.0220824	0.00108895	-0.00129433	-0.0318313	-0.0439961	-0.021995	0.00529936	0.0025401	0.0135836	0.106329	0.00874503	-0.0275272	0.0278392	-0.00593804	-0.000465366	0.029464	1	-0.016985	0.0136721	0.00344199	0.0245543	0.0218595	0.100068	0.0863555	-0.0191442	0.0252733	0.11393	-0.0219725
38	0.010049	0.0401582	0.000321304	-0.0152414	-0.0286231	0.0451733	0.0149996	-0.0540276	0.00199357	-0.0372657	0.0292338	-0.0123634	0.037651	0.037543	0.0828766	-0.00213408	0.00666205	0.0285222	-0.0240578	-0.0389179	0.00330947	0.0488619	-0.03582	-0.0043824	0.0906859	0.0451029	0.014819	-0.0085148	0.0138753	0.0694307	-0.00862414	-0.0644091	0.0269666	0.0065819	-0.00972636	0.00897105	0.0093899	-0.0135431	1	0.105388	0.0171643	-0.0143674	-0.0266283	-0.0180647	0.107408	0.0520464	-0.0694528	-0.00235476	-0.0491556
39	0.0276211	-0.00972563	0.00912588	0.0174263	0.0185215	-0.0288413	0.0058389	-0.0350543	0.00521795	0.0479983	0.039215	0.0188104	0.0236948	-0.0121158	0.0285762	0.0111593	-0.00691439	0.00325421	0.0113381	-0.00570687	0.00780755	0.0482248	-0.000875578	0.0452124	-0.00363609	0.0385931	0.0625121	-0.00246132	0.0403323	-0.0248855	0.0161507	0.06522	0.00681915	-0.0343518	-0.0128481	0.0411262	-0.0417838	-0.0204691	0.0366867	1	-0.0125613	-0.0563586	0.0463972	-0.000135339	0.0574555	-0.0283246	0.0203679	0.0586449	-0.020382
40	0.0506166	-0.0253764	0.02741	-0.008174	-0.0191775	-0.00312942	0.00348921	-0.0214048	-0.013055	-0.0279491	0.0280078	0.0527656	0.0398989	0.0507966	-0.0124187	-0.0113243	0.000656302	0.0456159	0.0344925	0.00443679	-0.00618116	0.0179581	0.0123224	0.0214031	-0.0179587	-0.0361306	0.0183093	-0.00563253	-2.17122e-05	-0.0217344	0.0440921	-0.0257859	-0.0161627	0.0272237	-0.00324391	-0.00514902	0.0224	-0.00183785	0.00602775	-0.00487187	1	0.0289116	0.0772469	0.000253115	-0.00839756	0.168027	-0.00291074	-0.0045919	-0.0323569
41	-0.0369677	-0.00603367	-0.00784992	0.0897299	0.0567993	-0.0546862	-0.0177607	0.0131808	-0.00374383	-0.00358876	0.00812422	0.0365364	-0.00175209	0.0233642	-0.0351791	0.0627665	0.0220647	0.00848457	0.0138182	0.0270876	0.198278	-0.0229991	-0.00948842	0.0136077	-0.0364713	-0.0440202	-0.011175	0.0191711	-0.0201468	0.0303559	0.000269051	0.0109426	0.00905011	0.0491864	0.00905545	-0.0117397	0.0540502	0.00638002	-0.00352477	-0.0145618	0.0466439	1	0.113271	0.0262657	0.0262316	-0.0759844	0.00641373	-0.016492	-0.0785669
42	-0.0376994	0.103735	-0.00145118	0.0195126	0.00277672	0.0264101	0.0197614	-0.0098025	-0.0466155	-0.0295078	0.0523318	-0.0162943	-0.0320559	-0.00255951	-0.0396206	0.013183	0.000894753	-0.0406795	-0.0107772	0.00614724	0.00993267	-0.0367984	0.00249713	0.00320716	0.00253397	0.00939189	-0.000969078	-0.0298308	0.0327069	-0.00311529	0.0379637	-0.0167887	-0.0507039	0.00529746	-0.0129483	0.00774769	0.0105834	-0.00435459	-0.0220488	0.0105037	0.0336643	0.0721506	1	0.0210276	0.0587051	-0.143682	-0.0106046	0.124401	0.0117039
43	-0.0418279	0.0268102	0.0205498	0.0634199	0.0394583	-0.0738753	0.0617915	0.0312851	-0.00970072	-0.0220565	0.0100936	0.0753771	-0.0184284	-0.0151901	-0.00249576	0.0519494	0.0106628	0.00249959	-0.0456855	-0.032525	-0.00760944	0.0291598	-0.0187023	-0.0115824	-0.0392571	-0.0340933	-0.00951925	0.00334417	-0.0106024	0.00831623	0.00830777	-0.016541	-0.0206352	-0.00664783	-0.00905448	0.0282827	0.00916237	0.048559	-0.00853184	-0.0106145	-0.0025367	0.00673869	0.00344719	1	-0.103108	-0.0030687	-0.0482987	0.11276	-0.0111306
44	-0.0159875	0.0907308	0.0835037	-0.0515664	0.0046659	-0.00561554	0.0857194	0.0369681	0.0987398	-0.0901264	-0.0269824	0.107599	-0.0267902	0.00396275	-0.0285603	0.037263	0.0353927	0.0742662	0.0285093	0.0395952	-0.0158291	0.0301264	0.00585412	0.135497	0.0641777	-0.100216	0.0585827	-0.0955205	0.0472376	-0.063156	-0.0206224	-0.0755664	-0.00500642	-0.0054111	0.00399298	0.0194554	0.0211114	0.0395099	0.0705937	0.0279118	-0.00412313	-0.0157009	0.0462822	-0.0647791	1	-0.0129696	-0.00366568	0.200699	-0.00501044
45	0.16692	-0.0373005	-0.0671124	-0.0643853	-0.0621459	0.0733001	0.00721439	0.120792	0.0598035	-0.0368899	0.0548003	0.0971639	0.131252	0.039058	0.0387314	0.0119819	-0.0251702	0.0740238	-0.05419	0.0277003	-0.0383306	0.0252613	0.0247516	-0.033875	0.0787203	-0.105802	0.0996517	0.0442877	0.0764676	0.000246862	-0.029299	0.016876	0.101498	0.0457631	-0.0130443	-0.00486998	0.0981167	-0.000494708	0.0216671	-0.003399	0.0877639	-0.046862	-0.080508	-0.00562345	0.0102645	1	-0.0576592	0.0199511	0.0797131
46	0.0361358	0.0330917	-0.0086778	0.0955757	-0.00372419	-0.0213927	0.140426	-0.0141119	0.0686913	0.0443963	0.015327	0.0312481	0.00194968	-0.0318297	-0.0229784	0.00609095	0.0634045	-0.0370097	-0.0417634	-0.00572376	0.0252874	0.0336504	0.0662636	0.027486	0.0435466	0.00544453	0.00542865	0.0214194	-0.0272849	-0.00656826	-0.0259454	0.0330838	0.0978424	-0.0256111	-0.00631524	-0.0122308	0.00927825	0.0021857	-0.0514968	0.003113	-0.00259543	0.00440647	-0.00406213	-0.0205583	-0.00356859	-0.0298091	1	-0.0460354	0.0712179
47	-0.00358812	-0.0222621	-0.0200271	0.0766167	-0.0129831	-0.00921851	0.027715	0.156069	0.0735993	0.0512174	-0.043213	0.0182622	-0.00128557	-0.0426831	-0.00474486	0.0610215	-0.0175787	0.0411325	-0.037395	-0.0266827	-0.0193083	0.0168548	0.0287825	0.0241229	0.0263326	-0.0814687	0.0457402	-0.0523239	0.103379	-0.0658188	0.00426028	0.113538	-0.0165083	-0.00861971	0.00646222	0.0143322	-0.00705024	0.0675166	-0.000151825	0.0118938	-0.000479958	-0.00746612	0.0832172	0.0564171	0.143931	0.023343	-0.0237654	1	0.0204263
48	0.179598	-0.0134385	-0.0270642	0.0316215	-0.0232181	0.0236689	0.0420403	0.107611	0.0178874	-0.0179715	-0.0139682	0.0306439	0.0167189	0.000831695	0.00722522	-0.0117268	-0.0110578	0.0444335	0.00595148	0.0307214	-0.0459694	-0.0415991	-0.0270918	0.0233889	0.00122584	0.0667135	0.00360687	-0.00982217	-0.00922555	0.0400575	-0.00646056	0.00220428	-0.0104149	0.00840828	0.0130993	-0.0074308	0.013341	-0.00593565	-0.0223844	-0.0131589	-0.00503346	-0.0491829	0.0112073	-0.0105706	0.00961375	0.0614348	0.0365288	0.0133895	1
49	0.0681881	0.00596072	0.0350715	0.0650322	-0.0269074	-0.0601517	0.0348046	-0.0667704	-0.0228325	-0.00355949	0.0436846	0.00588692	0.0439129	0.00876998	-0.0020701	0.0233402	-0.0407054	0.0914326	0.0587196	0.0115058	0.0534334	0.0283441	0.0332424	0.0494808	0.111563	0.0284341	0.0548527	-0.0391015	0.0293685	-0.0768683	-0.045387	0.0420471	-0.0201465	-0.0119222	0.0156033	0.00411997	-0.00647325	-0.0248664	0.0194485	0.00764914	0.0516535	0.0114105	-0.0318836	-0.00182239	0.0267749	0.00335086	0.0657743	-0.0304601	-0.00223242
50	0.143497	0.0100274	-0.00715611	0.0031057	-0.00802701	0.0564449	0.0173146	-0.0469036	0.0309829	-0.0172685	-0.0345138	-0.0561448	0.0981001	-0.023787	0.0437787	-0.0265176	0.060881	0.102293	0.163322	-0.0171294	-0.0477457	0.000221091	-0.00561641	-0.0235116	-0.0116339	-0.0483847	0.0757886	0.0397392	0.0424061	0.0614173	0.000957114	0.0425918	-0.0124499	0.00183926	0.0364935	0.00259644	0.0251468	0.0098569	0.0179714	0.0301954	0.0168636	-0.0515741	-0.0178101	-0.0472274	-0.0805252	0.0979961	-0.025629	0.0880302	-0.00377185
51	0.0270612	-0.0163499	0.0595735	0.236025	0.0290484	-0.0350099	0.00595121	0.0305761	0.0123886	0.15734	-0.0193578	0.00667532	-0.0268691	-0.0255516	-0.0315838	0.0321353	-0.0154689	-0.00707309	0.00692154	0.092592	0.0105386	-0.00342659	-0.000977494	0.00357272	-0.0321394	-0.0220304	-0.0130021	0.00812484	-0.0156569	-0.00885928	-0.00667142	0.188136	0.0188548	-0.0280302	-0.0349264	-0.00874901	0.0190499	0.0096337	-0.0200644	0.00425075	-0.0303528	0.0559702	0.0119927	0.0669945	0.0274241	0.0111814	-0.000510651	0.173528	0.0139579
52	-0.00311719	-0.00617676	-0.0516914	0.034236	0.0153726	0.0816959	-0.0425093	0.0299147	-0.0163115	0.0498256	-0.0547307	-0.0316269	0.0201479	-0.0241246	0.00536442	0.0332556	-0.0382925	0.0103217	0.0101112	0.0352902	0.00870039	-0.0272505	-0.0148792	-0.0146407	0.13977	-0.0318704	0.00232987	0.016024	0.084402	0.00317121	-0.00506346	0.104381	-0.00260649	0.0171903	-0.0148301	0.00578661	0.0398247	0.00120043	0.0170979	0.0364875	-0.0248613	0.0460967	0.0345244	-0.0131087	0.0264509	0.0304414	-0.00868516	0.121271	0.0081223
53	0.0185514	0.00142313	-0.00362557	-0.0118597	0.0256764	-0.0649116	0.0030938	-0.0200759	-0.0062468	0.0316234	-0.0892812	-0.0919595	0.0551932	0.0143322	-0.0325635	-0.0310558	0.0456765	-0.0295284	-0.0123774	0.00567081	0.0429434	0.0266213	0.0542977	-0.0270869	-0.00326537	-0.02051	0.0749921	0.0231939	0.0252178	-0.0199026	-0.0268468	-0.0346316	0.00543452	-0.0637865	-0.0046867	0.0358164	0.0103046	-0.0120688	-0.0462301	-0.0263237	-0.0353112	0.0218735	-0.00476806	-0.0531448	-0.120824	-0.0553457	0.0210075	-0.0103431	-0.0136062
54	0.0186084	0.0428587	-0.000512227	0.0569727	0.060746	-0.00206268	0.047312	0.0127933	-0.00988949	0.0032685	0.0743333	0.00785907	0.0216508	0.0267203	0.0129767	-0.0401372	0.0824301	-0.0579712	-0.000107751	0.0151308	0.0243466	0.0976443	0.0520544	0.0108173	0.0255013	0.0752572	0.00829413	-0.000816002	0.0933442	-0.025956	-0.0201759	0.0183108	0.0285279	0.0285629	-0.0315499	0.0273465	-0.0342476	-0.0361287	-0.0453347	-0.0303428	-0.0166251	0.00611253	0.0279191	-0.0272527	0.0586209	-0.0155958	0.0233749	-0.00535894	-0.0097771
55	0.0237208	0.0891562	0.0151389	0.0753907	0.0362269	-0.0101703	0.0438211	-0.077759	0.0493542	0.0180671	0.0547472	-0.0104231	0.0999101	-0.051901	0.0724986	-0.00417273	0.0422713	-0.0451673	0.101495	0.0483551	-0.00389076	-0.0265987	0.0486039	0.0460004	-0.0234183	0.0812118	-0.0223333	-0.0393342	-0.0200792	0.06263	-0.0412061	0.0135836	-0.0208197	-0.0285858	-0.0203037	-0.0163325	-0.0453109	-0.00239656	-0.0577387	-0.0201103	0.00229159	-0.0255566	0.0318901	-0.0170675	-0.0237851	-0.0732425	0.0194515	-0.01107	0.0382263
56	-0.00531519	0.122286	0.00916538	0.00667118	0.116111	0.0269221	0.0986911	-0.0508362	-0.0116236	-0.0317574	0.00863686	-0.0628051	0.0375311	-0.0221666	0.0860943	-0.038735	0.0546364	0.0019729	0.0571583	0.00456849	0.0190359	0.0847749	-0.00747342	0.0199963	-0.0103877	-0.0209971	0.0699429	-0.0555939	-0.00830362	0.0410985	-0.015122	-0.0218273	0.0698604	0.0489365	0.000489914	-0.0121081	-0.0238892	0.0869248	-0.0425622	-0.0135797	-0.00881971	0.0130172	0.0307715	-0.025321	0.0542631	-0.0803575	-0.0119743	-0.00524399	-0.0259447
57	0.0442067	-0.0107298	-0.0343771	0.0696267	-0.015685	-0.0626853	0.0327859	-0.0359503	0.0249134	0.0684672	0.00633871	-0.00269876	0.00728576	-0.0155684	0.0317172	-0.00233194	-0.0474403	0.00979856	-0.0917119	-0.0283297	0.023516	0.0268069	0.020744	-0.0424379	0.0765105	-0.0169626	0.014693	0.0269689	-0.0319985	-0.00893699	-0.0627398	0.0165611	0.0694686	0.00192804	-0.0310181	-0.0162363	0.0670021	0.0308589	0.0842955	-0.0112566	-0.00634744	-0.00444142	-0.0631706	0.131229	-0.0337342	0.0489015	0.102716	0.0460348	0.0365883
58	0.0144619	-0.0245196	-0.0502217	0.132172	-0.0175717	-0.0720982	-0.0451519	0.0656226	0.139238	0.102967	-0.139958	-0.011035	-0.0106792	-0.0707564	0.101131	0.0906396	0.047012	-0.0375149	-0.00161809	0.0857224	0.0383448	0.0532204	-0.00249302	0.00695087	0.0534642	-0.0380234	-0.045668	-0.0499848	0.0934328	-0.0487326	-0.02474	0.139982	0.221649	-0.0500603	0.124575	-0.0205313	-0.0194406	0.0345022	-0.0102651	0.0049891	-0.0233202	0.0193782	-0.0201358	0.000330896	0.0524313	0.118403	0.0370289	0.0982644	-0.0276797
59	-0.0679571	0.0460983	-0.0230508	0.0102044	0.0544668	0.0245174	0.0796579	-0.0107196	0.0767739	-0.000156558	0.316206	0.0352144	0.0723661	0.0102569	-0.0443888	0.0649968	-0.0350142	-0.0181979	0.0108495	0.0396851	0.0638504	0.0739525	0.0248274	0.0913187	0.0293814	0.155404	-0.020538	0.0518542	-0.00587215	-0.0240176	0.0406307	-0.0388166	0.00964022	0.00582212	-0.0155684	-0.00223918	-0.0177582	-0.0295223	-0.0071429	-0.00748414	0.04134	0.0317736	0.074779	0.0292939	0.00541517	0.0163507	0.00896015	-0.0209691	0.00937565
60	0.0818866	0.065195	0.0994347	-0.0387411	0.00744551	-0.0154222	0.0143246	-0.0610744	0.0415466	0.0377163	0.044828	0.0206089	0.0726638	-0.0119817	-0.027593	-0.00420076	-0.0467698	-0.00725205	-0.0171905	0.0107045	-0.0157086	0.0570848	-0.0068854	0.00573574	0.0816633	0.00354929	0.26291	-0.0401342	0.179555	0.014431	0.00448143	0.0348667	0.000963303	0.022038	0.0726971	0.0359529	-0.0224303	0.0138252	0.0119906	0.0236405	-0.0354817	-0.00581191	-0.0373796	-0.00512903	0.0608881	0.0228664	-0.0249817	0.0179781	-0.0463291
61	-0.00394294	0.0300288	0.030564	0.000553114	0.0656789	0.0527007	-0.0174281	-0.0152929	0.00136912	-0.0316885	0.0601298	0.0201072	0.0125669	0.0385114	-0.0106963	0.0146658	-0.0197005	-0.00243778	0.0113432	0.0189406	0.0562915	0.0125942	-0.0146743	0.0166009	0.00865451	0.112964	-0.0129773	0.00555279	-0.00267218	0.0342652	-0.0324142	-0.0167971	0.00283769	0.00812667	0.0165541	-0.009305	0.0335943	0.0136723	0.019028	-0.0123674	0.00152823	0.046866	0.0141978	-0.0271082	0.00928033	-0.0117464	-0.00277189	-0.00978589	0.0347697
62	0.00591568	0.0283742	0.0447928	-0.0168867	0.0714274	0.0552709	0.0247304	-0.0334664	0.11989	-0.00729189	-0.0160315	0.00317985	0.0129538	-0.0101356	0.0386204	0.0165437	-0.0362174	-0.0200241	-0.0119174	-0.00497204	0.0424765	0.0584528	-0.00449964	-0.00749323	-0.00996158	-0.0399957	-0.0197602	0.012015	-0.00571683	0.0110576	-0.00274226	0.0711302	-0.0252227	0.0296122	0.0191006	0.00776333	0.0878303	-0.0166354	0.0436758	-0.00304675	0.00517181	-0.0102087	-0.00956062	0.00834231	-0.00347367	0.0612657	-0.0147764	-0.010815	0.0133861
63	-0.0269197	-0.0552944	-0.0123494	-0.00469259	0.0528418	0.0596346	-0.0104286	0.0162864	0.139465	-0.0865995	-0.018258	-0.033864	-0.0236858	0.0568297	0.0904528	0.0486971	-0.0339062	-0.0730573	-0.0805212	-0.040142	-0.0446465	0.0957399	0.0586691	0.0222759	0.0866107	-0.0637576	0.0516892	-0.0808143	0.144177	0.0351634	0.0227026	-0.0769815	0.126492	-0.0569429	0.113047	0.0529111	-0.00300405	-0.0230673	0.0192837	0.0134775	0.0276772	0.0400586	0.0874163	-0.0217427	0.0589479	-0.0886885	0.0233731	0.112528	0.0210605
64	0.0411901	0.0129799	-0.0106954	0.0636766	0.0661324	0.0237305	-0.00342649	-0.00585676	0.0427672	-0.022108	0.0544063	0.0129696	-0.0257712	0.005386	0.041492	0.036239	-0.000155871	-0.0397845	0.0160877	0.0278465	0.0351583	-0.00327456	-0.00456151	0.0566112	-0.0492636	-0.0569628	0.0487192	-0.0132112	0.0184805	-0.00119077	-0.0482859	-0.00092033	0.113713	-0.0165748	-0.00813874	0.00855482	0.0213407	-0.0190655	0.000399219	0.0630482	-0.0112948	0.0311656	0.0508095	0.00755396	-0.00162876	0.0448583	-0.0256068	-0.0070375	-0.0277929
65	0.0302869	-0.0415453	0.0186702	-0.0598287	0.0673084	0.0700568	-0.0232264	-0.0312166	0.00481415	-0.0124355	0.021386	0.0223072	-0.0106464	-0.00471242	-0.0186114	-0.00974373	0.0409314	0.0117342	-0.00205487	0.0376116	0.0873616	0.0177917	-0.012211	-0.0353031	-0.024354	0.0010258	0.00317403	0.111327	0.0778652	0.0441826	-0.0122471	-0.0102927	0.00973722	0.000823374	0.00293416	0.00207337	-0.0141125	0.0348435	0.0502543	-0.0200339	-0.0040223	0.0869394	-0.0204028	-0.0305341	-0.0322976	-0.059409	-0.0345501	-0.00127568	-0.0306168
66	-0.0134802	-0.0364613	-0.00842882	0.00291369	0.00205505	0.00240396	0.00443877	-0.0211049	-0.0223241	-0.0604026	-0.00276972	-0.076086	0.00120078	0.0437331	0.31377	0.0890535	0.0924916	0.0303472	-0.0207554	0.0160613	-0.00725168	0.0281392	0.0181156	-0.0309851	-0.000940026	-0.028852	-0.0200446	0.0569826	0.0595851	0.0761827	-0.0208504	-0.0520467	-0.00525377	-0.00216791	0.018706	0.0253184	-0.014937	0.0438637	0.147139	-0.0167235	-0.0116645	0.00125014	-0.00835527	0.0144162	-0.0234379	0.0665131	0.00819898	-0.0194843	-0.0243831
67	-0.00560621	0.12252	0.0201437	0.0405795	0.0462449	0.0180652	0.0476705	-0.0388645	0.0224991	-0.0359333	0.116166	-0.104387	-0.0605329	-0.0238038	0.0882055	0.0121594	0.136935	-0.0340907	0.116767	-0.0284788	0.0217691	0.0276055	-0.0333444	0.00224141	-0.0150062	0.0227155	-0.0176304	-0.0101813	-0.0482935	0.00291364	0.112077	-0.0382656	-0.0227207	-0.00889873	-0.0374887	-0.0118273	-0.0213446	-0.00202142	-0.0420587	-0.0257831	0.00716205	-0.0103451	0.0208784	-0.024439	0.00849049	-0.0606138	0.0269991	-0.047962	0.0147082
68	0.0550719	0.00664645	0.00629345	0.0945987	-0.0345397	-0.00812586	-0.0140171	-0.0132717	-0.0333195	-0.0060857	0.132133	-0.0112726	0.0152748	0.0305036	-0.0168759	0.0199006	-0.0578856	-0.00140013	-0.00234662	-0.0172771	-0.0217367	-0.015722	-0.0737853	-0.0301267	0.0162519	0.116798	0.0198143	0.0864279	-0.0197859	-0.0291048	-0.0236445	0.0169302	-0.0330899	-0.000137881	-0.00480482	0.00962329	0.0334554	-0.0399712	0.0504444	0.0158389	0.0165871	-0.0136761	-0.00690585	0.00451013	0.01476	0.0343132	-0.00990597	0.0126214	0.043583
69	0.108775	-0.0104955	-0.0591575	0.00435301	0.0203958	0.0508522	-0.0558047	0.0069792	0.0248596	0.0179622	0.118207	-0.0166224	-0.00372604	0.00337073	0.0346603	-0.0326397	0.0295185	-0.0270515	-0.0357091	-0.0314934	0.00493562	0.0685603	-0.0213179	-0.0454042	0.168714	-0.0290617	0.012338	-0.0249667	0.0933307	0.00513527	-0.036271	-0.00748662	0.0863303	0.0192826	0.0721921	-0.0260927	-0.0355744	-0.0383224	0.0884702	0.0188516	0.0415063	0.00439145	0.00974121	0.0206421	-0.0736514	0.0769073	-0.0213206	-0.00215443	-0.0311745
70	0.021624	0.0702166	-0.0305668	0.00273946	0.00902034	0.108654	-0.0146276	-0.0146386	0.00864679	-0.0158381	0.0954768	0.00130441	0.0400245	-0.0433602	0.000493403	0.0458451	-0.036725	0.0679424	0.0305565	0.0687723	0.0324743	0.032089	0.00865931	0.0633721	0.0179863	-0.075562	-0.0102724	-0.00512194	0.0339074	0.0199531	0.0117858	0.0256446	0.0914421	0.0354854	-0.0120526	-0.0121342	0.0149949	-0.023734	-0.0239266	0.0183822	-0.0337464	-0.0218809	-0.0050351	0.0687595	0.0321376	0.0561854	-0.0405853	0.0316199	-0.0313125
71	-0.00572741	-0.0893294	0.0192079	-0.0250591	-0.0176059	0.0384726	0.0253629	0.060092	0.0257601	-0.0577418	-0.188566	0.00507608	0.0589208	-0.0740873	0.0626737	-0.00286284	-0.0319304	0.0241338	0.0593993	-0.0312044	0.0412762	0.00745596	0.0548492	-0.044459	0.0499659	-0.0253153	-0.0350687	-0.055536	0.0120699	0.0348635	0.000557293	-0.00740114	0.00686611	0.0358375	0.135077	-0.018289	0.0751255	-0.00759451	-0.0130311	0.0167866	-0.0137873	-0.000378203	-0.0419526	-0.0061775	-0.0715457	0.0267726	-0.0256446	0.0435917	0.0668228
72	0.00858656	-0.0659771	0.0656698	-0.0705229	-0.0188258	-0.0056835	0.0254834	-0.0112133	0.0162526	0.00539464	-0.0228247	0.0663332	0.0731442	0.00336913	0.00735085	0.0219263	0.0380488	-0.0361947	-0.0269326	-0.00260074	0.00445835	-0.0191175	0.0997626	0.115239	0.0203943	-0.0771342	0.0964608	-0.0180378	0.0418304	-0.0239524	-0.00653289	-0.0387544	-0.0163082	-0.0309494	0.00666241	-0.00107095	-0.0285489	0.015372	-0.0273215	0.00596917	-0.00541589	-0.0236138	-0.0237618	-0.00768149	0.0680832	0.0380876	-0.0140197	0.00713141	-0.044127
73	-0.00166982	0.0547964	0.0578215	0.0395475	-0.0011879	-0.0337844	0.0211881	-0.074147	0.0133322	0.0336521	-0.0595143	-0.0232871	-0.000644886	-0.0246582	-0.00563494	0.0214047	-0.0272869	0.018175	0.0612741	0.0104519	-0.0373686	-0.0386998	-0.0635039	-0.0310529	-0.0309273	0.00321581	0.000979063	-0.0425179	-0.0137411	-0.0051699	0.032777	0.0122846	0.0122176	-0.0298606	0.0243016	-0.0201149	0.0749922	0.0192908	-0.0130322	-0.0240902	-0.0214131	0.0108487	0.0143538	0.0356764	-0.0355059	0.0233866	-0.0130351	-0.0232054	0.0106111
74	0.0271212	-0.00210167	0.0038938	0.037506	0.0146095	0.0410927	-0.00886778	0.0272995	-0.0153096	0.0899901	0.0342387	0.00313379	0.00460344	0.02172	-0.0152795	-0.0116005	-0.00553264	-0.0155714	-0.04279	-0.00251957	0.00297829	-0.0411801	0.0149181	-0.0109092	-0.00164237	-0.016415	0.00615627	0.222893	0.108149	-0.025371	0.0279004	0.141913	-0.0198366	0.0146052	-0.0235348	0.000944946	0.00566843	-0.0120516	-0.0177279	-0.00999182	-0.00934332	0.000813213	0.028333	4.17365e-05	-0.0670243	-0.0570712	2.63611e-05	0.0334144	-0.00578824
75	0.00512612	-0.0308827	0.00117245	0.0828075	-0.0299933	0.00340286	-0.0225973	0.0421624	0.00478204	-0.00494864	-0.0510554	0.0512456	0.000959147	-0.00192281	-0.0169988	0.00295516	0.0259843	-0.0244807	-0.0396531	-0.0191798	0.0541982	-0.0120605	0.0753498	0.0116404	-0.0225735	0.0278538	-0.00684186	-0.0219391	-0.01376	-0.0229591	0.00552557	-0.0196588	-0.0225129	0.0162903	0.0657757	-0.0142144	-0.0274256	-0.000121652	-0.0258192	-0.00214441	-0.00133251	0.251677	-0.0151189	-0.00376256	7.45544e-05	-0.0143045	0.040019	0.0389146	0.024072
76	0.0389203	0.000160627	-0.017242	-0.0211254	-0.0178492	0.0371478	0.05052	-0.0100255	-0.0105717	0.0045928	0.0295616	0.0753519	-0.00633532	0.0490172	-0.000413166	-0.00456494	0.0268935	0.0521188	-0.0392783	-0.0328968	-0.0381825	-0.0107043	-0.00228622	-0.025719	0.0197284	-0.0334688	-0.0189727	-0.00619443	0.0181032	-0.0514684	-0.0219333	0.0918666	-0.0165276	0.0702751	0.0168403	0.035755	0.0531607	0.0015495	-0.0339034	-0.053377	0.0140209	-0.0352359	0.00785796	0.0211699	0.0411203	0.0770611	-0.018883	0.0595172	0.0735066
77	-0.0153125	0.0683578	-0.0060544	-0.0257857	-0.0010056	-0.0135689	0.0167617	-0.00848319	-0.0470588	0.0350589	-0.00922952	0.0422334	-0.0335276	0.00926515	-0.0790056	-0.0470442	-0.0175917	0.0467019	-0.00736032	-0.024093	0.0187827	0.0344088	0.0243342	0.0833851	-0.0368028	0.0825421	-0.0304009	0.0801546	-0.0504723	0.0343558	-0.0475649	-0.0327597	-0.0562438	-0.0514757	-0.00658496	-0.0333653	-0.0255201	0.0428345	-0.012943	0.0133587	0.00829618	-0.00626626	-0.0288965	0.0522044	0.0589035	-0.0702049	0.00230758	-0.0523781	-0.0182673
78	0.0417481	-0.00377429	0.0451739	-0.0136561	0.0316174	0.0352539	-0.0137402	0.0594623	0.00525393	0.0155189	-0.00573225	-0.00278975	0.00307155	0.101589	-0.00494109	0.0310146	0.00119027	0.0434471	0.0162665	0.0206249	0.0532935	0.0510512	0.00966129	-0.0214032	-0.00843749	-0.00114235	-0.00150582	0.00565184	-0.00760896	0.00719977	-0.0298923	0.0633788	-0.00885589	0.0460093	0.00357229	-0.00680188	0.0135102	0.0137321	0.0760452	0.0453917	-0.0139246	-0.0096764	-0.00518897	-0.0124434	-0.0318197	0.0499085	0.0137257	-0.0025601	-0.00392447
79	-0.00384391	-0.0397924	0.0539012	0.0579298	0.0257184	-0.017488	0.043147	0.0148203	-0.05461	0.0198253	0.0281755	-0.0156203	0.00999469	0.0183653	0.0280059	-0.0394263	-0.0370517	0.0275568	-0.0290003	-0.030878	0.0130433	-0.0228595	0.0333403	0.00576722	-0.0303458	0.0534563	-0.00773581	0.0521301	-0.023816	0.00454536	-0.015937	0.0688532	-0.0373846	0.0119852	0.0123957	0.0324902	0.0305503	-0.000794591	0.0273865	-0.0359684	-0.0194145	-0.00200464	-0.0350554	0.0447407	-0.0390102	0.0244435	-0.0106246	-0.0419249	0.0495493
80	0.0157337	0.150006	-0.0421333	0.0473027	-0.0583081	0.0274901	0.104728	-0.0656186	-0.0803936	0.0113397	-0.0490245	-0.0946716	0.047942	-0.0668614	0.0642282	0.0240252	-0.0921708	0.0159824	-0.0497388	0.00432294	-0.0546919	-0.034115	0.0613941	-0.00922242	0.0269814	-0.00863032	-0.00950529	0.0603262	0.0160482	0.106513	-0.0336709	-0.0381141	0.0568481	-0.0400121	0.0592405	0.0318315	0.0107039	0.0299668	-0.00443987	0.00985405	-0.00141357	-0.0746806	0.131149	-0.00383109	-0.142532	0.149655	0.0203878	-0.0029989	0.047769
81	-0.0150799	0.0469444	0.112356	0.0495657	0.00579808	0.00353175	-0.0155416	-0.00405216	-0.0114521	-0.015531	-0.0165991	0.054848	0.0386465	0.0263037	0.0368989	0.0223494	0.0298866	0.0814995	0.0230326	0.00922386	-0.034482	-0.0385246	0.00666047	-0.0293933	0.0416333	0.0537587	-0.00732347	-0.0255027	0.0171228	0.0101625	-0.00178873	-0.06078	-0.000753197	0.0426119	0.0158988	0.0719505	0.0161244	-0.00787881	0.0534783	-0.0355762	-0.0205072	-0.00507454	-0.00241743	0.00100888	0.0170522	-0.0182694	-0.0272149	0.00815408	-0.0169897
82	0.041061	0.00339503	0.0987621	0.0835287	0.11037	-0.0163432	-0.0141407	-0.0333359	0.00379968	-0.00351167	0.015197	-0.0750439	-0.0242947	-0.0268348	-0.0726899	0.0231733	0.0360352	-0.030835	0.00908952	-0.0202208	0.0632397	-0.0124528	-0.027325	-0.0219889	-0.0330865	-0.0633112	-0.00831523	0.0324778	-0.0197869	-0.0194657	-0.0070857	0.0309279	-0.0152422	0.00609316	-0.0134108	0.00943074	0.0496412	0.0477178	-0.0108503	0.0455452	-0.028923	0.0586528	0.146193	0.0656389	-0.0293731	-0.0389136	0.0108196	0.000327523	-0.0305099
83	0.0162408	-0.00617705	0.0725278	0.0104206	-0.0244425	-0.0457197	-0.0531849	0.00995322	0.112143	-0.0203223	0.0498752	-0.012896	-0.030037	0.00336176	-0.0376369	0.0126057	-0.00827037	-0.0128298	0.0832255	0.0333841	0.0636363	0.0767237	0.00626449	0.0124826	0.0345537	-0.0106648	0.155959	-0.0455416	0.0178222	-0.0396809	-0.00534115	0.0397931	0.0453373	-0.0170709	0.00245166	0.0220323	0.0138923	-0.0177057	0.0383974	0.0131372	0.0630539	0.0391311	-0.0523207	-0.0706407	-0.0738417	-0.0803059	0.12339	0.01668	-0.0254638
84	-0.0199137	-0.0405198	0.0595303	0.0276028	0.0139441	0.0327876	-0.00195095	-0.0386949	0.043392	0.00327323	-0.0325409	0.07148	0.0464494	-0.0168333	-0.0447801	0.00136929	-0.00554501	-0.0248443	0.00582998	0.0082834	0.0215083	0.10185	0.0299604	0.00194857	-0.00482207	0.0139659	-0.0029225	0.00212677	-0.00888922	-0.0123971	-0.00914859	0.00573802	-0.0223634	0.0442386	-0.00859085	0.00571362	0.015414	0.02061	-0.0256181	-0.011203	0.00558842	0.0321762	0.0432324	0.00866811	0.0168536	-0.0061679	-0.00197893	0.00951552	0.00802224
85	-0.0160031	0.00410923	-0.0181078	0.0882327	0.0180015	-0.0173464	0.00431657	0.0385208	-0.0320656	0.00212086	-0.0228414	0.06324	0.0169162	0.0388916	0.046217	0.0567507	-0.0117212	0.000838553	0.124595	0.0260281	0.0630729	-0.0412808	0.0668273	0.0121512	-0.0511793	-0.0378628	-0.0203472	-0.0400925	0.0792806	-0.0338732	-0.0242805	0.0737493	-0.0295015	0.0416149	-0.0334989	0.0299399	0.0165117	-0.0261362	-0.0384825	-0.00896754	0.00856604	0.0796882	0.081242	0.0300252	0.0566327	-0.0263128	-0.031217	0.000388671	-0.00887696
86	-0.0240864	0.0528729	-0.0155982	0.0361045	-0.0118976	0.0129617	-0.0333358	0.0160723	-0.0284455	0.0732003	-0.0042704	-0.0329081	-0.0101153	-0.0235201	-0.00155976	0.0152589	-0.0138191	0.0259809	-0.0545501	-0.030958	-0.0106123	-0.016079	0.0360793	-0.0348239	0.0427287	-0.0376372	-0.00185866	-0.0229926	-0.00325918	-0.0143803	0.0133772	0.00982311	0.0355365	0.00936472	-0.0254174	0.0099555	-0.0314117	0.0159118	0.00699017	0.0633382	-0.0153697	-0.0189406	-0.00804976	0.184389	-0.0660436	0.0202818	-0.0193199	0.0863717	-0.0267213
87	0.0786855	-0.0808006	0.0450488	-0.140272	-0.072349	0.0794921	0.0402209	-0.135093	0.0149103	0.00783969	-0.0361381	0.0580129	0.242016	-0.0163737	-0.00433663	0.0104626	0.00611492	0.119322	-0.00060073	0.0493433	0.00958602	0.0644097	0.0645157	0.0494962	-0.0065178	-0.000466266	-0.0106938	0.0452992	0.066911	0.0552024	-0.0696756	0.103612	0.0212693	0.0370829	0.0769172	-0.0231252	0.0236159	0.0203899	0.0294986	0.038373	0.0273522	-0.014497	-0.0311623	-0.0849867	-0.0571084	0.167045	0.011623	0.0311008	0.0811569
88	-0.0305863	0.0718629	0.0508009	-0.00379958	-0.00967853	-0.0417379	-0.0140409	0.0148905	0.0186053	0.0910697	-0.00764366	0.0337263	-0.00176773	0.0133618	-0.00378912	0.00833537	-0.00359964	-0.00168237	0.0181323	0.0553924	-0.00344137	0.0116613	0.0895788	0.0338859	-0.0262736	0.0138031	-0.0023765	0.00551483	-0.0166152	-0.0018877	0.000352696	0.0401969	-0.0218817	-0.0366745	-0.0130151	-0.00965869	0.00351138	0.00273192	-0.0293923	0.00751886	-0.0251429	-0.0136149	-0.0273911	0.0473939	-0.0160479	-0.0613572	-0.0153357	0.0190451	-0.0150211
89	0.0517139	0.0167155	0.110998	-0.152941	0.0367835	0.0588211	-0.0226023	-0.132661	0.0270512	-0.06424	0.0773585	-0.0290097	0.196664	0.097179	-0.0554843	-0.0413392	-0.0495303	-0.0277938	0.0789344	-0.0419058	0.0168787	0.110817	0.0206611	0.0141447	-0.00111263	0.345635	0.0807044	0.00379861	-0.0129875	-0.00347081	-0.0157787	-0.133386	-0.0647601	0.029983	-0.00340096	0.0185017	0.0164482	-0.0417835	0.107782	0.0276544	0.0334272	0.00398238	0.0131127	-0.0688407	0.0303707	-0.0297582	-0.0570225	0.00293929	0.0259878
90	0.0092573	0.128763	-0.00052998	-0.0312996	-0.0157263	-0.0553433	-0.091996	0.035698	-0.0307461	0.0231443	0.0746461	-0.00351779	0.00142651	0.143354	0.0561719	-0.00181292	-0.0405383	-0.0101148	0.0142567	0.0125737	0.103496	-0.0260119	-0.0488902	0.0138648	0.0648648	-0.0751888	-0.0310613	0.103398	-0.0819253	0.0641804	0.0561435	-0.0494297	0.0144102	0.0390658	0.0387845	0.00966643	0.0468867	-0.0267296	0.117166	0.0822747	0.0175606	-0.0119797	-0.126223	0.0168324	0.00809319	0.155576	-0.0376233	-0.0975215	0.0122809
91	-0.0211064	0.0405889	-0.000847412	-0.0549014	0.0128618	0.0374817	0.0471701	-0.0116352	0.0875888	-0.00900488	0.208872	0.0701024	0.0286579	0.0458966	-0.0275154	0.00602946	-0.0432596	0.0213516	0.00471925	0.0653625	0.0497015	0.0346639	0.0230575	0.0389483	0.0629542	0.0497663	-0.0110594	-0.00892021	-0.0179494	0.0432506	-0.0358919	-0.04752	-0.00169919	0.0264605	-0.0245611	0.00116242	-0.0438051	-0.0387039	0.0203315	-0.0304945	0.0367216	-0.0104321	-0.0615542	-0.0207952	-0.0476131	0.0414103	0.0220567	-0.0453043	0.0443842
92	-0.0164831	0.0917375	0.0338816	-0.167076	0.0332075	-0.0445666	-0.0466676	-0.0687198	0.0462098	-0.0463184	0.00813228	0.0706771	0.0595478	0.0788453	0.111399	0.00957786	0.0920737	0.0646809	0.0682121	0.0070025	0.0197023	-0.0862164	0.0290612	0.0224079	-0.0745823	0.00567812	0.0216202	0.0474515	0.0638752	-0.0210057	0.0200294	-0.0690238	-0.0155251	0.0418527	-0.0167193	0.0146027	-0.0409437	-0.00930394	0.0526333	0.0240048	-0.00206925	0.0518025	0.049814	-0.0330888	0.102948	-0.043253	-0.0329646	-0.0334296	-0.0185155
93	0.0604961	0.0190535	-0.027931	-0.0237498	-0.0401598	0.0232242	-0.0106139	-0.0425762	-0.00719408	0.00376589	-0.0093498	0.00979063	-0.0143314	-0.0153608	-0.0318713	-0.016999	0.0493862	0.0400901	0.030345	-0.0130353	-0.0272308	-0.0333165	0.0318189	-0.0344552	-0.0331015	0.000937864	0.0131744	-0.0121726	-0.0249654	-0.0341268	0.0347049	0.018847	0.0744973	-0.0478883	0.0381325	0.0393176	0.0384777	0.0101071	-0.0139564	-0.0107449	-0.00691148	-0.0370554	-0.0068351	0.101773	-0.0278955	0.0683302	0.0385013	-0.0249896	-0.0117644
94	0.0149189	-0.0114411	-0.0385111	-0.0674433	0.0848466	0.221444	0.0548816	-0.00600865	0.028436	-0.0210048	0.0573838	-0.0361245	0.0423177	-0.0495549	0.0506103	-0.032045	0.0304983	0.00799449	0.0629898	-0.0181803	-0.0121566	-0.0269629	0.0847908	-0.0421353	0.111467	0.0246449	-0.049398	0.00535673	0.137703	-0.00571658	-0.0170746	-0.0482629	0.0138534	-0.0160289	-0.010783	-0.0314067	-0.0077114	-0.000197636	0.0247031	-0.0133047	0.0307569	-0.000475482	0.0376982	-0.057847	-0.109218	0.0849873	-0.0248288	-0.0554925	-0.0145121
95	0.0175579	0.152258	0.0345444	0.118288	0.0951689	-0.0725451	0.0391249	0.0519209	0.0654258	0.0208065	0.048356	-0.100556	-0.0385518	-0.0690078	0.111958	-0.0532612	0.134696	-0.0807724	0.14792	-0.0302741	0.0342786	0.0401206	-0.00524778	-0.00583011	0.0292173	0.0348632	-0.122904	-0.0576747	0.0203867	0.0323711	0.0524097	-0.0444459	-0.0348572	-0.0397073	-0.00308755	-0.0201749	-0.101543	-0.0248942	0.0561254	0.0376391	0.00953767	0.00266182	0.0273928	0.0166095	0.0257665	-0.0512508	-0.0232765	-0.0282669	-0.0927964
96	-0.0391269	0.0181232	0.111043	0.0609074	0.0323869	0.0247573	0.0528798	-0.0458118	-0.0840111	-0.0219738	0.0198428	0.0090773	-0.0262046	0.0395628	-0.018373	-0.0673231	0.0471963	0.0496588	-0.0331186	0.00346423	-0.0389236	0.0600591	0.0235783	0.0407174	-0.0301794	0.0591415	-0.00145519	-0.0384514	-0.0351622	0.0788024	-0.00941168	-0.0588949	0.00701549	-0.0237018	0.0878281	-0.00914728	-0.00843361	-0.0135939	0.00876123	-0.00903267	0.0396254	0.0553339	0.0287904	-0.00678974	0.00309511	-0.0698124	0.00507444	-0.0319945	-0.00650697
97	0.0451269	0.0803554	-0.0112995	0.0510822	-0.0730249	-0.0335314	-0.0014501	0.0358337	-0.0456589	0.0888882	0.0121893	0.0074213	-0.00386387	0.0113973	-0.00225871	-0.063727	0.00655672	-0.0323758	-0.0238294	-0.0197907	0.00495143	-0.0144422	0.0469254	-0.00756801	-0.0143235	-0.036497	-0.00356288	0.0199715	-0.0309615	-0.033463	0.0123274	0.0409784	-0.00631024	-0.0111593	-0.0465333	0.0229605	-0.0166201	-0.0295292	-0.0298599	0.00467689	0.0311643	-0.0347205	-0.0175271	0.0132466	-0.0956565	0.00262761	-0.0125798	-0.0356795	0.00158883
98	-0.0625405	-0.00209084	0.0588495	0.00141535	0.0135184	-0.0270066	0.0204498	0.00936677	0.0170404	0.018447	-0.0302249	0.0365878	-0.0207993	-0.059329	-0.0564034	0.0146088	-0.0220283	0.00332576	-0.00815855	-0.0235555	-0.0006496	-0.00933969	-0.00874606	0.0402566	5.77672e-05	0.0302927	-0.0348943	-0.0134156	0.0432567	0.0826243	0.0145218	-0.0432828	-0.030743	-0.0231663	0.114215	-0.012081	0.0296812	0.0564467	-0.0146787	-0.0237073	0.042158	0.0994492	0.0530761	0.00662544	0.0150748	-0.0523797	0.0109875	0.0218758	0.00387114
99	-0.014523	-0.182872	-0.058482	0.123543	0.0577864	-0.0466224	0.046214	-0.0372319	0.0923205	0.0067744	0.0352746	0.0754032	0.0361353	-0.0311258	0.0269832	0.0866616	0.00708069	0.0657531	0.048957	0.0503815	0.0171225	-0.0447132	0.048815	0.055888	0.0290417	-0.0607831	0.100401	-0.0548923	0.1357	-0.0349927	-0.010305	0.0588658	0.105589	-0.0625142	0.113409	0.0157676	0.00552408	0.0532353	0.061525	0.0529556	0.00435574	0.0372422	-0.0672672	-0.0590351	0.130446	0.0550411	0.0545586	0.045879	0.00400115
100	-0.0304341	-0.0794658	-0.0291934	-0.00880044	-0.010024	-0.0272127	0.0198395	0.0779067	0.0394382	0.00203139	-0.0440192	0.0417139	-0.0442227	-0.0325627	0.00731526	-0.0131907	0.0168097	-0.0438634	-0.0611082	-0.0281507	0.00498872	0.0248171	0.00118808	0.00780068	0.00206136	-0.036605	-0.0333716	0.0129301	0.045807	-0.024189	0.0187773	0.00158177	-0.0473645	0.039291	0.063752	-0.0236351	-0.00311318	0.0209558	0.0128143	-0.00944891	-0.0191564	0.0190641	0.0071794	0.0711445	0.0106851	-0.0247494	-0.0325516	0.046396	-0.0110612
101	-0.00137489	0.00714395	0.00944397	0.0267968	0.0307638	0.0699563	0.123851	0.0491981	0.0411106	-0.0339484	0.0779861	0.0789246	-0.0023502	-0.0219448	0.0128709	0.0233172	-0.075548	0.00293701	-0.0143191	-0.0029906	0.0506778	0.0483954	-0.0031077	0.0230124	0.10219	0.0321012	-0.0492865	0.0623887	-0.0159409	-0.0484322	0.00289748	-0.09322	-0.0418401	0.0295294	0.0283101	0.0117452	0.0356025	0.0245511	-0.00902881	-0.00117235	0.018746	-0.00300729	0.0193596	0.0167728	0.0176317	0.014159	-0.00598468	0.00725496	-0.0107884
102	-0.0163176	0.0549528	-0.0589171	-0.0164843	-0.0163457	-0.0331898	-0.0624831	-0.0150232	0.168267	-0.023366	-0.0596681	0.0747445	0.0267065	-0.0374949	0.00353778	0.0954685	0.0552512	0.019831	0.0620755	0.164069	0.0673692	-0.0712843	0.0657881	0.0531209	-0.0383027	-0.00168571	-0.0432878	-0.0174204	0.0177191	-0.0180787	-0.053037	-0.0214526	0.301848	-0.050436	0.0852145	-0.0104999	-0.00738894	0.0544805	-0.0186605	-0.00708242	0.00877763	0.0038525	0.00098071	-0.0627998	0.0493657	0.156628	0.00576852	-0.0353784	0.0260591
103	0.0125792	-0.026539	-0.0697853	0.0648305	-0.0286971	0.0202936	0.37629	0.105195	0.0468956	-0.0463845	0.0629797	0.11852	0.162573	-0.0405361	0.0712309	0.0124561	-0.0217851	0.108688	0.0146305	0.0459449	0.00998076	0.0140561	0.0612444	0.0615385	0.0354335	-0.0642773	-0.0586262	-0.0342321	0.0760846	0.0438143	0.0365654	0.00906445	-0.0316491	0.0148908	-0.0218238	-0.0145886	0.0649983	0.0535129	-0.0501677	-0.00382629	0.0161076	-0.0519537	0.0896768	0.0756569	0.054624	0.175876	-0.029039	-0.0113081	0.0331366
104	0.0635611	0.13756	-0.0261261	0.0176716	-0.00556	0.0384913	0.0630379	0.0398389	0.0105181	0.0735967	-0.0125308	-0.00487038	-0.0249166	-0.052464	0.0480192	0.0235691	-0.00891757	-0.0160854	0.0463518	0.0212183	0.0610146	0.0748063	-0.0156465	0.0134293	-0.0195915	-0.0307861	-0.0204418	-0.0103467	0.00412418	-0.0222876	-0.0410601	0.0714773	-0.0251029	-0.0490586	-0.0265512	-0.0167319	0.0235134	0.0609998	0.00869156	-0.0035931	0.00440564	0.0233569	-0.00586708	0.0378209	0.0494767	-0.0138658	0.0473134	-0.0252314	-0.0339012
105	0.0221787	-0.0144309	0.0122225	0.0411489	-0.0199454	-0.00627768	0.0180175	0.0149318	-0.0316059	-0.0194545	0.0124968	0.0118412	-0.0557958	0.0381595	-0.0625022	-0.039637	-0.0273648	0.0985569	0.0222353	-0.0334183	0.0383249	0.135793	0.0138761	0.124772	-0.0414432	0.139759	-0.0373433	0.0697355	-0.0609277	-0.0271489	-0.0308847	-0.067564	-0.0185451	-0.0514722	0.00286879	-0.0309885	0.0159926	-0.0139964	-0.00163689	0.0315986	0.0789167	0.00926383	-0.0417916	-0.0401365	0.0197887	0.00508912	0.0355686	-0.0492567	-0.0287384
106	0.0063782	-0.046234	0.0582814	0.0307356	0.00204535	-0.0388858	-0.00134853	-0.0501584	0.0378368	0.0181275	-0.0522121	0.0526369	0.103957	-0.0168389	-0.10864	0.0195422	-0.020241	-0.0304126	-0.0360369	-0.00549024	0.0392656	0.0425054	0.0426153	-0.0199701	-0.0103981	-0.0345111	0.158801	0.0167296	0.0137807	-0.0700909	0.0138028	0.0864341	0.0257652	0.0626591	0.042842	0.00579177	0.0831109	0.019693	-0.0538344	0.0185503	0.0179264	0.0804479	0.127864	0.0316819	0.0313028	0.110608	0.0126756	0.0493744	-0.0395964
107	0.0683052	0.0705622	0.0639787	-0.0955609	-0.0236212	-0.0630732	-0.0347685	-0.0449386	-0.0429631	0.00794001	0.00559672	-0.00852551	0.118329	-0.0210206	0.00542731	0.0060362	-0.0321958	-0.0159115	-0.0352227	0.0194193	0.0569704	-0.0427017	-0.0410593	-0.0143159	0.0166375	0.00500715	0.0245905	0.0466492	-0.0327801	0.0575145	-0.0481503	0.0555434	-0.0147711	0.00146905	-0.0380726	0.0194122	0.0235135	-0.0226656	0.0518637	-0.0144358	0.0150611	-0.0316345	-0.0389561	-0.0287405	0.0324501	0.00801181	0.0288578	-0.0296775	0.0111697
108	0.0363219	0.00181435	0.0279942	0.00171356	-0.0167184	-0.013388	0.0276761	0.000942698	-0.00318245	-0.0610456	0.0663239	0.00140455	0.118888	-0.0328582	-0.0137835	-0.0425431	-0.0202061	-0.0503878	-0.0103119	-0.0207569	-0.0121628	0.0283644	-0.000811947	-0.00994879	0.0292331	0.0940123	0.138612	-0.00563528	-0.00700125	-0.0321407	-0.0303586	-0.0874007	0.00626007	-0.011364	-0.00353958	-0.0245364	-0.00180985	-0.024644	-0.0201259	-0.0138278	0.0260089	-0.0191673	0.0391711	-0.0164338	0.0501884	0.0182276	-0.00468496	0.0227933	-0.037207
109	-0.014882	-0.0361243	0.00317961	-0.0225465	0.00273935	-0.0617791	-0.0529176	-0.0419144	-0.0274719	-0.0393494	0.0558313	-0.0914646	0.0346125	0.0116053	0.0441022	0.0280649	-0.0429539	-0.0348733	0.0213161	0.0242489	0.00264754	-0.00987547	0.0262902	0.00766907	-0.0188679	-0.0271055	0.0406169	-0.0528198	0.0136752	0.00796122	-0.0108034	-0.0389056	0.0500973	-0.0310243	0.0402173	0.0501665	0.0211717	-0.0501019	-0.0217673	-0.00428303	-0.0240456	0.0548444	-0.0268722	0.0291987	-0.0662849	-0.0414895	0.0206791	-0.0145416	-0.0159255
110	-0.00448241	-0.0547459	-0.00743557	0.0279483	-0.0132092	-0.0400814	0.0309886	-0.0637035	-0.0575138	0.055847	-0.0145525	0.0261163	0.0309574	-0.0217519	0.0432914	0.0393109	-0.0203943	0.0627464	0.0247271	0.0407294	-0.0299645	-0.0380023	-0.0196362	0.0228242	-0.0678287	0.0790292	-0.0268215	-0.0322745	0.0168297	-0.00769267	-0.0623117	0.0261639	0.0692921	-0.00751402	-0.0235256	-0.00668537	-0.0643946	-0.00415004	-0.0435281	0.0213795	-0.00446809	-0.0124676	-0.0111578	0.00636527	-0.0662428	-0.0942524	0.00621536	0.0014269	0.02812
111	-0.0244608	-0.0322816	0.0525859	0.107741	0.0319186	-0.0197551	0.213942	0.059007	-0.00502608	0.0419041	-0.0251658	0.0327221	-0.00774169	-0.0675995	-0.0448649	0.0165918	-0.00236944	0.0714492	-0.0580883	0.00681748	-0.0117325	-0.0125394	0.0604504	0.116984	-0.0387558	-0.0137851	0.00883688	0.0448159	0.0196699	-0.0117123	0.00776313	0.0981233	-0.00315877	0.0147143	0.0230751	-0.0134999	0.0653569	0.0199189	-0.0350734	-0.0341252	0.0181411	0.0221736	-0.021595	0.0866922	-0.0449516	0.101258	0.0249452	-0.0475819	-0.0104232
112	0.0510403	0.0165315	-0.0270707	0.0854858	0.00829754	0.0574569	0.0402202	0.0561813	0.020202	-0.0317147	0.184426	-0.0353324	-0.0415738	-0.0176937	0.103544	-0.00646291	-0.0286687	0.0316134	-0.0371283	-0.0303364	-0.00714949	0.000796043	-0.0194619	-0.0159305	0.082968	-0.0031722	-0.0221517	-0.0216728	-0.0230788	-0.025253	0.0373922	-0.0344896	-0.0133594	-0.0352442	0.0107625	0.0489641	-0.0267583	0.00205769	-0.0137063	-0.0115514	-0.00929973	-0.0188685	-0.0314529	0.0103253	0.064763	0.0754294	0.0530293	-0.00559692	-0.00766529
113	-0.0181417	0.273917	0.0187826	-0.14834	0.0186402	-0.145623	-0.0346583	0.0107776	0.0145401	-0.0544756	0.017212	0.0144324	0.146737	-0.0213098	0.0570687	0.00881749	0.0304328	-0.0384997	0.192563	-0.044109	0.0454137	-0.0511526	0.000917545	0.0794834	0.0309196	-0.103987	-0.0453561	-0.0384363	-0.0287788	0.0443234	-0.0171571	-0.0798426	0.0918762	-0.0191061	-0.0181794	0.00815642	-0.0629639	-0.0492911	0.0520274	0.0230627	-0.0148319	0.00991474	-0.0466132	0.0683695	0.0875773	-0.0416964	-0.0728408	0.023217	-0.101668
114	0.0189036	-0.0039678	0.00929459	0.00988706	-0.000122367	-0.0162405	0.0241007	-0.0223816	0.00890099	0.0205455	0.028622	-0.00319325	-0.0149843	0.00759695	0.0152494	0.0198749	0.0169908	-0.0126125	-0.0138693	-0.00493765	-0.0336513	0.00249328	0.122947	-0.00104857	-0.00361107	-0.00112579	0.00627024	0.00685285	-0.00794646	0.0146314	0.0218139	0.00873081	-0.0107559	0.0106798	-0.00162349	0.015683	0.0124248	0.0171372	0.0389187	-0.00370212	-0.0283123	0.000178762	-0.0177596	-0.00742566	0.00909957	-0.00282822	-0.00582775	0.0016285	0.00317262
115	0.00933204	-0.00191757	0.0149121	0.147389	0.0414801	0.0534349	0.127842	-0.0826038	-0.016506	0.0205348	0.0203277	-0.113227	-0.00564286	-0.0637817	0.00425078	0.0412806	-0.021912	0.0142381	0.0183053	0.00283581	0.0137575	-0.0149082	-0.043335	0.0648244	0.0363738	-0.0132016	-0.0514259	-0.0414963	-0.00516136	-0.00301487	0.00597437	0.000681805	0.0337196	-0.0837939	-0.0128367	-0.0373802	-0.0268866	-0.0156278	0.0951198	0.0128385	0.0222062	-0.00304834	-0.0312463	-0.00724442	-0.0427764	-0.0553446	-0.0296421	-0.00872105	-0.0194045
116	-0.0191901	-0.0132809	0.0755197	0.106144	0.0205376	-0.021278	-0.0347263	0.00288606	0.00564078	-0.00153505	0.0637068	0.0116322	0.048131	0.0153639	0.0219712	0.0227618	-0.00876295	-0.0243498	0.0305297	0.0512452	0.0438127	-0.0130251	0.0109971	0.0113101	-0.0255617	0.0635675	0.0182788	-0.0104497	-0.00151699	-0.038561	-0.0193802	0.0015012	-0.0113215	0.0202643	0.00632553	-0.0172859	-0.030938	-0.007405	-0.0247878	0.004055	-0.00569934	0.0410553	-0.00690046	0.0151412	0.0514547	-0.0234208	0.00015809	0.0495719	-0.00930659
117	0.07719	0.027996	-0.0121702	0.0637922	-0.0810286	0.0989128	-0.00356946	-0.00511784	-0.0595199	0.0525325	-0.0430068	0.0139991	-0.00404408	0.075744	-0.0130547	-0.042476	-0.00437833	0.0233862	-0.0161442	-0.0185251	-0.0347119	0.0439459	0.00477117	0.0215205	0.0599789	-0.0456706	-0.0381647	-0.0235882	-0.0283994	0.092704	0.080064	0.0732275	-0.0264168	-0.0011467	-0.0278823	-0.016502	-0.0123442	0.0209026	0.0705851	0.0056065	0.0476791	-0.025459	0.0433781	-0.0479109	-0.0528658	0.021299	0.0545431	-0.0020005	-0.0221706
118	-0.0434265	0.0851238	-0.0598425	0.0415741	0.00413296	0.0144128	0.0572045	0.0841485	0.0557178	-0.0421047	0.050762	-0.0567145	-0.0118187	-0.020778	-0.00464377	0.0402057	-0.0221125	-0.00321165	-0.0383001	-0.0144355	-0.0101451	0.0568947	0.0194858	-0.00779335	0.153702	-0.0452212	-0.0494647	-0.0358673	-0.0171756	-0.000850572	-0.0512227	-0.012351	0.0250044	0.0409002	-0.0379509	-0.0132689	0.047289	-0.0039928	0.0234273	-0.0570084	-0.0373324	0.0170569	-0.0421219	-0.0149341	0.0436543	0.0684239	-0.0218744	0.0309145	0.0648845
119	-0.0103938	-0.0479411	0.00106316	-0.101353	0.00871449	-0.0421751	0.0268726	0.000814402	0.0464307	-0.0610022	0.0567293	-0.0879147	0.0515084	-0.0563733	0.0160924	0.00499603	0.070897	-0.0722234	0.017184	-0.0125867	0.0498466	0.0248813	0.0237505	0.0235112	-0.0348125	0.150221	-0.0454516	0.0314883	-0.0281066	0.00301726	-0.0596462	-0.0746113	0.00696715	-0.0695609	-0.0398529	-0.0217679	-0.0484857	-0.0381073	-0.00297569	-0.0198774	0.0504587	0.0022393	0.0958067	-0.010699	-0.0578823	0.0491826	0.00535324	-0.0595937	0.0591826
120	0.00269199	-0.00484913	0.0193506	0.0452209	0.129595	0.106547	0.0389839	-0.00494303	0.0381722	-0.041268	-0.0151115	-0.0727702	-0.0175723	-0.034179	-0.0238308	-0.00630716	-0.0121556	-0.02472	0.0153058	0.00935811	-0.0113698	0.0125022	0.0129395	-0.00586026	0.0262748	-0.0560804	-0.00183838	-0.042035	-0.0550627	0.0518519	-0.0121666	-0.0549561	0.0127052	-0.0129486	-0.0199775	-0.0315079	-0.00149629	0.0256608	-0.0263733	-0.0175207	-0.0308737	-0.0149843	-0.0332521	0.0242948	-0.0537608	0.000207029	-0.0175313	0.0679671	0.0273754
121	-0.0120843	-0.0736742	-0.00370677	0.144991	-0.00495501	0.00905401	-0.0196651	0.0658307	0.00388744	0.00377704	0.100326	0.115189	-0.0202434	0.0358729	0.0367862	0.0744589	-0.0288161	0.0378776	-0.0524803	-0.0252315	0.0172199	0.0194994	0.0532933	-0.00835696	-0.0532245	0.0639738	-0.0146169	-0.00547557	0.0127608	-0.0081578	0.00142538	-0.0146008	0.0445545	-0.0443884	0.0322151	0.00739599	-0.0014483	-0.00332365	-0.017322	-0.0378675	-0.00298632	0.0836637	-0.0490187	0.0327091	-0.0232103	0.0419429	-0.00268568	-0.0134876	-0.0445053
122	0.0957369	-0.0038015	-0.0375221	0.0471133	-0.0321622	0.0260915	0.00179379	0.158464	-0.0273068	0.0122961	-0.0699668	0.0473893	-0.0287535	0.00755994	-0.0231331	-0.0312665	-0.0278761	-0.0268871	-0.0576183	0.0122357	0.0244924	-0.0410312	0.0168292	0.0220985	-0.0401414	-0.0182448	-0.0250839	0.0602231	-0.0307055	0.0150608	-0.0228936	0.0650044	-0.0468608	-0.0141765	-0.0313965	-0.00442312	0.0247741	-0.0465871	-0.0518222	-0.0155139	0.00356814	0.0175477	-0.0182329	0.00754495	-0.044866	0.00412334	0.113795	-0.0467579	0.0664307
123	-0.0220809	-0.0273888	-0.00642304	-0.11506	0.0560741	-0.00777441	-0.0209983	0.0333465	-0.00642543	-0.00497118	-0.0232909	0.0680903	0.0735009	-0.0431902	-0.00668901	-0.0134392	0.0178464	-0.0365514	0.100815	0.0683549	0.0548565	-0.0151716	0.0388076	0.0537653	-0.0306281	-0.031213	-0.0284134	-0.0313016	-0.0289171	0.0804802	-0.0509937	0.0202166	0.040206	-0.0446421	-0.0322588	-0.00227786	0.0272736	-0.0582999	0.00512592	0.0193	-0.0101002	0.115485	-0.0560697	-0.0312358	-0.0613638	-0.0741222	0.0289422	-0.044891	-0.0299604
124	0.0231432	-0.00927983	0.0772879	-0.0227498	0.0270092	0.0236895	-0.0277807	0.00438332	0.025609	-0.0548931	0.00841957	-0.0151709	0.0607973	0.125047	-0.0297513	-0.00382834	-0.0410515	-0.0413631	0.00690124	-0.00414319	-0.0157032	0.0135412	-0.0110173	0.0200676	-0.0150137	0.0769043	0.0677841	-0.0185166	-0.00984009	-0.0115943	-0.018708	-0.0710119	-0.0367585	0.0158768	0.0115654	0.118173	-0.00924225	-0.0198091	-0.034119	-0.0091676	-0.0107561	0.0108807	-0.00389203	-0.0479508	0.0473327	0.0071988	-0.0123776	-0.020372	0.0220505
125	0.000266408	-0.0387642	-0.0414462	0.00944117	-0.0125546	-0.0205406	-0.0166659	-0.00400219	-0.0107565	0.00261533	-0.0529583	0.0280549	0.0159317	-0.0341153	-0.0301447	0.0468189	-0.00653046	-0.00616353	0.0188998	-0.0214585	0.00779697	-0.013353	0.0292855	-0.0130046	0.0063603	-0.0278807	-0.00873539	0.00358376	-0.0228773	-0.0389411	-0.021201	-0.0213028	0.0469682	-0.000636923	0.00271018	-0.0199019	-0.0490963	-0.00446759	-0.0183427	-0.0266552	0.00600744	0.0513404	-0.0110985	-0.0236676	0.0377505	0.00130836	0.0915905	0.0140424	0.0185127
126	-0.00947546	0.200537	0.0268568	-0.00238755	-0.00485163	-0.0464154	0.0673407	-0.0102986	0.0632581	-0.0875478	0.0462469	-0.0318231	0.00637516	-0.0187399	0.0368579	0.00958719	-0.0104088	0.0117621	-0.00459196	0.110712	0.030687	0.0102146	-0.0448153	-0.00877472	0.0305183	-0.00150108	0.0785817	-0.00589391	0.00867856	-0.0224454	-0.0305834	-0.0396752	-0.00846044	-0.0239826	-0.0258863	-0.0140107	0.0650814	0.00536891	0.0859699	0.0486471	-0.0225598	-0.0306681	0.00709728	0.00120587	0.121437	0.0119084	0.0102097	0.00913565	-0.0306471
127	-0.0362647	0.0145444	-0.0600774	0.0688079	0.0353872	-0.000807493	0.0581594	0.045423	0.0739491	-0.0734969	-0.0833125	0.0391449	0.00624173	-0.0265423	-0.0453229	0.00185957	0.0304158	-0.0224903	0.011726	0.0178055	0.0994192	-0.0250799	0.0382333	0.0226025	0.0533094	-0.0548009	-0.0522419	0.00343337	-0.0806852	0.0489769	-0.00946408	-0.100234	0.0808454	0.0291372	-0.0190506	-0.0336668	0.0322466	0.0260116	-0.0158555	-0.0171762	-0.0207999	0.0440815	0.0455974	0.0110196	0.0068202	0.024353	0.0572995	-0.0336925	-0.00373354
128	0.0469335	-0.0363064	-0.0113256	0.0248556	0.00477359	0.0422586	0.0224372	0.0555127	-0.00815464	-0.00167483	-0.00735139	-0.0798127	-0.00437002	0.0154332	0.0399566	0.0124884	0.0270613	0.016229	0.0102052	-0.019009	-0.0650841	0.0191313	-0.0347225	-0.00175953	0.0780625	0.0296266	-0.0260883	-0.0469677	0.0530883	0.0224878	-0.0369235	-0.0225272	-0.00190262	-0.0253463	-0.00524854	-0.0116127	0.0621191	-0.0176304	0.0204717	-0.0362946	-0.0317674	-0.00719331	-0.0316102	-0.0379637	-0.0341457	0.0563302	-0.032247	-0.00973625	0.0850564
129	-0.0209943	0.0712482	-0.00827021	-0.0296838	0.13989	-0.0273632	0.112836	-0.0118842	-0.0340677	-0.030247	0.0031367	0.0260731	-0.0456908	0.0258523	0.000598468	0.0182141	0.00945404	0.0199811	0.00937041	0.0146655	-0.0636082	-0.035386	-0.044449	0.0998969	-0.0137398	-0.104266	0.0111747	-0.00666754	0.0605821	-0.0192323	-0.0811325	-0.0144302	-0.0333279	-0.0087459	-0.00691377	0.00441499	-0.0538601	0.0546717	-0.0333695	-0.00642841	0.00575416	-0.00311455	0.0193274	0.133368	0.0886905	-0.00521467	-0.0389863	0.140689	-0.00742921
130	0.0698839	-0.00858085	-0.0520332	-0.0518611	-0.0229022	0.0839225	-0.00526378	-0.0229609	0.127276	0.018475	0.0510332	-0.042414	-0.0494339	0.0373646	-0.0515748	0.0270523	-0.0622366	-0.0200931	-0.0459923	0.082732	-0.0245315	0.0902217	0.00326979	-0.0258911	0.0289436	0.0198424	0.070437	0.132379	-0.00335941	-0.00299793	-0.0793378	0.0557209	-0.0600694	0.0113797	-0.0654579	0.0211817	0.00136252	0.0326354	0.100149	0.00192791	-0.022703	-0.0498952	-0.0604048	-0.0544066	-0.079608	0.00158467	0.0479842	-0.0571336	0.0160805
131	-0.0197439	-0.00976378	-0.000841809	0.00144419	-0.0100552	-0.0136355	0.0161763	-0.0116621	0.0107735	0.00493445	-0.0109163	0.0246834	-0.00935188	0.015116	-0.0134038	0.00248519	-0.00150499	0.00383616	-0.00968374	0.0311618	-0.0185544	0.00296921	-0.0368861	-0.0151586	-0.00496129	-0.0132396	0.0351289	-0.0201072	0.0108794	0.0149147	-0.0116972	0.0146451	0.0109119	-0.0117629	0.00605049	-0.00847988	-0.00474376	-0.0366378	0.0121539	0.0135439	0.027932	0.0247591	-0.0174254	0.00025986	0.00183443	0.0222439	0.00805484	-0.00169627	0.0123633
132	-0.00686805	0.0787378	-0.0173718	-0.0030846	0.043363	-0.0154831	0.0646573	-0.0372774	0.115571	-0.067818	0.0562674	0.0468298	0.0090382	0.104448	0.0340325	-0.00497339	0.00579278	0.0157806	0.010011	0.103401	0.0930562	0.00199023	0.0226864	0.0081172	0.00890463	-0.0129506	-0.0164629	-0.0334054	-0.0212366	0.0569569	0.0168054	-0.0596793	0.000933369	-0.0313749	0.0298692	0.0173038	-0.00198244	0.0136163	-0.0451758	0.00631721	0.0167193	0.0165256	-0.0476809	-0.00809275	0.0381822	0.0636821	0.0266496	-0.0516905	0.00289722
133	0.0289644	0.000796234	-0.0279682	0.0382752	-0.00871466	-0.0129073	-0.00106016	-0.00311476	-0.0152417	0.0170943	-0.0256149	-0.0656515	0.0812744	-0.0339183	0.0411137	0.0364573	0.0466367	0.016441	-0.00733413	-0.00059576	-0.0728176	0.0736131	0.0106077	-0.00758444	0.0133273	-0.0713711	0.0196767	-0.0125279	0.0225233	0.0137708	0.0198188	-0.0286116	0.0369582	-0.0937643	-0.0235995	-0.0144083	0.0460884	0.0854982	0.0956903	-0.0129034	-0.0147252	-0.0138249	0.0474417	-0.0331247	-0.0130243	0.146989	0.00522222	0.114567	-0.016479
134	0.0375717	-0.0204559	0.0256192	-0.0780214	0.100147	0.0828585	0.0364936	-0.0204273	-5.68815e-05	-0.00874246	0.115307	0.0389756	0.0733413	-0.0388963	0.0748725	-0.0373933	0.0363444	-0.0552069	0.0287993	-0.022297	0.0155185	-0.0265841	0.0334946	0.0429603	0.0596698	0.115969	-0.0222292	-0.0660393	0.0620846	0.0351952	-0.0107326	-0.0746509	0.00273892	0.00340072	0.00897317	-0.0274715	-0.0477895	-0.0154224	0.0304602	0.0194189	0.0109661	-0.0131394	0.0303742	-0.0400461	-0.0207264	0.062425	-0.00802642	-0.0428658	0.0228116
135	-0.0254877	0.03518	-0.0222141	0.0733782	-0.0320549	-0.0855348	-0.00792818	0.0099597	0.0858762	-0.0537616	0.0510874	0.0744907	-0.0137772	0.0186617	-0.040622	0.0259757	-0.072366	0.0696099	-0.0131864	0.0576466	0.039808	-0.0838343	0.00653058	-0.0179987	-0.0259815	-0.0534008	0.11571	-0.0439329	0.0284573	0.035822	0.0655744	-0.064699	0.0637095	0.00497087	-0.0456227	0.0512377	-0.00972174	-0.0102928	0.00466537	-0.0283955	0.0249871	-0.00429389	0.00727831	0.0048886	0.0289454	-0.0605294	0.0378609	-0.00509598	-0.0186945
136	-0.0277745	-0.0173225	-0.0387587	-0.0434176	-0.0138276	0.0157377	0.0287651	-0.0375553	0.0145084	0.0173477	0.0141366	0.0259241	-0.0293835	0.0143198	-0.0104364	-0.0218345	0.0188001	-0.00677016	0.0324425	0.0622217	-0.00768378	-0.0538793	0.0225654	0.00992375	-0.0105168	-0.0426016	-0.00134034	0.0640836	-0.00138202	-0.0460809	0.00259918	-0.0207767	0.107984	-0.0139051	0.0265923	0.00367436	-0.0339679	-0.00353312	-0.0148287	0.0164428	0.0591421	-0.0232876	0.031488	-0.0416949	0.100806	-0.00592277	-0.0205827	-0.0116759	-0.0139243
137	0.00809585	-0.123952	0.0553957	-0.0215542	-0.0304204	-0.0334913	-0.0534327	-0.0517347	-0.0178532	0.118673	0.0319601	0.0169915	0.00584299	-0.0240669	-0.0403612	0.0184368	-0.0726619	0.00142024	-0.00893569	0.0648986	-0.0237607	-0.0613311	-0.0220905	-0.0399469	-0.0152962	-0.0200369	0.0441585	0.00353538	-0.0189683	-0.0304049	-0.017654	0.214422	-0.00741066	0.0754998	0.041231	0.0524973	0.0156672	-0.0429812	-0.0798407	-0.00195431	0.0193355	-0.0185925	-0.0495578	-0.0155218	-0.0258995	0.0172376	0.000124168	0.0397232	0.0211996
138	-0.0377527	0.027026	-0.0518	0.0534302	0.0820222	0.0779107	-0.0342401	0.0979351	-0.00496843	0.0151836	-0.00594754	-0.0154566	-0.0532779	-0.0023528	-0.0533507	0.0291683	-0.0217884	-0.0357027	0.00767466	0.0814696	-0.0129147	0.0714029	0.0298997	0.00147585	0.014613	-0.0529967	-0.0297795	-0.0204212	0.0369697	0.0127591	-0.00579471	0.0322404	-0.000756455	-0.0502046	0.0287222	-0.00761106	0.0210401	-0.0346705	-0.0273154	-0.0277095	-0.0183279	-0.00669426	0.00606207	0.0426367	0.0392379	-0.0401614	0.000628946	0.0523106	-0.00618104
139	0.0256362	0.011596	0.0116531	0.0211486	-0.00896777	-0.0272901	0.0198782	-0.0492819	0.00199893	0.0635626	0.0331549	0.0575531	0.0615685	-0.0505853	-0.0790209	-0.0130314	-0.06532	-0.0437548	0.0482024	-0.0157845	0.00877227	-0.0138585	-0.00838364	0.0106315	0.00284974	0.07765	0.0379636	-0.0176177	-0.0100307	0.0599337	-0.0352847	0.0236881	0.0542324	0.0320029	-0.0218151	-0.00605109	-0.0382081	-0.0521339	-0.0259542	0.108455	0.0222641	-0.0296645	0.0187382	-0.00034038	-0.0481094	-0.0190341	0.0244364	-0.0342192	-0.00518348
140	0.00721522	-0.0315556	-0.0709252	0.0788003	-0.0445518	-0.010009	0.000703188	-0.0262118	-0.0614153	0.0141972	-0.0549702	-0.0422656	-0.0214689	0.0174489	0.00556633	-0.0188246	-0.0279756	0.0120046	0.0414804	0.0256531	-0.0511495	0.0141636	-0.0525198	-0.0420482	0.078788	0.00763566	-0.0281162	0.0891765	-0.0503916	-0.0329657	0.0446531	-0.0143275	-0.0601612	-0.0753209	-0.0100516	0.00930246	-0.0254935	0.0223842	0.0263874	0.0134523	-0.00828914	-0.0506537	-0.0391268	0.0661173	-0.0430989	0.0675723	-0.0263971	-0.00866955	-0.0400948
141	-0.0114995	-0.0526473	0.0190332	-0.0436363	-0.0399816	0.09035	-0.0576838	-0.0487982	0.00893343	0.0219071	-0.0941255	0.0108513	0.0275256	-0.0332824	-0.0614847	0.0538036	-0.0277821	0.0654808	0.00983671	0.00950607	-0.0187128	-0.016498	0.042606	-0.0232059	-0.0325491	0.00583462	0.00229913	0.0424903	-0.0159806	0.00311952	-0.0209013	0.0104142	0.0410794	-0.0076749	-0.0350961	-0.0110483	-0.0160716	-0.0148	-0.0287763	-0.000597362	0.000351107	-0.00306005	-0.0392281	-0.0690926	0.0238433	-0.0204072	0.0272756	-0.0168344	0.0265802
142	-0.0288941	0.115225	0.0821346	0.0156852	0.0501074	0.032279	0.0941237	0.00312129	-0.0930943	-0.0727971	0.0152687	0.00922459	0.0140928	0.00192199	0.0057845	-0.0448006	-0.0799422	0.0186681	-0.0219316	-0.0203397	-0.0490488	0.027108	-0.061966	0.0127881	-0.00921134	0.115578	-0.0428349	0.0324617	-0.0956748	0.0371822	-0.00805279	-0.143324	-0.0724695	0.0295288	0.00158165	-0.0104111	0.0373411	0.00816914	-0.0254642	-0.00658715	0.0105727	-0.0191283	0.0794773	0.0616726	0.0379352	-0.0335757	-0.0402871	-0.0649333	-0.00352354
143	-0.0366642	0.0919463	-0.0313803	0.000686209	0.0950874	-0.0143417	0.0065718	0.0302095	0.0358445	-0.0260322	0.0355199	-0.0137171	-0.0106522	-0.0221301	0.0194565	0.0262515	0.0176029	0.0212265	-0.0103977	0.0060132	0.0535661	0.0435087	0.000928496	0.00190006	0.0798842	0.027846	-0.0171519	-0.0275032	-0.0154195	0.0294106	0.00331836	-0.0350404	-0.0156117	0.0235199	-0.0203898	-0.00506584	0.0149995	0.0269311	0.0180282	0.00712147	-0.0250928	0.000511151	-0.0210655	-0.0417808	0.0333405	-0.00432187	-0.0113652	0.0095749	-0.00184079
144	0.0364293	0.0630923	-0.0343113	0.0971041	0.0257173	-0.0168552	-0.0232397	0.0118713	-0.00772706	0.121982	-0.000947268	-0.0266158	0.0452552	-0.0154359	-0.059411	-0.0236726	-0.0480517	-0.0186068	0.0909889	-0.012321	0.0227738	0.0397763	-0.0133257	-0.0270097	-0.0103794	0.0397569	-0.0620818	0.0507776	-0.0479499	0.00570303	0.00666458	0.128547	-0.070678	0.0562473	-0.018609	-0.00810968	0.0478377	0.00172895	-0.00942874	0.0153003	0.00757451	-0.00520473	-0.0233604	0.00974582	-0.0829636	0.0385108	0.0252317	-0.0490952	-0.00885165
145	-0.0331847	0.0507199	-0.0380165	-0.00388337	0.0224935	0.0242972	-0.0164757	-0.00855193	0.0503673	-0.0278922	0.00282141	-0.0616152	0.115998	-0.034554	0.0043178	0.00625877	-0.0204914	-0.0233093	0.10402	0.01203	0.00893616	0.0478906	-0.00941089	0.00773949	0.0121673	-0.00273163	-0.0164827	-0.0300404	-6.02594e-05	-0.0204525	-0.0185302	-0.0366408	-0.00298112	0.0162636	-0.0524038	-0.0150438	-0.0113631	-0.0256913	0.0214792	-0.0158784	-0.00329017	0.0155099	0.0386177	-0.0365661	0.0582246	0.0241337	-0.0178633	-0.0158238	-0.013024
146	0.0550324	-0.0879337	0.0220011	0.011001	-0.00595447	0.0415588	-0.0631295	-0.0138964	0.0539702	0.109634	-0.051109	-0.0643696	-0.00284511	0.0178451	0.0245699	-0.00558457	-0.0161501	0.0319516	-0.0576665	0.0308593	0.0299776	0.307398	0.0133232	0.0441246	-0.0122405	-0.0500002	0.0492959	0.0665725	0.040736	-0.147816	0.0617643	0.23074	-0.0326527	0.0530309	0.00994137	0.00174552	-0.0106144	-0.0180943	-0.0590018	0.0194613	-0.0610132	0.0614562	-0.0539656	-0.138963	0.0365223	-0.0152645	0.0353037	-0.024182	-0.0663754
147	0.00277229	-0.0321233	0.0103829	0.00962108	0.0490188	0.0369963	0.0190229	-0.0661622	-0.00317753	-0.033493	0.0519906	0.00363833	0.0645128	-0.0577377	-0.0192539	-0.0274356	-0.00329093	-0.0263145	-0.0267544	-0.0103637	5.93307e-05	0.0920456	-0.00172715	-0.0406656	0.00642664	0.157241	-0.0183839	0.00364686	-0.00529786	0.0230665	-0.036183	-0.0413488	-0.0225274	-0.0114182	0.000560745	-0.0144305	-0.00885655	-0.0329172	-0.0123714	-0.00667019	0.0288764	0.0213209	-0.00747435	0.0282437	0.00666154	-0.00408814	0.0265609	0.0267627	-0.0375154
148	0.0122403	0.0304911	-0.0667701	-0.0304378	-0.0145851	0.0128472	0.0140888	0.0294682	0.00473362	-0.0690795	0.0739945	-0.0440839	0.0267052	-0.0204552	-0.0408025	-0.025791	-0.0457364	0.0700757	0.0688163	-0.00138506	-0.00502927	-0.0674625	0.0323393	0.0156374	0.0613724	-0.0581744	-0.0334359	0.0618134	-0.0421366	-0.00500692	-0.0294466	-0.0751084	-0.0512121	-0.0287157	-0.025753	-0.0129636	-0.0240968	0.00266779	0.0088625	0.0238695	0.0126898	-0.0104511	-0.0335613	0.0231764	0.0350223	0.125312	-0.0222691	-0.0234518	-0.0210286
149	-0.0197505	0.0608288	-0.0104293	0.0340478	0.127341	0.0269341	-0.0216848	-0.0351221	0.0190595	-0.0528364	-0.0101611	-0.0342187	0.0210169	-0.0160109	0.00430011	-0.0191509	0.0443119	-0.0155805	0.0423231	0.0271325	0.0614871	-0.0583995	-0.00309348	-0.0231282	-0.0168831	-0.0145976	-0.0102849	-0.0253643	-0.0300962	0.0197212	-0.0306921	-0.0409389	0.00330975	-0.041281	0.0122053	-0.000792482	-0.0282312	0.00507312	0.045063	0.0336507	-0.031987	0.0485502	0.000621971	-0.00448783	-0.00360536	-0.0608189	0.0141714	-0.00135127	-0.00186377
150	-0.0249836	0.00264766	-0.0194007	0.0307856	-0.0454155	-0.0156445	-0.0436509	0.0151739	0.0280915	0.0361207	0.08941	-0.016811	-0.0320454	-0.039095	0.0530512	0.00756292	0.0395519	0.0268163	0.0687185	0.0173043	-0.00560874	-0.0360177	0.00888717	-0.0457761	0.0236258	0.0272253	0.0296327	-0.00573202	0.038678	-0.0445516	0.00542632	-0.033933	-0.000554682	0.0560535	-0.00926532	-0.0153274	-0.0917867	-0.0607787	-0.0531072	0.0349471	0.00490055	-0.0559287	-0.00565112	-0.0162622	-0.0188932	-0.0142607	0.00121362	0.0159232	-0.00741223
151	-0.0231899	0.0826792	0.041143	-0.00969843	0.0678088	0.0263318	-0.0411067	0.000632907	-0.0343399	0.0186964	0.0851079	-0.0269406	0.0413195	-0.0420424	0.0499959	0.00467433	-0.0277844	0.0326762	0.0298928	0.00932948	0.122203	0.0149367	0.0230111	0.0159949	-0.0162807	0.083434	-0.0323196	-0.0502628	-0.009546	-0.0133506	0.034013	0.0590124	-0.029834	0.0527836	0.0206977	0.0624345	0.000737737	0.0492392	-0.0371971	0.0313705	-0.0252448	0.000338966	-0.00160191	0.00379458	0.00583804	0.0210121	-0.0231561	-0.0020586	-0.0615088
152	0.0243956	-0.0097322	0.0671629	-0.0266127	-0.035753	-0.0225802	0.0204032	0.0341754	-0.00246544	-0.0437283	0.0114898	-0.0138746	0.0275091	-0.000593508	-0.0123272	0.044996	0.0385533	-0.0634208	0.0265977	0.0297322	-0.0296903	0.0424841	0.0191475	-0.0122227	-0.0332646	0.0104408	0.0311624	-0.0510869	0.00111198	-0.0245564	-0.0219915	-0.0309783	0.026165	-0.0366769	-0.0478225	0.00681524	-0.0126904	-0.0412998	-0.0618605	0.0106263	-0.0510697	0.0146945	0.0015146	0.0164501	-0.018169	0.00213416	-0.0257472	-0.0135921	-0.0243441
153	0.00932409	-0.0767753	0.0753773	0.0253457	-0.00517757	-0.0562416	0.0297382	0.0213656	0.0556359	0.0682492	-0.05004	-0.00928695	0.0127101	0.00781116	-0.0257385	0.0657036	-0.0280413	-0.0129698	-0.0455637	-0.024814	-0.00902649	0.0246645	0.0659475	-0.0291236	0.00390486	-0.00436765	0.0983529	0.0341835	0.0359757	-0.0619384	-0.00783972	0.133937	-0.00503682	0.0517024	0.0794473	0.015499	0.172721	0.0264712	-0.0366154	0.0497073	-0.0411139	0.000143808	0.0295375	0.0888559	0.00387825	0.107118	-0.0122454	0.10606	-0.00795724
154	-0.0394952	0.0633414	-0.0263821	-0.0108993	-0.0472989	-0.0116265	-0.0248296	0.0584518	-0.0264295	-0.0102119	0.0388984	0.0364221	0.015201	-0.0278458	0.0202992	-0.00277065	-0.0351033	-0.00615225	-0.0521474	-0.0285921	0.0310256	-0.0559047	0.0150392	0.0133581	-0.00262422	0.026252	-0.00187401	-0.0145732	-0.0220188	0.0145466	0.0648673	-0.0393011	-0.0428855	0.0542273	0.00965718	-0.0034637	0.0750846	-0.010226	-0.00975536	-0.0184682	-0.0256483	-0.01857	0.00867021	0.0320868	-0.0393341	-0.00520751	-0.0082462	-0.0263051	0.0105058
155	-0.0133799	0.0323278	-0.0828632	0.0659224	-0.0183242	0.0808916	0.0425061	0.135758	-0.0028594	0.0202505	-0.0792589	0.0520284	-0.0277398	-0.0573512	-0.0375189	-0.0107267	0.120132	0.00878752	-0.0246811	0.0669935	-0.101807	0.0237998	0.00889069	0.00410653	0.00103652	-0.0437601	-0.0797021	-0.0109818	0.0393217	0.041191	-0.0102975	0.0749619	-0.00386455	-0.0804248	0.0360451	-0.0119131	-0.0410598	-0.0126474	-0.0175897	-0.0465817	-0.0148663	-0.00820118	-0.0220165	0.0248331	0.0355828	0.0717955	-0.0389773	0.0943272	0.0239334
156	0.0127126	0.0214536	-0.00890535	-0.0558967	-0.0327671	0.0201394	-0.000158947	-0.0148949	-0.0178634	-0.0286493	-0.0120577	0.0340787	0.0444728	0.000768839	0.00299788	0.0314607	-0.0430845	0.00495511	-0.00988331	-0.0140026	-0.00245949	-0.0153434	0.0204485	-0.0202634	0.00600583	-0.00747677	0.00605109	0.0651461	-0.00884833	0.0249813	0.00311657	-0.0382902	0.0145329	0.00800612	-0.00679921	-0.00342843	-0.0068374	0.00682929	-0.0273829	0.00223159	-0.000716091	-0.0304492	0.0440477	0.0277103	-0.0425319	0.0183048	0.000139514	-0.0107442	0.0385792
157	-0.0672268	-0.0216568	0.0403839	0.0311421	-0.0161862	-0.00360803	0.0180611	-0.0521913	-0.0524005	-0.0356232	0.0694555	0.0703467	-0.0229712	0.020334	-0.0270835	0.0834582	0.000441725	0.0764656	-0.0132988	0.00597828	0.0363264	-0.0308587	-0.00875476	0.0228854	-0.0658805	0.231799	-0.0307976	0.0433719	-0.0118039	0.0298799	0.00660307	-0.110405	0.0405596	-0.0295189	-0.0958248	0.000678916	-0.0123433	0.0353035	0.00551257	0.000327611	-0.0227039	0.0374313	0.0171299	0.0424276	0.0247178	-0.0361941	0.0170726	0.0299351	0.0317754
158	-0.0022983	0.0738604	0.00474049	0.0597148	0.0564095	-0.0378996	0.0310122	-0.00880989	-0.00866924	0.0458695	-0.0148823	0.0424176	0.0305035	-2.88711e-05	0.129264	0.043419	-0.0134005	0.0254988	-0.0101784	0.0989917	-0.0135482	-0.0361311	0.000613229	-0.0150802	0.0408514	0.0109999	-0.0509212	0.0836197	0.0169394	0.0374705	0.0106292	0.0558175	-0.0215098	0.0699835	-0.0340794	-0.0184953	0.09314	0.0171493	0.0307573	-0.0257337	0.00514553	-0.0159227	0.0182869	0.0350495	-0.0368553	0.00262371	-0.0258392	-0.0160692	0.0170409
159	0.046868	-0.0613634	0.000717248	-0.0330713	0.0751672	0.0142149	-0.00684654	-0.0422545	0.0281056	-0.0500915	0.0488276	0.00775043	0.0159147	-0.0180628	-0.0152661	-0.0192725	-0.0437395	0.0191334	0.0451436	0.00453654	0.00635194	0.0247224	0.0138009	-0.0410763	0.0314118	0.0223589	0.0910622	-0.0602853	0.0430627	-0.0512305	0.00180915	-0.0700972	-0.0253408	0.0263145	-0.0305297	-0.028624	-0.00860715	-0.0239376	0.0109853	0.000137916	-0.0209488	0.016604	0.0533583	-0.0727836	0.0400579	0.0230681	-0.0387701	0.0231284	0.031475
160	-0.0192034	-0.0862826	-0.0107686	0.0153546	0.0163374	-0.0712292	-0.0100338	0.0347083	0.0149427	0.0307662	-0.0111403	0.0038121	-0.0626945	-0.0294289	0.0299601	0.0345332	0.100831	-0.0629583	0.0164372	-0.0182069	0.0272139	0.02139	0.00911798	-0.0179637	-0.0310496	0.0384702	0.00193622	-0.0170689	-0.014141	-0.0194029	-0.00592511	0.00721081	-0.0168703	0.0255815	-0.0289447	-0.00358335	-0.0251888	0.0081965	-0.0499586	0.010428	-0.0124384	0.0129924	-0.0329399	0.036043	0.00760953	-0.0103765	-0.0212492	0.0384296	0.0350471
161	-0.0125509	-0.0257407	-0.03508	-0.0102685	0.0278491	0.0327169	-0.045598	-0.0126726	-0.018752	0.0277072	0.0562936	-0.0634179	-0.0599434	0.00428869	0.0301828	-0.00821021	-0.0149025	-0.0296737	0.0226853	0.00156323	0.0673399	-0.00265408	0.0153674	-0.0401038	-0.00583794	-0.0652457	-0.0358995	0.0482179	-0.00481623	-0.0404412	-0.0141563	0.0746304	-0.0547235	-0.00293727	-0.0047119	-0.031334	0.0516079	0.0354991	-0.0580146	0.00130047	0.0057722	0.0197391	-0.0210245	-0.0211045	-0.118062	-0.020686	-0.00258637	-0.056865	-0.0359983
162	-0.0106249	-0.0176575	0.0210048	0.0361395	-0.0373231	-0.00631788	0.104913	-0.0420176	0.0429264	-0.0166565	-0.0920991	-0.0018754	-0.0367469	-0.0164538	0.0811558	-0.0312936	-0.0206455	0.00824308	-0.0302377	0.0353353	-0.0307084	0.00642039	0.0294943	0.00369929	-0.0170771	-0.0414004	0.0110064	-0.0240942	0.0137613	0.0112924	-0.0464302	0.00623544	0.0715494	0.0118533	0.0888815	-0.00913348	-0.0025215	-0.0194148	0.051837	-0.0354527	-0.00650734	0.0628457	0.0177019	-0.0343856	0.0200524	-0.0209031	-0.0332714	0.0856811	0.0296631
163	-0.0275409	0.0284244	0.0255394	0.186885	0.0737481	-0.0596792	0.0394973	-0.0166469	0.010316	0.0978444	0.136031	0.0279079	0.00946702	0.0413241	-0.0387372	0.00828427	-0.0048779	-0.0271454	0.0562064	0.00427641	0.00559391	-0.0092226	-0.0246905	0.0106862	-0.00129135	0.146057	0.030183	0.042177	-0.0286335	-0.0351783	-0.0238514	0.0775062	-0.035597	0.00515956	0.0284334	0.000594447	0.0326163	0.053725	0.0280615	-0.00108864	-0.030814	0.00644991	0.0390994	0.0843534	0.0317058	-0.00642769	0.0170438	0.0838278	-0.00418314
164	-0.0257907	0.00271894	0.0510151	-0.0150223	-0.00942035	-0.0253591	0.0516942	-0.00383704	0.0279923	-0.0264591	-0.00551086	0.00411218	-0.0264604	0.029	0.0447073	0.0292172	-0.00418239	-0.00685112	-0.0110373	-0.0159792	0.00902069	0.00126669	-0.00542006	0.0239703	-0.0389847	-0.017839	-0.00464354	-0.0252791	0.0249625	-0.0398615	0.0176193	-0.0354515	-0.00375993	0.0337501	-0.0149774	0.0728409	0.025063	0.019019	0.0433492	0.011423	-0.0107523	0.000658143	0.021589	0.0052435	0.0864597	-0.0170435	0.00482036	-0.00456113	-0.0232221
165	0.00305748	0.012028	-0.011582	-0.0306929	0.0215124	0.0328382	-0.0150206	-0.036915	-0.00085318	0.00244436	0.0553869	-0.0560476	0.0467304	0.0148998	0.0480114	-0.00480091	0.00486679	0.0181165	-0.0156877	-0.0219655	-0.0135328	-0.00466531	-0.023802	0.0407446	-0.0179045	-0.00774229	0.0122962	0.000373398	0.0302635	-0.0412996	-0.00976944	0.0175123	-0.0167484	-0.0303696	-0.0395347	0.0525692	-0.0428707	-0.0126181	0.12442	0.0308518	0.0135241	-0.0272503	-0.0139327	-0.0510296	0.0444715	-0.0209119	-0.0207742	-0.0132994	-0.00591777
166	-0.0182151	0.00546338	-0.0156869	-0.00508979	-0.0213941	-0.0122055	-0.00530816	0.00799619	0.0323796	-0.00754159	-0.00114321	-0.00672027	-0.00110128	0.0204994	0.0272677	0.0336357	-0.00906891	-0.0150047	0.000271592	-0.015748	0.0268159	-0.0139149	-0.0122244	0.0398669	-0.00720457	0.00219428	-0.0133472	-0.00409811	-0.0147035	-0.000943495	-0.00980371	0.00170474	-0.0055976	-0.000368178	-0.00637367	0.0199168	-0.0104951	-0.0314128	-0.0188701	8.06138e-05	-0.0218051	0.0219757	-0.00543613	0.0099066	-0.00566848	-0.00543282	0.0490143	0.0163734	-0.00693496
167	0.00247676	-0.00400792	-0.0165933	0.0103482	0.0127239	-0.0129856	0.0346498	-0.00149302	0.000463098	-0.00226939	0.00485626	-0.0148625	0.00149527	-0.00889146	0.0455643	-0.00110767	0.000406901	-0.0217664	-0.00437066	-0.0119138	-0.0226738	0.0125692	0.00708818	-0.00504803	0.00423665	0.000440609	-0.0219422	0.00597896	0.00520119	0.0261254	0.05266	-9.42412e-06	0.0502057	-0.00401605	-0.0115213	0.0350534	0.00281405	0.0120922	-0.01766	0.00557075	0.0136172	-0.0243273	0.0121517	-0.00416878	0.00978751	0.00202927	-0.00821182	-0.00422642	0.026554
168	0.0185525	-0.00120468	-0.0138361	-0.0678549	-0.00807215	0.00683008	-0.035722	0.0421321	-0.00231082	0.00569893	-0.0580128	0.0332426	0.0350603	0.000860615	-0.00522244	0.0195951	-0.00479423	-0.0302421	-0.00133957	-0.0157156	-0.0141637	-5.56356e-05	0.0171029	-0.00188178	-0.0126229	-0.0507289	-0.0496869	0.0147652	-0.00657561	0.0284181	0.0230501	0.0278342	0.121511	-0.00455212	-0.00660115	-0.00619082	0.0146732	-0.00144869	-0.0258657	-0.0132717	-0.0306882	-0.0221764	0.00763486	-0.0132316	-0.0482778	-0.00274193	-0.017705	0.0393243	-0.0387465
169	0.0374914	0.0151236	0.0631683	-0.0619993	-0.0124829	-0.0261225	-0.0291475	0.0717103	0.024935	-0.0715664	0.041715	0.0393537	-0.0233724	0.0245495	0.0507366	0.0527219	-0.0147931	0.00638913	0.0256718	-0.00511381	0.034178	0.0148693	-0.0579262	-0.00993886	-0.000869026	-0.0699623	0.00334124	0.0564481	0.0331804	0.0413509	-0.0112354	-0.0772944	0.0847898	0.053431	0.103533	0.00560499	0.0377103	0.0263385	0.0156375	-0.0310376	-0.00688933	-0.0195882	-0.0737736	-0.0290994	0.0720714	0.0938147	-0.00912011	-0.0430917	-0.0375312
170	0.0168213	0.109293	-0.0278616	-0.0762449	0.0894632	-0.0411059	-0.0136614	-0.0625303	-0.0113852	0.0011204	-0.0176077	-0.0319093	-0.0107751	0.0416383	-0.00759254	0.0268786	-0.0482015	-0.0180277	-0.00947307	-0.0335001	0.00220014	0.0535312	0.00104224	-0.0330333	-0.00493331	-0.0426717	-0.0261361	-0.0442999	-0.00639096	0.0147396	0.0023183	0.0202327	0.0326124	-0.0025565	-0.0170061	0.103941	0.130353	0.0238926	-0.000389378	-0.0173654	-0.00400544	-0.0394982	0.0295918	0.0344661	0.0336356	-0.108036	0.0254026	0.0055334	0.0222452
171	0.0500926	0.0964235	-0.0311424	-0.047358	-0.0422666	0.0379301	-0.0328395	-0.0236902	-0.0362666	-0.0375781	0.00838801	0.0464289	0.0927585	0.0546176	0.0150408	-0.0288887	0.0816753	-0.0272938	0.0423189	-0.0220201	0.0176406	0.00414778	-0.0191551	0.000527944	0.0228761	-0.017085	-0.0235414	-0.0261852	-0.0138938	0.0410875	-0.0257296	0.00691149	0.00991837	0.0263468	-0.0462298	-0.0027138	-0.0605794	-0.0176386	0.204878	-0.0206508	0.0980466	0.0864951	-0.0159819	0.00322924	-0.0402307	0.062106	-0.0192124	0.0194293	-0.0218993
172	-0.000149074	0.0382774	0.0300084	0.124515	-0.00295456	-0.0583586	0.00568741	0.0127377	0.0026698	0.0574072	0.0308116	-0.0897103	0.0206601	-0.0370022	0.0422277	0.043469	0.0302462	0.0289953	0.210612	-0.00976755	-0.0158753	-0.015872	0.0343846	-0.0223638	-0.0118921	-0.00326582	0.074767	0.0706424	0.0294986	-0.0547289	-0.022335	0.0492344	-0.00924602	-0.0454463	-0.0375661	-0.0176297	-0.0084564	0.00870436	0.036126	0.0123012	-0.0157155	-0.0292292	-0.0163957	0.0188327	-0.0588166	-0.0168508	-0.0209062	0.068116	-0.0686816
173	0.0256057	0.0522795	-0.0104293	-0.0590039	-0.0247583	-0.0382123	-0.0260065	-0.00157719	-0.00946854	-0.022534	-0.0663987	0.120566	-0.000380345	-0.0194707	-0.0257001	-0.00164259	0.0241406	-0.0259091	0.0210214	-0.0067127	0.0347734	-0.0358865	0.0184653	0.00273216	-0.00362883	-0.0346031	-0.0108018	-0.0168643	-0.0083338	-0.0226948	-0.0206284	-0.0294571	-0.00452123	0.00424637	-0.0274516	-0.0219442	-0.0210683	-0.0353527	-0.00489457	-0.0175996	0.0477397	0.0115004	-0.0198499	0.0149113	-0.00297936	0.0592138	-0.00751545	0.0424669	-0.0291947
174	0.0768803	0.0719626	0.0138323	0.00669213	0.0291343	-0.0552203	-0.0684999	0.0511903	0.00342552	0.00938445	0.0560167	-0.080905	-0.102564	0.0435747	0.0794393	-0.075135	0.094523	0.0235113	-0.00926671	0.0301567	0.0230803	0.0588128	0.00663436	-0.0498994	-0.0564054	-0.0787727	-0.0171146	0.0110877	0.00744287	0.0536086	-0.11631	-0.0208453	-0.0101238	0.0090883	-0.0691181	-0.0199745	-0.0511206	-0.0231126	0.0106521	0.0142414	-0.00513212	-0.0522034	-0.115126	-0.0971235	-0.00453626	0.016855	0.0197984	-0.0712281	0.0106141
175	0.150063	-0.0431003	-0.00362873	0.0333476	-0.00589203	0.0535093	-0.0175113	0.0355421	-0.0241378	-0.000635497	-0.0575208	-0.0129488	-0.0247072	-0.00923187	-0.0327813	-0.0294068	-0.0449286	0.0144484	-0.0497509	-0.0154228	-0.0459628	-0.0337515	-0.0430485	-0.0246234	-0.058714	-0.0153227	-0.00458551	0.010738	-0.0302577	-0.00423106	-0.0258028	0.000849617	0.0501808	-0.0403889	-0.0154314	0.00104842	-0.00840222	-0.0182587	0.0468336	-0.0292424	-0.0238663	0.00148599	-0.0494813	0.0637434	-0.0146642	0.0914845	-0.0117734	-0.0381271	-0.0351712
176	-0.0190567	-0.0113282	0.0165985	0.00953691	-0.00533851	-0.0101649	-0.00441369	0.0057808	-0.00350511	-0.00804037	0.00107996	0.0239692	0.00511536	0.0168576	-0.0247905	-0.00756848	-0.00316028	-0.000510555	0.0306285	0.0386757	0.00356038	-0.00405958	-0.0133784	0.00176142	0.00280707	0.0112141	0.00714037	-0.0192525	0.00884018	-0.0134688	-0.013503	-0.00733571	-0.000310712	-0.0150922	0.0119763	-0.0423533	0.0060611	-0.0124284	-0.0195521	0.0110359	0.00724013	0.00645136	-0.00648058	-0.00498362	0.0151573	-0.0281236	0.0238934	0.0204499	0.00881858
177	-0.00948618	0.00531576	0.04234	-0.00401078	0.092074	0.018503	0.0722094	-0.0406962	-0.00544431	-0.027174	0.131162	-0.0863882	-0.0207141	0.0109021	-0.0206334	0.00422383	0.00409734	-0.0313898	0.0380136	-0.0214833	-0.0190892	-0.00272137	-0.0484474	0.042031	-0.0659174	0.101007	0.026251	-0.015069	-0.0389056	-0.0105271	-0.00542376	-0.0491543	-0.0497243	-0.0181852	-0.00756588	0.0277647	-0.00683519	0.0363066	-0.0701031	0.0235885	-0.00387378	-0.00801659	-0.0306779	0.0913813	-0.0870461	-0.0102008	-0.0130006	-0.00311979	-0.0218991
178	0.00993698	0.0758291	-0.0270175	0.0232046	-0.0716745	-0.0179472	0.0642667	-0.0173263	0.0695716	-0.0567726	0.0754317	-0.038268	0.0214033	-0.00945138	-0.0331555	-0.0292417	0.00694872	0.00374211	0.105403	0.0507491	-0.0363449	0.00933869	0.0510298	-0.0242109	-0.0109576	0.00516637	0.025821	-0.00941652	-0.0200826	-0.0623592	-0.0422238	-0.0674012	-0.0454077	0.00753982	-0.0604994	-0.00874604	-0.0238802	-0.0321446	0.0275679	-0.0252999	0.0822389	-0.0273133	0.0466176	-0.021985	0.0396799	0.0952613	-0.0239308	0.0159705	-0.000780144
179	0.0514522	0.0479664	0.0123822	0.0244274	0.0193759	-0.0172473	-0.00103848	-0.0355302	-0.0292546	0.00844809	-0.0370768	-0.0799179	0.00424745	-0.0100391	-0.0469442	-0.0233512	-0.0276315	-0.0290178	-0.058412	-0.0149961	-0.0121319	-0.011399	-0.0103903	-0.00794209	0.0877451	0.00882958	-0.0067195	0.0157386	-0.0257072	-0.0404362	-0.0369501	0.035156	-0.0344068	0.00714667	-0.0294646	-0.00432102	0.0736643	0.00218457	0.0674303	0.0108433	-0.0227111	0.0191012	0.0212012	0.015449	0.0287969	-0.013013	0.0216204	0.0320651	-0.0163581
180	0.0126707	0.0229684	-0.0078711	-0.0693865	-0.0230315	0.077975	-0.0209588	0.00400251	0.00270395	-0.0297459	0.111972	0.0301263	-0.0355243	0.0120165	-0.0219979	-0.00713932	0.00337165	0.08024	0.016525	-0.000306984	-0.0019019	-0.0635063	-0.0372538	-0.0314328	-0.0296865	-0.0485374	0.0193057	-0.0169446	-0.00423444	-0.0261648	0.0165813	-0.0282807	-0.00857779	-0.0407114	-0.0329037	0.0303008	0.00178469	-0.00124347	-0.0110767	-0.0178349	-0.010656	-0.0268307	-0.0246149	0.112151	0.0582492	0.096272	-0.0264228	0.00901336	-0.00419527
181	0.0180631	0.100096	-0.0282679	0.0713765	0.0121314	0.0809906	0.00193811	0.0311331	-0.054871	-0.00903099	0.068525	-0.017929	0.0236501	0.0348466	-0.00632599	0.0536113	0.042099	-0.0216524	0.0277921	-0.00751685	-0.00104244	-0.0148891	0.0322637	0.0243972	0.00740708	0.00544532	-0.0398227	-0.0329553	0.0241644	-0.0122538	0.0230742	0.0434663	-0.0403588	-0.0042057	-0.055767	0.00524263	-0.00948026	-0.00567683	0.0117035	0.00321417	-0.0546284	0.0249326	0.235179	0.00376772	-0.00254799	-0.0749152	0.0444963	0.0109997	0.00727487
182	-0.0181675	-0.0721283	-0.0391133	-0.0429541	-0.0445449	0.0101565	-0.00977306	0.0887424	0.0606306	-0.000292743	-0.00460874	0.0443449	-0.02038	-0.0334229	-0.11837	-0.0173211	-0.00277057	-0.000420866	-0.0671941	-0.0314345	-0.0208996	0.0348974	0.098752	0.0760207	0.00622329	0.0310426	-0.00604755	0.0268196	0.0233204	0.00506542	0.0174736	0.0203002	-0.0452285	-0.043957	0.0626143	0.00176004	0.0639926	-0.00440042	-0.0722166	-0.0350331	-0.0161893	0.0112456	0.0493796	0.0264143	-0.0188791	-0.00983193	0.0694656	0.00134215	0.0149141
183	-0.028056	-0.0741218	-0.0259544	0.231713	0.0234255	0.0412992	-0.0165294	-0.0595603	0.0217492	-0.0704576	0.0559546	0.0183477	0.100376	0.0464539	0.0554622	-0.0356383	-0.0101539	-0.1142	-0.0663442	-0.0171311	0.00188337	-0.0168512	0.0417485	0.0335295	0.131635	0.0728746	0.00340805	-0.189069	-0.00662455	0.037767	0.0535097	-0.169808	0.0718949	-0.0909633	0.0803438	-0.0366811	-0.127114	-0.0774968	0.150331	0.0219441	0.0315779	0.000796419	-0.0344882	-0.0333286	-0.0626062	0.058374	-0.0315483	0.0794251	0.0115272
184	-0.0164564	0.00452078	-0.0143209	-0.0216806	-0.0588435	-0.0682665	0.0144285	-0.0203187	0.0180819	-0.0433281	-0.073908	0.0477424	-0.00676745	-0.0105876	-0.0113767	-0.000401961	-0.00619341	0.0186237	-0.0200187	0.0139213	-0.0345312	0.0197895	0.146782	-0.0134908	0.00573755	-0.0406604	0.0256754	0.0391754	0.00180256	-0.0292394	-0.0357353	-0.0518992	-0.0126491	0.00167609	-0.0105955	-0.00753803	0.0179322	-0.0209076	-0.00913816	-0.00527122	-0.0118153	-0.00323397	-0.0168539	0.0142817	0.101803	0.0274715	-0.00456699	0.0430907	-0.00648538
185	0.0047031	0.0563839	-0.0308376	0.0111419	-0.0311773	-0.0295551	0.0278544	0.0460318	0.0167252	-0.0306603	-0.0286256	0.0354256	-0.0126309	0.0186078	0.0124282	-0.0359688	-0.0320189	0.0388758	0.0146235	0.0531952	0.0759055	0.0217624	0.00366027	-0.0311102	0.000571097	-0.0161131	-0.015604	0.0839497	-0.0211883	-0.0278091	0.000740329	-0.0274313	-0.0280091	-0.00143276	0.00762617	-0.0182098	0.0132985	0.0631168	-0.0365939	0.00842671	-0.0109228	-0.021247	-0.039045	0.029557	-0.00410264	0.0507293	-0.022469	-0.0389993	-0.0203979
186	-0.0379453	0.0353007	0.0225067	-0.0288778	-0.0400616	-0.000893065	-0.0275266	0.0308653	-0.0111639	-0.0466434	-0.0510332	-0.00713056	-0.0201142	-0.0306754	0.0173179	0.0102776	-0.0026667	-0.0700468	-0.0805598	-0.0238928	0.00791682	0.0947309	0.0566738	0.0126455	0.0810394	-0.0113009	-0.00911837	-0.0354695	-0.0354943	-0.00995022	-0.00593315	-0.052485	-0.00775913	-0.0315141	-0.000155499	-0.0139506	-0.0595158	-0.0502632	0.0263068	-0.0300684	0.0533912	-0.0174348	-0.0268234	0.0184279	-0.0792789	-0.0695136	-0.0243093	-0.00709864	-0.0562177
187	0.0542538	0.0495496	-0.00182713	-0.064694	-0.00411211	-0.0445645	-0.0374982	-0.0216769	-0.0187855	-0.00634486	0.0410468	0.00592037	0.0865171	-0.04109	-0.0148281	-0.00724405	0.0294717	-0.010439	0.0430394	-0.00655997	0.0782269	-0.0114736	-0.000825799	0.0159046	-0.0706578	-0.0137437	-0.0281182	-0.00878475	-0.0051177	-0.0578671	-0.0176365	0.0840571	-0.0243872	0.0128491	-0.061647	0.0113352	-0.0359195	0.000398629	-0.0293148	0.0107614	0.0241361	0.0726467	0.0127158	0.0362937	-0.0421228	-0.00907141	-0.0187401	0.0214077	-0.00951342
188	-0.0159701	-0.0794377	-0.00100361	-0.0529714	0.0414371	0.0822995	0.00602991	-0.0447573	0.0285512	0.0503478	-0.00446454	-0.0707856	0.0177555	-0.0173416	0.023211	-0.0143199	-0.0306103	-0.0102594	-0.0421173	-0.0201339	-0.0283885	-0.0555972	0.0524762	-0.0284889	0.0148377	-0.0205559	-0.047632	0.00447918	0.0765511	-0.0483215	-0.040211	0.0859178	-0.0279879	-0.0216703	0.0183875	-0.0465994	0.0627108	-0.0280897	-0.0160361	-0.00573371	-0.0452152	-0.032569	0.0284868	-0.00982491	-0.0555792	0.013949	-0.0649834	0.00732717	-0.0383275
189	0.00312956	-0.0106636	0.0187855	0.048191	-0.0109809	-0.0242887	0.0230409	-0.0134674	-0.0225991	0.0313364	0.00139837	-0.0458878	0.106469	-0.0162889	0.0206328	-0.0110828	0.0552284	0.0472282	-0.00134515	-0.0272631	-0.118197	0.119661	-0.0168868	-0.0222754	0.0121287	0.0489449	-0.0369361	0.00447527	-0.0319991	0.0318796	0.130452	0.0183693	-0.0115236	-0.0309679	8.63388e-06	-0.0145149	-0.00602028	0.0355512	-0.0313454	0.1152	0.0291077	-0.0737944	-0.0193161	0.0902306	-0.081146	0.0495572	-0.00329874	-0.0154337	0.00376364
190	-0.0690471	-0.0113508	-0.0297143	0.00709455	0.00948595	0.0305689	0.0456251	0.00262035	0.0731392	-0.0256587	0.0462879	-0.0370628	0.00621852	-0.0248725	-0.0821122	0.0664231	-0.0608902	-0.073429	-0.0276708	0.00544393	-0.0148491	0.116042	-0.0169101	-0.0110851	-0.00205375	0.0813901	0.0274259	-0.0269217	-0.0246002	-0.0201357	-0.0358795	-0.0395977	-0.0251221	-0.00801852	-0.0510144	-0.00230861	-0.0235623	-0.0333001	0.0138001	-0.0253992	-0.0235949	0.0455595	0.0704155	-0.00964419	-0.0430341	-0.00637832	0.000882053	-0.0170969	0.00107
191	0.0043565	0.00164045	-0.00726924	-0.0179158	-0.0150365	-0.00543348	-0.0232326	-0.0381863	-0.0255951	0.00449516	-0.040203	-0.0319781	-0.0471979	0.0203599	-0.0446496	-0.00833473	-0.0233353	0.00827787	0.0350448	-0.0223357	-0.0337821	0.00435846	-0.0178034	-0.0276447	-0.0401766	-0.048675	0.00353582	-0.0183282	-0.00864772	0.00818063	-7.90348e-05	0.0157465	-0.0172363	-0.0344798	0.0384593	-0.0124667	0.0458698	0.0272893	-0.0498455	0.00218742	-0.000348979	-0.0294449	0.0336462	-0.00705538	0.0342266	-0.0450764	-0.0150586	0.0289974	-0.0262141
192	0.118336	0.0269401	-0.0315952	0.0065934	-0.0314717	-0.0079705	0.046801	0.0862135	0.0534906	-0.0663154	-0.0342441	0.0501961	0.0572745	-0.0326538	0.0476186	0.0256981	0.0169863	-0.00836386	0.0483918	-0.0175148	0.0316973	0.0438063	0.0191929	0.0182291	-0.00113633	-0.0584137	0.00254901	-0.0243364	0.0759744	-0.0499359	-0.0307017	-0.069172	0.0150575	0.0154533	0.0242211	-0.0284529	0.010165	-0.0176876	0.00555905	-0.0358259	0.0365967	0.00635082	-0.0469717	-0.0157525	0.0596483	0.0381714	-0.0286057	0.00263551	-0.0187628
193	0.0241399	-0.0383681	-0.0437807	-0.00709945	-0.0175345	0.00308913	-0.0105233	-0.0388509	-0.0172255	-0.0279237	0.0448513	-0.050833	0.0645174	-0.0262043	0.0527266	-0.0051535	0.00903209	0.0567102	0.0187911	0.0381919	0.00928643	-0.0459232	0.0197047	-0.000625033	0.0679116	-0.0209905	-0.0252612	-0.0221485	0.0300102	-0.0339504	0.0380726	0.0310336	-0.0394041	-0.0357109	0.0677528	0.13911	-0.0449079	-0.00948496	-0.0392624	0.0508352	0.00132506	-0.0171156	-0.0341382	-0.0048264	0.0452041	0.0162502	-0.0283326	0.0298886	-0.0157337
194	0.108756	-0.0449076	-0.0451877	0.0485653	-0.0218839	0.0327813	-0.0191428	-0.0126192	-0.0259183	0.00994959	0.00375386	-0.00562794	-0.00748965	0.0301842	-0.00752745	-0.00140875	0.0306967	-0.0017999	-0.0528192	0.0250229	-0.01592	-0.000399032	-0.0279151	-0.047727	0.163304	-0.0261353	-0.0349847	0.0540839	-0.022253	0.0440287	-0.0241084	0.00800231	0.0175142	-0.0153588	0.000846731	-0.000536592	0.026775	-0.0262415	0.0792221	-0.0235578	-0.0244843	-0.0236419	-0.0755484	-0.0335842	-0.0313037	0.0812743	-0.0224659	-0.072917	0.00832176
195	-0.0471347	-0.0211633	-0.00205702	0.0445181	0.0133296	-0.0276559	0.0335901	-0.0243126	0.0304419	0.0490209	0.089297	0.000635179	-0.061962	-0.0517974	-0.038507	0.00160406	-0.0581953	0.0152921	-0.0993032	-0.0327314	-0.0577938	-0.00476657	0.0199288	0.00758854	0.0910776	-0.0578769	-0.0303829	-0.0532736	-0.0187609	0.0510719	-0.0292007	0.0446601	0.0176723	-0.0326638	0.0106103	-0.0181356	-0.0379092	0.0100964	-0.0237701	-0.00723601	-0.0263302	0.00944061	0.0615818	0.0992379	-0.00639851	-0.0656887	0.013628	0.0829496	0.0378304
196	-0.0142649	0.0616003	-0.00269272	-0.0261236	0.0127189	-0.0191684	0.0266413	-0.0105981	-0.0110731	0.0302681	-0.023078	0.016357	0.00539607	0.022739	-0.0408689	-0.0289243	-0.0467594	-0.011131	-0.0279576	-0.0129003	0.0306806	-0.0132583	-0.00139499	0.0527375	0.0605016	0.000900997	-0.0192052	0.0340965	-0.0279546	0.00487547	0.0212349	0.0678187	-0.0221424	0.00934521	0.0207547	-0.0158954	0.061549	0.0313645	-0.000890112	0.0161816	-0.015382	-0.00975639	-0.0273781	-0.0587229	0.0130568	0.0726013	0.011888	-0.0238205	-0.0273579
197	0.0125558	0.0139237	-0.0414652	-0.0524306	-0.0680607	-0.0082254	0.0387336	0.0286761	-0.0524348	-0.0360527	-0.0106196	0.0349373	0.0568498	0.0454385	0.00311372	-0.0176146	-0.0244551	-0.0221596	-0.034946	-0.0436324	-0.0336362	-0.0655706	-0.013224	0.0371389	0.0242546	-0.0422712	-0.0358087	-0.00374909	-0.0482549	0.0517982	0.00261034	-0.0473507	-0.0332531	0.018786	-0.0785897	0.02163	-0.0160147	-0.0278699	-0.0342591	-0.0325079	0.00588962	-0.0252081	-0.0104957	0.0129106	0.0376223	0.0320276	-0.0293948	-0.0354513	-0.00451242
198	-0.09494	-0.00119467	-0.0307592	-0.0174887	0.0245977	-0.00557081	0.0156622	-0.0155836	0.0473439	-0.0365615	-0.0159149	-0.0236761	-0.00463214	-0.0185876	-0.0604873	0.13615	-0.0113581	0.00211721	0.0214283	-0.0122856	0.0071333	0.0367757	0.0602267	-0.0383225	-0.0335478	-0.0496742	0.024785	-0.0791452	-0.00290961	0.0576584	-0.0269855	-0.00752359	0.0280162	-0.00375496	0.0828212	-0.00249257	0.0652672	0.0288531	-0.0438951	-0.0167949	-0.00450564	0.00685137	0.0084195	-0.0153567	-0.0126218	0.0441034	0.0206253	0.0139605	-0.0350527
199	0.00388499	0.0128389	0.0482892	0.0509262	-0.0450779	-0.0376856	-0.00340221	-0.00945555	-0.0313068	0.0530966	-0.0848032	-0.0183842	-0.0233075	-0.058877	-0.0473965	0.0200699	0.0239655	-0.0241467	0.0298943	0.00408872	-0.0277349	-0.0974285	0.0236508	0.016174	0.0166217	-0.0644973	-0.0252589	-0.0134678	-0.0400269	-0.000118497	0.0235971	0.0840962	-0.0269666	0.0164144	-0.0010074	-0.032252	0.0503867	0.0338303	-0.0840982	-0.0308493	0.00219326	0.00718668	0.0313275	0.0100836	-0.0393097	-0.0374548	0.0402015	-0.0332662	0.0576912
200	-0.0363266	-0.015267	-0.0324349	0.0180326	0.0407671	0.107473	-0.0679238	-0.0286168	-0.0301836	-0.0538291	0.0166056	-0.138955	-0.0348002	0.0806881	-0.0231335	-0.0241239	-0.0525461	-0.0352012	-0.0605802	-0.0456505	-0.0294599	0.0412613	-0.0698291	0.00192061	0.0775795	-0.00850089	-0.0295798	-0.0199283	-0.00251914	-0.0232612	-0.0174786	-0.0608026	-0.0335355	-0.0520361	-0.00186046	-0.0126135	-0.0392053	-0.0348474	-0.00827985	-0.0100446	-0.0187557	-0.0197002	-0.0204374	0.0190695	-0.0316051	-0.0578484	-0.0251428	-0.0295658	-0.00963584
201	0.000988378	0.0952776	-0.00298919	-0.0139382	-0.0306175	-0.0340387	-0.0332948	-0.0318621	0.011491	-0.0374576	-0.0548901	-0.0298473	0.0817517	0.0656029	0.0212598	0.0232811	-0.0173876	-0.0176452	-0.0523573	-0.0128747	0.0122634	-0.013287	0.0229535	-0.0325549	-0.0277888	0.0216426	-0.00345064	-0.0304333	-0.00456064	-0.00909142	0.00451153	-0.0422559	-0.0185262	-0.019207	-0.0378155	0.236566	0.0142753	-0.0251559	-0.00134583	-0.0272813	-0.0117979	0.017159	0.0783837	-0.0174475	-0.0187077	-0.0322524	-0.0182182	-0.000113959	0.0198618
202	-0.0137973	-0.108054	-0.00293168	-0.0800207	-0.0537089	0.0183704	-0.0150656	0.0318888	-0.0147832	0.0281646	-0.0318119	0.00112361	0.0744924	0.0448599	0.0355481	-0.016972	0.0725263	0.00875403	-0.0259278	-0.0187059	-0.0286731	-0.0168403	0.0466497	-0.0311966	0.00279366	-0.010536	-0.00104374	0.000130154	0.0328116	0.026767	-0.0653095	-0.051912	0.0285269	-0.0195193	-0.0271789	-0.0113392	-0.009984	0.000370891	0.159198	0.00830678	0.0176158	-0.062327	-0.0498183	-0.037168	-0.0363371	0.122383	-0.0102186	-0.0613871	-0.0360108
203	0.0163813	0.030135	0.0235609	-0.0569533	-0.0171143	-0.0052199	-0.0425829	-0.0700435	-0.0332199	-0.0476673	0.106896	-0.0494365	0.015132	0.0387802	0.0125629	-0.0261643	0.122797	0.00264986	-0.0422714	-0.0411165	-0.0235248	-0.0349159	-0.0104161	-0.040491	0.00111646	-0.0464586	0.00628061	-0.0242717	-0.0245149	0.0242208	0.0326193	-0.0840502	-0.053961	-0.0227392	-0.00703109	-0.00952762	-0.019524	-0.00557097	0.0691637	-0.0243075	0.00448298	-0.0243647	0.0104138	-0.0561857	0.0449464	-0.00419095	-0.0138993	-0.0385616	-0.0140431
204	-0.0498965	0.0129411	0.0688553	-0.107451	0.00981237	-0.0807223	-0.0315916	-0.0510767	-0.0464724	-0.0172406	-0.0600852	-0.0236156	0.0441406	-0.00444774	-0.0145838	0.0180328	-0.0175587	-0.0405623	0.00602619	-0.0466351	-0.0547241	-0.0448919	0.0341133	-0.0406007	0.0394556	0.0524311	-0.0280994	-0.00783081	-0.0149138	-0.0104201	-3.78183e-05	-0.0605651	-0.0391968	-0.0277069	0.01311	0.0109314	-0.0193263	-0.0280117	0.104969	-0.0179971	-0.0274752	-0.021393	-0.0119915	0.0114883	-0.0435888	-0.0648389	-0.028541	-0.0260699	-0.0423791
205	0.0303003	0.0657952	0.0413683	-0.00306944	-0.00409904	-0.0538864	0.00607512	0.00479475	0.0481588	-0.0396674	0.11567	0.027594	0.131035	-0.0521552	0.0160483	-0.000633226	0.0745072	0.0103183	0.0303525	-0.0317922	0.0439632	0.0130106	-0.0101621	0.00291759	-0.0352847	0.114839	0.0877131	-0.0346969	0.0315569	0.0177389	-0.0135992	-0.0375177	0.0789577	-0.0103943	-0.00568081	-0.00922017	0.0168659	0.00758713	0.00724073	0.0516841	-0.0054583	-0.0114086	0.0165245	0.0117241	0.0840649	0.00302837	-0.0222536	0.0841937	-0.017162
206	0.0913965	0.000191567	-0.0395469	-0.020484	-0.00392824	0.0148773	0.0759352	-0.00148388	-0.0162225	-0.0281463	-0.0134201	-0.0422206	-0.00976021	0.0135059	-0.0548657	-0.0319363	-0.0466884	-0.0284505	-0.0682933	-0.0418893	-0.0415933	0.0390013	0.0392753	-0.0125098	0.0554557	-0.0483593	0.0136675	0.000222409	-0.0120081	-0.0209749	-0.0386264	-0.0163501	-0.0381026	-0.0289001	-0.0373467	-0.0027066	0.0208149	0.0528624	0.0236788	0.0183762	-0.0162873	-0.00374011	0.0835031	-0.00877959	0.0238906	0.0622629	0.00013018	0.0434676	0.0702271
207	0.0140144	-0.0294169	-0.0426239	0.068481	-0.0308211	0.0141899	-0.00744707	0.0101986	-0.0622186	-0.0212349	-0.000539306	-0.0130297	-0.0150981	0.0133986	0.012181	0.00291351	-0.06655	-0.00985877	-0.00365207	0.016505	0.0113225	0.0053757	0.0159129	0.00963679	-0.0231202	-0.0476689	-0.0142159	-0.0108661	-0.0153582	-0.00326707	-0.0374501	0.00807644	-0.00145869	-0.0052406	-0.0655111	0.0213437	-0.0229011	-0.0145951	0.00432259	0.0239729	-0.0183853	0.082166	0.127142	-0.0183024	-0.00362675	-0.075631	0.0334101	-0.0713637	-0.0224512
208	0.0798006	-0.0357892	-0.0389581	0.14079	-0.00988711	0.0114037	0.0209125	-0.0173703	0.0013674	0.0642615	0.0352666	-0.00862401	0.0799764	-0.00961115	-0.0349043	-0.0249095	0.00613097	0.044291	0.0575235	0.0461043	0.00307945	0.0460913	0.0888695	-0.0341113	0.00599591	-0.027282	0.0443126	-0.0131885	0.0647396	-0.0350983	-0.0652613	0.0410532	-0.0206489	-0.0488912	-0.0283993	-0.00647515	-0.0284885	0.0567756	-0.0387859	0.00968616	0.00134973	0.00745829	0.0322372	-0.0081294	-0.042631	-0.00449215	0.0183547	0.00172928	-0.00112823
209	-0.0533096	0.0439382	-0.0159304	-0.0439335	-0.00623862	-0.0564261	-0.0209854	-0.0301946	-0.0117041	0.0313891	-0.0237765	-0.0307899	-0.0487215	-0.0354978	0.0332663	-0.0281749	0.00743958	-0.0135771	-0.0509033	-0.048522	-0.0642152	-0.0396279	0.0266101	0.0623953	0.0151077	0.0223602	-0.0283004	0.0261954	-0.0406926	0.0392278	-0.0410656	-0.0545902	-0.00879193	-0.0100103	0.0458545	-0.0328538	-0.0209123	-0.00836701	-0.0439041	0.0179911	-0.0294184	0.0262811	-0.0141738	-0.0171322	-0.00262119	-0.0557438	0.0262268	0.0264433	-0.0116383
210	-0.0209087	0.0218097	-0.0138546	0.0134007	0.0307232	-0.0138898	0.0621391	-0.0335775	-0.00469555	-0.00860549	0.0172991	-0.0224434	-0.00538232	-0.0169551	-0.0258635	0.0083209	-0.0035515	-0.0437972	-0.0130008	0.0478028	0.0235619	-0.0246032	-0.0187364	0.0317394	-0.00216799	-0.0521721	-0.0433333	-0.0106665	-0.00585442	-0.00537859	-0.024548	0.025426	0.0183635	-0.00872234	-0.0351101	-0.0139177	-0.042504	-0.0294049	0.0121877	-0.0114172	0.0554777	-0.0088249	0.0185266	-0.0364937	0.0239655	-0.0004317	-0.0170071	0.0205683	-0.0285881
211	0.00430622	-0.0304322	-0.0489974	0.00940452	-0.0634846	-0.0287242	-0.0257206	0.0419957	-0.0171827	0.0140121	-0.0342378	0.0541991	0.00657401	-0.0302147	-0.0768606	0.0259719	-0.00510592	-0.028125	-0.0143111	0.0275325	0.0356124	0.00774315	0.0506006	0.0320006	-0.0497888	-0.0217484	0.0332236	-0.0101604	0.0128647	-0.00199823	0.0198184	-0.00316193	-0.0375209	-0.0248204	-0.0327497	-0.0148846	-0.0231565	-0.0338412	-0.0206709	0.0154065	0.0103459	0.0252522	0.0301995	0.127491	-0.0574873	-0.0517558	0.000384893	0.0276174	-0.0143361
212	0.0606894	-0.0501445	-0.0158413	-0.0171237	0.044201	0.00178629	-0.0553924	-0.00197331	0.00771919	0.046481	-0.0286923	0.119041	0.0669498	-0.0504462	0.0602667	-0.0169711	-0.0248684	-0.019628	0.0377035	-0.0217698	0.0882957	0.000527048	-0.00553034	-0.0380313	-0.0562885	0.0110038	-0.000211423	0.0548166	0.0240575	-0.0124846	0.0228706	-0.0115296	-0.0050402	0.047386	-0.0520675	-0.0126103	-0.0612659	-0.0158019	-0.00302578	0.0341708	0.0443957	-0.0106724	-0.0779702	-0.00810206	-0.0251889	0.0248632	0.00299354	-0.011912	0.00869183
213	0.0112351	-0.0582791	-0.033363	-0.0118936	0.0456774	-0.00917108	-0.0226325	0.0792035	0.0459317	-0.0075221	-0.0618729	-0.016492	0.00376853	0.00577657	-0.0622713	0.0206077	0.0210286	-0.0210117	0.0977411	0.053677	0.00716242	0.0518215	0.0142432	-0.0185527	-0.0444524	-0.044733	-0.00466576	-0.0274946	0.00252588	0.000616825	-0.0377237	0.0272311	0.0433211	-0.0280528	-0.0377417	-0.0150738	0.030632	0.0132783	-0.0758842	-0.0463638	0.0335731	0.026334	-0.0361209	0.0111484	-0.0540403	0.0421292	-0.0114956	0.0517955	-0.0271372
214	0.0174922	-0.0232245	0.0489166	-0.0458028	-0.0584096	-0.0372504	0.0239542	-0.00806483	0.0308892	0.0773666	-0.097147	0.114522	0.0276521	-0.00593282	-0.0332101	0.00772377	-0.0344326	0.00365664	-0.0283908	0.00666742	0.0894575	0.0271288	0.066805	0.0215937	-0.0543302	-0.0201089	0.00204463	0.0557323	-0.0339591	-0.0527629	0.0446431	0.0496027	-0.0448098	0.031038	0.0569189	-0.012514	0.055056	0.000539317	0.0371214	0.0118456	0.00338255	0.00845797	0.0128128	-0.0271601	-0.00445895	-0.0139511	0.0163074	-0.0623811	-0.0183864
215	-0.0116301	-0.0129868	0.0414295	-0.00759073	-0.0199008	0.0100042	0.0136749	0.017487	-0.0102464	-0.0210224	0.000283535	-0.012673	-0.01113	0.00818578	-0.00954253	0.0323907	0.00714574	-0.0151054	-0.0131761	-0.0184574	0.00689643	0.00626611	-0.0546796	0.0026295	-0.0123621	-0.0139105	0.0104594	1.12868e-05	-0.0145148	-0.0144785	-0.0207523	-0.0189917	-0.0163005	-0.013786	-0.0159688	-0.0168606	0.000748865	-0.0143563	-0.0113565	-0.00321888	0.00460304	0.0379339	0.00836155	0.0160693	0.000171067	-0.0173861	0.0327247	-0.00628305	-0.00309866
216	0.0037755	0.00715901	0.0157618	-0.00190304	-0.0276973	-0.0094958	0.00619761	-0.0101119	0.0035754	-0.00848514	0.0118406	0.00310041	-0.00804809	0.00379803	0.00674071	0.0234407	-0.0199794	-0.0161863	-0.0232592	-0.0254201	-0.0226388	-0.00633515	-0.0558788	-0.0118558	0.00690265	0.00644236	0.00286521	0.00403704	0.011434	0.0111305	0.00510364	-0.011743	-0.0111522	0.0225325	-0.0315084	0.0176714	-0.00238604	0.0150456	0.0145004	0.00629487	0.000132613	-0.00243615	0.0237502	-0.00229183	-0.0132753	0.0167718	5.19409e-05	-0.00848757	-0.00508038
217	-0.0180692	-0.0638572	0.0291008	-0.017777	0.0826874	-0.0247392	-0.0129178	-0.0139524	-0.0211362	0.0518849	0.0266486	0.0332231	0.0909636	-0.00413292	-0.0637801	0.0130928	-0.0507895	-0.0117278	-0.0418923	-0.0465747	0.0320287	-0.0035089	0.00348131	-0.00942729	-0.0432303	0.0975176	-0.0325766	0.0582176	0.0156529	0.0109165	0.0237247	0.0676007	-0.0070082	0.0467224	0.0450787	-0.0280927	0.0405431	0.0661585	-0.0516676	-0.00800988	-0.0151852	0.0556934	0.0117291	0.00764831	-0.0760172	-0.0316201	-0.00795398	-0.0141669	0.00409626
218	-0.0480692	0.0884158	-0.0247682	0.00700243	0.00595715	-0.00490612	0.0382044	-0.00343548	-0.00586947	-0.0107984	-0.0322345	-0.00452857	-0.0127758	-0.0278728	-0.0174997	-0.00957025	0.0435717	0.0356738	0.0042794	-0.0128309	-0.0112306	-0.0280334	0.0217336	0.0129856	0.0213559	-0.0102646	-0.000290777	0.00230114	0.0055612	0.0024387	-0.0175604	0.0231676	0.0305101	0.0230916	0.0598516	0.0275405	0.00298627	-0.00734454	-0.0283073	0.0113524	-0.00945247	0.00645285	-0.0166749	-0.0390629	0.0167472	-0.005136	0.0871275	-0.00783877	-0.00942232
219	-0.0123258	-0.00498098	-0.0094155	-0.0256151	-0.00384007	-0.0230352	-0.0011077	-0.00101796	-0.00410155	0.0164203	0.00569543	-0.0142537	-0.00506729	0.014786	-0.0134498	-0.0145241	-0.00516408	-0.00391013	-0.00416832	-0.0142469	-0.0182214	0.0395191	0.0157362	0.00789915	0.00405159	-0.0125001	-0.0180718	-0.00680572	-0.00690491	-0.0121036	-0.0350452	-0.00390336	0.0178741	-0.0271207	-0.00686369	-0.0064933	-0.00260748	0.00396341	-0.00977295	-0.0153928	0.0192365	-0.0055247	0.00801596	-0.0178209	0.00586764	-0.00551703	-0.0273995	0.0118089	0.0210487
220	0.050205	-0.0168059	-0.0517902	0.0321023	-0.00684784	-0.0204872	-0.0154144	-0.0050824	0.0230216	-0.0041884	0.0658144	-0.0572229	0.00232252	0.047297	-0.0614724	0.0346803	-0.0382672	0.00989694	-0.0169488	-0.0257491	0.00938403	0.0187155	-0.0257806	0.00832221	0.00959587	0.00904233	-0.00313989	0.0284034	-0.00121375	-0.0662248	-0.00739242	0.00134896	0.0227401	-0.0587007	-0.0501398	-0.0105267	0.0241736	-0.0121311	0.010367	-0.0121947	0.0384494	0.0682401	-0.0272276	-0.00324837	0.0324534	0.105595	0.0147024	-0.0191505	0.0303153
221	0.0370362	0.0540703	-0.0183812	-0.0284853	-0.0420807	-0.0451706	-0.00120123	0.0433541	-0.033687	0.0170741	0.0311323	-0.0573158	0.0252704	-0.00145646	0.0670945	-0.016522	-0.0449873	0.00154275	0.000903735	0.0388924	0.0427063	-0.0602335	-0.0176536	0.00561352	0.0499296	-0.0463467	-0.00728004	0.123846	-0.0422128	0.0419767	0.0109664	0.0475622	-0.037692	-0.00294778	0.0162467	0.000186816	0.0763345	-0.0329893	0.0787241	-0.019798	-0.0116361	-0.00900466	-0.0252871	-0.0581849	-0.0166323	0.00483601	0.00957177	0.000572801	0.0434419
222	-0.0188667	0.00184508	0.00160073	-0.0399024	-0.0166001	-0.0333212	0.00151242	-0.0186078	0.0103575	0.0269481	0.00453364	-0.0325272	-0.018343	-0.00329043	0.0469569	-0.000104221	-0.019472	-0.0209591	-0.0292792	-0.00963633	3.73634e-05	0.0181627	-0.00507245	0.00647777	-0.00293754	0.0018442	0.0114861	-0.00308175	-0.00832681	-0.0102351	0.0500864	0.022412	-0.00508341	0.00177462	-0.0283688	0.0481337	0.00385294	-0.000860983	0.015997	0.00890766	-0.00599653	-0.00895195	0.00448971	-0.0217195	0.020438	-0.0125664	0.0766473	-0.00545178	0.00442034
223	-0.0272991	-0.0236991	0.0697749	-0.0524066	-0.00118461	-0.0390646	-0.0445245	-0.0521865	-0.0259798	0.0203431	0.0576856	-0.0372987	0.0120424	0.137002	-0.0544036	-0.0508616	-0.0499389	-0.03991	-0.00283741	0.014278	0.0576401	0.0143184	0.0229714	-0.00585972	-0.0414596	0.220825	0.0539135	0.123011	-0.0150158	-0.0437695	0.0480329	-0.0342653	-0.0415833	-0.0101033	-0.027799	0.0109411	0.0434938	-0.0636539	-0.0351556	0.00298973	-0.0180086	0.00023077	0.000648592	-0.0664147	-0.0468658	-0.0990078	-0.00989789	-0.0533524	-0.00219458
224	-0.00611634	0.0209504	-0.0038796	0.0122199	0.0737722	0.0634554	0.0276425	0.00298766	0.0605356	-0.0237457	-0.0380046	-0.0737894	0.0491287	-0.0571491	0.0947994	-0.0111204	-0.0103093	-0.0692878	-0.054561	-0.0420455	-0.0415397	0.0265186	0.0293062	-0.03971	0.0638281	-0.017671	0.00352233	-0.0316944	0.10874	-0.040911	-0.0126588	-0.0368722	0.0595962	-0.0494712	-0.0272995	-0.0283697	-0.027962	-0.034399	0.00131284	0.0456542	-0.0233034	-0.0166378	-0.0211435	-0.00364132	-0.101634	-0.0647167	-0.00200152	0.00362906	-0.0425272
225	-0.0558459	0.0102035	0.00197778	-0.0159598	0.0371946	-0.0080503	0.179837	0.0354316	0.0110428	-0.0267219	-0.0187541	0.0310445	-0.053507	0.111274	0.000513777	0.00559206	-0.0371045	-0.0566659	-0.0151657	-0.0107402	-0.0974455	0.0324108	-0.00486032	0.107468	-0.0265732	-0.0181995	0.000359808	0.0176922	-0.0176871	0.041586	-0.0169329	-0.0465707	-0.00731155	-0.0402637	-0.00819054	-0.0182411	-0.0187426	0.0440232	-0.0197883	0.0199199	0.0349477	-0.0198489	0.0484494	0.0922514	0.0347731	0.0346265	-0.0408089	0.0126056	0.0684363
226	-0.0455091	-0.0480857	0.0340026	0.0111998	-0.0435109	0.0236597	0.0213341	-0.0246892	-0.0289715	0.0148742	-0.0877319	0.0360659	-0.00359043	-0.0319139	-0.00212309	-0.0261604	0.0107667	0.0449839	-0.0509691	-0.0139025	-0.0781417	-0.0126018	0.0544798	-0.0143061	0.0166619	-0.04703	-0.00221556	-0.0355256	5.07301e-05	-0.0275794	-0.00288034	0.00402049	0.0469937	0.0219508	0.0886407	-0.00216538	-0.0636161	0.0516738	0.00390099	-0.0232914	0.060476	-0.0538166	-0.00591249	-0.011469	-0.0230671	0.00721445	0.020046	0.0162425	-0.010645
227	-0.0540926	0.00823868	-0.00949531	-0.0886063	0.0103698	0.0445508	-0.0446188	0.0344721	0.00711541	0.00228044	-0.0120496	-0.0199112	0.0294214	-0.0159245	-0.0223026	0.00372817	-0.0748141	-0.0509607	-0.0162565	0.0287247	0.0335081	0.07776	0.0129032	-0.0018441	-0.0155515	0.0390468	-0.0343421	-0.0102925	-0.0535056	0.00347277	-0.0273168	-0.0337033	-0.0370556	0.00317464	-0.0396374	0.0136742	-0.001608	-0.0380163	0.0138272	0.0408229	-0.00911334	-0.0120986	-0.01587	-0.024992	0.0181343	-0.0298674	0.00451512	-0.0423564	-0.0408801
228	-0.00883272	-0.106013	0.00117931	0.0236588	0.00570122	0.00492887	-0.00168889	0.0246704	-0.0176574	-0.0372517	-0.0665065	0.0466274	-0.01638	-0.0485498	-0.00369616	-0.0130389	-0.0120953	-0.0856921	0.00646216	0.00286115	0.100054	-0.0221369	0.0308228	0.0134215	0.0400386	-0.00483772	-0.0234114	0.0195725	-0.0191527	-0.00707177	-0.020477	-0.0643458	-0.00863938	0.0371482	-0.0144271	-0.0437769	0.110781	-0.0405579	-0.0193116	-0.0433957	0.014391	0.0931006	0.0230181	-0.0423599	-0.0173372	-0.019308	-0.00406841	-0.0345656	-0.0296186
229	-0.0471006	0.0406418	0.0438677	-0.133732	-0.0591356	-0.0689343	-0.0324265	-0.0684045	-0.0192749	-0.0741932	-0.105638	0.0011383	-0.00546919	0.0300894	-0.0616651	0.030272	-0.061298	0.0307319	0.00116451	0.0136901	-0.0348195	-0.0368331	0.0478137	-0.0180933	-0.071806	-0.0613192	0.0341301	0.0108829	-0.0581373	0.042487	0.0070343	-0.0691097	0.081482	-0.0277982	0.0114749	0.0456416	0.0643427	0.0367966	-0.04812	0.0479562	-0.0167525	-0.0123569	-0.00964633	0.00075818	0.00339445	-0.0337935	0.0473508	-0.0462343	0.00899905
230	0.0129356	0.0177217	0.00260833	0.0297823	0.0691165	0.0289306	-0.0112737	0.00749418	0.0135321	0.0953433	0.00260729	-0.0461192	-0.0154262	-0.0438999	0.00327899	0.0454057	-0.0235879	0.0165712	-0.0615265	-0.0276906	0.0338037	0.00922655	0.0050573	-0.0297006	0.14447	-0.0228494	-0.0261966	0.00133492	0.0696629	-0.0477073	-0.0406674	0.0776761	-0.0228706	-0.02613	0.0298984	-0.0170715	-0.0266356	0.0321837	-0.00464217	0.0168912	-0.0237045	-0.0181222	0.0290046	0.00297436	-0.113428	0.0170224	0.00575731	0.0562174	-0.0313935
231	-0.0373807	0.078596	-0.0850265	-0.0986057	-0.0716387	0.0627571	0.0246507	0.0290645	0.0324615	-0.0094136	0.0483352	0.0969625	-0.0729011	0.0179081	-0.00296554	-0.0362808	0.0232777	-0.0217253	-0.0221182	-0.0134312	0.0748854	-0.0101141	-0.0433932	-0.00650913	-0.022513	-0.00537038	-0.0313349	0.153596	-0.0431393	-0.0190553	-0.028492	-0.038604	0.00753411	0.0356426	-0.0180895	-0.0288034	-0.00361756	0.0016783	-0.0104559	-0.019655	-0.00706318	-0.00929418	-0.0126792	-0.0312165	0.00546805	-0.0332922	-0.00964847	0.0332371	0.00929807
232	0.0202933	-0.000612957	-0.0475284	-0.084876	0.0153774	-0.0346229	-0.0274545	-0.0105683	0.0556291	-0.0125277	-0.127148	-0.0158062	-0.0298602	0.0148123	0.00577583	-0.0384977	-0.038725	-0.0281293	-0.0580149	-0.0669163	0.0117963	0.00284807	-0.0528333	0.0131279	0.00950046	-0.0537023	-0.0573315	0.136077	-0.024089	0.0397974	-0.0314232	0.0177622	0.0229703	0.0409817	-0.00572032	-0.021976	0.129953	-0.0105495	0.0172534	-0.0124086	-0.0390424	0.0157364	-0.064058	-0.061695	-0.0249991	-0.021913	0.0457786	-0.0459268	0.0394519
233	0.0869106	0.00927368	-0.0104544	-0.0505305	-0.0550598	-0.0923773	0.00725433	-0.045799	-0.0123392	-0.03303	-0.00607975	-0.0135729	-0.0292523	0.025984	0.0298233	-0.047312	-0.01428	-0.0111524	-0.0371068	-0.0236855	-0.0415295	-0.0287909	-0.010761	0.0176345	0.0096775	-0.0770042	0.116817	-0.0240911	-0.00812484	0.0224479	-0.0373936	-0.0397691	0.00237431	-0.0613975	-0.0338177	-0.0181606	-0.000946021	-0.0192251	0.0992582	0.0329634	0.00385338	-0.0154332	-0.000669991	0.0153817	0.0380276	0.0566813	-0.0201751	0.0096903	0.0170152
234	-0.023919	-0.11283	-0.00855755	-0.045278	0.00593828	-0.0471793	-0.0419793	-0.0198964	-0.0222201	0.0125967	-0.014895	0.0346882	0.011739	0.000894469	-0.00176863	0.0142033	0.015297	0.000705915	0.0546032	0.0495223	0.0390358	0.00151724	0.0199661	0.0494941	-0.0166866	-0.0772663	-0.00571928	-0.043586	-0.00566203	0.04849	-0.0494868	0.0379817	0.0414783	-0.0242664	-0.00524307	-0.0312715	0.0143154	0.0301448	0.000618737	-0.0194796	-0.0133336	0.0863399	-0.0515515	-0.000992464	-0.052274	-0.0666085	-0.0163405	-0.032098	-0.0232041
235	-0.0326881	-0.0269546	0.0253324	0.0399476	0.00206751	0.0937212	0.0305824	0.0203586	0.00663416	-0.0374912	-0.0206433	-0.0396491	-0.0463005	0.0120627	-0.0287372	0.00316578	0.0119248	-0.0873339	-0.0899468	-0.0416899	-0.0331031	-0.0275251	-0.0412902	0.0619641	0.00657131	-0.0178795	-0.0299578	-0.00890735	-0.0273694	0.0065105	-0.000763361	-0.0303823	-0.00377219	-0.0242135	-0.0170725	0.0357619	-0.0224622	-0.0424884	-0.0193543	-0.0279806	-0.0319534	-0.0280839	-0.0200071	0.0649279	-0.0508856	-0.057501	0.00289553	0.0614968	-0.0431121
236	-0.00718003	-0.0324929	-0.045733	0.0016974	0.0162975	-0.00793175	0.0382105	-0.0423188	0.0349925	-0.0286674	-0.030191	-0.0645469	-0.00872115	-0.0244919	-0.0101282	-0.022272	0.0681119	-0.0233162	-0.00538391	0.0558335	-0.0436464	-0.0335205	0.0310555	-0.0186614	0.0261796	-0.113462	-0.0142862	-0.0377704	0.0210573	-0.0469306	0.00333397	-0.0415831	0.0424767	9.7823e-05	0.0181791	-0.00671582	-0.0509816	-0.0147001	-0.0432499	-0.00738249	0.0305961	-0.0376354	0.00855848	0.0078702	-0.0771489	0.0582559	-0.0368639	0.0467963	0.0237834
237	0.029686	-0.00971338	-0.0123905	-0.0637119	0.0568548	-0.0521937	-0.0441501	0.010134	0.0154342	-0.0131548	-0.0540164	0.0394427	-0.0196168	0.0335545	0.0600264	-0.025175	0.0482915	-0.018726	0.0351458	-0.0458186	0.0677074	0.00534595	-0.0510765	-0.001622	-0.0352886	0.0178791	-0.0347224	-0.00318379	-0.0291573	0.0413125	0.0190473	-0.0384013	0.00942635	0.0367577	-0.0545271	-0.00142572	-0.0346737	0.00206896	-0.00566144	0.0189241	0.00431232	0.0105125	-0.0327605	-0.0376501	0.0540361	-0.0415163	-0.0110235	0.00756787	0.0107824
238	-0.0252368	0.0232978	-0.0259859	0.00174076	-0.00353414	-0.0277578	-0.0346153	-0.00688112	-0.0354136	-0.0306337	0.0253778	-0.0486269	-0.0313322	-0.0227757	0.00269809	0.0517287	-0.0324644	0.0485514	-0.00656593	-0.0162329	-0.00531113	-0.0518927	0.0154585	0.000462213	0.058544	-0.02058	-0.0266373	-0.0218581	0.0182515	-0.0379696	-0.00780112	-0.0512549	-0.0589167	-0.0254031	-0.0193334	0.00822555	-0.033389	0.0723659	0.0192185	0.00729992	-0.0293849	-0.0198181	-0.0156969	0.0125307	-0.0152375	-0.0278774	-0.00433558	0.0107901	-0.0311126
239	0.00985061	-0.032853	0.0213612	0.0976714	-0.0618935	-0.00602729	0.0512572	-0.0904507	-0.0524268	-0.0324942	0.107045	0.0381757	0.0222178	0.0954757	-0.0337256	-0.0035952	-0.0568473	-0.0247098	0.0310056	-0.0208717	0.000570399	0.0168993	0.0133276	0.031011	-0.0388738	0.116149	0.0402813	-0.00761681	-0.0159053	-0.0361605	0.0200186	-0.0877749	-0.0965233	0.0109679	-0.0188555	0.00220252	-0.0353785	0.0228109	0.0794564	0.0304708	0.0511352	-0.0146836	0.0831495	-0.0203693	-0.0585199	-0.0504652	0.0600714	-0.0270362	0.0346044
240	0.0242556	-0.00168505	0.0208574	-0.0235767	-0.054283	-0.0316408	-0.0346113	-0.0234702	-0.0388419	0.00158311	-0.0290003	0.0718338	-0.0553433	-0.00344017	-0.0253434	-0.0278933	0.0530196	-0.0263477	-0.01299	-0.0415448	0.00501513	0.0180538	-0.00898069	0.00440049	-0.046838	0.0430495	-0.0242358	0.0175036	-0.0352889	0.0401359	-0.0481693	-0.0278521	0.140908	0.0423804	-0.0263814	0.00744282	-0.052983	-0.00646525	-0.00112973	0.033505	0.00408312	-0.00698677	-0.0486482	-0.0249202	0.0947465	-0.062462	0.0271869	0.0454965	-0.0169514
241	0.0864595	-0.0733801	-0.0272473	-0.0724947	-0.0384763	0.0406156	-0.0646074	-0.00971604	-0.0416218	-0.0102618	-0.0268652	-0.0988242	0.00498168	-0.0211207	0.0632364	-0.0819613	0.0461999	-0.0208878	-0.0285967	-0.0308833	-0.0532693	-0.0371187	-0.0451215	-0.0470524	0.00337591	-0.0238331	-0.0482493	-0.00658574	0.0293317	-0.0137636	-0.0363003	-0.00434395	-0.0400991	0.0287178	-0.045529	-0.0231405	-0.00948767	-0.0408914	-0.000227149	-0.0562265	0.0108488	-0.0143762	-0.0334187	-0.0661254	0.0243069	-0.0139317	-0.0507617	0.0154943	-0.0538807
242	-0.024516	-0.0584592	0.0424971	-0.0105908	0.0200579	-0.0569572	-0.0429685	-0.0705271	-0.00336627	-0.0332577	0.0352507	0.0403417	-0.00831968	0.0852989	-0.0140518	-0.0332457	-0.00818315	-0.0385452	0.0121038	0.0577964	0.0390415	0.00329678	0.0058889	0.00202454	-0.0656057	0.0983626	0.0296177	0.00816686	-0.0194733	-0.0273826	-0.00750116	-0.0524654	-0.0393164	0.0181652	-0.0167693	0.0128173	-0.0390554	-0.0192046	0.0230564	0.0267195	-0.0108417	0.0317421	-0.0533671	-0.0477537	-0.0247262	-0.100752	0.027605	-0.0251022	-0.000912966
243	0.0449475	0.0190628	-0.0453694	-0.0214636	-0.0346549	0.00910827	-0.0326741	0.00702209	0.0788069	0.0327335	0.00566583	0.0169058	-0.0468553	-0.0247199	0.00578136	0.00193601	-0.0205742	-0.0473964	0.0132393	0.00475976	-0.0404043	0.0226486	0.00381095	0.00818647	0.00247867	0.0162792	-0.0376847	-0.0303761	0.011685	0.0126482	0.00721172	0.0991765	0.00602172	-0.0222131	-0.0546754	-0.0117036	0.0220873	-0.0360347	0.0331758	-0.00117655	0.00764118	-0.0386722	0.010834	-0.0222762	0.0247982	-0.0208664	0.0521441	-0.0204335	0.0320811
244	-0.00973043	0.013931	0.0531977	0.0336133	0.0314812	-0.0605584	0.0457222	-0.00426948	-0.0133678	0.0563367	-0.00799472	-0.0495675	-0.0346284	0.0295114	-0.0340139	0.00753295	0.0203397	-0.0504555	-0.0538095	-0.0332611	0.0235929	0.0285684	-0.028694	0.0109501	-0.0394292	0.00802223	-0.00345368	0.240554	-0.0330373	-0.0198853	0.0756478	0.0674109	-0.0305681	0.0401535	-0.0184567	0.0133212	0.0882664	0.0503307	-0.0378275	-0.0243873	-0.00404423	0.0244984	0.00540299	0.0686357	-0.0809206	-0.0394717	0.0248031	0.0115616	-0.040513
245	-0.00658823	-0.0190474	0.0982721	-0.0611831	-0.0221358	-0.0266469	-0.00042359	-0.0581011	-0.00129589	-0.031883	0.0649743	0.0171735	0.0258684	-0.0120064	-0.0553265	0.0098387	-0.0396049	-0.0316328	-0.0127237	-0.00519336	0.0278608	0.0465575	-0.0171377	0.00438364	-0.0339662	0.205846	0.0406448	0.0793546	0.00170637	0.00305631	-0.0273011	-0.0617019	-0.0310801	-0.0153634	-0.0165749	0.0161349	0.00770142	-0.0208343	0.0346405	0.0591193	0.0064053	-0.0098775	-0.0161673	-0.00745992	0.00990487	0.00320464	-0.0217864	-0.0175432	0.0339578
246	-0.0253435	0.0137146	-0.036599	-0.0725874	-0.0307944	0.012232	-0.0191914	0.0091909	-0.028858	-0.00473715	-0.0318158	0.0150485	-0.0448157	-0.0316657	-0.0225294	-0.00979734	0.0101069	0.00742472	0.0294838	-0.0196941	0.0362892	-0.0534831	-0.0345126	-0.000382377	-0.0338525	-0.0364762	-0.0276296	-0.0215509	-0.0137862	0.0251354	0.00670664	-0.0106277	-0.00751983	0.041159	0.019781	-0.0121508	0.0582252	0.0316642	-0.0285703	-0.0151081	0.00688366	-0.00869173	0.017943	-0.0214785	-0.00739673	-0.0523743	-0.0135955	-0.0105471	-0.00685741
247	-0.0266032	-0.0577955	0.0710666	0.0288832	-0.00347265	0.065937	0.00546255	-0.0232103	-0.00623334	-0.0335029	-0.0123083	-0.0342483	-0.0245373	0.0880801	0.0275577	-0.0308574	0.0316002	0.0254078	-0.0141058	-0.0222782	0.01628	0.00827483	-0.0130902	-0.0255822	0.054793	0.00483526	-0.000543921	-0.0513719	0.0291813	-0.00143634	-0.0180331	-0.0278279	0.0223205	0.0145364	0.032987	-0.028526	-0.0195316	-0.0353978	0.0446906	-0.0181103	0.00241077	-0.0213719	-0.0815359	-0.0556202	-0.00948735	0.117547	-0.0416161	-0.045293	0.0224716
248	-0.0263821	0.0767969	-0.0221992	-0.0591256	-0.0136305	-0.0105397	-0.0366612	-0.0296275	-0.011704	-0.0219016	0.0483745	-0.0378758	0.077771	-0.017361	-0.00224169	0.0289407	-0.028993	0.0057205	-0.0138138	-0.0135917	0.094194	-0.0305247	-0.0371766	-0.000362409	0.0368563	-0.00219197	-0.0145448	-0.0177104	-0.00927056	-0.024813	0.000937077	-0.0131668	-0.0296953	-0.0289413	-0.03857	-0.00272118	0.0789039	-0.0325543	0.143315	-0.012829	-0.0185123	-0.0413533	-0.00384832	-0.030884	0.0646987	0.00323922	-0.0212002	-0.0258288	0.00884121
249	-0.0319499	0.0373819	0.023056	-0.0122023	-0.0422336	-0.063728	-0.049789	-0.0684573	-0.0436004	0.000962971	0.050651	-0.058034	0.00528576	0.0308867	-0.0795395	0.0152072	-0.0391417	0.0121376	-0.0609602	0.094223	-0.0190708	0.0608539	0.026715	-0.0127614	0.0110045	-0.0125314	0.0790548	0.0123894	-0.0359612	-0.0273938	0.00390152	-0.0036657	0.0210669	-0.0383818	-0.0113662	0.0107442	-0.0103914	-0.0390509	-0.0269097	-0.0198666	0.0101122	-0.00307521	-0.0215015	-0.0583536	-0.108021	-0.0249195	0.0117287	-0.029394	-0.0478245
250	-0.0850586	-0.0459366	-0.0483965	-0.00319515	0.016081	-0.0472034	0.0200643	-0.0207403	0.0269966	0.0411209	0.0650422	-0.00951956	0.0111191	-0.0374607	0.0307449	-0.00688401	0.00869723	-0.0366915	0.0686394	0.0360001	0.0192719	-0.0207785	0.00323918	-0.0323841	-0.0351905	0.0226236	-0.0169222	0.0473945	-0.0239055	-0.0239701	0.077358	0.0483383	-0.0640632	-0.0669035	-0.0223687	0.0226812	-0.0187672	-0.0406141	-0.0229744	-0.0135977	-0.0270691	-0.00307202	-0.0327929	-0.018532	-0.00160214	-0.132486	-0.000312563	-0.0184651	-0.00968269
251	-0.0607056	-0.00470348	0.0296455	-0.148617	-0.0391056	0.0228364	-0.0281234	-0.0141162	-0.061995	-0.00281108	-0.0259096	0.0267258	0.0772801	0.00216896	-0.0114259	-0.00311484	0.0332356	0.034976	-0.0294856	0.0140247	-0.0556577	-0.0593714	0.0501151	-0.0394836	-0.017285	-0.0512122	-0.00235978	0.0272847	0.0407446	-0.0121847	-0.00259712	-0.0461971	-0.0691185	-0.00697532	-0.0143237	0.0736172	-0.0272778	0.0425556	0.0437295	0.0055957	0.0227117	-0.0604332	-0.0206526	0.0443654	-0.0403775	-0.0285239	-0.0389958	-0.0507455	-0.0336618
252	-0.0142017	-0.00521497	0.00986411	0.0101218	0.00252148	0.00147084	0.0206364	-0.0268645	-0.0173174	-0.019095	-0.00909954	-0.00574092	-0.0295298	-0.0207364	-0.0135492	-0.012893	-0.0229453	-0.0255656	-0.0312915	-0.02816	-0.0315356	0.0277342	-0.0146991	-0.00755407	0.0847331	-0.0579088	-0.0159629	0.0024064	0.0281794	-0.00363922	-0.00956002	0.00724577	-0.00670387	-0.0115616	0.033411	-0.012558	-0.0474622	0.0200157	0.017384	-0.0137025	0.0017334	-0.0222697	0.0208017	-0.00193929	-0.0241175	-0.0372086	0.0165039	0.00338916	-0.03392
253	-0.0124607	0.000329333	0.0239347	0.0176397	-0.0318735	0.0939032	-0.0413353	0.0796161	0.016414	0.0177831	-0.0349572	0.0260154	-0.0419954	0.0362545	0.149963	0.00361312	0.00142391	-0.0308003	0.0209983	-0.000622795	0.0317885	-0.009853	-0.025407	-0.0517078	0.0869068	-0.132933	-0.029038	-0.026837	0.0067071	-0.0165675	-0.00369926	0.0462738	0.0457763	0.00495252	0.035996	0.0150513	0.054659	-0.0102433	-0.0436971	-0.036877	0.0025924	-0.0141321	-0.00143855	-0.0144395	-0.0120286	0.0320079	-0.00216767	-0.025307	-0.012104
254	0.015944	-0.0102142	-0.0313957	0.029724	-0.040554	0.0156741	0.00499214	-0.0430484	-0.00227275	0.0783893	-0.0215286	-0.00858792	-0.0137344	-0.00532919	-0.0385494	-0.0244725	0.0108382	0.0139648	-0.0369885	-0.0273829	-0.0175716	0.026425	-0.00145913	-0.0323679	0.00590418	0.0149208	-0.0200359	-0.0226637	-0.0296631	-0.0233547	-0.0184573	0.152372	0.0035772	-0.00612983	0.0196968	0.0251407	0.00911141	0.0136572	-0.0305049	0.0188489	-0.0197458	0.00868373	0.00204637	-0.0168805	-0.0186331	-0.0151204	0.0591727	-0.0158534	-0.0224368
255	0.00818577	-0.0345831	0.0111511	-0.035068	-0.0221533	-0.000723369	-0.0104996	0.0333989	-0.00240193	0.000233883	-0.00951804	-0.0502327	0.0212503	0.0215143	-0.0205194	0.00455863	-0.0271691	-0.00526692	0.0273358	-0.0163015	0.0167991	0.019569	-0.00114921	0.0807071	-0.0043344	-0.0271876	-0.00286501	-0.0101484	0.00644537	-0.0404119	0.00944596	0.00662078	0.00663638	0.00629528	0.0333851	0.0246689	0.0226302	-0.00177845	-0.0209298	-0.0187985	0.0435792	-0.0505777	-0.0409742	-0.001654	0.0514452	0.0466082	-0.0252617	0.0249932	0.0188996
256	0.0266001	0.0332845	0.00900464	-0.0787087	0.00166509	0.0158412	-0.0120841	0.00453396	-0.00770356	0.0318027	0.0243041	-0.0862551	0.01337	-0.0372832	0.0427313	-0.0234566	0.0796584	-0.0379386	0.0741048	-0.0309318	-0.0194958	-0.00468273	0.0107024	-0.0152185	0.0430684	0.00418048	0.0102153	-0.039597	-0.0309559	0.0306681	-0.0179417	-0.0159901	-0.0190349	-0.0359538	-0.000510381	-0.00116449	0.0138893	-0.0368588	0.00135418	-0.00395377	-0.0227144	-0.0702906	-0.0072829	-0.010267	-0.00236557	0.00537027	0.0345019	-0.0611221	-0.0325542
257	0.0894019	-0.0394353	-0.0363656	-0.00714907	-0.0598101	0.000946267	-0.012069	0.040227	-0.0503261	0.0163408	0.0500949	-0.000805647	0.0120383	-0.012187	0.0594135	-0.0123607	-0.0673026	0.00186411	-0.0214813	0.0377592	-0.045447	0.0322693	-0.0454592	-0.0427508	0.0244165	-0.0239661	-0.0285962	0.0468011	-0.00771518	0.00299231	0.00443788	0.0067149	-0.0241367	-0.0313226	-0.0355022	0.0190367	-0.0067784	-0.0084884	0.00949459	0.0340671	0.0187444	-0.054262	0.0183871	-0.010472	0.0338368	0.0509981	0.0272291	-0.0232796	0.0292343
258	-0.0421826	-0.00377057	-0.0306582	-0.0772365	0.014	0.0509205	-0.0378496	0.00990301	-0.0185641	-0.0361962	-0.00171834	-0.0717253	-0.0261136	-0.00935591	0.00288448	-0.00865469	-0.0189484	-0.0400337	-0.0208419	-0.0120124	-0.0266727	0.0878158	-0.0301558	-0.0255699	0.0105045	0.00998174	-0.0357332	-0.0389322	-0.0423542	-0.00716095	0.0190505	-0.0412376	-0.00866263	-0.0356279	-0.00763397	0.0685746	-0.0424289	-0.00498215	0.0282166	-0.0059999	-0.00806642	-0.0271221	-0.0456357	-0.0294594	-0.0472836	0.0222859	-0.0281315	-0.0382034	-0.0131938
259	-0.0188089	0.0418598	0.0897672	-0.084311	-0.00806907	0.0150562	-0.0548619	-0.0212095	-0.0659947	0.00954247	0.101819	0.00631938	-0.0239502	-0.02577	0.0116644	4.14501e-06	-0.00853802	-0.0411556	-0.0331978	0.028731	-0.0479523	-0.068806	-0.0291019	-0.01459	-0.0031945	0.0258136	-0.0183291	-0.020972	0.0138863	-0.0186542	-0.0229527	0.0278962	-0.0531589	-0.0267976	-0.0237779	0.0770915	-0.0681056	-0.058526	-0.0410403	-0.0113268	0.0111732	0.0166453	0.0159127	0.0553741	0.0695683	-0.0300275	-0.0335574	0.0196492	0.0144495
260	0.0327024	-0.136004	0.0489048	0.0018778	-0.0512613	-0.0035462	-0.0757786	-0.0659561	-0.0180358	0.268837	0.0736451	-0.054381	-0.00933888	-0.0555043	-0.0370393	-0.00457681	-0.0215647	-0.0626399	-0.0300985	-0.0239998	-0.0379336	-0.0329298	0.0666395	-0.0333889	-0.00268422	0.0191535	-0.0220952	-0.00306835	0.0148974	-0.0318522	-0.0243109	0.295134	-0.0502242	0.0287723	0.0148674	0.018214	-0.0126507	-0.03972	-0.0530031	0.0621781	-0.0362609	-0.0452926	-0.0154038	-0.039208	-0.0762412	-0.0864154	0.0850269	0.0867723	-0.0109664
261	0.0966238	-0.0579303	-0.0338392	0.0509477	-0.0110925	-0.0547974	-0.0135072	-0.0424002	0.00563802	-0.0277895	0.0335912	0.0203713	0.0268168	-0.0380671	0.135197	0.0131103	0.0527185	0.00236445	0.0266299	0.0240916	0.0158002	-0.0620103	0.0277742	-0.0182246	-0.036154	-0.0375594	0.213103	-0.0434115	0.0950745	-0.0137504	0.0849078	0.0122176	-0.0468041	-0.0206631	-0.0524469	-0.0202262	-0.0577447	0.0211996	-0.0313969	-0.0061915	0.0134048	-0.0108371	0.0130251	-0.0479426	0.0416512	-0.00138581	-0.0191075	0.0787173	0.0548812
262	0.0678931	-0.0267988	-0.0348745	-0.00101516	-0.0149218	-0.0340802	-0.0408528	-0.0310738	-0.001583	0.00712686	-0.0412277	0.0564388	0.0342287	-0.0286672	-0.0256094	-0.00635074	-0.0391155	0.0310132	-0.0274788	-0.0075944	0.050804	-0.0340957	-0.00429421	-0.00840796	0.0120469	-0.0309637	-0.0350183	0.00482789	-0.00597215	-0.0439777	0.031601	0.122157	-0.00185648	0.0134268	-0.0306087	-0.014754	0.0588218	-0.0587414	-0.0218636	0.0107377	0.0177595	0.0184627	-0.0189898	0.00342882	-0.00879282	0.0170737	0.0107321	-0.00251995	0.0319384
263	-0.0352465	0.0795046	-0.00147514	-0.0262534	-0.0129527	-0.00500874	-0.0400883	-0.0644067	-0.0577874	-0.00690977	0.0496613	0.0215906	-0.0281279	0.072526	-0.0448364	0.0034609	0.124278	-0.00439321	-0.0526597	-0.028172	0.00167652	-0.0258148	-0.0111123	-0.0220475	-0.00657919	-0.0102108	0.0473005	0.074397	-0.0377655	0.0344375	0.0156055	-0.0209084	-0.00111407	0.0146921	-0.0243823	0.0114491	-0.0085583	0.00382038	-0.0345438	-0.015109	-0.00536458	0.0815871	0.0897884	-0.015276	-0.0182154	-0.00381374	0.0418074	-0.0156155	-0.0663778
264	-0.0140494	-0.0713308	0.137107	-0.10285	-0.0452091	-0.00945834	-0.0454726	0.0722763	-0.0384109	0.021618	-0.0135741	-0.0441534	0.048003	0.0394723	-0.0421155	-0.0268567	-0.0459095	-0.0122738	-0.0661783	-0.0187512	-0.0589927	-0.0822826	0.00199968	0.0152848	0.0323664	-0.0422285	0.0037916	0.0113665	-0.003624	-0.0399529	0.00803044	-0.0206809	-0.0246161	-0.00655302	0.0348599	-0.014124	0.00332713	-0.0334119	-0.00461096	-0.00537582	0.0169204	-0.0350662	-0.0259271	-0.0520587	0.106122	0.135601	-0.0228567	0.098526	-0.0298764
265	-0.0755124	0.0251695	-0.115369	0.000886902	-0.076019	-0.00985048	0.0667176	0.0285255	-0.0265762	-0.00981488	-0.0177072	0.0934465	-0.0709136	0.0017515	0.0451042	-0.0256302	0.0108222	0.10098	0.0212252	0.0592936	0.0103736	-0.0314138	0.0466236	0.0224895	0.00815858	-0.116396	-0.0230213	0.0436733	0.00348126	0.0445741	0.0754942	-0.0917878	0.010481	-0.025823	0.015397	-0.0113102	0.00506143	0.0471759	0.026947	-0.032603	0.0616866	0.000755125	0.00239358	-0.0216605	0.160835	0.0784179	-0.0190351	-0.00884321	-0.0444539
266	-0.020404	-0.0525937	0.0548425	-0.00604948	0.013563	0.0298717	-0.00726255	-0.0406506	0.00956931	0.0130166	-0.0168026	-0.0395083	-0.0584957	0.0249767	-0.0358619	0.0137971	0.0276697	-0.000800517	0.023453	0.118098	-0.0149039	0.0288656	0.0396437	-0.00969487	-0.0269365	-0.0118517	0.0670496	-0.019836	0.0480677	-0.0529558	-0.0471146	0.0504802	0.0102803	0.02071	0.0457761	0.00970098	-0.00125774	-0.0302821	-0.00740786	-0.0101314	0.001665	-0.00582118	0.0308762	-0.0196497	0.0613231	-0.0347525	0.00559996	0.0546082	-0.0138827
267	-0.0564777	0.0151366	-0.0249956	-0.0704235	-0.0432874	-0.0304006	0.0155092	-0.0375875	0.0434035	-0.0120885	-0.0581838	0.0475216	0.0128408	-0.0277072	-0.0470552	0.0712848	-0.0262732	0.0560582	0.0244033	0.0794377	-0.036932	-0.00935395	-0.0125769	-0.00379193	0.0355213	-0.0669482	-0.0125149	-0.0330734	-0.0142034	0.00433831	0.00746541	-0.00485992	0.0447647	-0.0196475	0.0193055	0.0422764	0.0949492	0.0535036	0.00727838	-0.0286646	0.0104841	-0.0530236	-0.0464463	0.0330944	0.0416496	-0.00175678	-0.0245671	-0.0173617	0.0655735
268	-0.0146773	-0.0250914	0.0315991	-0.00827388	-0.0281046	-0.0772892	-0.00227689	0.10845	-0.00355541	0.0570241	-0.00495607	-0.0247774	-0.0103275	0.0511053	0.0022845	0.0118705	-0.0201918	-0.0268404	-0.0371457	-0.0303497	0.029348	-0.0136609	-0.0132035	-0.0255735	-0.0591134	-0.00397872	0.00407872	0.0851424	-0.0107876	0.00208062	0.00746818	0.0673282	-0.0267582	-0.0029657	-0.00842283	-0.00116438	-0.0183573	-0.0164048	-0.0315776	0.0200629	-0.0117533	0.00661501	-0.0384548	0.00922452	0.00884188	0.0470644	-0.00615017	0.0585406	-0.000713263
269	-0.0372107	-0.0413458	-0.0102695	-0.0700562	-0.0173435	-0.0586477	0.0280122	-0.015372	-0.0411959	0.00902151	0.0572479	0.0435285	-0.0388538	0.00433912	0.0572221	-0.049967	0.0156949	0.0293974	0.116084	-0.0320769	0.0491422	-0.0341829	-0.0525808	0.0137532	-0.0655416	0.106401	-0.0232318	-0.0158642	-0.023275	0.0416037	-0.0100489	-0.0545423	-0.0268878	0.0348537	0.0358446	-0.0152297	-0.00437097	0.00266283	0.0455398	0.010212	0.02972	0.025716	-0.0130426	0.0714374	0.00130942	-0.102181	-0.0363977	-0.0316157	-0.0227039
270	0.0435896	0.0273687	-0.030387	0.160516	0.019908	0.0135161	0.000232656	-0.0573401	-0.0806996	0.0150965	0.039888	-0.0109753	0.0447099	-0.0298636	-0.0201399	-0.0223654	0.00470501	0.048836	0.0374068	2.2057e-05	-0.0169398	-0.00269435	-0.0682703	0.0270979	0.0918644	0.157533	-0.0430619	-0.0369754	-0.0424681	0.0451139	-0.0676764	0.0381497	-0.017052	-0.00233924	0.00099166	-0.0602205	-0.0983658	-0.0378432	0.0759109	0.0166345	-0.0141206	-0.0178419	-0.000671168	-1.34974e-05	-0.022676	0.0161471	-0.0221854	0.0999286	0.0111753
271	-0.0437715	-0.0160641	-0.0705169	-0.0645132	0.0698707	0.0545096	-0.0116129	0.018268	-0.00130974	-0.0579479	0.0167779	-0.00785304	-0.0523525	0.0143521	0.077644	0.00693771	0.017901	-0.0466991	-0.0923548	-0.0324225	0.0144681	0.0481424	-0.0100829	-0.0150854	-0.00540806	-0.103895	-0.0221105	0.00624511	0.00820406	0.0500638	-0.0217742	-0.0895842	0.0545226	0.0034839	-0.0343474	0.00388789	0.00518762	0.0237243	-0.00537175	0.0284067	0.0350778	-0.00113234	0.0633408	-0.00803114	-0.0233416	-0.0409306	0.0313261	-0.0594455	-0.000535117
272	-0.0250636	-0.0977894	-0.0411134	-0.0946534	-0.0388706	-0.0420356	0.059279	-0.00271357	-0.0409818	0.0756149	-0.0925057	-0.0146288	-0.0149377	-0.015487	0.0802691	-0.045438	0.0182703	0.0337107	-0.0405112	-0.0401836	-0.0861523	-0.0359917	0.0372767	0.0191578	-0.00551788	0.0354648	-0.0249235	0.0019868	0.099688	-0.0142328	-0.0479574	-0.0177658	-0.0137091	-0.0141294	-0.0176579	-0.0157317	-0.0210405	0.0539362	0.0383948	0.0814339	-0.00641585	0.0090351	-0.0192023	-0.0231922	0.00454056	-0.0415585	-0.0236513	-0.0308129	0.0203319
273	0.0162356	-0.00486794	-0.0605216	-0.0648516	-0.0500952	-0.0118437	-0.00931804	-0.00586673	0.0404462	-0.0282706	-0.0623159	0.00558676	-0.00258517	-0.0100234	-0.0243505	0.00532429	-0.063975	0.0298969	-0.0396503	-0.0373267	0.0663007	0.172776	-0.0143792	-0.0269558	-0.044905	0.00817899	-0.0297378	0.0064686	-0.0383976	-0.0573692	0.0458297	0.0283722	-0.0528043	0.00676311	-0.0371126	0.00475131	0.0303308	0.0468448	-0.0420239	0.0344966	-0.00459352	0.0151006	-0.0445312	0.0185961	-0.019665	0.0397581	0.00300273	0.0817786	0.0218187
274	-0.0124869	0.0704574	-0.0140469	0.0125354	-0.0431941	-0.0830229	-0.0393864	-0.00347443	0.012908	-0.0331446	0.0105872	0.00934424	-0.036786	-0.0148717	0.0142615	-0.0148596	-0.0111623	-0.041528	0.0676617	0.0140188	0.011917	-0.0636597	0.0117707	-0.0111672	-0.0581753	0.0392338	-0.012253	0.0116432	-0.0303795	0.0333674	-0.0015551	-0.0667554	-0.0212279	0.0115712	-0.0584335	0.00109172	0.0366557	-0.0116591	0.000374288	-0.0310247	0.00578147	0.0153668	0.0158682	-0.0636634	0.0489141	-0.0520881	-0.0179344	-0.0594795	-0.0245471
275	0.00754703	-0.188762	0.0140616	0.115847	-0.00342606	0.0139227	0.0238454	0.0321021	-0.0333918	-0.0304046	-0.0369601	-0.00156239	-0.0924201	0.0083796	0.0504786	0.00642674	0.0147488	-0.0199456	0.120258	-0.00216654	-0.00947334	-0.0759701	-0.0198129	0.0221603	-0.0382157	-0.0348311	0.00741842	0.0137668	0.0175453	0.0312591	-0.0919218	-0.0809931	-0.0248714	0.00286833	0.0310056	-0.0338371	0.0253409	-0.00169831	-0.028741	-0.00962886	-0.0252366	0.0938672	-0.0164385	-0.0349686	-0.0344485	-0.0539147	0.0313775	-0.0717579	0.0299366
276	-0.0477992	0.121042	-0.0908215	-0.0578893	-0.0189596	-0.0648473	0.0226105	-0.0665353	-0.0627752	0.0321448	0.165575	-0.0866514	-0.0530111	0.0180265	0.0462543	-0.054792	-0.00558586	-0.0134913	0.0479981	0.0130317	-0.0363709	-0.0961933	-0.0505119	0.0294539	-0.0112818	0.0731318	-0.0219452	0.028448	-0.0912918	0.0773893	0.0396973	-0.0717585	-0.174359	-0.0345141	-0.008699	-0.00497049	-0.102624	-0.00417005	0.0524812	0.0396492	-0.0140026	-0.0501417	0.00585376	-0.0495067	0.0768142	-0.101065	-0.00490187	-0.0870321	-0.0146393
277	-0.030815	-0.011456	0.080824	-0.0127099	-0.0074117	-0.0531725	-0.0239213	-0.0385353	0.000645749	-0.0477027	-0.00514267	0.101795	0.127885	0.134193	-0.0385191	0.00171249	-0.0455873	-0.0257726	-0.10594	-0.046189	0.0711865	-0.032377	-0.0130583	0.00306648	-0.0563804	0.0874918	-0.00808457	0.0744515	-0.0382487	-0.0331438	0.00358726	-0.0743417	0.0125335	0.0545784	-0.0553262	-0.00955507	0.0618831	-0.0113718	-0.0385503	-0.0254719	-0.00782197	0.0592259	-0.0447309	0.0192344	-0.00866452	0.0333113	0.0106496	-0.0336428	0.0353742
278	-0.0499758	0.112404	0.0144103	-0.0280978	-0.0644695	-0.0534265	-0.0256361	-0.0120067	0.0273664	0.0150206	-0.042144	0.00373286	-0.0446766	0.0242984	-0.0489773	0.00150727	-0.0595623	-0.0448484	0.0167173	0.0204538	-0.107013	-0.0382067	0.0516973	0.0186247	0.0240093	-0.00875778	0.0195085	0.0357455	0.00447882	-0.00968157	0.00391456	-0.0280136	0.0352116	-0.0302714	-0.0569654	0.0164863	0.00372808	-0.0564226	-0.0214611	-0.067775	0.00211266	-0.0571919	0.00597851	-0.0513787	-0.0330312	-0.0462108	0.0830766	-0.00094292	0.033071
279	-0.0271253	-0.0792155	-0.0459279	0.141949	-0.0336507	-0.0796985	-0.066772	-0.0423024	-0.0430804	-0.026626	0.025433	0.0165376	0.0292621	0.0142507	-0.0272768	0.0414714	-0.0722959	0.00764473	0.0443167	0.138535	-0.0281938	-0.104152	-0.00853972	-0.0217767	-0.0268647	-0.0220663	0.153931	0.0198539	0.000298067	-0.0525619	-0.0171371	-0.0370289	-0.0276912	-0.0580486	-0.00736644	-0.0264644	-0.0546791	-0.0442681	-0.0448978	-0.00208994	0.0129669	0.0406541	0.0321835	-0.0108919	-0.0414304	0.0634761	0.0124265	0.00139306	0.0270122
280	-0.0151328	-0.0738025	0.0631713	-0.0260072	-0.0599143	-0.0750919	0.0943317	-0.0603586	0.0759095	-0.0553633	-0.0743577	-0.0171041	0.062526	0.0326636	-0.0268575	-0.00989943	0.0314482	-0.0652803	-0.0219602	0.0469625	-0.0338142	0.0298297	0.174084	-0.0540647	-0.0860746	-0.014261	0.169171	-0.0431548	0.0723166	-0.0539161	-0.0638056	-0.0697687	-0.0404478	-0.0644215	-0.00095275	0.052695	0.00837186	-0.06237	-0.0116191	0.0358002	-0.00336019	-0.0531984	0.0504834	-0.00880829	0.0859214	0.00706187	-0.0541853	0.0284336	-0.0311163
281	-0.0109395	-0.0400985	-0.0117769	-0.052853	-0.0287008	-0.0168451	-0.0228741	-0.0177423	0.01882	-0.0106484	-0.040957	0.012377	-0.035143	-0.0222151	-0.0134284	0.0192822	-0.0197411	0.00809175	-0.00474802	-0.00770942	0.00114759	-0.0552787	0.0619906	0.0312053	-0.0452354	-0.0615565	-0.00395687	-0.01409	-0.0172902	-0.00707713	-0.0228403	0.00287901	-0.0268719	-0.0273391	-0.0120179	0.00650822	0.00318181	-0.00623459	-0.0126684	0.0770385	0.00288661	0.0119273	-0.0237516	-0.0356792	-0.0311085	-0.073145	0.1662	-0.0170157	0.0234557
282	0.00265927	-0.0817182	-0.035175	-0.049309	-0.00177246	-0.0177704	-0.0413511	0.0535065	0.00488053	-0.0258035	-0.141755	0.0188889	0.0106869	-0.0173354	0.00126192	-0.00145522	0.0557892	-0.0440543	0.156404	-0.0250493	0.0232889	0.0270866	-7.14978e-05	-0.0124401	-0.0298337	-0.0704188	-0.03122	-0.0264598	0.0300641	-0.0418034	0.0142644	-0.00231275	-0.00800352	-0.00522067	-0.00812751	-0.0157961	-0.0172558	-0.0222752	-0.0396661	-0.0273503	0.0450835	0.0602713	-0.0126572	0.0660823	-0.0355178	-0.0188418	-0.0263103	0.0549169	-0.0145528
283	0.0536774	-0.123939	-0.0377472	-0.102324	-0.0610384	-0.0427988	-0.013772	0.00448904	-0.0365081	0.0601328	-0.0364477	0.081127	0.0105621	-0.0180428	0.0206615	-0.0298911	0.0165101	-0.0391426	0.00983623	-0.0291823	0.00819219	-0.0631638	0.0386289	-0.00665876	-0.0351592	-0.0454975	-0.0113676	-0.0044091	-0.0277043	-0.00548224	-0.0262959	0.0432497	0.00865386	0.0515946	-0.0136734	-0.00793927	0.00447765	-0.00278785	-0.0581845	-0.0278403	0.0318399	0.0282637	-0.0294324	0.016924	-0.0066318	0.0549981	-0.0106402	-0.0182803	0.0143051
284	-0.0128791	-0.013906	-0.031484	0.0343962	-0.0289551	-0.0252616	0.0393431	-0.0479248	-0.0134329	-0.0416872	-0.0177936	0.00805484	-0.0103309	-0.0136193	-0.035925	-0.0160163	0.0130706	-0.031197	0.02005	0.000993356	-0.0521118	-0.0576051	0.0122651	-0.00811554	-0.031184	-0.00193596	0.024891	-0.0207665	0.0226769	-0.000761829	0.00747847	-0.0552156	-0.00257117	0.0574703	-0.0148223	-0.0129493	-0.022964	-0.0334305	0.0147401	-0.0326166	0.0129357	0.0114459	0.0436306	-0.0214475	-0.0217975	-0.0113487	-0.0135862	-0.0297859	0.0180371
285	-0.026414	0.015099	-0.0295502	-0.0652934	0.0878977	-0.00544796	0.0138909	-0.0528004	0.105165	-0.0432797	0.000980007	-0.0551056	-0.0164597	-0.0250474	-0.0962593	-0.00841896	-0.0419309	-0.0419578	-0.0512475	-0.0219154	0.0459902	0.0257801	-0.0222853	0.000629511	0.0433199	-0.0126729	-0.0150759	-7.78317e-05	0.00634959	-0.0281632	-0.0412098	-0.0295607	-0.0434609	0.00635774	-0.00882564	-0.0170574	0.0120716	-0.015852	-0.0233211	-0.0243627	-0.0138571	-0.00126517	-0.00639855	-0.03187	0.00152764	-0.0315233	0.0589172	0.0137703	-0.000108729
286	-0.0293436	-0.0510854	0.011301	-0.00138077	-0.00842189	-0.0489979	0.0201946	-0.0273527	0.0465869	-0.0113233	-0.00276139	-0.0192811	0.0566323	0.00419683	-0.0434202	-0.00369738	-0.00226535	-0.0221282	-0.0103317	-0.00543058	-0.00382448	0.00145782	0.0877554	-0.0308609	-0.0153207	-0.0490397	0.0764982	-0.0263013	0.0681118	-0.044792	-0.0702861	-0.034851	-0.00106874	-0.00871004	-0.0153322	-0.00492233	-0.0230588	-0.0435791	0.0733413	0.0235051	-0.0161057	-0.044043	0.0864562	-0.00895488	0.000942409	0.0657287	-0.0329784	0.0280448	-0.0140638
287	-0.0444149	-0.069677	-0.00831492	0.0140122	-0.0340209	-0.0564832	-5.35868e-05	-0.0523629	-0.0423837	-0.0246544	0.12841	-0.0134857	0.012088	0.0110052	-0.0138719	0.0122351	-0.039202	-0.0395402	-0.0547807	-0.0286945	-0.00761601	-0.00421416	-0.037668	-0.0361601	-0.0189555	0.129152	0.0136369	-0.0216547	-0.0415608	-0.0294898	0.0257312	-0.0627392	-0.00594346	-0.0426997	0.0179973	0.0594199	0.00695851	0.0303009	0.0237345	0.0138554	-0.0282746	-0.0162534	-0.0483412	0.0892304	-0.0206935	0.0156194	-0.0383587	-0.0309964	0.00867292
288	-0.0513353	-0.0981961	0.0160702	-0.0290681	0.0011624	-0.000378306	-0.00586715	-0.0359755	-0.0254842	-0.0119127	0.0236259	0.0613365	-0.0159414	-0.029166	-0.0416997	-0.0206466	-0.0759031	6.48085e-05	0.0166134	-0.0108907	-0.0117392	0.0218395	-0.0185305	-0.00927132	-0.0091417	0.137355	0.0103159	-0.0367564	-0.0322949	0.0102297	-0.0483336	-0.0357271	0.0770384	-0.0196946	-0.00343252	0.0111902	-0.0555715	-0.0461312	0.0024554	0.0390122	-0.00235867	-0.0371502	0.00135392	-0.015589	0.0124202	-0.0541506	0.0493272	-0.0262458	0.0578766
289	-0.0125138	-0.106636	-0.0205254	0.00936953	-0.0302403	0.0108867	0.00515854	0.0399273	-0.0290826	-0.0245133	-0.0600389	-0.00801079	-0.0272301	0.0256629	0.00811618	-0.0209304	-0.0445845	0.0257985	0.0371766	0.0655664	-0.0455221	0.0377766	-0.024314	-0.015211	-0.0334396	-0.0200229	-0.00901893	0.00472154	-0.0142626	-0.00183665	-0.00573347	-0.00788676	-0.0009228	0.0170069	-0.018731	0.000929934	-0.00741462	-0.0319934	-0.0446869	-0.0231034	0.0130231	0.0205054	0.0575538	-0.0163322	0.0651954	0.0457639	-0.0119053	1.79381e-05	-0.00200237
290	0.00468166	-0.014264	-0.0417786	0.0543925	-0.0398148	-0.0556697	-0.0409765	-0.0263409	-0.0376422	-0.0457513	0.0174346	-0.0199884	0.0769576	-0.0288442	-0.0389999	0.000870834	-0.0156176	-0.018369	-0.0375279	-0.0212979	0.0323032	0.0281529	-0.0187799	-0.000386618	0.0345017	-0.0178549	-0.0191459	-0.0563012	0.0325312	-0.0284317	-0.0326097	-0.0296512	0.0191955	-0.0162236	-0.0626338	-0.0382943	-0.0146669	0.00782311	0.052512	-0.0255688	-0.0494135	0.00593949	0.00475996	-0.0195041	0.0862683	-0.0128427	0.0355205	-0.0551694	-0.0212923
291	0.00490833	-0.166213	-0.035313	-0.0379889	-0.0742023	-0.0299485	0.0103157	-0.0582293	-0.0526379	0.0123757	-0.057986	0.0773069	0.0534418	-0.124128	-0.0447436	0.0194354	-0.0363257	-0.0174361	0.0719671	-0.000631657	-0.0163273	0.0286429	-0.0145702	0.0115886	-0.0377991	0.070089	-0.0144535	-0.0253938	-0.0100116	-0.113529	-0.0463318	0.122575	0.0334822	-8.55925e-05	0.000373285	0.0213231	-0.0422006	-0.00374965	-0.057902	0.0285282	0.0426831	-0.0136131	0.00321399	0.041733	-0.113443	-0.104645	0.0357036	-0.0572259	0.00864589
292	0.00715176	0.0338223	-0.0215225	-0.044278	-0.0484275	-0.0329367	-0.0501592	-0.0478794	-0.0292252	-0.0574067	-0.106866	-0.104806	-0.0412401	0.0716572	-0.0859588	-0.0109589	-0.0633638	-0.000684422	-0.0125549	-0.00365486	-0.050638	0.057274	2.32149e-05	-0.0106566	-0.0141087	-0.0202128	0.0814066	0.0332428	-0.0462079	-0.0347155	-0.0262624	-0.0603502	-0.0169581	-0.0403137	-0.000354707	0.0262039	0.0302812	0.00115058	-0.0239662	-0.0149923	0.00725885	-0.0133287	0.0240164	-0.0546344	-0.0804419	-0.0462207	-0.0288263	-0.0145021	-0.0391252
293	-0.0498817	0.0527485	-0.043321	-0.0327072	-0.0429779	-0.0703421	0.00648539	-0.0164552	-0.0294668	-0.0217151	-0.0373016	0.0444106	-0.0538098	-0.0168821	-0.00988061	-0.0240051	-0.0072926	-0.0043989	-0.011518	0.00550581	0.0264841	-0.0610703	-0.0018914	0.0170396	-0.0576088	-0.0606138	-0.0159075	-0.00743281	-0.0515045	-0.0125897	0.00883157	0.00297648	0.00601104	0.0379698	0.0284495	-0.00633166	0.0291704	-0.0337523	-0.0574301	-0.0162609	-0.00365517	0.034762	0.0831069	-0.0100729	0.043869	0.017775	-0.00605662	0.0272804	0.0320484
294	-0.0406819	0.0829554	-0.0531623	-0.0492205	0.00307215	0.0359127	-0.0484399	0.00380201	-0.0163589	-0.0669126	-0.109091	-0.00991688	-0.021147	-0.0338941	0.0839621	-0.0240743	0.139063	0.19643	-0.0625793	-0.023984	-0.0178925	-0.048656	-0.0245635	-0.0386755	0.00053596	0.0110371	-0.0440813	-0.0378475	0.0309409	0.0021841	-0.0110512	-0.0584305	0.0168207	0.110121	0.160167	-0.0341745	-0.0524272	-0.00716814	0.0359762	-0.0419473	-0.0175782	0.0194881	-0.063973	-0.0519232	-0.0815825	0.139146	-0.0332103	0.0711056	0.054804
295	0.0348285	-0.177365	8.82725e-05	-0.17619	-0.151628	-0.0424625	-0.0396258	-0.0783039	0.00876691	0.0606829	-0.0730216	0.158592	0.0277083	-0.00285797	-0.0729669	-0.0189328	-0.0973827	-0.00768154	-0.0773452	-0.0865806	-0.0888006	-0.0746002	0.0351251	-0.00896435	-0.0628027	-0.141545	0.0605089	0.0466129	0.0455106	-0.0382704	-0.0011347	-0.0307818	0.0093074	0.0181234	0.00817449	-0.00947161	-0.0234413	2.02177e-06	-0.0484791	-0.018318	0.0675127	-0.0253911	-0.0247567	-0.0638495	-0.0713856	0.16262	-0.0237644	0.0353586	0.00512101
296	-0.0164105	-0.0317209	-0.0155279	0.039074	-0.0306099	-0.0137601	0.00723076	-0.0168435	-0.017119	-0.0298119	-0.0752737	-0.00567926	0.0268639	-0.00917187	-0.0499265	-0.0257063	-0.0113534	0.00237787	-0.00830669	0.00236303	-0.0239074	-0.0300428	0.0603343	-0.00811188	-0.0105961	-0.0212465	-0.0106339	-0.021457	-0.00252785	-0.00905833	-0.0110576	-0.0246228	-0.00870148	-0.0431953	-0.0136065	-0.0193845	-0.0146451	-0.0446216	0.0109464	-0.0264475	0.00584231	-0.000402838	0.0428349	-0.00306669	-0.0181905	-0.0146182	-0.0171247	0.0388607	0.027176
297	-0.0157384	0.0277618	-0.0280599	-0.0417711	-0.0449695	-0.0488379	-0.0580195	-0.0814672	-0.0488289	0.0151566	0.0484115	-0.0474772	0.0903384	-0.0319076	-0.0761578	-0.0335042	-0.12373	-0.0434251	-0.124097	-0.0486125	0.0117287	-0.0664092	-0.00599331	-0.0438223	0.0487896	0.009979	0.0522702	0.0123915	-0.0694182	-0.0365007	-0.0460789	-0.0181391	-0.0657011	-0.0409669	-0.0194155	-0.0226658	-0.022316	0.0140864	0.0495202	0.00957022	-0.0470209	0.0266462	0.00242017	-0.0234609	-0.136862	0.0188553	0.00932463	-0.0223635	-0.0179156
298	-0.0779993	-0.133204	0.00946625	-0.0903529	-0.0615592	0.0544941	0.0329617	-0.041176	-0.0775244	-0.0259183	0.0247336	0.121119	-0.0342719	-0.0081527	-0.039829	-0.00693452	-0.113099	-0.00650436	0.0298336	-0.0281154	-0.0221369	0.0412601	-0.00915141	0.0277317	-0.0180701	0.124854	0.0380403	-0.0211126	-0.0550891	-0.023734	-0.0416847	-0.0707412	0.0459271	-0.012624	0.0250246	0.0485678	-0.0503719	-0.0410697	0.0503173	0.0890072	0.0216993	-0.0307803	0.0235183	-0.0738228	-0.052562	-0.0705683	0.0879975	-0.106389	0.0551737
299	-0.0236891	-0.127045	-0.0298889	-0.150778	-0.0472024	-0.0455609	-0.0534722	-0.0437579	0.0150799	-0.115947	0.0281461	0.0113987	-0.00175983	-0.00558679	-0.0138005	0.00260535	-0.0512666	0.00754748	0.0313388	0.0247174	-0.0332358	-0.0874671	-0.0299025	-0.0185238	-0.0330785	-0.0211286	-0.013214	-0.0375102	0.0101137	0.0407672	-0.0608878	-0.118492	0.0234971	-0.00334125	0.0516706	0.0220522	-0.00467443	0.000740534	-0.0271166	-0.003375	-0.0377245	-0.0556062	-0.0234607	-0.0536467	-0.0428458	0.0300738	-0.0304087	-0.0328222	-0.0172078
300	0.132187	0.203131	0.00222182	0.0796197	0.0805336	0.0840893	0.0110662	0.070102	0.0617587	0.0943629	0.0413626	-0.0224584	0.0559831	0.00859483	0.127248	0.0324687	0.142831	0.00335128	-0.0101912	0.0894812	0.0166733	0.00437799	0.071338	-0.0795133	0.0406347	-0.0833314	0.103077	0.127093	0.130446	0.00155887	-0.0395312	0.145219	0.0637211	-3.26423e-05	-0.0195903	-0.00700297	0.0868342	0.0190309	0.0343291	-0.0174013	0.00182666	-0.0299622	-0.0045926	0.0360507	-0.040681	0.190757	0.0119445	0.0182253	-0.0135987
301	0.093139	0.05211	0.135748	-0.0341689	0.0483911	0.0829586	0.0606308	0.049695	0.000428772	0.10435	0.0630754	-0.0572216	-0.0325229	0.124945	0.016337	0.028579	-0.0437812	-0.0500159	0.055111	0.077413	0.00839364	0.159903	0.00601359	0.017529	-0.0943158	0.0243581	0.0832003	0.0740688	-0.0302088	-0.0603563	0.0112179	0.138929	-0.0843512	0.0231233	-0.0671061	0.0662733	0.0532517	0.0709003	-0.0633019	0.0629072	0.0694371	0.0391769	0.106384	0.00670008	0.0566111	0.0388685	-0.0456619	0.11314	-0.0390561
302	0.0653352	0.14646	0.0618007	0.151887	-0.0267609	-0.0175818	-0.0102045	0.163292	0.00497345	0.172186	0.0150595	0.183036	-0.0376016	0.01429	0.0731128	0.0916169	0.0645595	-0.00692601	-0.0847651	0.0301912	0.028445	0.000993292	0.0730982	-0.0414192	-0.109588	0.020729	0.0412143	0.159878	0.0549149	-0.00252577	-0.00410983	0.202047	0.0489155	0.0762945	-0.00640771	0.0459418	0.0413054	0.101679	-0.0840816	0.00932608	-0.00872435	0.0349687	0.0667892	0.127162	-0.0797745	0.0228292	0.0639705	-0.00499094	-0.0112213
303	0.132237	0.0835472	0.0646423	0.199974	-0.0449699	0.0722602	0.0450517	0.0549493	0.0540181	0.124443	0.0113009	0.00444	0.0260332	-0.0110555	-0.00866051	0.00652538	0.108999	0.0523912	-0.0487305	0.0106148	0.0581368	0.0850803	0.0681685	-0.00892317	0.0326168	-0.05787	-6.97498e-05	0.141473	0.0109728	-0.0776495	0.104763	0.215596	-0.0185763	0.0315325	0.0267386	0.0312228	0.0365283	0.109733	-0.148264	-0.0276889	0.0186226	0.0687244	0.143081	0.0339667	0.0228067	0.0352762	0.0535765	0.101217	-0.0173066
304	0.0293875	0.270763	0.0594278	0.155378	0.0844021	0.0724355	0.027031	-0.0109968	0.0539174	-0.0233098	0.189168	-0.0801072	0.0844403	-0.00109892	0.0671896	-0.0127537	-0.0882759	0.00866056	0.0421107	0.122758	-0.00725783	-0.00407697	0.0601752	0.0415891	0.0818211	0.0760906	0.131338	-0.0403294	-0.0834202	0.0500796	-0.0406505	-0.123675	0.0444727	-0.0560188	-0.0617763	0.0156819	0.0233309	-0.0634854	0.0339091	-0.00876089	0.0289668	-0.0143007	0.0043794	-0.124382	0.0346648	0.0474751	0.050158	-0.101348	0.0161555
305	-0.0164715	0.13534	0.188512	0.0572037	0.126413	0.0685724	0.0320678	0.0618682	0.0583259	0.105484	0.0923384	-0.0611953	-0.0695012	0.0318318	0.0935482	0.0520881	0.0916866	-0.0683407	0.0671872	0.108108	-0.0191609	0.0902028	0.0105309	-0.0629394	-0.00183382	-0.00659662	0.153543	0.115151	0.0226545	-0.000814505	-0.000874865	0.099018	-0.0706982	0.0402722	0.0206347	0.0271351	0.091933	-0.019725	-0.0832962	-0.00480117	-0.0175212	-0.0249981	0.035038	0.0707835	0.0219387	-0.0687197	0.0310795	0.0398852	0.0265524
306	-0.0310937	0.0800532	0.103131	0.117642	0.0579141	0.0131849	0.0732723	0.101961	-0.0265388	0.133025	0.0991132	0.10744	-0.00924012	0.0325869	-0.0530092	0.014651	-0.0533279	0.0135703	-0.037192	0.0636011	0.0192611	0.0543234	0.0301	0.0362878	-0.0608684	0.0890032	0.107226	0.0452721	-0.0583589	-0.00512397	0.060077	0.0989993	0.0818747	0.0476266	-0.0370846	0.00707983	0.173956	0.00892788	-0.0855865	0.00719462	-0.0137274	-0.0102771	-0.00735161	0.130724	0.0739039	-0.0459329	0.0448622	0.0208208	0.0538981
307	0.107153	0.113468	0.0662863	0.0709772	-0.039938	0.101811	0.054352	0.159395	0.0114426	0.11001	-0.00242135	0.172859	-0.0285863	0.0137611	0.00416116	0.0509458	0.095189	0.0388853	-0.120637	0.0427043	0.0529227	0.0474287	0.0717193	-0.0224317	-0.0323251	-0.0967068	-0.0197445	0.181632	0.0309367	-0.0152383	-0.0193667	0.169861	-0.0454526	0.0651082	-0.0178874	0.0388072	0.0852192	0.132965	-0.144064	-0.0282209	0.0210528	0.027822	-0.00531774	0.0239351	0.0125303	0.154458	0.0317303	-0.047674	-0.00826149
308	0.0473456	0.409354	-0.020364	0.0851825	0.0398427	-0.0281995	0.0476328	-0.0150629	0.0475704	0.100851	0.0274817	-0.128362	-0.0488704	0.0226065	0.11208	-0.0258241	0.0828746	-0.0207914	0.239361	0.0653224	0.0340405	0.0445978	-0.0376162	-0.0140882	0.000213523	0.0665035	-0.0631918	0.0393024	-0.0820752	0.0632247	0.0192248	0.124191	0.0648733	0.00361563	0.0170873	0.0176839	0.0464093	0.0787708	-0.0365371	0.0356938	-0.00306389	0.00734062	0.101343	0.0087114	0.0605785	-0.0841326	-0.0249464	0.0630937	-0.11047
309	0.117394	0.140872	-0.0202711	0.131424	-0.0393652	0.012711	-0.0364812	0.00559567	-0.0560313	0.148761	0.087131	-0.118503	-0.0266492	0.0844988	0.0425589	0.026065	-0.0211244	0.0285617	-0.0715859	0.0209241	0.125756	0.0180922	0.000299377	-0.0791212	-0.013737	-0.108754	0.0316035	0.21512	-0.0262693	-0.0677878	0.0431017	0.232975	-0.0708809	-0.00473767	-0.0410079	0.014732	0.0451364	0.0438652	-0.000912944	0.0437032	-0.0349084	0.0612247	0.0224947	0.0420089	-0.0720167	0.0181897	-0.0306809	0.0892638	-0.0378605
310	0.00431715	0.192295	0.0967668	0.106749	0.0875663	-0.0127284	-0.0260144	0.0655127	-0.0724416	0.124303	0.0360377	-0.0347228	0.00927377	0.0056824	0.0385287	0.00378425	0.0549577	0.121663	0.0400326	0.124638	0.0343691	-0.0273197	-0.0403551	-0.0175849	-0.0311345	0.109152	-0.0468678	0.0609796	-0.106257	0.072374	0.0676709	0.0702738	-0.0902292	-0.0110622	0.00363939	-0.00613077	0.062901	0.0329849	-0.0158714	0.0165279	-0.0285221	0.0513957	0.0135445	0.0378276	0.0615007	0.102561	-0.0489941	-0.121774	-0.0282313
311	0.0448941	-0.00404674	0.132439	0.272565	0.051134	-0.0269338	0.018435	0.127711	0.0155589	0.104169	0.0536007	0.18454	-0.0325073	-0.00951586	-0.10706	0.0337055	-0.00905173	0.0965182	0.0585217	0.0467086	0.0515098	-0.0711291	0.0322988	0.0839182	-0.0312845	0.119741	0.04117	0.00728153	0.0096399	0.0669418	-0.0348746	0.151196	-0.0547076	0.0784751	0.115047	0.00556337	0.00822774	0.0800027	-0.0258749	0.0322791	-0.0398396	0.0862131	0.00476918	0.0150892	0.111116	-0.102025	0.0290304	0.109349	-0.0725736
312	0.0445167	-0.0262552	0.0897865	0.16579	0.000768022	0.0920671	0.0179155	0.147783	0.0362712	0.100011	0.0679136	0.0766878	-0.0721224	0.0232811	-0.0489132	0.0225131	0.114985	-0.0588202	-0.0954587	0.0378592	0.0526218	0.0450769	0.088464	-0.0331794	-0.0325893	0.00707922	0.00661233	0.173855	-0.011302	-0.00969241	-0.0409378	0.102743	0.0185919	0.0108312	-0.019309	-0.00215481	0.0636518	0.0581944	-0.1787	-0.0743149	0.0220964	0.0399906	0.0367999	-0.00577228	-0.0352444	-0.0308054	0.11227	-0.00612633	0.0565569
313	0.0754265	0.0126489	-0.0197655	0.0120441	0.0359723	0.170764	-0.0790554	0.135383	0.0717236	-0.00453059	0.0397247	0.04506	0.0748649	0.0416885	0.086168	-0.0082785	0.0695694	0.0682632	-0.0250211	0.0398036	-0.0404467	0.0603696	0.0683678	-0.00737547	0.0771955	0.02888	-0.0918793	-0.0391331	0.0953046	0.0853084	0.0042471	0.0389228	0.153365	0.0261101	0.0835713	0.00707353	0.00378706	0.0153684	-0.0189218	-0.0837014	0.0251352	-0.0198102	-0.0168437	-0.0265411	-0.0983427	0.231796	-0.00350893	0.0643672	0.0521111
314	0.088738	0.171471	-0.000389845	0.0766942	0.0552415	0.0929799	0.0861401	0.238443	0.108115	0.0398199	0.010279	0.055311	0.0649596	0.0270425	0.0699177	0.0188222	0.0156108	0.098441	0.0835703	0.0870552	0.0295362	0.0668286	0.0631285	-0.0126117	0.0651951	-0.0400816	-0.0281819	0.0255765	-0.029603	0.0108659	-0.119123	0.05215	0.123621	0.0359645	0.052623	-0.0348726	0.0866687	0.0548092	-0.0703063	0.00307475	-0.00788264	-0.0493016	-0.135978	-0.039149	-0.0247657	0.239048	0.0470497	0.118376	0.0628845
315	0.063979	0.189706	0.0864856	0.124509	0.151804	0.052167	-0.00245673	-0.0531929	0.00184319	0.0621046	0.131358	-0.0624059	0.061921	-0.0480114	0.0547567	0.0498516	-0.118993	-0.0841516	0.0244816	0.0330681	0.0790005	0.0434143	-0.0414543	-0.00885592	0.0582115	0.12993	-0.0547147	0.0494015	-0.0797031	0.170154	-0.0520383	0.03753	-0.00716809	-0.0318096	-0.0150618	0.0179627	0.00269691	0.00182143	0.097557	0.0110665	-0.0339072	-0.00306547	-0.0497357	-0.0365534	0.0183788	0.0108982	-0.0274227	-0.0793353	0.0145523
316	-0.0090893	0.247515	-0.00318521	0.175278	0.110187	0.0705451	0.130195	0.0103182	0.0767107	-0.0352652	0.202755	0.0455449	0.112967	-0.0457259	0.0572796	-0.030705	-0.0144315	0.0319842	0.0868897	0.0919534	0.0249466	-0.0252626	0.0605743	0.0715832	0.155917	0.196455	0.0458263	-0.0506585	-0.0594926	0.0297329	-0.0534027	-0.163869	0.0713465	-0.021002	0.0179191	-0.0237862	-0.00861377	-0.00770741	0.0101364	-0.000769918	0.0365606	-0.0782603	-0.0024283	0.0173424	0.0896583	0.105265	0.034332	-0.0338377	0.0308222
317	0.00948722	0.0498453	0.0164109	0.195053	0.0613656	0.00543289	0.0172193	0.0895112	0.01775	0.0251413	0.0845743	-0.0570986	0.0115033	0.00575061	-0.0071185	0.0620122	-0.0273127	-0.0204001	0.108141	0.0833876	0.0339871	0.00111748	0.0288486	0.00841575	0.0340566	0.0408521	0.019623	-0.0911861	0.0310058	0.107123	-0.00936375	-0.0170426	-0.106154	-0.0141716	-0.0626988	0.0174732	-0.0582578	-0.00404176	0.121531	0.0491354	0.00243604	-0.00473576	0.0756677	0.00648093	0.0997992	0.108492	-0.110854	0.130025	0.0018316
318	0.0370142	0.163399	0.0446476	0.187919	0.0117844	-0.0604503	-0.0100017	0.0601315	-0.0457215	0.0723897	0.209547	0.0708127	0.0112515	-0.00177685	0.118115	-1.21998e-05	0.172915	-0.109867	-0.112645	0.00112951	0.103729	0.0356002	0.0474751	0.0710387	-0.018775	0.112892	-0.0665046	0.137628	-0.0401829	-0.00184232	0.0403513	0.0308528	0.0255971	-0.0260805	-0.00567124	0.0380807	-0.0607036	0.0455205	-0.0870353	0.0237517	0.0367272	0.0493203	-0.0227049	-0.0223004	-0.0177008	0.0584366	0.120044	-0.0941489	-0.00297438
319	0.0646452	-0.236608	0.232599	0.216993	0.00741565	0.0692916	0.0848842	0.0131656	0.0245603	0.108798	-0.0319834	0.104757	0.0317415	0.0942747	-0.0174713	0.0607247	-0.0575399	0.0629225	-0.0346323	0.05627	-0.0339727	0.0328325	0.0591556	-0.0207468	-0.0265751	0.155079	0.170972	-0.0209552	0.0936237	-0.0436917	0.00658933	0.183199	-0.0154825	0.0967463	0.124773	0.0288648	0.112306	-0.0339931	-0.0866477	-0.0139926	-0.0166848	-0.0241331	0.0298342	0.0635176	0.0105844	-0.0382742	0.046883	0.0956385	0.0915664
320	0.0451298	0.02102	0.065488	-0.116217	0.000908842	-0.0675549	0.0939329	0.0222763	0.116558	-0.0633858	-0.0121516	-0.0216351	0.0116135	0.0449215	0.122464	0.0769711	0.0431044	0.0618381	0.151193	0.0443618	0.0417012	0.113423	-0.013921	0.0165209	-0.0526241	-0.149602	0.139674	0.0578774	0.0603342	-0.021388	0.0324511	-0.00674423	0.0352375	0.00616986	-0.00514878	0.0492013	0.102921	0.0383489	-0.0320179	0.0548754	-0.0101807	0.0392319	0.00234324	0.0801038	0.234041	0.11893	-0.0297252	0.0436605	-0.0291409
321	0.0366021	-0.0653419	0.131745	-0.106965	-0.0579108	-0.00259376	-0.0835181	0.00145661	-0.0342787	0.18951	0.0384535	0.0183396	-0.0645025	0.105693	-0.0409978	0.0875663	-0.0655266	0.0530721	-0.0865626	-0.02399	-0.00333889	0.0233912	0.0183926	-0.0851786	-0.063795	-0.0820757	0.0800923	0.138998	0.0612724	-0.0914133	0.0556987	0.217378	-0.0433928	0.0847808	-0.00941227	0.0719415	0.0655355	0.0969562	-0.0258427	0.0103983	0.0164587	-0.00391519	0.0580193	0.0472383	-0.0653292	0.0241959	-0.0135021	0.0506155	-0.102738
322	0.068191	-0.0472546	0.102876	0.137402	-0.0262271	-0.0133429	-0.0592446	0.056249	-0.0405718	0.212545	0.0119841	0.0490425	-0.0171273	0.0651046	-0.00648075	0.0571823	0.0590789	-0.0324689	-0.0612553	0.00148531	0.046186	0.0909856	0.00562826	-0.00844449	-0.133545	0.056682	-0.020765	0.199025	0.018957	-0.0598498	0.095142	0.274536	-0.032734	0.0518211	-0.0671433	0.0179878	0.0444023	0.0301271	-0.155639	0.0247042	-0.0296726	0.070089	0.0773039	0.0323077	-0.102729	-0.0160293	0.0347201	0.0393568	0.016354
323	0.11768	0.00832552	0.0613894	0.228582	-0.0303031	-0.0552491	0.0976828	0.0984186	0.0162688	0.0065125	0.105996	0.209138	0.0895421	-0.0334159	-0.0103693	0.0365423	-0.0574365	0.121305	0.0513496	0.094053	0.0420178	-0.0516608	0.0327176	0.0727244	0.020718	0.0811092	0.0314838	0.055298	-0.0186305	0.028468	0.0216239	0.0705701	-0.0303882	0.0565751	0.0809568	0.0155983	0.0632275	0.00805789	-0.036645	-0.0317093	0.0204501	0.0329993	-0.0503509	0.0765949	0.0863794	0.108428	0.0867757	0.0370821	0.124605
324	0.0166176	0.00827457	-1.38634e-06	0.0435235	-0.0203119	0.12766	0.116519	0.0862847	0.0616684	0.066744	0.0505046	0.0495382	-0.0285606	0.0560221	0.0474808	-0.0230504	0.0914198	0.0871755	0.137335	0.0210167	-0.00966731	-0.0767272	0.012917	0.00813698	0.125943	-0.00146885	0.00884359	-0.00655899	0.0169289	0.0250785	0.0856475	0.0197681	-0.0400536	0.0438432	0.0931604	0.000451521	-0.0364677	0.0271142	0.0664693	0.00832584	0.0318342	-0.0193609	0.0164548	-0.0520776	0.122459	0.0166114	-0.0878491	-0.0403062	-0.00212577
325	0.0293507	0.0687957	0.00416493	-0.0199885	0.0131259	0.178076	0.0869784	0.0730783	0.130372	-0.00901004	-0.0660734	0.0177851	0.0391114	-0.0419484	-0.00159503	0.0217055	0.0810537	0.0211722	-0.0721316	0.00386543	-0.00729799	0.0912548	0.0857205	-0.0264181	0.0788601	-0.16455	0.0712637	0.0513857	0.123602	-0.0280157	-0.00490381	0.0851742	-0.0291938	0.000451589	0.0759687	0.0199261	0.0527712	0.0486217	0.0181346	-0.0229288	-0.00336007	-0.0715624	-0.0107015	0.0350167	0.114612	0.104207	-0.0310439	0.131196	-0.00901435
326	0.0869161	0.0378584	0.204113	0.0620348	0.0462033	-0.109837	-0.00512405	-0.0603817	0.0147314	0.0867349	0.0071423	-0.000803379	0.10861	0.0102358	0.0449639	0.0350225	-0.034061	-0.0626079	-0.0327319	0.00884136	0.0968465	0.0209698	0.00858591	0.0681394	-0.00630003	0.243979	-0.0833683	0.178892	-0.0856268	-0.0367535	0.0476886	0.0173873	-0.048924	0.0200769	-0.0253785	-0.0226656	0.00342419	-0.0674558	0.00748775	0.0192663	-0.0390415	0.01361	-0.0200178	-0.0317177	-0.0842074	-0.0534629	0.0444553	-0.0824146	-0.00402734
327	-0.0171199	0.256038	0.0914763	0.0944336	0.167258	0.013681	0.055234	-0.0300321	0.0138563	0.0596825	0.230234	0.0528035	0.0159757	-0.000207773	-0.0205331	-0.00822167	-0.0492609	-0.0350572	0.124468	0.00265081	0.097099	0.0459232	-0.040558	0.0682331	-0.012008	0.504973	-0.0562302	0.0152784	-0.112215	0.0261307	-0.0522219	-0.0618676	-0.0288252	0.00980633	-0.0117129	0.0151241	-0.0472034	-0.0298288	0.117369	0.0777386	-0.0753148	-0.0162346	0.00838403	-0.00451166	0.0914597	-0.325188	0.0232711	-0.0516081	-0.0406138
328	0.0663131	0.114757	-0.0305911	0.159593	0.16037	0.117029	-0.110903	-0.055147	-0.00175775	0.0584333	0.12057	-0.209062	0.0771889	-0.0228027	0.00351285	-0.0462354	0.133489	0.0819527	0.0354809	0.0872417	0.0624043	-0.0652995	0.0125918	-0.00237931	0.0833049	-0.115689	-0.00673169	-0.0683569	0.0472888	0.0310724	0.00115106	0.150111	0.049466	-0.0171196	0.0436079	-0.0311053	-0.0384479	0.0041245	0.0207373	-0.0154574	-0.0126191	0.0423477	-0.0354572	-0.0681683	-0.0357337	0.0188707	0.0807923	0.0610179	-0.017259
329	0.0567912	0.181339	-0.0037578	0.0670835	-0.0107387	0.0381061	0.0405179	0.068073	0.125596	-0.0556937	-0.028397	0.0732622	0.0246171	-0.0203976	-0.0857831	0.023997	0.0962459	0.0959878	0.140944	0.0547861	0.0680092	-0.011173	0.00628643	0.0847527	-5.36404e-06	-0.00751536	0.0476543	0.00625375	-0.00862006	0.000444749	-0.0239494	-0.014364	0.0734969	0.0227509	0.0570898	-0.00561349	0.0457732	0.104543	-0.0597181	-0.0186721	-0.00411584	0.0524484	-0.0151601	-0.0373243	0.0647571	-0.0486091	0.0167738	0.114718	0.0382892
330	0.0755464	-0.14944	0.0820202	0.210446	0.0344703	0.0581656	-0.0567097	0.0879428	0.0622594	0.0590801	0.113388	0.103655	0.0162238	0.015364	0.0177569	0.0105531	0.0489546	0.00632588	0.0273847	0.00547556	0.0800727	0.065469	0.0533285	0.0504912	-0.094426	0.192084	-0.00124686	-0.0618017	0.0732991	0.0187611	-0.060689	0.159543	0.153548	0.0371735	0.0180645	0.000293438	0.00344243	-0.0843245	0.027572	0.00998576	-0.000422938	0.0320173	-0.0477455	-0.0483738	-0.125031	0.00724029	0.0693445	0.0341944	0.0476639
331	0.162699	0.0721161	0.0996679	-0.00705869	-0.073361	0.0169176	-0.0530275	0.00845183	-0.0530063	0.038506	-0.121797	-0.0257381	-0.00330151	0.0983116	-0.0315298	-0.0425095	0.0245456	-0.0335554	-0.00323157	-0.0269496	0.0311078	0.036132	0.0263138	0.0343161	-0.161562	-0.16756	0.0934329	0.122986	-0.0584236	0.0337274	-0.00136769	0.0371816	0.014078	0.0491667	-0.0750909	-0.00031913	0.0574629	0.0194685	-0.103689	0.0045339	0.00895778	0.053471	-0.0204545	-0.0379803	0.121349	0.043617	0.008944	0.125133	0.0105799
332	0.0497684	-0.0337767	0.0911947	0.050785	-0.00407813	-0.0203832	0.027635	0.00596202	0.0265903	0.0156152	0.00582111	0.0235526	0.045107	-0.00524426	0.0271228	0.0254685	0.0488871	0.0240819	-0.00730708	0.0146479	0.0459257	0.0281202	0.0106557	0.0232797	0.0561102	0.020376	0.00258152	-0.0259598	0.0290257	-0.0333558	0.0298829	-0.00527014	-0.0283158	0.0281445	0.0299797	-0.00765201	-0.0182752	0.0340286	0.00415858	-0.0119542	0.023714	-0.00697585	0.0626289	-0.0159462	0.0522242	0.00144686	0.0151492	-0.00866174	-0.0263576
333	0.0409216	0.248301	0.0936761	-0.103117	0.0604505	-0.00284362	0.0170548	-0.00599512	-0.0290066	0.0445832	0.0636014	-0.132437	0.022195	0.0143144	0.0329687	-0.00610337	0.00569527	-0.0441608	0.0874694	-0.0309307	-0.0581948	0.0947085	-0.0448674	-0.0626669	0.00295215	0.181032	0.0268813	-0.0486971	0.0215445	0.0334801	0.0321143	0.000803523	-0.050708	-0.0118706	-0.0433948	0.0820919	-0.00800163	0.0178786	0.0466812	0.01732	-0.00352064	-0.0547636	0.0374636	0.128102	-0.00919108	-0.0636977	-0.115532	0.105751	-0.0876757
334	0.136916	0.0114003	-0.0384965	0.0536145	-0.0245244	0.0245008	0.0472281	-0.0483461	0.0276242	0.0961636	0.0555859	-0.0543283	0.0461438	-0.00385956	0.030373	0.016615	-0.0524515	0.114143	0.0787272	0.0725259	-0.0421021	0.074712	0.0147711	0.0264262	0.0108967	-0.060246	0.128196	0.0361351	0.0434673	0.040191	0.0293559	0.100979	0.10808	-0.0109875	-0.0332871	-0.0131616	0.100279	0.0273602	0.0337526	0.0178927	0.0367085	0.0542224	0.0440597	-0.077662	0.129282	-0.0126855	0.0886869	0.0772082	0.104567
335	0.115015	0.131665	0.0976182	-0.0317418	0.0941711	0.0467686	-0.0669581	0.107641	0.00359017	0.0758133	0.0290281	0.175546	0.0235024	0.0297514	0.0377759	0.000844006	0.0849377	-0.0230385	-0.0477591	0.00229168	0.0450378	-0.0413329	0.0386057	0.0268101	0.016765	0.0653024	-0.0990371	0.0779218	0.0710421	0.0187819	-0.0239692	0.0568166	0.0444796	0.050463	-0.0134531	-0.0105487	0.0562768	0.00622948	0.0115734	-0.0372037	0.0519704	0.0811909	-0.0577796	0.0306802	0.0759112	0.138917	0.027471	-0.102104	-0.0153224
336	0.0342272	0.228156	-0.061166	0.127807	0.127155	0.105574	0.080512	0.0978508	0.141239	-0.0412785	0.116686	0.0479513	0.0340761	-0.00169142	0.0191039	0.0115304	0.0642097	0.139204	0.115642	0.0567481	0.0159972	0.0327804	0.0248797	0.0318124	0.132358	0.0142454	-0.0546574	-0.0947243	0.0143032	0.0475503	-0.0849498	-0.0362036	0.12984	0.00394806	0.0581678	-0.0552954	0.0161133	0.0785752	0.0474997	-0.00569674	0.0174711	-0.00490075	-0.0627431	-0.0670617	0.066183	0.167494	0.0552329	0.127523	0.00096436
337	0.0765027	-0.0622861	0.069805	0.161089	-0.0836679	0.0667658	0.0294223	0.14208	0.0170793	0.154475	0.0354851	0.0682133	-0.09273	0.0212005	-0.0356135	0.0425071	0.0695866	0.0710376	-0.0356517	-0.0243537	-0.0171987	0.03599	0.0442988	-0.0440369	-0.00436165	-0.11386	0.0830188	0.0184053	0.0981716	-0.135846	0.0808109	0.269088	0.0119812	0.0555752	0.00259569	0.0638608	-0.0231479	0.0132067	-0.0625284	0.051545	0.0401131	-0.0376288	0.0860806	0.164329	0.0276056	0.0379088	-0.024493	0.162062	-0.0155637
338	-0.00620838	-0.034027	-0.0482092	0.0144872	-0.0102086	0.0165751	-0.00649384	0.0452809	0.0346577	-0.0322038	0.0518499	0.0560063	-0.0420648	-0.00360226	-0.0156843	0.0397508	-0.0271671	-0.0101282	-0.039797	0.0203683	0.0341778	-0.011035	-0.0204417	4.37946e-05	-0.0271092	-0.0148862	0.0822999	0.0192235	0.115633	0.0162955	-0.0187632	-0.0173049	0.0126987	0.000828789	0.049501	0.0509025	0.0376239	-0.00126053	-0.0197294	0.0377937	0.00285582	0.0327865	0.0161454	0.00960313	-0.00695988	0.0762567	-0.0412431	0.0200741	0.0417696
339	0.0363178	0.131711	-0.0832978	0.276618	-0.0394869	-0.0167833	-0.0649914	-0.00941764	-0.085426	0.185898	0.0879652	0.0439573	0.0741305	-0.0854891	-0.085832	-0.0143069	-0.0768471	-0.0657038	-0.0870448	-0.0398604	-0.0116503	0.0285877	-0.0183367	0.0245248	0.130661	0.149413	-0.0612838	0.0228606	-0.0955842	0.0768662	0.101853	0.192252	0.0162207	-0.0385669	0.0154186	-0.0275478	-0.0502774	-0.0204946	0.00449793	0.0108866	-0.000493039	0.0566088	0.0555772	0.071192	-0.139839	-0.00349531	0.0629894	0.0752673	-0.011338
340	0.0784348	0.102014	-0.0648607	0.126117	0.0399217	0.153079	0.032028	0.0437661	0.10063	0.0511633	0.0249161	0.0622332	0.0590993	0.0105391	0.0656493	-0.0434076	0.0915699	0.105237	-0.0722098	0.00864509	-0.0899767	0.00526084	0.0852106	0.0508522	0.1131	0.0154677	0.00332086	-0.00310802	0.0638908	0.0701179	-0.0569612	0.0369106	0.154618	-0.00775092	0.0551942	-0.00615598	-0.0283686	0.0355795	0.0881584	0.0203624	0.00766236	-0.0481416	-0.0430402	-0.107694	0.0277679	0.228385	0.0903332	0.191632	0.0164184
341	0.0393653	-0.000443293	-0.0422775	0.24285	0.0435335	-0.0394343	0.00887377	-0.0904682	0.00306426	0.0377432	0.176825	0.0574415	-0.00315246	-0.0412911	-0.000874831	0.00118476	0.0162464	-0.00558683	0.0657068	0.0133607	0.0668257	0.0459738	-0.0370597	0.0746029	-0.0314233	0.144991	-0.0255613	-0.106931	-0.0358502	-0.0522914	-0.00220644	0.0855057	-0.00140651	0.0188825	-0.0223287	-0.00132121	-0.0666094	-0.0230342	-0.00184341	0.0594555	0.0397202	0.0440683	-0.04996	0.0404288	0.0597687	-0.0277213	0.0953433	0.147526	0.0460771
342	0.0952291	0.175112	-0.00568053	-0.0393259	0.0208941	0.0298916	0.0814971	0.0503116	0.0849875	-0.125678	-0.0444921	-0.0360863	-0.0513338	0.0621571	0.0832418	0.071978	0.00369657	0.0796015	0.0971805	0.0618079	0.0725593	0.0753929	-0.0405957	-0.0380669	-0.00487252	-0.0672134	0.0505252	0.0417488	-0.0147613	0.0766746	-0.024091	-0.0578942	-0.0164113	0.0285736	0.000581306	0.0686837	0.145549	0.0824488	0.062166	0.0295726	0.00720778	-0.00293883	-0.0809357	0.0139859	0.163834	0.115922	-0.044373	-0.0438914	0.042757
343	0.0197876	0.0306643	0.00886508	0.0118194	0.0238123	0.0275906	0.132688	0.138354	0.070527	-0.0835248	-0.0432433	0.169901	0.0671958	-0.00306853	0.0133819	0.0838735	-0.0468199	0.0587214	-0.0177715	0.0534992	0.00981988	0.0969059	0.0345121	-0.0022814	-0.0737664	-0.0921324	0.00633353	-0.031816	0.0970684	0.0706643	-0.0299533	0.080486	0.0537493	0.0213594	0.0373755	0.057831	0.0990025	0.0641635	-0.0708693	-0.0291725	0.0196546	0.0397817	0.0678713	0.144918	-0.0424016	0.308357	-0.0218198	0.0761609	0.0275139
344	0.0453004	0.0745335	0.0984837	0.0766841	0.050903	0.00181297	0.0955794	0.0497837	0.0545736	0.0938706	-0.0811809	0.0991514	0.00976995	0.0193003	-0.0156249	0.0854	-0.0178719	0.110633	0.129381	0.023915	-0.00732712	0.0707185	0.0350155	0.0419334	0.0326069	0.0653997	-0.0121499	-0.0759058	0.0758747	0.0797896	-0.0639784	0.0791387	0.120047	-0.00960606	0.067088	-0.00982271	0.100548	0.0664691	0.138605	0.0554235	-0.0142073	0.00612745	-0.0208843	-0.0211922	-0.00705045	-0.00984691	0.0671151	0.145447	0.00725558
345	0.0464771	-0.0491871	0.0225048	0.171213	-0.0131394	-0.0125197	-0.0221336	-0.0284212	-0.0569668	0.0877751	-0.014638	-0.0822337	0.0417072	0.0148367	0.00302748	0.0812889	-0.139919	-0.00248038	-0.0354686	0.0207766	0.095925	0.0501689	-0.00560868	-0.0080838	-0.00630063	0.0333716	-0.0143134	0.0366726	0.0222393	0.0511551	-0.00566901	0.0766875	-0.0369441	0.0358304	-0.0327928	-0.00947051	0.183543	0.0327619	0.133617	0.0240501	-0.0677357	0.0873478	0.051898	-0.040087	-0.0459314	-0.0383443	0.0220956	0.0384985	0.0390922
346	-0.0215964	0.260533	0.0221614	0.130938	0.115678	-0.041096	0.0361669	0.0655817	0.0319627	-0.0681342	0.151314	-0.0068526	-0.108051	0.0465805	0.0764246	-0.000353896	0.123451	-0.070014	0.175818	0.149482	0.136517	-0.00356263	-0.0464755	0.00834057	-0.0522662	0.00115456	-0.0333861	-0.09143	-0.0565138	0.0300111	-0.000718586	-0.0323571	-0.045118	-0.0220442	-0.0397308	0.022034	0.0304313	0.0468857	-0.061824	0.0361775	0.0107318	0.0622296	0.0273371	-0.0628317	0.116947	-0.0769374	-0.0242706	-0.0939292	-0.0496302
347	-0.0178107	-0.0181415	0.128895	0.0578586	0.0884923	0.12539	0.0222105	-0.0155327	0.0562471	-0.0578154	-0.0138396	0.0371859	-0.0126444	0.0751487	0.0401774	-0.00635056	0.0130777	-0.0391526	-0.0904012	-0.101913	-0.0281175	0.0884151	-0.0137954	0.0130504	0.0564593	0.0784601	-0.0480567	-0.0233236	0.0230973	0.138731	-0.0666691	-0.146304	0.106371	0.0575215	0.0704807	-0.053586	0.00581834	0.00255874	0.104021	-0.0656879	0.0202436	-0.00430451	-0.0218062	-0.00178502	0.0866913	-0.0092762	-0.0335264	0.0833756	-0.0105887
348	0.0577442	0.137427	0.169221	-0.0497006	-0.00838901	0.0233391	-0.0433429	-0.00317919	-0.0299306	0.0016652	0.155183	-0.0536485	0.086822	0.00765541	0.017898	0.0205576	-0.0318249	-0.0706013	0.0112253	0.0344057	0.00695649	0.0174905	0.0171729	-0.0289125	0.12158	0.110411	0.0310554	-0.0507988	-0.00339009	-0.0345782	0.000644304	-0.0169459	0.0158512	-0.0111688	-0.0121547	0.0292518	-0.0261742	-0.0482235	0.0463229	0.0109486	-0.00543713	-0.0561072	0.00092722	-0.0511517	-0.00117085	0.0335333	-0.00405552	-0.0452705	-0.0118597
349	0.0612937	0.0735844	0.0425655	0.0113361	-0.0396362	0.0107337	-0.0278025	0.00376329	-0.0947379	-0.0192638	0.297569	-0.0371969	-0.0537218	0.122258	-0.0108889	-0.0329992	0.00866709	-0.028382	0.0821054	0.0417415	0.0211203	-0.0554945	-0.0225909	-0.0261264	0.0343505	0.0293283	0.200227	-0.0633941	-0.0461582	-0.0176497	0.0254238	-0.0558831	-0.0468739	0.0195475	-0.022924	0.0063075	0.00982451	-0.058447	-0.0253718	0.00680299	0.0842874	0.0112245	0.0856057	-0.0360048	-0.0580825	0.0229093	-0.0152736	-0.0843822	0.0953083
350	-0.0530627	0.208521	0.00204079	0.0736185	0.191966	0.10358	0.0822596	0.039588	0.0523919	-0.0444111	0.0978055	-0.164982	-0.031675	-0.0506833	0.0558709	-0.0293015	0.195431	-0.0300492	0.106441	0.0388172	0.0747381	-0.00335583	0.00482	-0.0227561	0.0635004	0.0682599	-0.145464	-0.0306214	-0.0151513	0.0245419	-0.0372288	0.0275298	-0.054463	-0.000659349	0.0380817	-0.0155186	-0.0177748	0.0577539	-0.0205126	-0.0527659	-0.0339488	0.0288234	-0.013559	-0.0920003	-0.115354	-0.161278	0.0726347	-0.121638	-0.00948039
351	0.096746	0.0785946	-0.00093108	-0.125406	-0.0631215	0.0171567	0.00684724	0.120637	-0.0299374	0.026093	0.0789196	0.113158	0.012411	-0.00991244	-0.0496681	-0.00138961	0.0301131	0.0121531	-0.112605	0.0740145	0.0625553	-0.0535713	0.00275639	0.0122552	0.00819117	-0.111161	-0.00757495	0.184799	-0.0117368	-0.0580407	-0.0266826	0.0481216	-0.00960439	0.059119	0.0409926	0.00409198	0.0301274	0.090752	-0.0747652	-0.0462571	-0.0175574	0.0612808	-0.0704717	-0.0188269	-0.053727	0.0956393	-0.0105304	-0.0622144	0.00740114
352	0.0203478	-0.123708	0.0424191	0.170338	0.0987458	0.0606127	-0.0975054	-0.0197319	0.0505195	0.0646422	0.0342333	0.00267602	0.150332	-0.0172104	-0.0253073	0.00102312	0.0326463	-0.0028792	-0.0917811	0.0117065	0.0769856	0.0138084	0.111826	0.0309819	-0.0203323	-0.0147432	0.0795187	0.133474	0.0643793	-0.0419089	0.00596022	0.0639475	0.087953	0.0274066	0.0252889	-0.068769	0.105221	-0.0774115	-0.0770017	0.00215051	-0.0344636	0.0583961	-0.0734884	0.01264	-0.0832607	0.110098	0.0897399	0.0576019	0.0767521
353	0.00805485	0.0942653	0.0557765	0.0804017	0.0993515	0.0027895	0.129897	0.0779174	0.0976495	0.0243552	0.0474188	-0.0214894	-0.0510641	0.050956	-0.0208387	0.0531745	-0.00384237	0.0489005	0.130309	0.107838	0.0328144	0.0989491	0.0156758	0.00777792	-0.0679582	-0.231784	0.097036	0.0893652	-0.0144771	0.057721	-0.104657	0.0248344	0.115006	-0.0147672	-0.0326505	-0.0116875	0.0350394	0.0440558	0.0112304	0.0327771	0.0206015	-0.00305513	-0.0452297	-0.0360508	0.0837062	0.106693	0.0329697	0.11181	0.0271765
354	0.0617979	0.14191	0.0122688	0.0160864	-0.00932191	0.0227394	0.128994	-0.047407	-0.00811733	-0.0116565	0.0350069	-0.0370323	-0.0937369	0.0270094	-0.076621	-0.0720974	-0.0273747	-0.00493666	-0.110904	-0.00415998	0.0632508	-0.00521797	-0.0139882	0.0216603	0.0474996	-0.0319892	0.0348396	0.164424	-0.112292	0.0486668	-0.0478878	-0.0710008	-0.0249416	0.0192707	-0.0505979	-0.0307006	0.139517	0.0554253	-0.0107491	-0.0247665	-0.0144569	0.0354367	0.0533442	-0.134901	0.145521	-0.0881229	0.0425803	-0.02119	-0.0386459
355	-0.0290596	-0.0141729	0.0543997	-0.0131662	0.00641166	-0.0110865	0.0682089	-0.0104177	0.0306228	-0.00720324	-0.017292	0.0750151	0.0653846	-0.00312562	-0.0528528	-0.00489318	0.0254429	-0.0288001	0.00902704	0.00150292	-0.0133432	-0.0289405	0.0332794	0.000931481	-0.0281675	0.00324395	0.051206	0.0265579	0.0436379	-0.0437453	0.00621281	-0.00649177	0.0558776	-0.0157867	-0.00516503	0.00724035	0.0117101	0.0436825	-0.0457639	0.0211563	0.0178392	-0.0270105	0.0596615	0.101612	-0.0304156	0.0318005	0.0559422	0.0177617	0.0283763
356	-0.00203087	-0.0138973	-0.0306532	0.138464	0.0287045	0.0805335	0.141733	0.00405845	0.0719681	0.0364256	0.0762503	-0.0102646	0.0164079	-0.0345496	0.0593074	-0.0437929	0.0173097	0.0510881	0.0986491	0.125122	-0.0461445	-0.0500939	0.0367539	-0.00235499	-0.00181054	0.0666882	0.00237445	-0.0485005	-0.0207823	0.0646084	0.04488	0.0542933	-0.0645999	-0.0254662	0.00448733	-0.0231168	0.0113328	0.0041047	-0.0488573	-0.0335666	0.0146706	-0.0180001	-0.0163355	0.0286168	-0.0421821	-0.101724	0.0447611	0.0357306	0.0226179
357	0.000565106	0.0351424	-0.0224171	-0.134595	-0.0144981	0.0174248	0.0313637	0.018806	0.0324765	0.0330605	-0.0194398	0.0575571	-0.0105077	-0.0218884	0.00380452	0.0533815	-0.108667	0.0787013	0.0172495	0.0425211	-0.0232993	-0.0170984	0.000755061	-0.0222682	0.0118675	-0.0341357	-0.0522339	0.0366649	0.0570719	-0.0301551	-0.0211134	0.103932	-0.0529538	0.0403024	0.0953167	0.0201164	0.0700698	0.0409449	-0.0815183	-0.0131002	-0.00551629	0.0190738	0.0285795	0.0636228	0.0461473	0.0305853	-0.0616972	-0.0663976	-0.0318413
358	-0.0197386	-0.0635701	0.0776157	0.0209531	0.0790009	0.0253863	0.0121038	-0.011767	0.0120201	0.00635458	0.00988194	-0.013366	-0.0374647	0.0475306	0.0343436	0.00108178	-0.0210109	0.0207194	-0.00408204	-0.0213529	-0.0539221	0.0259774	0.013528	0.00942486	0.00314171	-0.0949649	0.0984785	0.0676068	0.113518	0.0952708	-0.00189677	-0.0301502	-0.0212854	0.0831051	0.0338216	-0.0048931	-0.0224013	0.0452733	0.0602936	0.0259463	0.00543445	-0.0308606	0.0264814	0.00851895	0.0881666	0.0350947	-0.0256773	0.0724029	-0.0432854
359	0.0838946	-0.157828	0.143337	0.0983359	-0.0773708	-0.0302644	0.0995937	0.0373414	0.0179582	0.149295	0.00814775	0.0806227	-0.0358078	0.0713268	0.0529393	0.0215752	0.0354731	0.0554493	-0.00918089	0.00738506	-0.0521795	0.0133979	0.0594787	-0.0168031	-0.0741536	-0.0530307	0.170205	0.0762384	0.0934468	-0.103289	0.0832395	0.126708	0.00174181	0.0613495	0.0221195	0.0301679	0.0174628	0.0451993	-0.0281943	0.0494833	0.0834744	-0.0693656	-0.0110383	0.0485848	0.13584	0.100655	-0.0560105	0.154242	-0.0206805
360	0.0570074	0.138398	0.0416483	0.19297	0.0670874	0.0702403	-0.0172783	0.00383243	0.0129209	0.0476989	0.137299	-0.130234	-0.0444281	0.0125652	0.0416469	0.0329962	0.0226159	-0.05541	0.0207242	0.0482314	0.0391289	0.0304512	-0.0221231	0.0276306	-0.0016895	-0.108266	-0.000658085	0.122135	-0.0382434	-0.153344	0.0540462	0.100301	0.0524746	0.0102098	-0.0602847	0.0010533	0.0523011	-0.0717011	-0.112673	-0.00241281	-0.00679882	0.0127019	0.0631828	-0.0382119	0.00383514	0.0635945	0.0571216	-0.0724583	0.0132169
361	-0.00026013	0.0888332	0.146365	-0.011398	0.0331035	-0.043539	0.146326	0.0810598	0.0530777	-0.0777203	0.0656018	0.0947189	0.0305769	0.0029622	0.0186855	0.0856315	0.0592627	0.00188574	0.0182458	0.0635748	0.0561123	0.017718	0.0759097	0.102253	-0.133729	-0.110227	0.116271	0.057827	0.019705	0.0859479	-0.039085	-0.0978336	-0.0342932	0.0633363	-0.0321178	0.0484993	0.0485295	0.0734951	-0.0718667	-0.00569967	0.00976743	-0.017453	-0.0343314	0.0381554	0.171769	0.118315	0.00808535	-0.0942284	0.0216759
362	0.107422	0.0162405	-0.0449839	-0.0629814	-0.0585342	-0.00296595	-0.0840351	0.00563702	0.0325519	0.0465506	-0.0747125	0.0702271	0.0562426	-0.00142361	-0.0835449	-0.0138379	0.0206005	0.0218288	0.0343353	0.0316975	-0.00131509	0.0139286	0.0281867	0.0551288	-0.133575	-0.110458	0.031138	0.0424589	0.00181032	-0.0312159	-0.0924904	0.0810173	0.0965741	0.0397614	-0.0633109	-0.0189146	-0.0161544	0.00144461	-0.00532922	0.0473544	0.0114408	0.0579049	0.00827315	0.0354181	0.197275	0.118546	-0.0338163	0.184135	-0.0427266
363	0.180248	0.0488064	0.0339587	0.0763348	-0.0761884	0.0398564	0.00488621	-0.0636945	0.0798562	0.0595561	-0.0120203	0.0627214	0.0562523	0.0350776	0.00666392	-0.0391102	0.0541866	0.0776492	0.0237509	0.12985	0.0959002	-0.00239879	0.0775115	-0.00511504	0.0088358	-0.0615848	0.0252073	0.0979698	0.0521932	-0.0364559	-0.0854921	0.181511	-0.0725399	0.0712326	-0.0595244	-0.0318496	0.0387794	-0.0064154	0.0105312	-0.00639805	0.00828098	0.0270377	0.0911291	-0.0921962	0.0701462	0.0953654	0.0151799	0.114945	0.0640783
364	0.0160564	-0.0574183	0.071851	0.243083	0.0242852	-0.0511864	-0.11146	-0.0614948	-0.0739932	0.202039	0.042254	-0.0029019	0.0624383	0.0343338	-0.0412947	-0.0168322	0.00963895	-0.0734048	-0.0465299	0.0131303	0.0430514	0.0378884	0.0135732	-0.0056141	-0.0942882	0.126841	0.0646554	0.157358	-0.0122238	-0.0469655	0.0718292	0.216687	-0.00868115	0.0565202	-0.0528985	-0.0255529	-0.0227515	-0.123006	-0.0147929	0.055853	-0.0573743	0.0409563	0.0324377	0.00237492	-0.173834	0.00253967	0.0718356	0.057238	0.0301071
365	0.059435	0.0150595	0.0687227	0.178624	0.0691059	-0.0341615	-0.0727018	0.000803648	-0.0251779	0.114379	0.0344124	0.07007	0.0786044	0.0158646	0.068498	-0.0287094	-0.0180184	-0.108127	-0.0962808	0.0539269	0.0885678	0.0120213	0.0560376	0.0180183	-0.0167558	0.0914775	-0.040671	0.166837	-0.0159077	-0.0169524	-0.0319435	0.156077	-0.0218215	0.0452719	-0.0339596	-0.0368688	0.0390541	-0.106634	-0.018849	0.0423417	-0.0309542	0.0137074	-0.0673422	0.0260557	-0.0679603	0.0766261	0.0664929	-0.0283071	0.0648102
366	0.117176	0.125541	0.0185993	0.157889	0.0227102	0.111731	-0.0568072	0.069389	-0.0268882	0.0320628	0.249719	-0.0495221	-0.0297463	0.0384275	-0.0454482	-0.0128537	0.0269295	0.0326544	0.0619747	0.0691895	0.060064	0.00205607	-0.0515282	-0.0165805	-0.0337171	0.0653734	-0.00185577	0.0227282	-0.0617967	-0.152234	0.000761886	0.103438	0.0249153	0.0123555	-0.0900398	0.0360285	0.0155794	-0.00721981	-0.154186	0.0104216	0.061052	-0.0180606	0.0594495	-0.00569428	0.0480401	0.117731	0.0463835	0.0256398	0.0170401
367	-0.0411661	-0.0248578	0.0843691	-0.0370794	0.0519671	0.168333	-0.0296077	0.0786182	0.0212879	-0.019897	0.0195149	0.040905	-0.000627603	0.00523642	0.0107714	0.0183451	0.00259039	0.0854101	-0.13382	-0.0706739	-0.0487168	0.0404936	0.0373963	0.0131273	0.146947	0.0431826	0.0494297	-0.108832	0.0958531	-0.0335619	0.0623944	0.0095978	-0.0379114	0.0441245	0.0699383	0.0351567	0.0606246	-0.0416975	0.0549376	-0.0244078	-0.0243748	-0.0196935	-0.00748686	0.0788364	0.123933	0.000355169	0.0335098	0.0373321	0.0732582
368	0.0963044	-0.102604	0.0494639	0.184462	0.0605351	0.00551511	0.0273726	-0.00335859	0.0524962	0.114743	-0.0401125	0.0401055	-0.0254131	0.0243143	-0.000837681	0.0204166	0.0306668	0.0583716	0.0392964	0.0708291	0.114138	-0.0741561	0.00526119	-0.00638962	-0.0958908	-0.0277263	0.108308	0.0321016	0.0899612	-0.0338232	-0.0265398	0.212954	0.0750359	0.0147656	-0.0235936	-0.0165879	0.0565531	-0.00130997	0.0937337	0.0511361	-0.0509508	0.0403502	-0.013383	-0.0576118	0.00557707	-0.0694225	0.0387551	0.0238262	-0.00126959
369	0.118658	0.166321	0.0339314	0.0664867	0.0181878	0.0732584	-0.0712941	-0.0377302	0.0134595	-0.00498541	0.0308067	0.00760229	0.070332	0.144608	-0.0249943	-0.0354668	0.141197	0.130497	0.0618208	0.00632723	-0.0122796	0.00301689	0.0568838	-0.0180141	-0.0336654	0.0646177	0.090242	-0.00413717	0.0280146	0.00881519	-0.0180104	-0.0530221	0.0993136	0.0487987	-0.0598727	0.0137899	-0.0231932	0.0337698	0.00634776	-0.0233032	0.0179614	-0.0120928	-0.0224897	0.0173594	-0.0307606	0.0687356	0.0100178	0.0684423	-0.0164098
370	0.00942011	-0.00733092	0.15861	-0.0150136	-0.00781853	0.0421487	0.0486712	0.0345269	0.0591856	0.0383844	-0.0182034	0.0937371	0.0133324	0.0441676	-0.144435	0.0237624	0.0544199	-0.0201103	-0.145305	-0.115378	-0.0291179	0.108625	0.0336977	0.00719605	0.0457514	0.15076	0.0380057	-0.0705513	0.0577521	-0.0597901	0.076731	0.00132225	-0.0093003	0.0325764	0.0783396	0.0206066	-0.0249795	0.0893416	-0.0145917	-0.00982684	0.00415838	-0.0441206	0.0655974	0.0823867	-0.00643986	-0.0253967	0.0495811	0.146343	-0.0124731
371	-0.00607523	0.0155828	0.0672757	-0.0625847	0.0194904	0.00411177	0.0837714	0.0461464	0.0278683	-0.012707	-0.0561089	-0.0654035	-0.101645	0.0332508	0.068049	0.0652139	-0.0199126	0.00347786	0.0594111	0.0996913	0.0405382	-0.0456079	-8.45756e-05	-0.0453767	-0.124937	-0.323037	0.00369959	0.0699723	0.00643136	0.0948923	-0.0727102	0.0496346	-0.0258634	-0.000226528	-0.0223958	0.00111805	0.115706	0.0767664	-0.0618985	0.00341933	-0.00217499	0.0395928	0.10137	-0.000205361	0.0943504	0.0640765	-0.0530417	-0.00780332	-0.0147719
372	-0.0265129	0.0132978	0.0681087	-0.0376945	-0.0328961	-0.0226695	-0.139834	-0.0717394	-0.0175493	0.0907922	0.095239	0.0102475	0.0444357	0.0314554	-0.00370548	0.0494568	-0.0155867	0.0327766	-0.0079586	0.0249198	0.00535813	-0.0825985	0.0165292	0.0307198	0.0383632	0.0356397	-0.0313307	0.0458713	-0.0233948	-0.0167536	0.0805999	0.0732254	0.0114996	-0.0265882	-0.0140049	0.0496313	0.00461576	-0.0156255	0.0485501	-0.0495611	0.00436318	0.0230537	-0.0996761	-0.0251868	0.0423217	-0.165841	0.0262535	-0.0466605	-0.0715344
373	0.00514575	-0.110791	0.0417504	0.162447	-0.0514669	-0.0303281	0.0980964	0.0804479	0.0224563	0.0481589	-0.0552768	0.131386	-0.0548975	0.0224714	0.0512454	0.0545306	0.112358	0.0239432	0.0112186	0.102051	0.00215549	-0.0489016	0.149861	-0.0100327	-0.202149	-0.201266	0.0719744	0.124538	0.0702773	-0.0597148	-0.0713225	0.0953993	0.0897711	0.0204646	-0.0313168	0.0160996	0.00100148	-0.00403474	-0.209005	-0.0342651	0.0305497	0.0249686	0.00255395	0.0688439	-0.105635	0.13683	0.0648754	-0.0219119	0.0886341
374	0.0304001	-0.00819639	0.0315142	0.121769	-0.0302802	-0.0435037	-0.108529	-0.0174181	-0.0274284	0.132046	0.0671648	0.0576141	0.00455466	0.0115992	0.0164135	0.0100338	0.048418	0.153128	0.210159	0.165809	0.0275037	-0.144077	0.0595632	0.0029171	-0.0587838	0.0449505	0.0249456	0.0793611	0.0167943	-0.00537766	0.113566	0.111204	0.0422113	-0.0376882	-0.00154473	-0.0185272	-0.0277644	-0.0126827	-0.0196611	0.0226911	0.0241602	0.024795	-0.0484209	-0.0490172	0.0175691	-0.0621958	0.0199578	-0.0839539	-0.0568003
375	0.0765735	0.0681214	-0.00229492	0.0840697	-0.0263768	0.0577319	-0.045907	0.122345	-0.0311938	0.0229807	0.171554	0.0863315	-0.0810922	0.0662583	0.0656606	0.0393935	0.00659168	0.0200192	0.0472575	0.0530975	0.0503376	-0.0125722	-0.00438099	-0.0057494	-0.0702578	-0.0224417	0.0185227	-0.00979721	0.00711649	0.0658164	0.0739001	-0.0259628	-0.0446632	0.0305029	-0.0597088	0.0172953	0.022629	0.0423588	0.0869358	0.0244815	0.029328	-0.0353264	-0.079917	-0.095539	0.0933968	0.0168249	-0.0819748	-0.0290523	0.0302424
376	0.10519	0.14963	-0.00147453	0.0206384	0.0166362	0.0704535	0.0822369	0.107994	0.047241	-0.103223	0.0520886	0.0442084	0.0158604	-0.0179947	-0.043561	0.00196117	0.0516021	0.101459	0.0440064	0.0236114	0.0238718	-0.0544009	0.00578472	0.0678915	0.0115436	-0.0715506	0.060265	-0.0461439	0.0154605	-0.0191039	0.016837	-0.0864986	-0.00491302	-0.010688	-0.00152045	0.053064	0.00718409	0.055194	-0.0430496	0.0171247	0.0192278	-0.0177332	0.0882251	-0.0650063	0.229098	0.14395	0.020917	0.050661	-0.0199849
377	0.0581407	-0.0157963	0.0837244	-0.00919042	0.0390042	0.00318736	0.0476241	0.0104246	0.0125525	-0.0115163	-0.000372682	0.0139362	-0.0156444	0.0282142	0.0176612	0.00787004	0.00380712	0.0144284	0.0294716	0.0305161	0.0127651	0.0334821	-0.0143447	-0.0140077	-0.000812033	-0.0289084	0.0672863	-0.0140003	0.0304553	0.0779766	0.0470239	-0.0129693	-0.0235331	0.0205975	0.00356954	-0.0105277	0.0438596	0.0461777	-0.0252557	-0.0120416	-0.0118595	0.0988528	-0.0146642	0.00302037	0.00480864	0.0150059	-0.0235231	0.0097613	-0.0246295
378	0.0426663	0.0588722	0.0279218	0.147918	-0.037487	-0.0759173	-0.0650818	0.0433625	-0.0463048	0.149646	-0.0886041	0.0283321	-0.042201	-0.0401093	-0.033546	0.0459658	0.0925517	0.00666007	-0.0424389	0.0642795	0.0535599	-0.0260542	0.0204793	-0.0293972	-0.0979195	-0.0799812	-0.10395	0.164218	-0.073003	-0.00226128	0.00385928	0.218165	-0.0221915	0.0119218	-0.0145632	0.0214114	0.0264652	0.0573039	-0.155329	-0.00778361	-0.0266912	0.0752178	-0.0200746	0.0593389	-0.14002	0.0489304	0.0365468	-0.0418129	-0.0500558
379	0.00731099	0.0267853	0.0415494	-0.00664323	0.00611456	-0.0268375	-0.0101494	-0.0347969	-0.0342047	0.0256039	0.06486	-0.0866999	-0.0248683	0.0135132	-0.0394468	-0.0197567	0.0138464	-0.0644993	-0.0942391	-0.0370143	-0.0299667	-0.00471116	-0.00125974	0.00570219	0.0064056	-0.089437	0.0840321	0.047633	-0.0269302	0.0273791	0.0368561	-0.0176521	-0.0441653	0.000167236	0.0342002	0.0254882	-0.0540578	0.0226201	-0.0657484	0.000727698	0.0327534	0.0117152	0.0335822	0.0312583	0.00480582	0.0916319	0.0407844	-0.00576428	0.00535075
380	0.0156857	0.0217794	-0.0116024	0.0300321	0.0357983	-0.0365438	-0.0227221	0.00211255	-0.00458054	-0.00707016	0.00295462	-0.0502182	0.0454191	-0.0146277	0.0207033	0.0237874	0.0335047	-0.00414186	0.053645	-0.006489	-0.0198776	0.0390825	0.00393168	0.00538104	-0.0087903	0.0176146	-0.0269137	-0.022445	-0.0256458	-0.0123325	0.00836109	-0.00266924	-0.0293815	-0.0463821	-0.0127339	0.060126	-0.0228881	0.0135034	0.00426434	0.0457673	-0.025654	0.0142876	0.0106962	0.020872	-0.0153974	-0.0340523	0.000391775	0.0267358	0.0432158
381	0.0589429	0.0121226	-0.0045298	0.105107	-0.0155188	0.012022	-0.0159989	0.0267779	0.000706167	-0.000812203	-0.0324059	0.00154818	0.0174341	0.0597016	0.0245092	-0.0114869	0.0416308	-0.0241119	0.0109425	-0.00959438	0.00579746	0.00218609	0.0751817	-0.0120905	0.010255	-0.0209491	0.0384719	-0.00452689	0.0892218	-0.001331	-0.0116452	-0.0339289	0.0530136	-0.00959134	-0.00542823	-0.00231958	-0.00847237	0.011772	-0.0151747	-0.00521516	0.0154819	-0.00320858	-0.014901	-0.0137382	0.00392394	0.03148	0.0696006	0.0119178	-0.00741007
382	-0.00895723	0.0764503	-0.0382008	0.13844	0.0278011	0.00594063	0.0757036	-0.0478372	0.0859151	0.0139285	-0.0298764	0.0557097	-0.096995	-0.0291607	0.00397752	0.0143423	0.0704379	-0.00197307	-0.0324423	0.0267283	0.0659855	0.066882	-0.0514545	0.0237631	0.0360131	0.0824151	-0.0533583	0.146644	-0.0764229	-0.0175881	0.00613475	0.0586473	0.0250849	-0.000796754	0.0367197	0.00507969	0.0319251	0.0205341	-0.0231794	0.0285388	-0.0427784	0.0116429	-0.0269956	-0.0168812	0.154682	-0.157213	0.05093	-0.0286721	0.0155791
383	-0.0198434	-0.0894851	0.0815284	-0.184617	-0.050964	0.120149	-0.00800189	0.0250245	0.0534858	0.0487415	-0.0722013	-0.0248986	-0.00187066	0.0136032	0.034426	0.046634	0.0109486	0.018653	-0.0231398	-0.0113606	0.0236569	0.0436743	0.0457572	-0.0253725	0.0190625	0.0387171	0.0766066	0.0027623	0.0282124	-0.0559293	0.012789	0.0343581	-0.0502102	0.0649632	0.0129766	0.0380869	0.0944832	0.03418	0.0177365	0.00823364	0.0256827	-0.0334228	-0.0679796	-0.0675434	-0.0167587	0.00366545	-0.0312626	0.0114555	0.0136759
384	0.0197126	0.00251732	0.143959	0.077434	0.0437296	-0.0537071	0.101331	-0.0109259	0.039755	-0.0365265	-0.0189502	0.035774	0.0991465	-0.0131725	-0.0336859	0.0748486	0.00562418	-0.0583336	-0.0125484	0.120562	0.0181855	0.036296	0.0322693	0.0409497	0.043899	-0.0119021	0.0920978	0.00702961	0.0273071	-0.0423925	-0.000841111	-0.0238895	-0.0595653	-0.0279845	0.0109244	0.00871088	0.0644328	-0.0019801	-0.0397696	0.0104508	-0.00480638	0.0141287	0.11683	0.0783966	0.149052	0.000750621	0.0389048	0.00473293	0.000273972
385	-0.00685431	-0.0485048	0.0148289	0.0791879	0.0503373	0.0683645	0.00627029	0.0372458	-0.0052377	-0.0143518	0.0139012	0.0167078	0.0246646	-0.0236208	-0.00891172	0.0536625	0.0121919	0.00299231	-0.00267195	0.0263377	0.0273405	-0.00289416	-0.00723828	-0.0182345	0.0207317	0.0446668	0.0251572	-0.059264	0.0346824	-0.000966354	-0.021578	0.010169	-0.00143435	-0.00752616	0.0461512	-0.0107309	-0.0110659	-0.00830224	0.0164307	0.000422055	-0.020455	0.0125856	0.00872541	0.0248072	0.0006142	0.00463238	-0.0296818	0.00172595	-0.0156145
386	0.0137101	-0.0158483	-0.0744837	0.240181	-0.048535	0.00526014	0.0182787	-0.0259989	0.0115532	0.0490507	-0.0099575	-0.00676194	0.0266671	-0.068535	-0.00115873	-0.050736	0.0493544	0.0380979	0.0195549	-0.0625374	-0.0381637	-0.0408898	0.00876982	0.0241161	0.0722676	0.230865	-0.10783	-0.0953219	-0.0208031	-0.00426633	0.112452	0.0616335	0.020024	-0.043164	0.0394086	-0.00476549	-0.0761436	0.0386865	0.0929725	0.00391747	0.00347257	-0.00972873	0.0524046	0.00667403	0.062542	-0.0968657	0.0177896	0.132982	-0.0490919
387	0.0534032	-0.0396153	0.0395713	0.0987415	-0.0241364	0.010264	-0.0801005	-0.0547514	0.0413025	0.0569007	0.076925	0.104387	0.187795	0.0252788	-0.0474144	-0.0385263	0.0738018	-0.0587238	-0.0918749	-0.0265539	-0.00418111	-0.0169995	0.0732086	0.0281492	0.0319809	0.223168	0.0953204	0.0608081	0.0317722	-0.0491181	0.00758504	-0.0491401	0.124527	-0.0172588	0.018646	-0.01189	-0.0350461	-0.063644	0.0413947	-0.00256898	0.0266248	-0.052847	-0.141251	0.0247194	-0.103263	0.16675	0.0307258	0.0892555	0.0061215
388	0.0256845	-0.128313	0.0308022	0.178244	0.0202279	0.0268512	0.105316	0.157669	0.0980749	0.0545775	0.0502086	0.261776	0.0450919	-0.0278319	-0.12673	0.0276101	-0.0297294	0.0672314	0.0040424	0.0387986	0.0354426	0.00650227	0.0764088	0.0571149	0.000159129	0.137822	0.08415	-0.00939002	0.120847	-0.033353	-0.0294893	0.117885	0.0607532	0.0496986	0.07299	-0.0215181	-0.0521299	0.014561	0.000244263	0.0453793	0.0179654	-0.000123374	-0.0309107	-0.0435487	0.000830613	0.0763801	0.0725167	0.0132452	0.0712537
389	0.0111191	-0.0350938	-0.0151444	-0.0309718	-0.00166856	-0.0104235	0.0679477	0.0160526	-0.00544569	-0.0581377	0.0483325	0.0404655	0.149898	-0.00632478	-0.000543865	0.0174233	-0.0280623	0.0524738	-0.144722	-0.00536232	0.057304	-0.0886552	0.049197	0.0464761	0.0587608	-0.0848927	0.0589247	0.0153082	0.0684056	0.00566117	-0.0116021	-0.145165	0.0734846	-0.036305	-0.0311625	0.00413612	0.0356626	-0.0136247	0.133851	-0.034829	0.0261577	-0.00345759	-0.00055546	0.0148025	0.14946	0.245089	-0.0220667	-0.0402178	0.0371114
390	0.0347653	-0.0797885	0.0181727	-0.0948889	-0.0488844	0.0307309	-0.0955634	0.00792869	-0.0583034	0.179418	0.13888	0.0842278	-0.0942668	0.0853658	0.0484143	-0.0162352	0.0546218	-0.0643427	-0.0962416	-0.0682009	-0.0604924	-0.0543935	0.0577463	-0.0600563	-0.0675133	-0.0506878	0.0364529	0.0621345	0.0997767	-0.0575509	0.084962	0.162119	-0.000759672	0.042909	-0.0474192	0.00960648	-0.0180285	-0.0410367	-0.011027	0.0180014	0.0563621	-0.0442168	0.0640289	0.0165127	-0.0442075	-0.0610986	-0.0257357	-0.0272311	-0.0393148
391	0.0283581	-0.0641578	0.0336617	0.122004	0.0179331	0.172258	0.0628326	0.018138	-0.0049403	-0.016689	-0.0162888	0.138884	0.0944104	0.0342026	-0.0578843	0.00770839	0.0264322	0.0518838	-0.0876239	-0.0339209	0.0642409	0.0970651	0.0553721	0.0107341	0.0085151	0.113351	0.0083792	0.059623	-0.00167941	0.0736003	-0.00926946	0.00982536	-0.021566	0.0826447	0.0797304	-0.027063	0.0287614	0.0244882	0.0574801	-0.0197742	0.00346437	-0.0182281	-0.0163648	-0.0377004	-0.00632692	0.0766903	0.00478571	-0.0213742	0.0551257
392	-0.0418725	-0.195258	0.0170374	0.0572317	-0.0593666	-0.10306	-0.0135897	-0.0875243	-0.00502759	0.10359	-0.00153544	0.0180838	-0.0316697	-0.0648963	0.0705078	0.053241	0.0966314	0.0531997	0.12067	0.0577011	-0.0294737	-0.0292067	0.0458008	0.00129313	-0.044636	-0.0248426	0.0784937	-0.0558958	0.0939905	-0.0610876	0.0882918	0.0811339	0.046486	-0.00976748	0.0418167	-0.00115623	-0.0799169	0.00995948	0.0640434	0.0299843	0.0432166	0.00164462	-0.0718651	-0.0497403	0.0573619	-0.136207	-0.00198005	0.0214409	-0.096652
393	-0.0241762	0.0816196	0.00566099	-0.0373769	0.0298046	0.0233613	0.000493452	0.0160136	-0.0117161	0.00671059	0.0341848	0.00902382	-0.0113938	0.0169931	-0.0516924	-0.00267651	0.103145	0.0285113	-0.0181786	0.00745143	0.017543	-0.0411583	0.0183495	0.0124319	0.00830459	-0.0185308	-0.040017	0.0335806	-0.0228296	0.0130744	0.0226416	-0.0100978	-0.00861205	-0.0156891	-0.0287037	-0.00591432	0.0330404	0.00485535	-0.0111085	-0.0167541	-0.0180977	0.0419755	0.0270605	-0.0150766	0.0207257	-0.0135513	0.0243494	-0.0145788	-0.028518
394	0.0655066	0.0114769	0.011187	0.0392588	-0.0141494	0.0469984	-0.0117942	0.0191518	0.0261151	-0.011799	-0.100747	-0.00344443	-0.0192649	0.0702438	0.0184498	0.0199993	0.146207	0.0740861	0.0208078	0.0668781	0.0569699	0.039251	0.00437525	-0.0522496	-0.0694046	-0.0189126	-0.0315943	0.0471503	-0.0015781	0.0228524	-0.0785472	0.124532	0.0266472	0.0413149	0.0578211	0.0352723	0.119045	0.129674	-0.151735	-0.0173876	0.0211563	0.0107894	-0.0544806	-0.0429628	-0.112221	0.107391	0.0201937	0.102373	0.0168669
395	-0.0488803	0.0316113	0.103226	-0.16502	0.0537568	0.014871	-0.0635769	-0.0617496	-0.0149547	0.0682953	0.101235	-0.101069	-0.0869769	0.078997	0.0173128	0.0207131	-0.0185625	-0.0107833	0.141578	-0.0162547	-0.00614171	-0.0405258	-0.0265796	-0.0760391	-0.0415749	-0.00272609	-0.00725244	-0.0311371	-0.00247621	-0.0208888	0.1144	0.0448976	-0.105249	0.0328504	-0.023874	0.0335051	-0.0142746	0.0247257	0.053816	0.0229297	0.0519777	-0.0258876	0.0735369	0.00370996	0.0662563	-0.206474	-0.142314	0.0979906	-0.159178
396	0.082198	-0.109878	-0.0795328	0.100687	0.00764104	0.0735257	0.0791973	0.0504664	-0.0115781	0.0206635	0.0464288	-0.00850374	0.0259628	0.0494247	0.122063	-0.00431783	-0.00241526	0.124023	0.0493683	0.138424	-0.0675961	-0.0231879	0.0248601	-0.0239553	0.0284081	-0.0225598	0.0542988	0.102845	0.0213029	0.0267147	0.00234975	-8.20388e-05	-0.0441189	0.00937143	-0.0106166	-0.0105011	-0.0207793	-0.0274993	0.0398929	0.0289268	-0.00137362	-0.0484777	-0.0412888	0.0391085	-0.00872934	0.255455	-0.104343	-0.0571257	0.0634373
397	0.00385128	0.0676953	-0.00511711	0.050624	-0.0303926	0.0184154	-0.00280777	0.0421477	-0.0321591	-0.00924455	0.0569526	0.0377339	0.00488634	-0.0146791	0.0143014	0.0179361	-0.0684955	-0.00737964	0.103712	-0.0913361	-0.0290601	0.0205783	0.00559141	-0.00583065	0.0226141	0.0758665	-0.0539205	-0.118184	-0.0144957	0.017375	0.0327739	0.00980599	0.072672	-0.0116	-0.012361	0.0457563	-0.00509103	-0.0521957	0.00216971	0.0050769	0.0365005	-0.0283591	0.142217	0.141759	-0.0265017	-0.0353306	-0.031327	0.11744	-0.0067607
398	0.0603975	-0.145237	0.0388188	-0.0992491	0.0752468	0.134049	0.0128193	0.0381351	0.137551	-0.00308037	0.0109078	0.156205	0.0717047	-0.0290843	-0.0398243	-0.0103767	0.084913	0.0260853	-0.0057904	0.00797287	0.0507952	0.0511778	0.0676406	0.0125817	0.00817477	0.215784	-0.0480039	-0.0257358	0.0620435	0.00486925	-0.128016	0.0250564	-0.0168871	0.078675	0.0712776	-0.0271369	0.00544294	0.0524046	-0.000529325	-0.0296088	0.0307313	-0.0177973	-0.0589095	-0.094979	0.0197549	0.069704	-0.0214328	-0.0489607	0.0189703
399	0.0785302	-0.125494	-0.00640097	0.129333	-0.13323	-0.0418041	0.0546945	-0.000786437	-0.0226011	0.14143	-0.0996442	0.0748676	0.119401	0.00718789	-0.114479	-0.0367274	-0.159506	0.136062	0.0406474	0.0829213	-0.0156975	0.00349548	-0.011331	0.0463831	0.045443	0.0122674	0.0619701	0.122302	-0.0320226	-0.0588246	0.0723968	0.131596	0.0348289	0.00377995	0.068555	-0.0571899	0.00859739	0.0108046	0.0847903	0.0151557	-0.03595	0.0591944	0.0558097	-0.041214	0.054928	0.110154	0.00555718	0.0465371	0.021474
400	0.0503046	0.0660287	-0.00628724	-0.0381416	0.0282831	0.18178	-0.0574203	0.0180053	0.00459354	0.0696299	-0.0569165	-0.110018	-0.032286	0.0666432	-0.0251134	0.0152594	0.0695452	0.0448151	0.0385455	-0.0160239	0.00405248	0.170327	0.0201777	-0.0679014	-0.0180064	0.0273205	-0.0866874	0.0121243	0.032313	-0.0276704	-0.0250803	0.169008	-0.0592148	0.0745712	0.0338699	0.00929187	0.0641984	0.113825	-0.101719	-0.0149044	-0.00665598	0.0575415	0.0450024	-0.0846444	-0.0680696	0.00826988	0.00305738	0.0471571	-0.0258335
401	-0.0143662	0.0159043	-0.00869498	-0.0107621	-0.0155224	0.0143508	0.0428344	0.0840442	0.0565644	-0.027452	-0.000978992	-0.00443774	0.0325881	-0.0200473	-0.00694763	0.0255768	0.0285506	-0.0112885	0.0142805	0.0361604	0.00373843	-0.030988	0.00962142	-0.00869239	0.0305064	-0.0136348	-0.0192484	-0.019507	-0.00646905	-0.0171507	-0.0122525	-0.0183028	-0.00595432	-0.0277519	0.0353759	-0.007163	-0.00267485	-0.00348218	0.00493737	0.0117408	-0.0157667	-0.0312195	-0.00146953	-0.0163833	-0.000513232	-0.00527541	-0.0103541	0.0367451	-0.00194925
402	0.0340893	0.00994675	0.0119673	0.00419907	0.00158672	-0.034958	-0.00667685	0.0200123	-0.0366349	0.0470041	0.0516751	0.0190789	-0.0559485	0.0464634	0.0347034	0.00523961	0.0647438	0.0091916	0.0303818	-0.0098126	-0.000527663	-0.021049	-0.0403994	-0.0250587	0.000248634	-0.00563268	0.0192721	0.0148581	-0.0118318	0.020067	0.00671984	0.0574118	-0.0387308	0.0103614	-0.0031123	-0.00827587	0.0466467	0.046494	-0.0219357	0.0279286	-0.00637652	-0.0128527	-0.0122463	-0.0126313	0.0252506	-0.020229	-0.00362022	8.08962e-05	0.00748762
403	-0.0586189	-0.0197457	0.0639344	0.108379	0.00594939	-0.0173593	0.0972468	0.0216535	-0.0432307	-0.0707395	0.0949804	-0.0701938	-0.0242037	0.0119332	0.0982787	-0.0371045	0.0467367	-0.0598317	-0.00521744	0.0745358	0.0144438	0.0429865	0.0270969	0.0345835	-0.0721184	0.10432	0.0367569	0.0108824	-0.0526079	0.105101	0.00148757	-0.158782	-0.0383696	-0.0121399	0.0247247	-0.00552023	-0.0485584	0.0252621	0.0483879	-0.000292448	-0.0223935	0.022987	0.08391	-0.0380766	-0.053811	-0.0983696	-0.00560968	-0.0326361	0.00795862
404	0.112036	-0.125996	0.0282091	0.113342	0.00727299	-0.0558749	-0.0199419	-0.0196855	0.00216275	0.171736	0.0291216	-0.00982414	0.0749385	0.0572046	0.182644	0.0335783	-0.06701	-0.0272922	-0.0577445	0.075718	-0.0744143	-0.00407793	0.0816655	-0.0392108	-0.0709694	0.108551	0.0556335	0.163049	0.0207985	-0.0487328	-0.0693616	0.214493	-0.0372794	0.000257706	0.00990454	0.0352314	0.0282687	-0.0476817	-0.123382	0.106016	-0.0177631	-0.0414642	-0.0141047	-0.0162458	-0.101004	0.1327	0.0665786	-0.00470168	0.116083
405	0.0119989	0.126562	0.0944645	0.0310071	-0.00235783	-0.119173	0.0756557	0.11732	0.00481992	0.0148744	0.0619317	-0.0134707	-0.0365793	0.0468603	0.165139	-0.0119371	-0.0334809	-0.0745341	0.0867406	0.102396	0.0203345	-0.0101418	-0.0111901	-0.00751376	-0.0620155	-0.0221444	0.0114094	-0.0109914	-0.0673514	0.11916	-0.0147687	-0.0630049	-0.0174112	0.0106453	-0.0851872	-0.00163218	0.0287064	-0.0344484	0.00870934	-0.0126928	-0.00570729	0.01096	0.0210687	-0.0496696	0.127793	0.0472355	-0.0502075	-0.140661	0.00408249
406	-0.015074	0.184902	-0.0363276	-0.134234	0.080719	0.0269091	0.0290979	-0.010882	0.0650836	-0.0700026	-0.0541252	-0.163512	0.0358234	-0.0857084	0.07023	0.0210954	-0.00892662	0.0186606	0.0329572	0.00782842	0.00225078	0.0182212	-0.060475	-0.00767753	0.183905	-0.0930383	-0.15375	-0.102144	0.00819349	0.0571878	0.0428116	-0.0310345	-0.00364849	-0.0724099	0.0816414	0.0422192	-0.0243184	0.0380816	0.143447	0.0123152	-0.00933558	-0.00163688	0.035947	0.0242483	0.238823	-0.0385628	-0.114983	-0.0224856	-0.0742332
407	-0.00467617	-0.272299	0.138992	0.0218493	-0.0529583	0.0714554	0.138174	0.14314	0.0620573	0.0632179	-0.143091	0.145515	-0.0484395	0.0590953	-0.0761837	0.0579032	-0.0545423	0.0383377	-0.152822	0.00598388	-0.029195	0.0615427	0.0472345	0.00614927	-0.0392944	-0.197355	0.135611	0.0824089	0.047964	-0.123181	0.0489763	0.135388	-0.0142363	0.0711842	0.093105	0.0190622	0.09429	0.0974786	-0.104027	0.00091022	0.0300167	0.0817674	0.0483654	0.0282359	0.0821361	0.0667837	-0.00247255	0.0407513	0.0484139
408	0.0213219	-0.0625112	0.0182024	-0.19294	0.00160364	0.139513	-0.0334781	0.020565	0.144381	0.0315399	0.00329328	-0.0782295	0.0452684	0.0523228	-0.00823333	0.0554694	-0.0579085	0.000951164	-0.103726	-0.0225439	-0.057226	0.134311	0.0202979	-0.0559875	0.0852647	-0.0611443	0.0795507	0.0287447	0.16687	-0.0385586	-0.0052174	0.104827	-0.0342595	0.0135183	0.078349	-0.0067101	0.0497494	-0.0283504	0.0923871	-0.0114123	0.00487986	-0.0447001	-0.064289	-0.000330055	-0.0456264	0.0223927	-0.0159026	0.116925	0.00575786
409	0.0554604	-0.189089	0.0241726	0.0992738	-0.0447828	0.0852214	-0.0667654	0.0331694	-0.064449	0.0528837	0.124541	0.0120462	0.0100039	-0.00810913	-0.0207899	0.0862463	-0.132211	-0.00316827	0.0297839	-0.0142292	0.0219976	0.0426422	-0.0537788	-0.0423893	0.0783845	0.1057	-0.00941043	-0.136351	-0.0346922	-0.016339	0.137563	0.0815945	-0.0315465	-0.0291662	0.00595765	0.0467119	-0.0358233	-0.0370913	-0.000815195	0.010455	0.016918	-0.0315235	-0.0199674	0.0265259	-0.0531522	-0.0772108	-0.0804902	0.0346712	0.0584925
410	-0.00444092	0.0763581	0.0943108	0.0669949	0.0303738	-0.10023	0.0198532	-0.0148453	-0.0104883	0.0790178	0.0700343	0.0479322	0.0476416	0.0937338	0.0368949	0.0609375	-0.017072	0.00748639	0.0304543	0.0959589	0.0625667	-0.00595369	0.00351233	0.017025	-0.089793	-0.0232207	0.205232	0.164776	-0.0183693	-0.049496	0.00743825	0.099663	-0.08976	0.0190419	-0.0278342	0.0270142	0.0564044	0.0263446	-0.0995498	0.0102869	0.00619847	0.0607385	-0.0250502	-0.107616	0.0865556	0.0855541	0.100147	-0.130159	-0.00296782
411	0.112063	0.0240514	0.0556846	-0.247922	0.0378739	0.00732799	-0.0566706	-0.0143007	0.000381622	0.0762463	0.0784409	-0.0161249	-0.0164655	0.0999411	0.137243	0.00515025	0.091073	0.00362502	0.00295497	-0.0190781	0.0117705	0.0237522	-0.0362517	-0.0279856	-0.00839188	-0.167693	0.00778488	0.0699696	0.101807	-0.00129433	-0.0247904	0.0917445	-0.0565773	0.064093	-0.00637921	0.00518692	0.0239889	0.0560955	0.0358842	0.0444923	0.0505442	0.0133036	0.00586875	-0.0386816	0.0613085	0.123334	-0.0121083	0.0851729	-0.00110767
412	0.0425999	0.309948	-0.024293	0.133135	0.0219237	-0.0821551	-0.0180958	-0.0725627	-0.0609843	0.0750415	-0.0321856	-0.0895664	-0.0353477	-0.0273847	0.0198883	-0.0429324	0.0726867	-0.0818492	0.145725	0.0320997	0.0371383	0.0535812	-0.0644686	-0.0287368	-0.0327533	0.186291	-0.0615759	0.0256087	-0.10129	0.109868	0.0395327	0.156028	-0.0716647	-0.0164637	-0.0544944	-0.00227153	-0.0674553	0.0207768	0.111127	0.059694	-0.0448114	0.0501513	0.0423709	0.00347076	-0.0222371	-0.221973	0.00748864	-0.069773	-0.105406
413	-0.0211388	-0.0692542	0.188159	0.0879589	-0.0167586	-0.0524841	-0.0119562	0.106819	-0.0475146	0.129364	0.163893	0.210325	-0.00412078	0.00363713	0.0143216	0.0845407	0.0531888	-0.0553852	-0.138956	-0.00111196	0.030269	0.0214508	-0.0206916	0.0835635	-0.0489546	0.15887	0.0085819	0.00032581	0.0213815	-0.0445461	0.0134473	0.161694	-0.020036	0.0179194	0.0329882	0.0467295	0.0290759	0.0120635	-0.0310907	-0.0138158	-0.0171233	-0.0146319	0.0421694	0.124534	0.111457	0.0276776	0.0757063	0.0165452	-0.00701235
414	0.0526832	-0.226044	0.0196368	0.111059	-0.0822455	0.0141613	0.00416807	0.0514764	0.0370085	0.0956029	-0.0508795	0.25581	0.132611	0.00225135	-0.0308279	0.0482192	-0.119162	0.125047	-0.0816184	-0.00745468	-0.0246461	-0.0121953	0.0593345	0.0157945	0.0242511	0.286979	0.028405	0.0544366	0.0674832	-0.0660926	0.0847182	0.112171	-0.0571841	0.0955473	0.139907	0.0150609	0.0500982	-0.0240382	-0.00959034	0.0606645	-0.0452715	0.0288004	-0.0301917	0.079057	-0.00740649	0.0700064	0.0221437	-0.0295256	0.0956216
415	0.0668508	-0.0333954	-0.0428259	0.0592139	-0.00837668	0.0235885	-0.00624932	0.015278	-0.0557114	0.0669902	-0.0680864	-0.0294321	0.0234918	0.135371	0.0236922	-0.0487176	0.00113314	0.066092	0.0278622	0.028944	-0.0303197	0.00813785	-0.0387441	-0.0478416	0.00679928	-0.0459235	0.122602	0.145171	-0.0500423	0.0302363	-0.0525776	-0.0158128	0.039373	0.059477	-0.0909519	-0.0395587	0.0143754	-0.0057299	0.0518724	-0.021608	0.00655846	0.0045462	-0.0378599	0.000953064	-0.00532241	0.259157	-0.0214613	0.0569055	-0.00437473
416	-0.00488184	0.105321	-0.0310877	-0.017555	0.0520392	0.0830705	-0.0560733	-0.0311092	0.0404479	0.0181554	0.00868904	-0.000669198	0.0377038	0.0460504	-0.0402974	-0.00797552	0.0181723	-0.0101659	0.000505665	0.00747865	0.0175499	0.0155839	-0.0259524	0.0333977	0.0517945	0.0278572	-0.0625026	0.0226988	-0.0367586	0.0233675	-0.0124133	0.0781568	0.0230545	0.025693	0.0072571	-0.0147745	0.0652493	-0.0043156	-0.010082	-0.00350887	0.00395745	0.00795193	-0.0220059	-0.0794806	0.0808645	0.0408012	0.0155696	-0.0119747	-0.00150873
417	0.0277688	-0.0440337	0.0802037	-0.306966	-0.0325172	0.0206084	0.0241412	0.0369189	-0.000165817	0.0175995	-0.0085204	0.0811846	-0.0506862	0.0868737	0.0493953	0.00528016	-0.0011441	0.0260485	0.0896465	-0.01528	0.030823	-0.0265694	0.0505613	-0.0209204	-0.0198727	-0.151361	0.0168245	0.0337429	0.0791045	-0.0267082	-0.0579554	0.00826986	-0.0441587	0.00524102	0.0111672	0.0043985	-0.00410721	0.0234242	0.0163424	0.0328205	0.0380512	0.0403932	0.00171941	0.0205566	0.0381039	-0.0690483	-0.0492822	-0.0130285	-0.043145
418	0.0637205	-0.0434853	0.0442109	-0.00563152	-0.0795453	-0.0286871	-0.0621774	-0.10989	-0.0302886	0.0474395	0.15897	-0.158928	-0.0323677	0.00359562	0.0624216	-0.0176284	0.0136135	-0.0598938	-0.0523529	-0.0287415	0.00375782	0.0127116	0.0391193	-0.0517828	0.0937608	0.0168084	0.0649563	-0.00900106	-0.0739417	-0.0745844	0.0128273	-0.0205449	0.0446397	-0.0367611	-0.0323946	0.00916456	-0.00891881	-0.112179	-0.0336394	-0.0558941	0.0338003	-0.0389732	-0.0385993	0.000856839	-0.137557	-0.0271387	0.0342494	-0.0649299	-0.0290612
419	0.0209706	0.0822091	0.124774	0.0738108	0.0234464	-0.0336627	0.0255572	0.000648972	-0.0149232	-0.00190218	-0.0641989	-0.0386993	-0.0168867	-0.00299286	0.0970451	0.0194655	0.0742577	-0.150752	-0.0856464	0.0105447	0.0694943	0.0199655	0.020902	0.0334821	-0.0919736	0.0485078	0.0384093	0.147491	-0.0736171	0.0372857	-0.0574945	0.018721	-0.0169402	0.0369685	-0.00731931	0.0233894	0.0580337	-0.0055591	-0.110992	-0.0188072	-0.0321021	0.0186294	-0.00278068	-0.0499293	-0.0836728	-0.0254827	0.0683002	-0.0329235	0.0265861
420	-0.00365741	0.0292862	0.0622733	-0.026536	-0.00163153	0.0177633	-0.025427	-0.0252274	-0.0296693	0.0934875	-0.0112589	0.0154542	0.0955828	-0.0201659	0.00968664	-0.0416778	0.0295006	0.025786	-0.0112479	-0.00958103	0.0162337	-0.00538976	0.0279377	-0.0337974	-0.019284	0.0519732	0.0433211	0.0186779	0.0409252	-0.00692873	0.00611423	0.0690915	-0.0297236	-0.00651918	0.00117683	0.000882731	0.0299846	-0.0354203	0.00143983	-0.00170758	-0.0142314	-0.00447665	0.00782629	-0.01727	0.0354185	0.00996839	-0.0103347	0.0158926	-0.0237553
421	-0.02448	0.065697	0.0682411	-0.0844661	0.0621942	0.00159446	0.0234163	-0.00358311	0.0209663	-0.0361916	-0.0540703	0.0431811	0.0501065	0.00343055	-0.0563785	0.0044745	-0.0226548	-0.00144942	0.00906984	-0.0434738	-0.0133691	-0.0492734	0.0795394	0.0301869	0.0714457	-0.182496	0.0846757	-0.0608753	0.085553	-0.0189931	0.0406835	-0.0482918	0.0486641	-0.00230721	0.0287303	-0.00956722	-0.0190689	-0.0639722	0.0941563	0.0042245	0.00689142	-0.0230503	0.0601134	0.118304	0.166212	-0.0794145	-0.0555816	0.0864102	-0.035736
422	0.078024	-0.0689627	0.0345276	0.0960689	0.0291859	0.0286189	0.00514331	-0.0335899	-0.00517969	-0.0333222	-0.0432299	0.184517	0.112366	0.0239546	-0.11712	-0.0505613	0.0030126	-0.0149784	-0.134161	-0.00503152	0.0396414	0.0175445	0.0361248	0.0503593	-0.0282093	-0.0211868	0.0301914	-0.0302224	-0.0125406	0.0376898	-0.0887386	0.0231898	0.000621818	0.0627923	0.0521926	-0.0496887	0.00134845	0.0326077	-0.104615	-0.0655706	0.0127623	0.078397	-0.0347563	0.0922482	-0.0400513	0.132303	0.073766	0.0774958	0.0716069
423	0.00999676	0.0382502	-0.0664591	-0.0955824	-0.0075441	0.033468	0.022844	-0.0726681	0.00182016	-0.0155313	-0.19006	-0.0817268	-0.0123726	-0.063867	-0.0549656	0.00538369	-0.000574784	0.0178111	0.0524552	0.00489896	-0.026881	-0.0330939	-0.00899469	-0.00466735	-0.0383663	-0.049886	-0.0450702	-0.0423431	0.0163607	-0.0138044	-0.0351538	-0.0170751	0.0656573	-0.0625852	0.105513	0.0124113	-0.0509858	0.0428563	0.0720524	-0.0274162	0.0259188	0.0182701	0.0664301	0.0103356	0.035203	-0.0795974	-0.0681526	-0.00140568	-0.0894739
424	-0.00285194	-0.169525	0.0848752	0.00329307	-0.0394282	0.17545	-0.0430788	0.0146277	-0.00807963	0.00647346	-0.0326415	0.106191	0.147999	-0.0288299	-0.130142	0.00522484	-0.0393018	-0.0464545	-0.164375	-0.0413491	-0.0186092	0.033558	0.0520718	-0.0181979	0.143422	0.119405	-0.0134146	-0.0519116	0.0429946	-0.0514196	0.0296791	0.0219819	-0.0328192	0.0160019	0.0528766	-0.0403329	0.0138294	-0.0350847	0.0475374	-0.0405789	0.00514408	0.0112298	0.0679634	-0.0099286	-0.120365	0.129911	0.0619694	0.000515139	0.0848535
425	0.0602947	0.121713	-0.0725042	-0.139278	0.026085	0.0316903	-0.0367745	-0.0438211	0.0152383	-0.0306341	0.0751624	-0.131534	-0.0416211	-0.0366243	0.0223328	-0.0472282	-0.0549725	-0.043688	0.0132034	-0.0382019	0.00259434	-0.0331907	-0.0735988	-0.0413763	0.161012	0.10803	-0.152004	-0.111036	-0.0800536	-0.0140013	0.00192173	-0.00840782	-0.0729785	-0.0400721	0.0208982	0.0277713	0.0812958	-0.0167258	0.0393589	0.0288058	0.0282526	-0.0393838	-0.0052319	-0.020691	0.07398	-0.0272719	-0.0703207	-0.0307838	0.00197245
426	-0.023508	-0.0317335	0.103152	0.010052	0.0934287	0.00964873	0.0646021	-0.0057667	0.0112274	-0.0487812	0.0143054	-0.0983917	-0.0313227	0.0472705	0.0430875	-0.00356461	-0.0440515	0.0483886	-0.0143756	0.00485724	-0.0430615	-0.0388492	0.0171102	-0.0201991	0.0656046	-0.0457225	0.0846296	-0.0697552	0.0798059	-0.00608726	0.0639986	-0.0962084	0.0221405	-0.0405462	0.0550975	0.0148982	0.0441854	-0.0566662	0.142355	0.0241484	0.0211182	-0.0527942	0.104332	0.0273505	0.119021	-0.0524698	-0.0476021	0.08841	-0.00796891
427	-0.0763504	-0.0859743	0.123341	0.126935	0.0753929	0.022604	-0.0590492	-0.0965561	-0.0114819	0.0266925	0.189634	0.0223673	0.0465549	0.0235172	0.054184	0.0150188	0.0625114	0.0578969	0.0294638	0.0481108	-0.00768444	-0.0736346	0.0429941	-0.00348261	-0.0456086	0.079043	0.0603977	-0.106269	0.0862601	-0.0106642	-0.00125342	0.0749764	0.0119737	0.0381383	0.0255206	0.0211085	-0.074793	4.12732e-05	0.111908	-0.022831	-0.0370747	-0.00796726	-0.0316166	-0.0383611	0.0640412	-0.152856	-0.0156825	0.0654597	-0.104269
428	-0.00365615	0.00886299	0.123527	-0.266207	0.0858503	0.0879332	-0.0274968	0.0210331	0.103437	-0.0393492	0.119995	-0.0874459	-0.0347534	0.0993089	0.0633483	0.0450309	-0.0424338	-0.0293785	0.0861384	-0.0238506	-0.0733789	0.07723	-0.0387277	-0.0446478	0.110026	-0.0782722	0.0738472	-0.0935092	0.120316	-0.0227349	-0.0136598	-0.0261046	-0.012763	0.0267091	0.00150056	0.0455831	0.032711	-0.0287865	0.0099554	-0.0188764	0.0567697	-0.0305075	0.0764847	0.013749	0.10203	0.00978968	-0.0586267	0.079238	-0.0034567
429	0.0952412	-0.0651351	0.118256	-0.0744146	-0.000177611	0.100833	-0.0361565	0.0421618	0.0602233	0.0326489	-0.132704	-0.0359688	-0.0498033	0.111884	0.084765	0.025135	0.112717	0.00870307	-0.0316889	0.0391265	0.00873708	0.155135	0.011612	-0.0501009	-0.0533981	-0.190254	0.0790202	0.105602	0.0976764	0.0365994	-0.0589688	0.0886124	0.0277001	0.0787128	0.025115	-0.0168553	0.069317	-0.0150477	-0.034091	0.00620347	-0.00375122	0.0404531	0.015166	0.0187888	-0.0891986	0.146306	0.0192567	-0.00669356	0.0037883
430	-0.0124154	0.251481	0.0463538	0.143834	0.00304847	-0.0914175	0.225633	0.0842707	-0.00274447	-0.0390702	0.0288369	0.0542674	-0.058881	-0.0307258	0.0160662	0.0138728	0.0798327	0.0401586	0.0641849	0.0347801	-0.0232577	-0.0843501	0.0536892	0.0815488	-0.0432811	0.00250439	0.051413	-0.00469449	0.00427988	0.00152215	-0.0393142	-0.155831	0.0549968	-0.029366	-0.0769887	0.0170903	0.0260801	0.0516205	0.00891805	-0.0575917	-0.00144529	-0.0317003	0.0664626	0.0538034	0.116052	0.0754064	-0.00418153	-0.00558744	0.00102625
431	0.0540176	0.0543959	-5.56436e-05	0.175571	0.0656532	-0.116053	-0.127439	-0.127037	-0.0647734	0.172483	0.142221	-0.111378	0.0753513	0.0429776	0.181123	-0.0139812	0.0115367	-0.10488	0.016388	0.0459853	0.00118471	0.00367299	-0.00109652	-0.0196672	-0.0485125	0.140592	0.0288115	0.11599	-0.058358	-0.0431937	0.0385644	0.189945	-0.0358005	0.0116009	-0.0859729	-0.0430387	0.000440382	-0.120865	-0.0303539	0.110019	0.00490243	0.0150481	-0.0469791	0.0255591	-0.169039	0.0260544	0.0178091	-0.0162242	0.0152295
432	-0.00874011	0.180353	0.0121488	-0.00651287	0.0647496	0.0391504	-0.0671975	-0.103589	0.053022	-0.0313286	0.0186165	-0.195834	0.144853	-0.087397	-0.0743774	-0.0567533	0.0321797	-0.0307675	0.0195849	0.0197065	0.00603046	0.0496897	-0.00578715	0.0191451	0.151881	0.211005	-0.0519067	-0.142408	-0.0126141	0.0289146	-0.0230537	-0.0536832	0.00308701	-0.0502003	0.0368992	-0.0380158	-0.0572796	-0.0975328	0.168224	0.00421532	-0.0265742	-0.00474392	-0.00388897	-0.0639398	-0.0339318	-0.127655	0.00918237	0.0608652	-0.0174562
433	-0.0141731	-0.0812752	0.071863	0.0515547	-0.0705314	0.00304923	0.0421761	0.122937	0.0400873	-0.0244071	-0.159052	0.0647515	-0.150203	0.0417181	0.0422625	-0.00867043	0.11108	-0.0247291	0.0471686	0.0364602	0.0150493	-0.0202494	0.00715874	0.00702555	-0.120263	-0.100255	0.0704284	-0.0730575	0.0351019	-0.0103591	0.0643566	-0.00847324	0.0808062	0.0261242	0.0826951	-0.00107541	0.0295825	-0.00141529	-0.0299777	-0.0187361	0.0550813	0.0270706	0.0340971	-0.0082782	0.0805048	-0.0683021	-0.0139608	0.0681158	0.0932888
434	0.0228996	0.211953	-0.0714114	0.0991498	0.0193689	-0.0710485	-0.0102955	0.0239517	0.00141404	-0.0524077	-0.022846	0.078108	-0.0442193	-0.0397138	0.0737307	-0.00958142	0.0853158	-0.0112357	-0.131253	0.0173421	0.0668225	-0.0405275	0.00115665	0.0224028	0.0120438	-0.198793	0.00327742	0.0682825	0.026587	0.0486197	0.123611	-0.0254143	0.0515901	-0.0277673	-0.0776467	-0.0253014	0.019012	0.0115801	0.0671015	-0.0416395	-0.0070244	0.0628999	0.0655111	0.0623939	0.0507644	-0.044573	0.0661642	-0.135985	0.0138379
435	0.00649828	0.069765	0.0481972	-0.0255626	-0.00226812	-0.0783964	-0.00697949	-0.020032	0.00154102	0.0829819	-0.0039818	0.00294268	-0.0447709	-0.00868877	0.0349848	0.0122796	-0.0354087	-0.0296914	-0.00799025	-0.0206067	0.0076617	-0.0527883	-0.0314819	-0.0072282	-0.0167593	0.00206655	0.0112026	0.0112708	-0.0364611	0.00083283	0.000693954	0.0631011	-0.0190132	0.001066	0.0222397	0.0192767	0.0272609	-0.00660823	-0.00377941	0.0192424	-0.00814811	-0.0185848	-0.0273776	0.0532517	-0.0337911	-0.0115642	-0.0175732	-0.00969976	-0.0416375
436	0.0468257	-0.0103007	0.067207	0.0987729	0.0187748	-0.0907364	-0.0117296	-0.0918858	-0.0620208	0.0871676	0.190149	-0.0565416	-0.0942284	0.0663225	-0.110376	0.0189215	-0.0754246	-0.0646362	0.100193	0.0838286	0.00136998	0.000479541	-0.0705738	-0.0309947	-0.107345	0.155682	0.0955851	0.146791	-0.0996651	-0.0475033	0.00244012	0.109611	-0.072107	0.0140647	-0.15206	0.00977222	0.0771264	-0.0305811	-0.18366	-0.0358876	0.0108286	0.0148701	0.0579541	-0.0134383	-0.104531	-0.168375	0.0301824	-0.0298008	0.0546024
437	-0.0374085	0.111946	-0.0277444	0.00817697	-0.0527618	-0.0571598	-0.0860008	0.0338243	-0.0760445	0.140347	-0.0388882	-0.0120963	-0.0664819	-0.0145349	-0.0152449	0.00297069	-0.0358616	-0.106257	0.0143306	-0.0211143	0.0377418	0.01761	-0.0284786	-0.0251205	-0.0425524	0.0967227	-0.104208	0.127495	-0.138515	-0.00187256	0.0729276	0.169209	-0.0064091	-0.014691	0.00286384	0.033279	0.0400938	-0.0416194	-0.0779136	0.0218685	-0.041394	0.0582667	0.0771476	0.0242972	-0.0897359	-0.184855	0.0806944	-0.169298	-0.0539028
438	0.0387776	0.0993878	-0.0766184	0.0407783	0.0504711	0.107872	0.0980135	0.0643102	0.117189	-0.0999734	0.101545	0.13323	0.0507637	-0.0335156	-0.0357906	-0.0180892	0.0611983	0.0863032	-0.0588122	-0.00925717	0.0136956	-0.0220255	0.0724984	0.034913	0.101684	-0.0354466	-0.0249422	-0.000956333	0.0578746	0.0151672	-0.108726	-0.0813524	0.0499047	0.00596808	0.0102842	-0.0147848	0.00274705	0.0790351	0.0198142	-0.0532496	0.0297456	-0.00365832	-0.0224175	-0.0855628	0.0721162	0.212779	0.0624514	0.0518273	0.00769382
439	0.0553488	0.0490066	0.0473412	0.157482	-0.00122065	-0.0968599	-0.0964178	0.0254142	-0.083943	0.0932567	0.0614973	0.025288	0.0852741	-0.0134621	-0.0191201	-0.00190399	-0.0400445	-0.0734603	0.0339742	-0.00921052	0.0889671	-0.0887188	-0.0276169	0.0108039	-0.103832	0.185024	-0.0759585	0.164851	-0.148162	-0.0136529	0.0407509	0.109554	-0.0295254	0.0381241	-0.0964336	-0.0117194	0.0409547	-0.0841676	-0.164859	-0.00647855	-0.04919	0.0556749	-0.0611765	0.0997955	-0.203098	-0.0748366	0.0586229	-0.0643667	0.0352779
440	0.0305263	0.0324366	-0.00385478	-0.000477966	0.000735426	0.0361703	-0.0151078	-0.0322594	0.0115528	0.0485953	0.00795903	-0.0196359	0.0437299	0.0194632	0.00565486	0.0102711	0.026187	-0.0263132	-0.0312449	0.00620385	-0.0123782	0.0684172	-0.0215065	-0.00733148	-0.00337646	-0.00151628	0.0337251	-0.00570259	0.00976752	0.0212332	0.0092336	0.0889564	0.016081	0.0142292	-0.0521318	-0.0118966	0.0249528	0.0349993	0.0845747	0.00692498	-0.0159363	-0.00537787	-0.0113385	-0.0365075	0.0609943	0.0711248	0.0219505	0.0265034	0.0133309
441	-0.00887193	0.0374438	-0.0378729	-0.00211067	0.0357321	0.011782	0.0409945	0.03008	0.0276503	-0.036736	-0.0543098	-0.0438938	-0.0458718	-0.145211	0.0511534	0.0235178	0.0437616	-0.0219118	0.0629923	-0.0327431	0.0175186	-0.00364211	-0.0263431	-0.0388118	0.0847244	0.0360661	-0.12166	-0.121739	-0.041538	0.0207929	0.0232769	0.00630245	-0.0290864	-0.0119404	0.0141929	0.00477296	0.0173822	-0.0170795	-0.106083	-0.0449837	-0.0191524	0.023516	-0.0299072	0.0592378	0.0788691	-0.130478	-0.0535547	0.0337918	0.0596768
442	0.073392	-0.113422	0.0128666	0.186653	-0.0360814	-0.0363187	-0.00241319	-0.0182932	-0.00164989	0.0745864	-0.112985	0.0925806	0.0445738	-0.114197	-0.0721099	0.0303693	-0.10492	0.0691315	0.0685422	-0.00946242	0.0291337	-0.0460551	-0.00415965	0.0705292	-0.0494827	-0.0603333	-0.0696668	-0.0751794	0.0556406	-0.0339195	-0.0110117	0.190171	-0.0181547	0.00779071	-0.0430953	-0.0409867	-0.000535536	-0.0368519	0.127094	0.0419688	-0.0283589	0.068077	-0.0379985	0.0530334	0.138603	-0.0724312	-0.0151693	0.178561	-0.0124486
443	0.0334499	0.101162	0.0184873	0.0145518	0.0455427	-0.0210145	-0.00401122	0.0411938	-0.0522631	0.0595329	0.0802021	0.0482451	-0.0450465	-0.0640657	0.121	-0.0362776	0.157329	-0.0933819	-0.0153782	-0.0254612	0.0622369	-0.0731726	0.0228198	-0.0134298	-0.0585739	0.0534417	-0.15611	0.139247	-0.0608084	0.0176163	-0.0425391	-0.0155081	-0.0585986	0.0279472	-0.105292	-0.0462785	-0.0511439	-0.0131834	-0.0701077	-0.0802575	-0.0237451	0.0268146	-0.106352	-0.0334326	-0.126005	-0.016878	0.0328501	-0.21195	0.0139875
444	0.066432	-0.0755562	0.124115	-0.0088848	-0.01829	-0.105879	0.00108852	-0.0510627	0.0575244	0.0998471	-0.0738087	-0.0340433	0.0136057	-0.0492268	-0.00429438	0.033555	-0.00426504	-0.0307973	-0.00914156	0.0270721	0.0345575	0.0266814	0.0224062	-0.0342884	0.0319413	0.129938	-0.0836343	0.062521	0.00149243	-0.0771127	0.00215705	0.0980262	-0.0790976	-0.0474432	0.0207179	-0.0313619	-0.0110069	-0.00621191	-0.0874784	0.00386789	-0.026624	0.00405376	0.0471458	-0.0715018	-0.149475	-0.0685846	0.00144084	-0.0492512	-0.00951438
445	-0.00924888	-0.0219934	-0.0103873	-0.0849653	0.0110924	0.0706951	0.0113322	0.0341196	-0.0159673	0.0595323	-0.0570503	0.050631	0.0337361	-0.130919	-0.0608932	0.0334852	-0.081354	-0.0706959	-0.134103	-0.044291	0.00321221	0.0543948	-0.0316561	0.0321667	0.107028	-0.0209146	-0.101881	-0.113916	0.0650129	0.0165718	0.00549532	0.183434	-0.0699814	0.0222644	0.0682733	0.0139472	-0.00132896	0.0479382	0.000295966	0.0262493	-0.0337524	0.0602413	0.110116	0.0517656	0.107272	-0.0645671	-0.0473573	0.0410289	-0.0300307
446	-0.0350406	-0.0121515	-0.0565324	0.089846	0.152266	-0.0181347	-0.0262038	0.0783053	0.0323023	-0.0436787	-0.087056	-0.0294673	-0.0399171	-0.0432316	-0.0752834	0.0135364	0.000754771	-0.0993763	-0.0209544	0.122805	0.0797234	0.00558186	-0.0277531	0.0368935	0.00112902	-0.0875757	-0.0621957	-0.0259005	-0.00551652	-0.0505098	-0.0624938	0.0103044	0.0215853	-0.0190546	0.0366262	-0.00209858	-0.0315666	-0.0161383	-0.0479477	-0.0232664	-0.0509728	0.141083	-0.0241951	-0.101795	0.0236535	-0.0905975	0.103373	-0.0615573	0.0600117
447	0.00952989	0.037355	-0.0371394	0.00856559	0.041278	0.112358	0.0472932	0.0507383	0.136196	-0.0755099	0.0938528	0.130326	0.0190752	-0.0152993	-0.00161213	-0.010696	0.056318	0.130679	-0.0208583	-0.0168022	-0.012674	-0.00874016	0.0885943	0.0230859	0.0786567	0.0335801	0.00217339	-0.045683	0.0739923	0.0223697	-0.0803873	-0.0843537	0.100628	0.0272718	0.0779094	-0.0228224	0.0217231	0.0584012	0.0230139	-0.0329598	0.0297461	-0.0480934	-0.0427528	-0.0914283	0.0634339	0.154474	0.0842466	0.0489457	0.0109555
448	-0.0344998	0.0683919	0.186666	0.103251	0.0807308	-0.0971898	0.0647906	0.00155537	0.000502047	-0.117759	0.0753008	0.0860958	0.0321397	0.0025244	-0.0133131	-0.0158597	0.103393	-0.043452	0.00421227	0.0121622	0.0637526	-0.0718105	0.0184732	0.0535083	-0.0889456	0.142743	0.022439	-0.031077	-0.00375592	0.0622333	-0.0603501	-0.251288	-0.0583495	0.0291661	-0.0680635	0.00919396	-0.100906	0.0225869	0.020773	-0.0279969	-0.0143203	0.0262407	-0.0366086	-0.0362381	0.0457358	-0.014118	0.0343649	-0.203179	-0.0184866
449	-0.0621851	0.0893633	0.0149798	0.0820976	0.0273961	-0.0165731	0.0867112	0.0939509	0.0254131	-0.0719753	0.0900683	-0.0835663	-0.104531	0.00587716	0.141756	0.0040614	0.0435368	-0.0398552	0.0957147	0.0575733	0.0248223	0.0239158	-0.0529931	-0.0504578	-0.030874	0.0124785	-0.0221166	-0.0849045	-0.0560055	0.0194077	0.0324781	-0.0266636	-0.00117296	-0.0088845	0.00735749	0.0584553	0.0158919	0.035665	-0.062085	0.0123545	0.0138961	-0.00767978	0.0521865	0.0475737	0.0742378	-0.0804592	-0.047278	-0.00559961	-0.0308816
450	0.00130034	-0.0202971	0.00665245	-0.0617118	0.0327086	0.0321707	0.0111337	-0.0011126	0.1436	-0.0338832	-0.134687	-0.013627	0.0128668	0.0263761	-0.00260078	-0.0183692	0.0118147	-0.0608793	-0.0662124	-0.00623119	-0.047611	0.0684496	0.0191769	-0.0479454	0.0172107	-0.143615	0.11181	0.0892106	0.0530385	-0.00276333	0.0243223	0.00498041	0.118119	0.00192882	-0.0100955	-0.0285285	0.107356	-0.0582706	-0.0550692	-0.0439193	-0.0103573	-0.0596936	-0.0119879	0.108524	0.00136288	0.00805055	0.00386055	-0.0107003	-0.00727307
451	0.00668568	-0.109917	0.0157459	-0.0405124	0.021403	0.00790104	-0.0206969	-0.0384149	0.0346551	0.14291	0.0137212	0.142492	0.00129902	-0.0317021	-0.0505355	0.0112948	-0.068588	-0.0191162	0.0140285	0.0121489	-0.0145069	-0.0180821	0.0272875	-0.033581	-0.0144183	0.0347919	0.0672443	0.122844	0.0165868	-0.0123787	-0.0206803	0.183854	-0.0712574	0.0370916	-0.010664	-0.0400053	0.0316381	-0.0407694	-0.0121885	0.0190417	-0.0149239	0.00308697	-0.0804271	-0.0414541	-0.0810551	-0.0421479	0.0265917	-0.114019	0.0511413
452	0.000293331	0.00809572	-0.0185952	-0.0211787	-0.0232795	-0.00355869	-0.0141265	0.0187337	0.045873	0.035201	-0.0105254	0.026552	0.00126416	0.010455	-0.00151367	-0.0134156	-0.0195621	0.0122498	0.0630496	0.00970263	0.000321121	-0.00347526	0.0182842	-0.0288743	0.0519484	-0.00678582	0.0201455	0.0176543	0.00612697	-0.0169456	0.0128777	0.0100904	0.0610483	-0.00128427	0.00526882	0.00114312	-0.00565176	0.0105963	0.00269864	-0.0107143	-0.0246507	-0.00964962	-0.0294936	-0.00426547	-0.00635822	0.0104046	-0.0382278	0.0133376	-0.0176223
453	0.0444056	0.0175954	0.0364291	-0.0201683	0.025557	0.0527588	0.00900437	0.0497899	-0.0338814	0.0549357	-0.0241484	0.0846033	0.0458102	-0.0426258	-0.055502	-0.0239378	-0.119356	0.0102086	-0.150131	-0.101481	-0.0415766	-0.0168857	0.0270392	-0.000418269	0.00426876	0.0675785	-0.0845151	0.0529314	-0.0481944	0.0342821	-0.0386935	-0.0163261	-0.00873841	0.0340825	-0.0284989	-0.0316502	-0.0717522	0.0272922	0.0535756	-0.051753	-0.00199028	-0.0289468	-0.0484798	-0.00627942	-0.167327	0.0530581	0.0203893	0.00483757	-0.00449888
454	0.0120554	-0.0666989	0.0718269	0.207981	0.0608184	0.0966408	0.0080077	-0.0272279	-0.0302561	0.148101	0.0939755	-0.0366725	0.0347336	-0.0552792	-0.0601252	-0.0918686	0.0175482	-0.0936296	0.00333315	-0.00780126	-0.00112213	-0.0177399	0.00877005	-0.0406519	-0.0589989	0.175187	0.0498993	0.0101637	-0.0448601	-0.0863061	0.0511645	0.15178	-0.0214887	0.0370039	-0.00236766	-0.0487244	-0.0324359	-0.0419571	-0.014675	-0.00272426	-0.0491625	-0.0529241	0.0166883	-0.0370901	-0.0254859	-0.138619	0.0681226	0.0184061	0.00999837
455	-0.0407234	0.348023	0.0282665	0.124975	0.114507	-0.124148	-0.0205106	-0.142656	-0.0197412	-0.0113412	0.175704	-0.156557	-0.0192065	-0.0267346	0.0373456	0.000271971	0.0204632	-0.0415928	0.234584	0.0505192	0.0154557	0.0252517	-0.0853318	0.0377655	0.000544141	0.151283	-0.0515084	0.0221817	-0.150913	0.03798	0.00892327	-0.0779029	-0.0674793	-0.0581195	-0.102495	0.00787488	-0.0843453	-0.0765575	0.0974792	-0.00193926	-0.000618769	-0.00586911	0.0215958	-0.0428407	0.0398454	-0.210717	-0.0201284	0.000613663	-0.0531351
456	0.0245352	-0.0188746	0.00715772	0.0211913	-0.0205887	-0.0151559	-0.0144877	0.0120866	-0.0211323	0.0189826	-0.0104602	-0.0269739	0.00795242	-0.0353545	-0.0140964	-0.00108224	0.00377098	-0.0233413	-0.0339152	-0.0277267	0.00195798	0.0121928	0.00963254	-0.00443119	-0.000404776	-0.0161567	-0.00505609	-0.00449671	-0.00299907	-0.0159971	0.0121726	0.0295383	0.0170422	-0.0251149	-0.00104139	0.0811591	-0.00373166	-0.00918049	-0.00715505	0.000720246	0.0153619	-0.010127	-0.0242674	-0.00172894	-0.0290731	0.0169698	0.021538	0.0292348	-0.00635739
457	-0.00315486	-0.0132605	-0.023652	0.0551315	0.00871086	0.0600187	-0.00531547	0.0315982	0.0321716	0.0261109	0.17142	0.0362988	0.0650861	-0.0213884	0.0190281	0.0169112	-0.0477642	0.0654104	-0.0182748	0.000631	-0.0321931	0.0017089	0.00697851	0.000421355	0.123206	0.0432442	-0.0167611	-0.0151199	0.0309402	-0.0212962	-0.0310271	0.0418291	0.0202799	-0.00272474	0.0366425	0.0171243	0.0279645	0.0596708	-0.020243	0.011464	-0.0195913	-0.0403181	-0.0204321	0.0290611	-0.0402819	0.150854	-0.00671521	0.0845928	0.0268434
458	-0.0374894	-0.0558959	0.0215505	-0.0131865	-0.0806895	-0.0662251	-0.0226936	0.0339372	-0.0226278	0.0558208	0.114004	0.0901486	-0.00295635	-0.0361881	-0.16038	0.0237988	0.00719838	-0.0370187	0.0152617	0.0245237	0.0721174	-0.022575	0.0142867	0.0432196	-0.024688	-0.0998777	0.0300465	0.0276	-0.00120852	-0.0599411	0.0283786	0.0992901	-0.0281661	-0.0796794	-0.0635132	0.0315153	-0.00917893	0.00631416	-0.120191	0.0108294	0.0407572	0.0737082	0.0343416	-0.00491512	0.010125	-0.0583595	0.0298463	0.0169531	-0.0392947
459	-0.0405153	0.0786291	-0.00700461	-0.0256167	-0.00203328	-0.024454	0.00369764	-0.0351595	0.030132	0.00855077	0.0189921	-0.0577962	-0.0122055	-0.00643225	0.0125915	-0.023108	-0.0399305	0.0742092	0.00477739	0.0130547	0.00036383	0.0225772	-0.00827848	0.0158704	0.00972638	-0.00849178	0.00584296	0.0253511	-0.030124	-0.0268964	0.0154882	-0.0379509	-0.0239054	0.00786798	0.0116617	0.0213522	-0.0377998	-0.0356151	0.0191901	0.0362311	-0.00831151	0.0181711	0.00486261	0.00144435	0.0309254	-0.0725289	-0.0177595	-0.040045	-0.0208117
460	-0.0416157	0.0830129	-0.0511751	0.056208	-0.015781	-0.0111933	0.0321787	0.0434488	0.0585155	0.025785	-0.037182	-0.0296794	-0.0279618	-0.0288216	-0.00511223	-0.0227196	0.0786532	-0.0310136	0.0358049	-0.0199456	-0.0390296	0.0713044	0.0454125	-0.02356	0.0402495	0.0308052	-0.0080641	-0.0604379	-0.00390314	0.0253732	0.00870276	-0.0135323	0.00664489	-0.0355288	0.00969619	-0.00267451	0.0155591	0.0070315	-0.0104371	0.0274491	-0.00535797	-0.0629145	0.000945062	0.0525198	-0.0226819	0.029135	-0.0176715	0.0835007	-0.0332363
461	-0.0192497	0.079854	0.0129075	0.0151073	-0.010841	-0.0436637	0.0691707	-0.0548019	0.0429588	-0.00499455	0.00887825	0.0702136	0.0200803	0.0504723	-0.0436576	0.0180707	-0.0169756	0.0780913	-0.0246426	-0.0181457	-0.045315	0.00238085	0.0141322	0.0170065	0.0177804	-0.0291828	0.0402377	-0.0145195	-0.00593062	0.0850123	0.0106963	-0.0114426	0.0431236	-0.0153815	0.00789425	0.0306198	0.0460091	0.0265978	0.0515494	-0.0218203	0.0113011	-0.00100223	-0.0339435	0.101031	0.0459673	-0.00630527	0.0703161	0.0130134	0.0375047
462	0.0268079	0.0835455	-0.085739	0.188787	0.0293065	-0.117596	0.111018	-0.0406706	-0.0165732	0.0724108	0.184159	0.053731	-0.00469693	-0.0672998	0.0193513	-0.00014209	-0.0256932	0.00563962	0.000255643	-0.0373279	0.00932968	-0.0607906	0.00194487	0.0423193	0.0215453	0.200255	-0.0928663	-0.0210775	-0.0399527	0.00692564	-0.0549201	-0.000833273	-0.0445126	-0.013089	-0.084142	0.011093	-0.088802	0.037973	0.00243738	0.0285884	-0.0523363	-0.0190202	-0.0531429	0.0405578	-0.00784498	-0.014001	0.0290543	0.00689172	0.0073579
463	-0.008118	0.0225374	0.0095916	-0.015916	-0.00404953	-0.0103686	-0.0107001	0.0110636	-0.0217232	0.0251273	0.00370965	0.0141916	0.00984854	0.00952204	0.019947	-0.00670387	-0.000441173	-0.0211635	0.00736473	0.000977951	-0.0311284	-0.0319773	-0.00558352	-0.00874177	-0.0212763	0.00981672	-0.00874741	-0.0235016	-0.0170036	-0.012062	-0.000891216	0.0763928	-0.0167136	0.00369315	0.0244195	-0.00618315	0.015362	0.0166891	-0.00247651	0.00443094	-0.0295202	0.00063081	-0.00332669	-0.0307044	0.0107046	-0.0140284	-0.0232009	-0.0249787	-0.0263133
464	0.0791252	-0.0457832	-0.0880543	0.0470689	-0.0193809	-0.0200336	-0.0505705	-0.0283302	-0.0833555	0.101219	0.137086	0.0151006	0.0522577	0.00678476	0.0174444	-0.0232984	0.060788	-0.0139118	-0.0688648	0.0105752	-0.000519505	0.0214765	-0.0657035	0.0336364	0.0776956	0.241289	-0.0480487	0.0851063	-0.0474214	-0.0137351	-0.0299597	0.166869	0.0431845	0.00570562	0.0367413	-0.0288422	0.0240328	0.0149714	0.0622723	0.0622459	-0.00495112	0.061052	-0.0498807	-0.0135375	-0.153224	0.179124	0.0444637	0.0583631	-0.0170545
465	-0.0383066	0.0895909	-0.0354201	0.230042	-0.00593041	-0.0291531	0.136221	-0.0345606	-0.038706	-0.0543074	0.0621972	-0.0371045	-0.0337022	-0.0387267	0.0422524	-0.0221593	0.053103	-0.0639164	-0.0255422	0.0567615	0.0603104	-0.0548652	0.00377434	0.00731192	-0.0109092	0.0884788	0.00721074	0.049419	-0.116303	-0.00190485	-0.098822	-0.146043	0.0217879	-0.0500616	-0.0689898	-0.00393903	-0.0169927	0.017729	0.00476378	-0.0303838	-0.0212648	0.0359891	0.0455278	-0.131666	0.0080158	0.0161363	0.0281087	-0.0949662	-0.0164397
466	0.107058	-0.0357887	-0.0187589	-0.0941421	-0.0218636	-0.0150559	0.0026159	0.0103903	0.0983605	-0.0724123	-0.093243	-0.0788995	0.00736974	-0.0103292	-0.10269	0.0269726	-0.0508878	-0.0325518	0.010109	-0.004582	-0.0215288	0.131939	-0.0331581	0.0351437	0.00545937	-0.0163631	0.0948208	0.00401346	-0.0158382	-0.0144861	-0.132411	-0.0175254	0.0776279	-0.0193143	-0.0791024	-0.0424888	0.127345	-0.0685738	-0.0227646	0.0274276	0.0104476	0.00694754	-0.0574807	-0.0291559	0.0688753	0.105651	0.0489807	0.171462	0.100732
467	0.080553	0.0155334	-0.0502918	-0.0161569	-0.0500022	0.0604456	-0.0266824	-0.0436556	-0.110034	0.0567073	0.0295092	-0.0427211	-0.0820051	0.0236467	0.0467008	-0.0593753	0.0293719	-0.0947429	-0.116119	-0.0287513	-0.0297791	0.0121377	0.00290417	-0.050267	-0.0328767	0.0376095	-0.0466196	0.0564211	-0.0765162	-0.059333	0.0188597	0.0465601	-0.109923	0.0261292	-0.0873969	0.0210336	0.0216883	-0.00052794	-0.141898	-0.0259271	0.03344	-0.0394093	0.028743	0.109695	-0.0810937	-0.142137	0.00946676	-0.0525884	0.0500244
468	0.0259211	-0.130609	0.00884623	-0.0114361	-0.0865313	0.0595436	-0.00856294	0.0343192	-0.0500737	0.0663224	-0.033506	0.146164	0.0219489	0.0177292	-0.0756933	0.0262259	-0.0410609	0.180651	-0.0831199	-0.0571309	-0.0136342	-0.0176933	-0.0100682	-0.0474002	0.00439431	-0.0314191	0.0386907	0.0597937	-0.0274775	0.0333612	-0.0155588	0.0931086	0.0148939	0.0811949	0.0510537	0.0334754	0.00217133	0.0375868	-0.0247427	-0.0278501	0.00620137	-0.0215718	-0.0876492	0.0953964	-0.12714	0.180923	-0.00156962	0.0382387	0.0646617
469	-0.011905	0.0328144	-0.0171636	0.0356051	0.00718963	-0.0267337	-0.0120385	0.0239831	0.000213829	-0.00994775	0.0220379	-0.00074742	-0.00176284	-0.00545588	0.00468252	0.0752524	0.0232537	-0.00254418	0.013353	0.00705235	0.000687938	-0.0215598	0.0105891	-0.00560481	0.011385	0.00727049	-0.018669	0.00785661	-0.00415422	0.0159725	-0.0205588	0.000539538	-0.0123046	-0.0277035	-0.0249311	-0.019707	-0.0130246	-0.00138522	-0.00581851	0.0230272	-0.0201275	-0.0319648	0.0457909	0.0226362	0.0649034	-0.00242669	-0.00526802	0.0151882	0.00673555
470	0.00979003	-0.0491274	-0.0353693	-0.0177606	0.0052414	0.011617	-0.0303273	-0.0134912	-0.0284826	0.0667945	-0.0104758	-0.0685769	0.00219763	-0.0147491	0.0190686	-0.00996512	0.0205058	0.0621435	-0.0088905	-0.00435013	0.00328517	-0.0422344	-0.0240238	-0.0334341	-0.0073998	-0.0164978	-0.0274273	0.0278305	0.0753506	-0.0119943	-0.0213173	0.0906484	0.00794849	-0.0269032	-0.0212558	-0.0192606	-0.0346961	-0.0144819	0.0144122	0.0235208	-0.00060349	0.0251912	-0.0450374	-0.0320503	-0.0543686	-0.0190256	0.00464952	-0.0281268	-0.027864
471	0.0728196	-0.00297017	-0.0390956	0.0929604	-0.0525348	-0.0940312	-0.140318	0.0348026	-0.0379476	0.0812289	0.0151663	0.142726	0.0942769	-0.016477	-0.0285508	0.0173325	0.0389287	-0.0345456	0.0763865	0.069262	0.071528	-0.0889535	0.043543	-0.0213485	-0.0661161	0.122622	-0.000255948	0.106739	-0.0465143	0.00016309	0.0122821	0.144779	0.032855	-0.029345	-0.0355357	-0.0162872	0.032634	-0.047855	-0.160173	-0.0111611	-0.0164185	0.0618254	-0.0598705	-0.0132156	-0.20368	-0.0359028	0.0865175	-0.174118	0.0626869
472	0.0289894	-0.000961836	-0.0201568	0.0328834	0.013436	0.0114362	0.0108225	0.00364153	0.0149478	-0.0149617	0.0397604	0.0110827	0.02786	-0.0147302	-0.0243659	-0.00680912	0.0144586	0.0632956	-0.00488552	-0.0051845	0.0286361	-0.0139077	0.0110034	-0.0047468	0.00369706	-0.0419776	0.00756915	-0.026183	-0.00121814	-0.0218129	-0.024219	0.00218429	0.0178922	-0.0446493	0.0243347	0.0203229	0.0143758	-0.0189945	-0.000796947	-0.0214615	0.0316077	0.0118271	-0.0108165	0.0283228	0.0424446	0.00580085	0.00374392	0.00908861	-0.0172697
473	-0.0326293	0.233088	-0.10943	-0.204713	0.0509871	0.0886677	0.0348784	0.0694258	0.0555883	-0.210996	0.0975752	-0.0257835	0.04085	-0.0493303	0.0529973	0.00693769	0.0484372	0.0736516	-0.0135791	-0.0129038	0.0202738	0.0310966	-0.0280214	0.030714	0.174192	-0.0803142	-0.11546	-0.152726	0.0448703	0.0822118	-0.0327425	-0.165589	0.0165886	-0.0158177	0.0875004	0.022553	-0.028104	0.0783088	0.122167	-0.0245165	0.0285531	0.0104743	0.0700879	-0.0376406	0.148737	0.182022	-0.0860064	-0.00932751	-0.0227871
474	0.0564614	-0.0398444	-0.0217513	-0.0499962	-0.0229961	0.122972	0.123271	0.00663379	-0.00690396	-0.0661795	0.0134969	0.117114	0.0490823	0.069064	-0.0569901	-0.0669544	0.0199994	0.134217	0.0161302	-0.0123982	-0.0275421	-0.0488794	0.0324817	0.034581	0.00603807	0.0837307	0.0404486	0.009647	0.00969527	0.0419962	-0.0127743	-0.189953	-0.000321594	0.0321396	0.020132	-0.023533	-0.0178785	0.0814789	0.0779752	-0.0401266	0.0838677	-0.0170058	0.0088285	-0.157712	0.0706497	0.160438	-0.0451356	-0.027382	-0.0111264
475	-0.00506095	-0.126399	-0.0391673	0.167271	0.0771559	0.0285579	-0.0633625	-0.0315219	-0.0323398	0.0352282	0.0341526	-0.0409207	0.0376098	-0.0468182	0.0323312	-0.0216804	-0.0259231	-0.00594816	-0.193761	-0.0722022	0.0364708	0.0359997	0.0316296	0.0614624	0.0584885	0.0546365	-0.0641084	0.0726712	-0.00514893	-0.00199664	0.0428695	0.0139602	0.0722432	0.00456608	0.027111	-0.0214778	-0.0556387	-0.0723904	-0.00114976	-0.0147207	-0.0329382	0.126799	-0.0492102	-0.0372264	-0.0911485	-0.0552734	0.127119	-0.0627849	-0.00459022
476	0.0325829	-0.0739154	0.0359021	-0.0426948	-0.0256421	-0.0164386	0.0411985	-0.00472149	-0.0298809	0.00751062	-0.00239762	-0.0488873	0.0010615	0.0401742	-0.0154531	0.0266537	-0.00577914	0.0863446	0.00194512	-0.0110639	0.0244766	0.0563051	0.0166309	0.00720345	0.010025	0.00142942	-0.0391082	0.0670351	0.0159784	-0.0595938	0.0177892	0.0277669	-0.0392802	0.0515821	-0.0116424	-0.00424675	0.0502706	0.0224919	-0.0355127	-0.0304733	0.0885959	0.00365114	-0.0597161	-0.00625288	0.00851777	0.0296463	-0.0720893	0.0181369	-0.0196631
477	-0.00474296	0.0313933	0.0223282	0.0269851	-0.0243483	-0.00670713	-0.0280624	0.0163991	-0.0218644	0.0202472	-0.0134663	0.00548503	-0.0204318	0.00486779	-0.0245863	0.00716833	-0.0260408	0.0127487	-0.0116328	-0.0192257	-0.00418519	0.00117236	0.00370818	0.0493685	-0.0271089	-0.00218291	-0.0176745	0.0109057	-0.0294687	-0.00598136	-0.0176604	0.0355906	-0.0357721	0.0208428	-0.0106873	0.0311894	0.0352837	-0.0114034	-0.0363979	0.00754951	-0.00643474	0.00181219	0.00548306	-0.0264745	-0.00920152	-0.0268605	0.00313724	-0.0103216	0.0132858
478	0.0289235	-0.147383	0.0608006	0.0494467	-0.0509152	0.130682	0.0446376	0.119753	-0.0199761	0.0436503	-0.112799	0.23418	0.0634009	-0.0114789	-0.119762	-0.00603684	-0.0171737	0.0778208	-0.117843	0.00876789	0.00749688	0.0264882	0.0704687	-0.00659974	-0.0670445	-0.00617521	-0.107868	0.0601186	-0.000752983	0.05175	-0.0585536	0.136723	-0.0737553	0.0514608	-0.00558253	0.0184123	0.0180525	0.00583405	-0.0241449	-0.0589123	-0.0251342	0.0454188	-0.0811715	0.104522	-0.0427419	0.108947	0.0230519	0.0458628	0.0831949
479	0.0173634	-0.00638883	0.00913167	0.00979066	-0.0160367	-0.00259576	0.0589739	0.0642704	-0.0550757	-0.0464731	-0.0431082	0.0379623	-0.108672	0.122783	-0.0849311	-0.00508591	-0.0373823	-0.00802563	-0.0365552	0.00611993	0.0427959	0.0398552	0.000813624	0.0773007	-0.0611969	0.00826049	-0.0288468	0.0679999	-0.0243488	-0.0466755	-0.0470738	-0.0629126	-0.0582723	0.0419212	-0.0790995	-0.036219	0.0666516	0.0332171	0.0145072	-0.0305876	0.00868531	0.0276147	0.00833508	-0.084234	0.0307134	-0.0215493	0.045003	-0.0678756	0.0134515
480	-0.0441839	0.0896519	0.0158066	-0.0872894	0.0473449	0.0603291	0.129508	0.0965934	0.101879	-0.127645	-0.138656	0.152518	0.113226	-0.0773991	-0.0533959	-0.0189741	0.0650156	-0.0100119	-0.0466914	-0.0913099	-0.0197769	-0.0104649	0.0789312	0.00946108	0.028433	-0.1071	0.0251376	-0.0579736	0.0444321	0.0201643	0.0555784	-0.141021	-0.0107179	-0.0140502	0.0635623	-0.0244255	-0.0371286	0.0827581	-0.00232847	-0.0428938	-0.00468718	-0.0334712	0.0343032	0.00499969	0.132968	0.0906825	0.00155516	-0.00612662	-0.00855714
481	0.023559	0.0497927	-0.0299882	-0.013711	0.0121104	0.0349415	-0.0264046	0.0466557	-0.013775	0.0296842	0.00268591	-0.0258222	-0.0364602	-0.0115315	0.0629928	0.0105025	-0.0164563	-0.0308635	0.000980652	0.0200941	-0.0557965	0.0549067	-0.0315334	0.00204013	-0.0232824	-0.0411558	-0.0127387	-0.0637559	0.00791738	-0.061627	-0.0151858	0.0624385	-0.032981	0.012572	-0.0649366	0.00027296	-0.0501593	0.00138541	-0.0329883	-0.0241399	0.00873357	-0.0173292	-0.00549135	-0.0391325	0.0504412	-0.0204034	-0.0122368	-0.0182762	-0.0118063
482	0.0105539	0.229298	0.00123745	-0.0230959	0.0780959	-0.0294775	0.00741837	-0.0164914	-0.0466941	0.0222702	0.0689679	-0.057902	0.0320265	-0.023424	0.112673	-0.0552815	0.0592586	-0.0602341	0.126988	-0.00979393	0.0114835	0.0438559	-0.054608	-0.0163228	0.126162	0.179966	-0.0379787	-0.0361692	0.0443291	0.0167678	0.0494772	-0.0176622	-0.116455	0.0218794	0.0402794	-0.0283263	-0.0618618	-0.0139916	0.138728	0.091514	-0.0526154	-0.0268636	0.00602771	-0.0065978	-0.0506244	-0.0627257	-0.0546896	-0.0447287	-0.00193143
483	0.0546971	-0.0291176	-0.0224017	0.0863856	-0.0872018	-0.0258991	-0.0461591	-0.0276507	-0.0349698	0.106317	-0.0494258	0.0154154	-0.0307707	0.0154299	-0.0611091	0.0456336	0.0040207	0.0396866	0.0396741	-0.0215272	0.0297686	0.0360737	-0.0434706	-0.0441522	-0.0731078	-0.0324603	-0.0234448	0.0400564	-0.00125166	0.0215633	0.0731708	0.214042	0.000499121	0.0391366	-0.021279	-0.00600395	0.0421913	0.0892591	-0.118186	0.0143756	0.0053706	0.063801	0.0604761	0.0236154	-0.125879	-0.10229	0.00271002	0.110047	-0.0303936
484	-0.0765276	0.0486701	-0.0173965	0.0398066	0.00876598	-0.0216417	0.117053	0.0513383	0.0110306	-0.0158826	0.0659025	0.0658448	-0.0238061	-0.00889807	0.140504	0.114535	-0.0393182	-0.0262586	0.00394579	0.000551736	0.0243581	0.003554	-0.0225104	0.0627625	0.0456263	0.0412392	-0.0147226	-0.0376956	0.105172	0.0369318	-0.0127305	-0.067407	0.0383726	-0.0200204	-0.00399797	0.00472626	0.00156898	0.017934	0.0383851	-0.0264287	0.0240918	0.021523	0.0613186	0.0815475	0.0402676	0.104041	-0.0413705	-0.0390873	0.0234197
485	-0.00549293	0.276525	-0.0390562	-0.241432	-0.013395	-0.0378422	0.045883	0.0543801	-0.00834601	-0.145281	-0.0375133	0.0120902	-0.0131134	-0.0218568	0.0766453	0.0447743	0.100437	-0.00826148	0.0588158	0.0274634	-0.00915508	-0.0437048	-0.00275538	0.0344448	-0.00446301	-0.140932	-0.0453563	-0.0125885	0.0153181	0.104992	-0.0534024	-0.166939	-0.0636214	-0.0502909	-0.0574084	0.048558	-0.0415902	0.0554152	0.028661	0.00832316	0.025862	-0.0217089	0.00495136	0.0149872	-0.00867627	0.0621701	-0.0915226	-0.0886225	-0.0393972
486	0.0454501	-0.0245297	-0.0334487	0.136742	-0.0331538	-0.0794602	-0.001204	0.0663375	-0.029669	0.0310412	-0.0304295	-0.053391	-0.00617717	-0.10022	0.0752532	0.00564781	-0.0776831	0.0156801	0.0247217	0.0739708	0.0649808	-0.0311982	-0.0219467	0.0136516	0.00133954	-0.0368842	-0.162522	0.0968936	-0.0674437	0.0361368	0.0336682	0.120451	-0.0571892	-0.0242426	0.0288166	-0.017562	0.0528917	-0.0303875	-0.00427686	0.0130311	-0.0223731	0.0695992	-0.0373746	-0.00112208	-0.00540593	0.0928388	0.0387677	-0.0598916	0.0655795
487	0.000850835	-0.124283	0.0242728	0.143335	-0.0180605	-0.0334483	0.163211	0.101442	0.00287242	-0.0216618	-0.0989658	0.107687	-0.134064	-0.00630691	-0.0428939	0.0157606	-0.0310947	0.0302729	-0.00839696	0.0698107	0.0180347	-0.0243616	0.0189346	0.0273511	-0.13438	-0.0818462	0.0832828	0.120514	-0.0177906	-0.0820502	-0.0581365	0.0399449	0.00135737	0.0155336	-0.087124	-0.0199828	0.0925487	0.0448097	-0.145406	-0.0222541	-0.0139254	0.015213	0.0348803	0.0168351	0.121389	-0.0405795	0.0485597	0.0343162	0.0675055
488	-0.0625533	0.0253238	-0.0471236	0.0494067	0.0321825	0.199525	0.041958	-0.0333404	-0.0777111	0.00199872	-0.0405515	-0.0785735	-0.0122837	-0.0534167	0.0259463	-0.0180943	-0.0485392	0.00619745	-0.1656	-0.0581053	-0.0148117	0.0531421	-0.0322876	-0.0355686	0.1378	0.168701	-0.155221	0.049814	-0.0559558	0.0756614	0.000178283	0.0274877	-0.0344982	0.0069751	0.0399122	0.01349	0.0449932	-0.0501391	9.63933e-06	-0.0496332	-0.0778916	0.0244608	0.0808253	0.0218672	-0.139249	-0.116904	-3.68361e-05	-0.0722416	0.0894597
489	0.09969	-0.0986249	-0.0974712	0.0575245	-0.0708612	0.0805099	-0.0285615	0.056093	-0.0177033	0.0165662	0.0746624	0.0276185	0.0358765	-0.0315976	0.0107625	-0.00425828	0.012901	-0.0288838	-0.0951811	0.0804204	0.0280304	-0.0152203	0.0461651	-0.0166705	-0.0107918	-0.0227391	-0.0923633	-0.0543436	-0.00176498	-0.000891677	-0.0313917	0.111872	-0.102569	-0.004017	-0.0525544	0.0139063	-0.0180259	-0.0134409	-0.0800883	-0.0250522	0.0301582	0.0244155	-0.0078602	-0.0671011	-0.0716745	0.101622	0.000274471	-0.000698125	0.119091
490	0.0153444	-0.0694929	-0.0178353	-0.0428384	0.00305835	0.0649339	0.00381283	0.0306273	0.0449647	0.0189134	-0.271152	-0.123493	-0.052997	-0.0774966	0.0745215	-0.0116213	0.0339333	-0.041225	0.00673809	0.00570008	-0.00648756	0.0487022	0.0280919	-0.014878	0.0632058	-0.130764	-0.106081	-0.0421497	0.0593255	-0.000180231	-0.0791787	0.109506	0.0249958	-0.0360273	0.032207	-0.0433651	-0.0394172	-0.0294804	-0.0109808	-0.0153193	-0.0466372	0.00116288	0.0309003	-0.0263509	-0.0415482	-0.0732998	-0.0311408	0.0613993	0.0126175
491	-0.0704556	-0.119063	0.0494631	0.0911146	-0.00624059	-0.0677738	0.0449874	0.0900174	0.10127	-0.0385519	-0.0706995	0.165078	-0.0431855	-0.0338423	0.044889	0.072605	-0.0799561	0.0111699	0.100263	0.00545558	-0.0167514	-0.00919192	-0.0178334	-0.0407023	-0.102433	-0.0615488	0.0608362	-0.0699805	0.0629919	0.00752113	0.0536875	0.0237467	-0.0164918	-0.0371328	0.0641217	0.0545604	-0.025321	0.00942814	0.0199327	0.0900336	-0.0147034	-0.0653184	-0.0632675	0.056859	0.172788	0.0543415	-0.0670002	0.0879999	0.044836
492	0.0119429	-0.0787899	0.0760979	-0.139139	-0.00053169	0.0465952	0.0238964	-0.0251784	0.00928202	-0.0488752	-0.146596	0.0400813	0.024918	0.0617667	-0.0131781	0.00855419	-0.0605325	-0.0358925	-0.113719	-0.0472786	-0.0854894	-0.01818	-0.0182712	0.0164033	0.024337	-0.0359675	-0.00402462	-0.040829	0.0332552	0.0806187	0.00916108	0.034582	-0.030988	0.0417208	0.0592215	0.0244034	0.137603	0.0181176	-0.00893833	0.00898994	0.018063	-0.0550487	0.081274	0.0715909	0.0661857	0.0755382	-0.0437321	0.0642142	0.0503186
493	0.0795518	-0.117802	0.0438892	0.00914434	-0.117414	-0.10897	-0.11834	-0.0277491	-0.0768549	0.0478391	0.0240913	-0.0255322	0.0914978	0.0129836	-0.0273667	-0.0192906	-0.123809	-0.0758695	-0.0916971	-0.0549834	-0.0556617	0.0510457	-0.00379249	-0.020116	0.0311028	0.0362087	0.0898186	0.0130985	-0.0899196	-0.0854918	0.0892941	0.069432	0.0412981	-0.0260347	-0.0464083	0.0295177	0.00547676	-0.131091	-0.0869198	-0.00634653	0.0353245	0.00953241	-0.0507142	0.112944	-0.165541	0.075171	0.0351569	0.0443388	0.0744553
494	-0.0135018	-0.240175	-0.0142417	0.122045	-0.0770207	-0.0195317	0.012856	0.0431815	0.0233613	-0.000368516	-0.0941094	0.0832619	0.00337717	-0.00170107	-0.0419017	0.0570391	0.0358961	0.0349599	-0.193035	0.0224014	0.00591701	0.0187067	0.0856155	0.0212115	-0.0472674	-0.116706	0.115555	0.112686	0.0327701	-0.0712808	-0.00841531	0.0265179	0.127214	0.00149582	0.00887284	0.005158	0.054452	-0.0227156	-0.090724	-0.0553257	0.0255998	0.0154063	-0.0326895	-0.0190301	-0.00866254	0.0876069	0.143197	-0.0395513	0.0888485
495	0.00478011	0.0492189	0.0105772	-0.0653871	-0.0255219	0.0199903	-0.0192828	0.0269544	-0.0107418	-0.0279282	0.0534673	-0.0379039	0.00392169	0.0225441	-0.0176437	-0.047131	0.00853109	-0.00340649	-0.00968747	0.027159	-0.0399853	0.00276002	-0.00188071	0.00726905	0.00396704	-0.00109947	0.108726	-0.0241617	-0.0366292	0.0397047	-0.0513057	-0.0613789	0.0102485	-0.0341248	-0.0367144	0.00147753	-0.0307281	0.0278007	-0.0336949	-0.013742	-0.00856358	-0.0161463	0.0172819	-0.0626209	0.00785856	-0.0056479	0.0182014	-0.0259413	-0.0389366
496	0.0389764	-0.0648637	-0.0435841	-0.18839	-0.070739	0.113787	0.017621	0.015419	0.0235311	0.063584	0.00992353	0.11055	0.0182011	0.00565871	-0.0802528	-0.00307213	-0.11496	0.0242594	-0.0767888	-0.0146557	-0.0203319	0.0151165	0.0279941	0.00819538	-0.00283318	-0.0557467	0.0342002	0.0849954	-0.0064557	-0.0531136	-0.0462692	0.16619	-0.0227641	0.0428152	0.00872605	0.0351435	0.0746022	0.0147358	-0.0858254	0.0194517	0.0184196	-0.0778023	-0.0120403	0.00739576	0.00395433	0.0875316	-0.0141999	-0.0567707	-0.0205761
497	-0.0322619	0.248739	-0.0230907	-0.116855	0.00317347	0.00622125	-0.0277882	-0.0852595	-0.0249971	-0.0573156	0.170198	-0.0331235	0.0506453	-0.0272558	-0.0239385	-0.0222802	0.0801515	-0.0294016	-0.0238992	-0.0653554	-0.000185905	-0.0230077	-0.0152735	0.0241504	0.190676	0.0974093	0.00982922	-0.0889816	-0.0159265	-0.00415491	0.0180246	-0.153256	-0.00477086	-0.0519378	-0.00251144	0.022064	-0.0753302	0.0362646	0.18487	0.0343867	0.0223276	-0.0355028	0.00663623	-0.108691	0.0926699	-0.0346299	0.00106333	-0.0316516	-0.090494
498	-0.0446963	-0.0211646	-0.0597025	0.0596134	0.0559057	0.0117849	-0.0211811	0.018504	-0.0197955	-0.0306659	-0.0175619	0.0343366	0.0404403	-0.0244034	0.0375915	0.0477533	0.0319887	-0.0116126	-0.010445	0.00111127	0.0385246	-0.0164467	0.0434007	-6.15546e-06	0.0187716	-0.0179826	-0.039881	-0.0292875	0.0341114	0.00256338	0.0430304	-0.0546361	0.157011	-0.00230697	-0.0252694	-0.0255995	-0.00247236	0.0134979	-0.0206586	-0.0124703	0.00965425	0.0362581	-0.0163808	-0.0305772	-0.0798276	0.0586928	-0.0058773	-0.0199409	-0.0500942
499	-0.0525735	0.00737992	0.0100568	0.111188	-0.0664363	0.0121214	0.0970238	0.0526608	-0.0384304	-0.00151634	-0.0655648	0.0198587	-0.0213642	0.0437941	-0.0283309	-0.0452882	-0.0299461	0.00590075	0.0766529	0.0357415	-0.0497866	-0.000886882	0.0796527	-0.0208186	-0.115142	0.0896174	0.112198	-0.0345713	-0.0614039	-0.0085679	-0.0107841	-0.0655515	-0.0446852	0.00243954	-0.0441437	0.0199616	0.0104862	-0.0209221	-0.153337	-0.0309221	0.0231132	-0.0712234	0.0116742	0.0314002	-0.00783965	-0.137784	-0.0562461	0.0036486	0.0201396
500	-0.0240894	-0.00397515	0.0903961	-0.00813931	0.0715883	0.0940926	0.0367002	-0.0125726	0.0217585	-0.0116699	0.0230132	-0.0199403	-0.0166153	0.000421623	0.0123806	0.00291549	-0.0294806	-0.0280065	0.00133093	-0.0150601	-0.0121996	0.0140821	0.0117898	-0.0156734	-0.00117249	-0.00131683	0.0153823	0.0571881	0.0118838	0.00971987	0.0251683	-0.0495047	-0.0262059	-0.0107693	-0.0103158	0.000607682	0.00397281	-0.0216034	-0.0334264	-0.013213	-0.00905859	-0.00940517	0.00207012	-0.00772304	-0.00302396	-0.0176129	0.0129633	0.00696456	-0.0284787
501	-0.100761	-0.0198027	0.0842313	0.0093431	0.0440819	0.0161119	0.117508	0.107583	0.0653715	-0.00259065	-0.0899626	0.0607869	-0.0597822	-0.00431347	-0.0719576	0.0595667	-0.135027	0.071814	0.112541	0.0468429	0.0484419	-0.00477464	-0.0110469	0.0283418	-0.0572921	0.00658904	0.0210675	0.0491009	-0.0596567	-0.00253861	-0.012268	-0.0302582	-0.0264531	0.0280501	0.0262157	0.0191898	0.0892913	0.0331009	-0.0674483	-0.0232547	-0.052179	0.0234341	0.0584531	-0.0347754	0.108897	-0.0429564	0.012038	-0.0885026	-0.0326998
502	-0.0321793	-0.0161511	0.0331584	0.0235863	-0.0263182	-0.0585509	-0.0242547	-0.00921878	-0.0197379	0.0461568	-0.0318707	0.0195011	-0.0249611	-0.0284842	0.0505235	0.00732649	-0.023666	-0.0420009	0.0218758	-0.00132678	-0.011065	-0.020543	0.0138383	-0.0116273	0.0110228	0.0520201	-0.0213015	0.044192	-0.0231666	0.0478779	0.024505	-0.00367344	-0.0441325	-0.0132802	-0.0146074	0.00255549	-0.0111145	-0.0150648	-0.0172161	-0.0021028	-0.0123931	-0.00922802	0.00633886	-0.044372	0.076685	-0.0297278	0.00645053	-0.0109314	0.0145402
503	-0.0436071	-0.175618	-0.0342605	0.188865	-0.0615652	-0.0160218	0.0901779	-0.0889149	0.0127192	0.154897	0.14559	0.158965	-0.031081	-0.0715457	-0.0231403	0.0198698	0.0174297	0.0631562	0.0190718	0.00464239	-0.0376295	-0.00744507	0.0282685	0.00690635	-0.0316731	0.27457	-0.00281941	-0.0108357	0.0567345	-0.0980039	0.00349119	0.145861	0.0436806	0.00013698	0.035967	0.0254601	-0.0745625	0.0301214	-0.00764503	0.00071517	0.00963737	-0.043155	0.0327307	-0.0699656	0.0283447	-0.0113044	0.0430861	0.0342606	-0.0292243
504	0.013198	-0.0832236	0.0361397	-0.102953	0.0581904	-0.0239083	-0.0163931	-0.0154148	0.0155983	-0.0294999	-0.0214707	-0.0133154	-0.00842419	-0.023249	-0.0330503	0.00397868	0.00117049	-0.0318457	-0.0331408	-0.00432432	-0.0156521	-0.0497115	-0.0332996	-0.0291993	-0.0112839	-0.00873437	-0.029422	0.0066582	-0.00494526	0.0194005	-0.0476415	-0.00149069	-0.0321847	0.00750453	-0.00112024	0.00298242	0.0172487	-0.00296414	-0.0597784	-0.0206295	-0.0222689	0.010482	-0.0434474	0.0455068	0.0218209	-0.043755	-0.010532	0.0229765	0.0605028
505	-0.101203	0.107067	0.0845851	-0.14789	-0.00276033	0.113974	0.0795063	-0.0110237	0.0368942	-0.0167596	-0.121169	-0.0857939	-0.0484456	-0.0155913	-0.0696918	0.0100829	0.0672514	0.0332892	0.0268684	-0.0684865	-0.0504856	0.0863762	0.0137616	0.0147178	-0.0461808	0.0333826	0.0178741	0.0594582	0.0299332	0.0696505	0.0665339	-0.0938794	-0.0596607	0.0296158	-0.00210174	0.00771102	0.0379112	0.0657312	0.0511159	-0.0551416	-0.000636207	-0.0360356	0.00947341	-0.0684316	0.0392054	-0.125868	-0.0772104	0.0361606	-0.102272
506	0.0312026	0.0858218	-0.0254254	-0.0550964	-0.0257271	-0.00260187	0.004934	-0.0039082	-0.0506097	-0.0235088	-0.0186496	0.0701324	-0.0197227	-0.0334755	0.0434455	-0.0208307	0.0167111	0.0916177	-0.0108855	-0.00513519	0.00218137	-0.0539901	-0.00979398	-0.0373925	-0.0301801	-0.0484424	0.0321211	0.0556022	-0.0128242	0.137565	-0.0311106	0.0169972	0.0249636	0.0660534	0.0437974	0.0160085	0.0547976	0.133769	0.0283562	-0.0378909	0.00835639	0.00925237	0.0121012	-0.0452055	-0.0571492	0.0608031	0.0320385	-0.0496976	0.0204837
507	-0.000737072	0.164332	-0.0252913	-0.00587646	0.0455354	-0.108599	-0.115899	-0.0609293	-0.0462253	0.0310929	0.0573968	-0.0786069	0.041885	-0.0565206	0.00339462	-0.0423376	-0.0998853	-0.0793389	0.180395	0.0246554	0.0159071	-0.0908264	-0.0322424	-0.0063342	0.0568045	0.206324	-0.0949436	-0.00871891	-0.132701	0.0511308	0.0230833	-0.00596135	-0.0471885	-0.0624511	-0.0684971	-0.014145	0.0261935	-0.12912	-0.003516	0.00289485	-0.0432205	0.00313232	0.0014608	0.00142124	-0.0273809	-0.195147	-0.0201241	-0.121684	-0.00996893
508	-0.0209935	-0.159814	-0.0142382	0.0918573	-0.0563472	-0.0658038	0.123364	0.105067	0.00155284	-0.047973	-0.179901	0.113812	-0.028188	-0.0282981	-0.0157951	0.0355912	0.0601018	0.0517529	0.0697411	-0.0136596	0.00498129	-0.0427992	0.0299124	-0.0170997	-0.0938639	-0.0705032	-0.0174541	-0.100398	7.50316e-05	0.0172264	0.0283092	0.00650391	0.114808	0.00166129	0.0538099	0.023858	0.0542341	0.0834342	-0.165707	-0.0333673	0.0353217	0.0345108	-0.017364	0.0953163	-0.0797131	-0.00457982	0.0191209	0.0178158	0.0724148
509	0.0667466	0.00722853	-0.0317769	-0.0709691	-0.00672543	0.0714814	-0.0686162	0.085449	-0.0616139	0.0588053	-0.0818283	0.0636781	0.0830567	-0.0204849	0.00444396	-0.00419556	0.0248637	0.0480981	0.0122525	0.00156159	-0.0946971	0.0621052	0.0573644	-0.0450687	-0.0685495	-0.00754777	-0.0845655	0.0239446	0.159849	-0.0734148	-0.0761126	0.105952	-0.051657	-0.0173323	-0.0399866	-0.010335	-0.0341619	0.0588445	-0.0849981	-0.0193226	0.00468616	-0.0554639	0.0650932	0.0381243	-0.11434	0.142595	-0.053285	0.113144	-0.00318872
510	-0.0508935	0.135763	-0.0497276	0.0220622	0.086808	0.0828927	0.0248434	0.0114425	0.054317	-0.00211172	0.100332	0.00830029	-0.0415473	-0.0861268	0.0144332	0.0299595	-0.0359536	0.0498023	-0.0245029	-0.0346019	0.00725151	0.0347668	-0.0546199	0.0176046	0.0199978	0.185061	-0.184	-0.0959962	-0.0142353	-0.0259522	0.0108474	0.0461976	-0.078603	0.0458382	-0.0326752	0.0144267	-0.0437916	0.0474739	0.0160276	0.00169061	-0.0178171	-0.00235426	0.0904746	0.000973255	0.150281	-0.105166	-0.0603341	0.114472	-0.0320718
511	-0.00355539	-0.0200689	-0.0449376	0.0459423	0.0360249	0.032174	-0.0167476	0.0278746	0.0136556	-0.00062173	0.0158334	-0.0113369	-0.0172172	-0.00647172	-0.0189112	0.000574669	-0.0142921	-0.0172017	-0.0273074	-0.0321542	0.00979777	0.0154919	0.0199786	-0.0124689	0.039615	-0.0211928	-0.0195008	-0.0227896	0.0281481	-0.029596	0.000388789	0.00180198	0.0193576	-0.019039	0.036308	0.00192524	0.00848979	-0.006641	0.0621929	-0.0265997	-0.01743	0.00582748	-0.0281593	0.0126419	-0.00241769	0.0353553	0.0238568	0.0349304	-0.0153382
512	0.00259439	0.108861	-0.0610051	-0.0787903	0.0024984	-0.0125516	-0.0296385	-0.0583856	0.00801181	-0.021021	0.0298647	-0.0286405	0.0607831	-0.017328	-0.101119	-0.0114681	-0.12786	-0.0234124	-0.123877	-0.0166943	0.069251	-0.039961	-0.0147451	-0.0282864	0.010012	-0.139929	0.029344	0.203421	-0.0590057	0.0274694	0.0300729	-0.0860945	-0.020565	-0.0276347	-0.107337	-0.0236964	-0.0203979	-0.00436229	0.0799203	-0.0749423	0.0175122	0.0314849	-0.0384609	-0.00401255	-0.0593545	0.0161048	-0.011503	-0.132709	-0.0827726
513	0.0160572	-0.000379842	-0.0131594	-0.113674	0.00956075	0.10192	-0.0313099	-0.0997068	0.0280009	-0.0235272	-0.108181	-0.0430582	0.0290473	0.117109	-0.0449593	0.0534163	0.0658543	0.0953707	-0.0491754	-0.0651176	-0.0370492	0.136692	-0.00277654	0.00331497	-0.0421632	-0.0914502	-0.0121681	0.0508718	0.0279394	-0.0399818	-0.0239579	0.0487737	0.017727	0.0558377	0.051206	0.00385765	0.0240008	0.0729546	0.0280434	-0.0215485	0.0392163	0.0452968	0.00569484	-0.0311237	-0.0439674	0.103328	-0.01153	0.141459	-0.0038225
514	0.0152578	-0.0116959	0.00347726	-0.0167226	0.019239	-0.00554815	-0.00834458	-0.00861029	0.00769084	0.000860155	0.0156209	0.0105611	0.00526493	-0.00647413	-0.0096734	0.0066543	-0.0466711	0.0441824	-0.0496136	-0.0146123	-0.0271467	-0.0227288	0.0127792	-0.0209217	-0.0368408	0.000945648	-0.00584128	0.0161802	-0.02852	-0.0163454	0.00534052	-0.0239218	-0.0246949	0.00780993	-0.0228334	0.0451961	-0.0282813	0.0344696	-0.00109929	-0.00381745	-0.00365826	-0.020123	-0.00719891	0.0783536	-0.0151728	0.0338951	-0.0110195	0.0127129	0.0108828
515	0.0885165	-0.115043	-0.0304192	0.0632852	-0.109639	0.0545255	-0.00659635	0.177289	-0.0503487	0.0233343	-0.124775	0.00802263	0.0145484	-0.0757808	-0.0158734	0.0161665	0.125373	-0.0286862	-0.133029	-0.0302479	0.00341471	0.0937797	0.0533641	-0.0146566	-0.0151209	-0.183585	-0.0275698	0.0153734	0.0526497	-0.069424	-0.0195778	0.076376	0.0977081	-0.0592543	-0.011402	0.0024146	-0.00159863	0.0131577	-0.0324556	-2.05805e-06	-0.00477492	0.0579142	0.0233841	0.126377	-0.118196	0.195728	-0.0186096	0.102685	-0.00954575
516	-0.0386643	0.0409586	-0.0129993	-0.147359	-0.0238244	-0.00157577	-0.035621	0.0370836	-0.00828566	-0.0816694	0.00191786	0.0172155	-0.0205	-0.00815363	-0.0802464	0.033164	-0.039868	-0.0938697	-0.0934018	0.0176495	0.00705162	0.0144284	-0.0497351	0.0525863	-0.0645458	-0.113334	-0.0595345	-0.0799902	-0.0352353	-0.0511234	0.000650219	-0.0687345	0.0715038	0.00571887	-0.0706509	0.0156037	0.0527388	0.0126801	-0.066757	-0.0706905	-0.000973199	0.0322382	0.0504101	0.0434366	0.0926367	0.102702	-0.0320014	-0.0173393	0.0884694
517	-0.0284537	-0.0691819	0.0814957	0.10162	0.0737519	0.0321739	0.0681381	0.0326541	0.0542684	0.0659069	0.10241	0.0755972	-0.0288196	0.10624	-0.03161	0.000589753	-0.0893728	-0.0105476	-0.0485848	0.0241792	-0.0471399	0.0805567	-0.0399858	0.0586546	-0.0236177	0.148522	0.0783721	0.0461726	0.0109337	-0.0715992	0.029653	0.0232277	0.0147822	0.01938	-0.00099855	-0.00283994	0.0144377	-0.0384557	-0.0814164	-0.0221975	-0.0380104	0.00427382	-0.0152313	-0.00991475	0.137713	0.0359068	0.0354359	-0.0679848	0.0850658
518	-0.0310739	0.0353655	-0.0446885	0.0482458	-0.0382676	-0.0629416	0.0829369	0.0444166	-0.0642026	-0.0745756	-0.133103	0.0382519	-0.0498288	-0.0186698	-0.0222665	-0.00895084	0.0175066	-0.0367319	-0.175757	-0.0613344	0.0747999	0.0367542	-0.0548006	0.0522928	0.0453534	-0.148944	-0.0526587	0.142495	-0.0603367	0.032896	-0.0208581	-0.123351	-0.0301371	0.0331512	0.0404766	-0.0588639	-0.0550193	0.042553	0.0632381	-0.0196316	-0.0279316	0.0885357	-0.0405665	0.0305931	-0.0271701	0.146052	0.0772961	-0.0622305	-0.0619297
519	-0.0624216	0.270905	0.0456277	-0.0744033	0.0846109	-0.0406971	0.0630979	0.0612248	0.0192207	-0.0664977	0.145385	0.0235278	-0.0233544	0.00340234	0.0888872	-0.00873905	0.0859016	-0.0149892	0.0716701	0.0550872	0.0968386	-0.0329021	-0.00879114	0.026888	-0.0512759	0.00384248	-0.00623792	0.00489293	-0.0014268	0.043048	-0.0384653	-0.166108	-0.107729	0.0116277	-0.0643579	0.0135803	-0.0506822	0.018983	0.0652744	0.0021505	0.012145	0.0134173	0.0346373	-0.130268	0.187018	0.0473148	-0.0128043	-0.0712124	-0.04236
520	-0.150418	-0.0731217	-0.104103	0.000303393	0.0643231	0.0962904	-0.0205148	0.0146009	0.0207775	-0.119699	0.114957	0.0281754	-0.107302	0.0494827	0.0647693	0.0922696	0.0860267	-0.0289518	-0.017775	0.0417705	0.00404468	-0.0360589	-0.00238817	0.0248436	-0.0178963	-0.104293	-0.0431559	-0.0948708	0.0585556	-0.0166073	0.0211798	-0.114897	-0.0216778	-0.0609032	0.0128136	0.0190754	-0.0294984	0.0435247	0.0140134	-0.017768	0.0370538	-0.0177285	-0.0386775	0.0800805	-0.0116342	0.0254644	-0.00973357	-0.0700305	-0.0162592
521	0.0475212	-0.38652	0.0520673	0.0219631	-0.109938	0.106816	0.0563136	0.0994581	0.0434842	0.0540303	-0.191969	0.185001	0.0136095	0.0260302	-0.0525395	0.0301735	0.0381898	0.095556	-0.116626	-0.0637227	-0.0502388	0.0802889	0.0523685	-0.0183887	-0.0818954	-0.0724764	0.0634315	0.0483895	0.162055	-0.0402244	0.0309999	0.151409	0.035477	0.0633721	0.162852	0.0140074	-0.0232502	0.0797179	-0.0576128	-0.0005264	0.0197944	0.0456766	0.0292455	0.00682797	-0.0698439	0.0309361	0.00381136	0.121485	0.0208382
522	0.0663358	-0.125547	-0.0547837	0.146714	-0.0444123	-0.0374712	-0.0893911	-0.0906464	-0.0306834	0.095232	0.14026	-0.0966416	-0.00167281	-0.0491172	0.057582	-0.0124637	0.0163033	-0.0555145	-0.00346365	-0.0425601	0.0258611	0.0285953	-0.0297668	-0.0602055	-0.021011	0.0918856	-0.0580475	-0.0297019	-0.0144239	-0.0829567	0.126793	0.166942	-0.00881641	-0.0154843	-0.000356262	0.015822	-0.0485614	-0.0189344	-0.0825001	0.0529811	0.0448998	-0.0320732	0.0397995	0.0714532	-0.132743	-0.0216823	-0.00785986	0.155599	-0.0358913
523	-0.0121028	-0.119336	-0.0471977	-0.0461168	-0.140656	0.000187996	0.0644298	0.0631968	-0.0121814	0.0448465	-0.202519	-0.0209088	-0.0895481	0.0775316	-0.093786	0.042898	-0.181594	0.0979774	-0.0691623	0.00899568	0.0026736	0.079688	-0.0295107	-0.00105426	-0.001627	-0.138499	0.0157317	0.131889	-0.106802	-0.0581238	0.0507354	0.161685	-0.0665529	0.0234373	0.0689606	0.000227898	0.20697	0.0123648	-0.0152958	-0.0292211	-0.0398317	0.0408014	0.0630009	0.00788359	0.101847	-0.0571673	0.0509686	-0.00442432	0.0563251
524	-0.0150318	-0.000746786	-0.0100551	0.0327691	0.0190421	0.0883264	0.0408898	-0.0267577	0.0111314	0.00225448	-0.0056756	-0.0158054	-0.0157381	-0.00522581	0.0221937	0.000750969	-0.0314746	0.0611921	-0.0424143	-0.00324258	0.00586567	0.00257408	0.00973919	-0.00104392	0.017861	-0.0326649	-0.00314901	0.0166201	-0.00838758	-0.0122082	-0.00886066	0.0165686	-0.0155356	-0.00454954	-0.0106262	0.0370969	-0.00546791	0.0293138	-0.0140629	-0.016659	-6.14257e-05	0.0283486	-0.0130972	-0.0144492	-0.0229345	0.0298824	-0.00743829	0.00896967	0.00376387
525	-0.00908422	0.0335947	-0.0274427	-0.0169757	0.0176397	-0.049227	0.0286782	-0.0261306	0.00992133	-0.0317136	0.0336965	-0.0662943	0.0305012	0.010789	0.0529434	0.0363533	0.0103555	-0.0504688	-0.0128749	0.0152027	-0.053986	-0.0191632	0.0293469	-0.0041467	0.00839079	0.0171827	0.0249927	0.0277995	-0.0312083	0.0140063	-0.0385174	-0.0728372	-0.00305784	-0.0101105	-0.0519709	-0.0041212	-0.0381721	-0.0242016	-0.0306386	0.0191128	-0.00344221	-0.0319279	-0.0243107	0.0153864	-0.025276	0.035318	-0.000476142	-0.0426709	-0.000653274
526	0.0187108	-0.0858032	-0.0590564	0.00293672	0.0064236	-0.0455141	-0.0143113	-0.0345913	-0.0577132	0.113678	0.0698562	0.0240828	-0.111187	-0.0083944	0.0199466	0.0200539	0.0260114	0.0043193	-0.03533	0.0038303	0.0456303	0.00584197	-0.00606924	-0.0145824	-0.125004	-0.176613	-0.0344364	0.121506	0.0378597	-0.0650118	-0.00910668	0.104311	-0.0894743	-0.0178253	-0.010668	0.00255144	-0.0569127	0.0754524	-0.00815166	0.0588113	0.0308794	0.0751499	-0.00198895	-0.0643921	-0.0545437	0.0128985	0.0123967	0.0487562	-0.028595
527	-0.0267943	-0.172823	-0.00417146	0.0772761	-0.0747168	0.14005	0.121742	0.00774105	0.0205639	0.0435462	0.0543816	0.0111846	0.0345429	-0.024647	0.140567	0.0365858	0.0580706	0.0585957	-0.0227448	0.0283884	-0.0540373	0.0653763	0.00349913	0.0346138	0.0583639	-0.0441096	-0.0103889	-0.0352978	0.0524169	-0.0188349	-0.00068445	0.154435	0.0320037	0.0750301	0.0438786	0.0181133	0.0386031	-0.00602249	0.0646057	-0.0231315	0.0213155	-0.100628	-0.0357282	-0.00875184	0.0585342	0.130247	0.0151584	0.0924471	0.0823673
528	0.0195321	0.0342031	0.018563	-0.0103583	-0.0020222	-0.0311813	-0.0340197	0.0591777	-0.0346665	-0.0104229	0.0462938	0.0158052	0.0184105	-0.0112924	0.00312784	-0.0202365	-0.0291115	-0.00171052	-0.00918211	-0.00696201	-0.00290837	-0.0398888	-0.0260757	0.00996637	-0.0343227	0.063998	-0.0212834	-0.0215143	-0.0439951	-0.00407197	-0.0041556	-0.0291839	-0.0266714	0.0382628	0.0110237	0.000176535	-0.0322304	0.0113188	-0.0325892	-0.00251149	0.0386776	-0.0294577	0.0134244	-0.0187789	0.0180316	-0.00123442	0.0105781	-0.00379314	0.0102163
529	0.0140822	0.128727	-0.109863	0.0498566	-0.019548	-0.0432296	-0.00933935	-0.100421	-0.0550912	0.00294137	-0.0674724	-0.0708835	0.0533594	-0.0742772	-0.0221413	-0.0695422	0.0250505	-0.0400421	0.0701722	-0.00300578	0.0137014	0.0274101	-0.0226339	0.0363888	0.102878	0.112069	-0.0635349	0.00172293	-0.101379	-0.0371675	-0.00506517	-0.0515686	0.0242408	-0.0532698	-0.0355192	-0.071656	-0.0272489	-0.0321638	0.0631101	0.0411866	-0.0155851	0.0300633	-0.0251589	-0.0513787	-0.10685	-0.116819	0.041593	-0.034008	0.0134651
530	0.0499588	0.132486	0.0693344	-0.00516339	0.0334785	-0.0650382	-0.0469373	-0.0664897	-0.104553	-0.0070656	0.0185705	-0.109308	0.0425793	0.003781	0.0701485	-0.1209	0.15091	-0.120695	-0.00135949	-0.0445891	0.0505973	-0.0688146	-0.0266435	0.0338884	0.00612442	0.140132	-0.157202	0.0429586	-0.128498	-0.0269002	0.0593548	-0.0665589	-0.0198609	0.012869	-0.0529345	-0.0592028	-0.035636	-0.0930598	0.0480986	-0.0236588	0.0111131	0.0260005	-0.0780784	-0.0387876	-0.133769	-0.180077	0.00551064	-0.118404	0.0461237
531	0.0574524	-0.184673	-0.088018	-0.010363	-0.11772	0.0390585	0.0858053	0.105367	0.0216283	-0.00700348	-0.136529	0.0382305	-0.0547587	0.00328073	-0.0888967	0.0157359	-0.138672	0.047796	-0.0688941	-0.027083	-0.0596168	0.041799	-0.045553	-0.0378625	0.0941971	-0.105829	-0.0252485	-0.0552597	-0.0132427	-0.0472443	0.0565114	0.137758	0.0383607	-0.0566511	0.0156742	0.00704309	0.0758745	-0.0583826	-0.0127073	-0.0206715	2.03527e-05	0.0268628	0.07282	0.085656	0.0893264	0.0799768	-0.0339608	0.115952	0.00901757
532	-0.0430544	-0.012242	-0.0571832	0.105451	0.054612	-0.0805448	0.00962381	-0.0583649	-0.0429317	0.0167582	0.076156	-0.145811	-0.0847466	0.0116159	0.0397444	-0.0317586	-0.16217	-0.0867348	0.0571037	0.00110237	-0.0337935	0.0140418	-0.035813	0.0339842	-0.0517587	0.0292175	-0.0279541	-0.022723	-0.0814551	0.0771376	0.0098122	-0.0808848	-0.0643947	-0.0693768	-0.0699689	-0.0446008	0.0110254	-0.0701079	0.0607808	0.0729331	-0.0163767	0.00819784	0.0412223	-0.0552181	-0.0218151	-0.122805	0.00561626	-0.00727024	0.0455294
533	-0.00590214	-0.14509	-0.00926528	-0.114866	0.023655	0.0204533	0.0341875	-0.000738458	0.0262218	-0.0601126	-0.0597887	-0.0323287	0.0626599	0.00673266	-0.0455158	0.0363724	-0.123312	0.0636419	-0.0943955	-0.0655251	-0.0494112	0.0637518	0.00591777	0.0741706	0.0694466	-0.226488	-0.00893124	0.0278948	0.0916978	-0.0082319	0.00739399	-0.0519124	-3.85908e-05	-0.0399457	0.0483675	-0.00988332	-0.0409538	-0.000710303	0.112984	0.0102531	0.00236472	0.0113447	-0.0283382	0.00685473	0.0848079	0.113626	-0.0203601	0.0202858	0.0095671
534	0.0570759	-0.116542	0.0392489	0.0758023	-0.0507619	-0.0080505	0.00291635	-0.0100545	-0.0383934	0.125825	-0.0353329	0.0891885	0.0777975	-0.0108687	-0.097145	-0.017468	-0.0353327	0.0118894	-0.0258662	-0.0758059	-0.0585581	0.0227468	0.00479426	0.00445648	0.0989298	0.336043	0.0170278	-0.0682481	0.0222991	-0.0379828	0.0613176	0.110857	-0.0158852	0.0360241	0.0568439	-0.0270931	0.00985706	-0.0173416	0.113321	0.0380333	-0.0341004	-0.0103203	0.0063666	-0.0200078	-0.0492458	-0.0557025	0.0626275	0.0170563	-0.00270405
535	-0.0229128	-0.205506	0.0701462	0.258462	0.0453217	0.0370606	-0.0303933	-0.0464854	-0.033272	0.0559011	0.0797378	0.152141	0.00113827	0.0169783	-0.00285104	-0.0141083	0.0262163	-0.0410973	-0.0197567	0.00489104	0.0153763	-0.0175045	0.0351742	-0.00523787	-0.0807274	0.280682	0.00852792	-0.0195173	0.0273497	-0.00127799	0.000348388	0.0705518	0.0730759	0.0843277	-0.0398228	-0.0244781	0.0197965	-0.0737971	0.0374271	-0.0127674	-0.0224442	0.018982	-0.0649438	0.0252824	-0.210665	-0.101891	0.028405	-0.0424641	0.00702844
536	0.00849664	-0.227391	-0.0662045	-0.0114143	-0.0797528	-0.0193773	-0.0135405	-0.0829569	-0.0129943	-0.0261435	-0.128193	-0.106457	0.118195	-0.0429987	0.00845599	0.0088725	-0.121721	0.0391512	-0.110691	-0.0488452	0.00596796	0.0134546	-0.014562	0.00947226	0.0662956	-0.0225684	-0.0385276	-0.0332752	0.0284953	-0.0409603	0.0193	-0.0335284	-0.030264	-0.00844797	0.0409098	-0.0154535	0.0111364	-0.0364131	0.144874	0.013737	-0.0127675	0.0210188	-0.0439493	-0.0384448	0.0546461	0.110714	-0.0639615	0.00674054	-0.00895976
537	-0.001877	-0.0291499	-0.0368587	0.0753361	-0.0137673	0.0427024	-0.0225996	0.108809	-0.0394904	0.0142782	-0.0124337	0.0287279	-0.0133552	-0.0174422	-0.00365556	-0.0389842	0.00811706	0.0431605	0.0313246	-0.0196215	-0.0217862	-0.0534715	0.00486817	-0.000694191	0.0173208	-0.067129	-0.0327692	-0.00120696	-0.0275233	-0.0463294	0.0106655	0.0962577	-0.0251195	0.0486277	-0.0334564	-0.0339068	0.0294986	0.0317581	-0.0190498	-0.0430304	-0.00532523	-0.0541606	-0.0293469	0.0213631	-0.0481049	0.049234	0.0207645	-0.0278851	0.0126242
538	-0.0291203	0.0534447	-0.122744	-0.0800002	-0.0164694	0.00738175	-0.0407823	-0.0078233	-0.0622327	-0.0184284	0.0928648	0.00832433	-0.0231985	-0.0672429	0.00706609	-0.0640312	-0.039878	-0.078374	-0.0427301	-0.0344319	-0.00237373	-0.0574618	0.00720556	-0.00674237	-0.00122148	0.036448	-0.0824736	-0.0423086	-0.043763	0.0399936	-0.0845439	-0.0318135	-0.138286	-0.00797893	0.0167071	-0.022139	-0.145205	0.0625614	0.0157529	0.0581868	0.0038458	0.0121663	-0.00306985	-0.0598324	-0.200459	0.041892	-0.0396851	-0.0272595	-0.0180408
539	-0.0117732	0.010808	0.0113534	-0.0267575	-0.0130966	0.0228254	-0.0118172	-0.00815859	-0.0165296	-0.00912198	0.0412897	-0.00952158	0.00871855	0.000729528	0.0170138	-0.0199266	-0.0287329	-0.0224158	0.023349	-0.0117275	0.0471391	-0.0236959	-0.0155664	-0.0185659	-0.0179166	0.00907495	-0.00156311	0.00714847	-0.0178389	0.00533949	-0.00954128	0.00025173	-0.0146388	-0.0129929	-0.00408032	-0.0190768	0.021477	-0.0166487	0.002985	-0.0287971	0.00853519	-0.00176963	-0.0209262	-0.0180693	-0.0196697	0.0148871	-0.00652125	-0.00901051	-0.00398807
540	0.000641481	0.0432055	-0.0634091	8.48944e-05	0.0555548	0.0108845	0.0369646	0.0478208	0.0957993	-0.0834778	0.051727	0.0669262	0.0760897	-0.047497	0.00107709	0.0199163	0.0997173	0.0431177	-0.00178461	-0.00716929	0.00249619	-0.0429285	0.0474783	0.00414759	0.122388	0.0544689	-0.0337412	-0.0290187	0.0540648	-0.00586162	-0.0733624	-0.100539	0.0352648	-0.0168879	0.0336497	0.0257211	-0.0574603	0.0217682	0.0318961	0.0140508	-0.00206145	-0.0321244	-0.0757267	-0.0512941	0.0172304	0.0887521	0.034787	-0.0198219	-0.0368484
541	-0.0210801	0.0127388	0.053139	-0.165642	0.0107277	0.00205244	-0.0919098	-0.026334	0.0114179	0.0818288	-0.13637	-0.266038	-0.0448151	-0.049315	0.156818	-0.0303952	0.118535	-0.0399738	0.043793	-0.0713753	-0.0235905	0.0622117	-0.00278737	-0.0909433	0.0247708	-0.0282675	-0.0260834	0.0170021	0.0141529	-0.044933	-0.0125989	-0.0211346	0.0310828	-0.0152265	0.00451857	-0.0152638	0.0169305	-0.0246128	-0.0128571	0.0233439	-0.0654348	-0.0377055	0.0217154	-0.0177401	-0.115726	-0.0257836	0.00471919	0.00972199	-0.00763622
542	0.0229066	0.088003	0.000819143	-0.00946714	0.0191859	0.0273216	0.0423536	0.0338707	0.0276054	-0.0496355	0.00510595	0.136248	0.00988888	0.0666712	-0.0636034	-0.0307655	0.0319931	0.0502136	0.0261359	-0.00459652	0.0132391	-0.0415325	-0.019434	-0.0356237	0.0387338	-0.0217573	-0.00470468	0.0185171	-0.0478779	-0.00487829	-0.0157763	-0.0373124	-0.00159159	0.0293569	-0.0714568	-0.0264667	0.00721752	-0.00463006	0.0128417	-0.0494485	-0.00730947	-0.0017634	-0.0479811	0.0458603	0.0795726	0.0949724	0.0165823	0.0396909	0.0246616
543	0.0418503	-0.224344	-0.0929833	0.0535477	-0.0958985	-0.011633	0.0111288	-0.0324938	-0.0441719	-0.013158	-0.0326597	0.019478	0.0632892	-0.0596599	-0.0368658	-0.00308489	-0.075777	0.0451985	-0.0387618	0.0206481	0.0187787	-0.0750175	-0.00615655	-0.0106083	0.047156	0.0360044	-0.0182356	-0.0336003	-0.00439173	-0.0515149	-0.0144986	0.0187725	0.0196493	-0.0315676	0.00919129	-0.031448	0.0309903	-0.0721825	0.0488151	-0.00541684	-0.000925527	0.0474537	-0.0266987	-0.0567513	-0.0171971	0.144144	0.00102383	-0.101795	0.0756138
544	0.0185885	-0.113202	-0.0442554	-0.0915618	0.0103925	-0.0907271	-0.0343071	0.0103927	0.0278355	0.0357066	-0.0386683	-0.0286814	-0.0366406	-0.0535826	0.126059	0.0167113	0.0739497	-0.0342842	0.070796	0.0263536	0.0649756	-0.0690984	-0.0256509	-0.0510388	-0.00041035	-0.0384801	-0.128286	-0.0186233	0.0729385	-0.00519967	0.0198686	0.119767	-0.0313248	-0.0404634	0.0221721	-0.00938191	-2.45528e-07	-0.0111312	0.0146692	0.0574948	0.0145269	0.0253299	0.000435359	-0.0565738	-0.107573	0.018258	-0.0223204	-0.0656255	-0.0597267
545	-0.0233121	-0.094514	0.000439756	0.0659047	-0.0301507	-0.0857424	0.151046	-0.0559807	0.00828957	-0.089112	-0.065417	-0.109803	-0.055838	-0.0346313	0.015756	0.0218918	-0.0773117	0.0317727	0.0931075	0.0415837	-0.000365333	-0.0367137	-0.0358117	-0.00416309	0.0106082	0.0166679	0.0386188	0.0174068	-0.0856717	0.00883339	-0.0262674	-0.109807	0.0300447	-0.0403659	0.0138979	-0.0147537	0.120357	-0.0347745	0.02825	-0.0217953	-0.0203014	0.0175578	0.0222316	-0.0485153	0.0348603	-0.0401274	0.0162112	-0.0558518	0.0843027
546	0.0759213	-0.0225976	-0.120508	-0.0489837	-0.0749976	-0.00643562	0.0574588	-0.0717759	0.0857411	-0.106846	-0.0779731	0.0745588	0.0754674	-0.0632477	-0.0306819	-0.0104653	0.0621704	0.101487	0.0163512	-0.00136394	0.0111942	-0.0195013	0.0050609	0.0113319	0.0386283	-0.194716	0.0230037	0.0374727	0.0218508	-0.00644155	0.0370152	-0.096884	0.0945794	-0.0286533	-0.0176273	-0.0669498	-0.016968	-0.00719286	0.0225095	-0.0562236	0.0559393	0.0137908	-0.0450769	0.0492138	0.0640042	0.251732	-0.0239666	-0.00276506	0.00131446
547	-0.025179	0.0124453	-0.050722	-0.00676924	-0.0813263	-0.0506571	-0.0650386	-0.06481	-0.0762352	0.142384	-0.029618	0.0468834	0.0386344	-0.0589846	0.00827206	-0.0408264	-0.0421966	-0.00315462	0.0124716	-0.0542488	-0.0677608	0.00347705	0.0131261	-0.0206114	0.0963432	0.274493	-0.101678	-0.0436209	0.0245521	0.060135	0.0449491	0.0745456	0.0110902	0.0179269	0.0536588	-0.0114355	-0.0593491	-0.0417139	0.088378	0.0697382	-0.0546178	-0.0132083	0.0464882	-0.0333966	-0.157036	-0.0971654	0.0247691	-0.140254	-0.0696448
548	-0.0160268	-0.0149909	-0.0392887	0.022371	0.00482086	-0.0381405	-0.00875755	0.00273328	-0.0272498	0.0172915	-0.0550276	-0.0534399	-0.0186729	-0.0421462	-0.0332623	-0.00798567	-0.0491124	-0.000701707	0.0208006	0.0181727	0.0113474	-0.0198666	0.00347446	0.028703	-0.00815481	-0.0167403	-0.0492257	-0.0262786	0.00908895	0.00165669	-0.0158287	0.0547506	-0.0160401	-0.0805206	-0.0154644	-0.0141682	0.023403	-0.0186657	-0.0232096	0.0139721	-0.0338737	0.00305046	-0.00209706	-0.00611175	-0.00604167	-0.040632	0.00887424	-0.0116189	-0.00491392
549	-0.0835163	0.0574256	0.133231	-0.211234	0.0258491	-0.021551	0.0549032	0.0394195	0.0289432	-0.106213	-0.102182	0.0772023	0.0299391	-0.0192866	0.0311142	0.0246065	0.109529	-0.0637343	-0.0623847	-0.135183	-0.0489506	0.0204551	0.0552228	0.0415464	-0.0177784	-0.148188	-0.0514047	-0.0630756	0.0164561	0.0543258	0.0168553	-0.15991	0.109783	-0.0154075	0.0638254	0.0106072	-0.0146938	0.017157	0.011541	-0.0738734	0.00991976	-0.0419436	-0.0589678	0.0663726	0.108628	-0.0275505	-0.0271123	-0.038824	-0.0063004
550	-0.0141804	-0.0406758	0.0232628	0.0150136	0.0243894	-0.106169	0.0253602	-0.0425936	-0.0498666	0.00178802	-0.0288376	-0.11243	-0.113231	0.0332522	0.0521116	-0.00872368	-0.102657	-0.01808	0.110758	0.0436601	-0.0238473	0.016517	-0.0981991	-0.0395968	-0.0111263	0.109911	-0.0123355	0.0153538	-0.149388	-0.0222032	0.0329914	0.034136	0.0197174	-0.038479	-0.0218934	0.0149844	0.181474	-0.0672782	-0.0574665	0.0190627	-0.0429558	0.00508385	-0.0248122	0.0659612	-0.0346173	-0.140945	0.0392292	-0.0933946	0.057024
551	-0.0407064	0.250041	-0.0709078	-0.131883	0.0990361	0.0126923	-0.0795491	0.0327637	0.0396741	-0.160062	0.0701177	-0.0588134	0.0950047	-0.0682226	0.106959	-0.0183161	0.10159	-0.0328064	0.0567862	0.00495891	0.0771546	-0.046903	0.00201481	0.024134	0.130532	-0.00506733	-0.154249	-0.132616	0.000116768	0.0740281	-0.0361997	-0.204846	0.0580513	-0.036623	0.000969767	-0.0393148	-0.0545171	-0.0324305	0.0811351	-0.0356774	-0.00475946	0.0366768	-0.0636551	-0.035864	-0.0373761	0.101243	-0.0312773	-0.058471	-0.0401143
552	-0.0578263	-0.231755	0.0182938	-0.0442644	-0.0820038	0.00835605	0.0466427	-0.0606652	0.0263813	-0.00185506	-0.0401003	0.110447	0.0529058	0.0410837	-0.0473967	0.032231	-0.0643614	0.105654	0.0423362	-0.00755786	-0.0914646	0.025994	0.0265532	0.00166902	-0.0441519	-0.000943123	0.143365	-0.064664	0.117386	-0.0901823	0.0594909	0.0315431	-0.00014249	0.0303143	0.0714369	-0.00957218	0.00133437	-0.0261852	0.0279225	0.0328912	0.073652	-0.0682963	-0.0281419	0.0272128	-0.0227009	0.127407	-0.0849793	0.127627	0.0430831
553	-0.0188714	-0.0875043	-0.0319438	-0.30146	0.0409398	-0.0223248	-0.0982861	-0.0449566	-0.0588254	-0.0902361	-0.114993	-0.136247	-0.0164546	0.0125749	-0.0169101	0.00566432	-0.0433613	0.0385366	0.0464863	-0.107905	-0.0593746	-0.00424667	-0.0607536	-0.0127824	0.0637272	-0.18638	-0.104197	-0.126447	0.0763313	0.0227011	0.0297413	-0.0399141	-0.00281722	-0.0271866	0.0383721	0.0277293	-0.0123848	-0.00939361	0.0276989	0.00114907	0.0145769	0.0381264	-0.0143895	0.0913462	-0.0357711	-0.0693835	-0.0977265	0.0972859	-0.0284478
554	0.0267255	-0.208218	-0.103974	-0.0181587	-0.0793453	0.0144275	-0.0321593	0.00836586	-0.0271612	0.0666532	0.160159	0.0961909	-0.0836343	0.00256297	-0.0438604	0.00680729	-0.0165709	0.0650761	-0.0389453	-0.027583	0.0230244	-0.0480553	-0.0219246	0.031198	0.0024252	0.11498	-0.0292017	0.079017	0.0185319	-0.0400265	0.0414979	0.0693649	-0.0639605	0.0239844	-0.0386283	0.0119097	-0.0393396	0.00401764	0.0732988	0.0192106	0.0189691	-0.0203405	-0.126466	0.0515684	-0.0482882	-0.0756812	-0.0472721	-0.0661998	-0.0416204
555	0.0224048	-0.0810285	-0.0157811	-0.128958	-0.0534926	0.0240073	-0.0661951	0.00742074	0.0132387	0.00995449	-0.129504	0.0471026	-0.0455347	-0.00458306	-5.54723e-05	0.0202661	0.0521664	0.0456877	7.58264e-05	-0.0433735	-0.00731296	-0.0105687	0.0365027	-0.0391115	-0.0703174	-0.157044	-0.0429126	0.00811813	0.029008	0.0236257	-0.00787169	0.0995774	-0.0300305	-0.00421389	0.0393737	0.00417575	0.00354303	0.0949597	0.0346241	0.0343089	-0.00262863	0.0345931	0.00559749	-0.0200138	-0.048684	-0.0926164	0.0460794	0.0356321	-0.0666722
556	0.0049319	-0.110548	-0.00884481	-0.0466916	0.0149894	0.0444572	0.0282705	0.00855616	-0.0527931	-0.0564646	-0.106209	-0.00698663	0.0584729	-0.0124323	0.0350783	-0.0548934	0.0508164	-0.0505743	-0.0283073	-0.0325048	0.0319231	0.084425	-0.00574867	0.0369944	-0.0179375	0.0757741	-0.130082	-0.0539493	-0.0455672	-0.0643433	0.0523423	-0.0858004	-0.0918898	0.0149777	-0.00313644	0.00901071	-0.046458	-0.0206044	0.0324633	-0.0254205	0.0204701	0.0532333	0.0397183	0.0213645	0.0673226	-0.127613	-0.0350219	-0.0960216	0.0073471
557	0.0359523	-0.215161	-0.104268	-0.0225004	-0.0457668	0.185942	0.0372228	0.101698	0.0639976	-0.051826	-0.107433	0.105396	-0.0503758	0.0702359	-0.0276315	0.0195192	-0.0434748	0.0699556	-0.0505048	-0.0028811	-0.0548234	0.103944	0.0259273	-0.0229599	0.0247886	-0.186646	0.043946	0.0405633	0.11854	-0.039546	-0.049366	0.0404165	0.0183288	0.0636637	0.00744546	-0.0137698	0.0211684	0.00651812	-0.0393067	-0.046878	0.0262939	0.0191745	0.00510952	-0.0311015	0.119669	0.062854	0.0192459	0.0856504	0.0260888
558	0.0525167	-0.0761288	-0.0365158	-0.00477695	-0.0638459	-0.063025	0.0195159	-0.0567658	0.0133288	-0.034478	-0.0774221	0.077478	-0.00958094	0.00686726	-0.00575877	-0.0434022	-0.0244671	-0.0603498	-0.00950068	-0.0106633	-0.0059369	-0.0120545	-0.00279602	0.0145957	-0.00857814	0.0683714	0.0145708	0.0462464	0.0794264	-0.0196093	-0.0472324	-0.00436808	-0.00772159	-0.00135747	-0.0240325	-0.0245161	-0.00747833	-0.043931	0.0541312	0.00488052	0.0293245	-0.0363195	0.00243662	-0.0152514	0.078523	-0.0607249	-0.0603118	0.0383346	0.0211009
559	0.0206535	-0.139861	-0.0441538	-0.035319	0.0137269	0.0309715	0.058884	0.0299501	0.0322479	-0.0131665	-0.0489594	0.0463829	-0.0679128	-0.0165468	-0.0191537	-0.018586	-0.0464923	0.0422246	-0.00945267	-0.0183216	-0.0393603	0.0423234	-0.0179264	-0.0309308	-0.0156896	-0.0296823	-0.0636703	-0.00772246	0.0223567	-0.0410784	-0.0368622	0.00899792	0.00185488	-0.0106483	-0.000448844	-0.00481024	0.0317888	0.0206606	-0.018249	-0.0155747	0.0227026	0.0138205	0.0182842	-0.0203487	0.000880616	0.0383731	-0.0223166	-0.0577428	-0.05603
560	0.000955171	0.0246666	-0.0178003	-0.0585078	0.00891328	-0.019332	0.0711125	-0.0233926	0.0891636	-0.100962	-0.0651827	-0.0107119	-0.0518817	0.00720551	-0.0181827	-0.0196473	-0.0452652	-0.0155727	-0.0684956	-0.0333571	0.0126816	0.0389086	-0.025766	-0.0391876	0.0249299	-0.192544	0.0577287	0.100631	-0.00970953	0.0416155	0.00137572	-0.0181081	-0.00164238	0.0363884	-0.00418918	-0.00905105	0.145685	0.0360148	-0.0627193	0.0403603	0.00194394	-0.0176419	0.0830205	0.121053	0.0724526	-0.0170149	-0.0251105	-0.00995406	-0.00402689
561	0.0571184	-0.257864	-0.0728661	-0.0515494	-0.107005	0.0558123	0.00692443	0.0469584	0.00794126	0.0319236	-0.0259643	0.158238	0.0479407	-0.0245781	-0.075918	-0.0148659	0.0295237	0.109502	-0.0103753	-0.000868867	0.011188	-0.0569607	0.0327567	-0.033239	0.0590839	-0.0679582	0.0226373	0.0257945	0.135161	-0.0895927	-0.0236998	0.089459	-0.00959814	0.0212131	0.107121	-0.026046	-0.0428966	-0.0133615	-0.0746813	-0.013348	0.0179924	-0.00922763	-0.0824207	-0.0148482	-0.0650191	0.237856	-0.00490871	0.0731356	0.0962725
562	-0.00354226	-0.160596	-0.0667239	-0.110179	-0.0339603	-0.0677481	-0.0413673	0.0157618	0.00309517	0.0312303	-0.140457	-0.0786362	-0.0645837	0.0625251	0.127947	0.02373	-0.00593252	0.0119622	0.0217386	0.00323324	-0.0197801	0.0413356	-0.0185748	-0.0285995	-0.0825533	-0.33136	-0.0186571	0.0834992	0.0171716	-0.0141163	-0.0039417	0.108803	-0.0234663	-0.0156537	-0.00223679	-0.0170454	0.0535123	0.0172124	-0.0495658	0.0515618	-0.013365	0.0454817	-0.0181632	0.0500763	-0.00335253	0.0610941	0.0137461	-0.0037537	0.00553867
563	-0.03088	0.033354	0.193701	-0.105498	-0.0250961	-0.0548105	0.034242	0.0142138	0.0255871	0.0313609	-0.176403	0.0219707	-0.0536239	0.0484978	0.00843556	0.0139242	0.0176476	-0.00726078	-0.0235161	-0.0464467	-0.0170755	0.0449777	0.0584257	-0.0265667	-0.051896	-0.106329	0.101631	0.0285303	0.0299207	-0.0352687	-0.0737651	-0.000530264	0.000636011	0.0765805	0.0333541	-0.00208005	0.0695704	-0.00358606	-0.0831434	-0.0311788	-0.0397812	-0.0691224	-0.0496693	0.0569296	0.0457672	-0.168702	0.00576749	0.0136426	0.0243224
564	-0.00789983	-0.0695383	0.0130382	0.100635	0.0895487	0.0227104	0.0191644	-0.0214093	0.0396122	-0.0937187	-0.0168964	0.00458851	-0.0444203	-0.0803106	-0.0358277	-0.00363732	-0.00562364	-0.00789884	-0.0315227	-0.00122336	0.0465548	-0.079992	0.0435707	0.037804	-0.0125373	-0.0684651	-0.000875479	-0.0658004	0.0643463	-0.0617071	-0.0713264	-0.0518545	0.0132735	0.00543752	0.0117308	-0.0253293	-0.0366091	0.0174862	0.0221513	0.0351303	-0.00848713	0.0572609	-0.0151812	-0.0472475	0.0130133	-0.00300983	0.0710262	-0.0113011	-0.0215786
565	0.0317214	-0.10918	0.0363326	0.108549	0.000272519	-0.0653656	-0.12186	-0.0799725	-0.012327	-0.0240735	0.02143	-0.0475143	0.0525783	0.00878336	0.0470802	-0.0136708	0.00802861	0.022608	-0.0457595	-0.00236963	0.0679295	-0.0158458	-0.0331913	0.00335694	-0.0594523	-0.100624	0.0702423	0.00232668	0.0334446	0.00856288	0.0485806	0.0624985	0.0971588	0.0447189	-0.0617228	-0.0245023	0.0847011	-0.0667575	0.146602	0.0127579	-0.00233295	0.0589601	-0.115845	0.00964557	-0.0857237	0.0876547	0.019675	-0.0217517	0.00220075
566	0.0839481	-0.263885	-0.140222	0.144192	-0.109928	0.0446417	-0.0202181	-0.00712597	0.0245386	0.0885146	-0.0648348	0.12413	0.0434854	0.0619132	-0.0570799	0.0027838	-0.114419	0.102154	-0.109017	0.0260109	-0.00830951	-0.016915	-0.00887335	0.0528552	-0.0248081	0.0650744	-0.0132369	-0.0104004	0.034384	-0.0175063	0.0738755	0.168625	0.0276052	0.0373364	0.049234	-0.00757378	0.0787238	-0.00699386	-0.0165195	0.0163663	-0.0177611	0.0578183	-0.0413849	-0.0671033	0.0299868	0.15709	0.0626865	0.0307562	0.143777
567	-0.0442478	0.106874	-0.012786	-0.0693287	-0.0214259	-0.105157	-0.0852574	-0.0585942	-0.0758713	0.094838	-0.0154415	-0.0198499	0.0149882	-0.0800866	-0.0432098	-0.0304219	-0.0865948	-0.0413805	0.139033	-0.0296858	0.00770091	-0.0674992	-0.01493	0.00933434	-0.0294534	0.148437	-0.0435288	0.0230004	-0.0871664	0.0786557	0.0191557	-0.0674882	-0.0599087	0.0165478	-0.092771	-0.0362363	-0.0493079	-0.106162	-0.00217318	0.0144463	-0.0481727	-0.0323632	-0.112843	0.0170782	-0.161321	-0.221578	-0.0479571	-0.109924	-0.0148429
568	-0.00574782	-0.046174	0.0209637	-0.00768602	-0.0413628	0.0525583	-0.00200637	-0.1549	-0.0437439	0.0759209	-0.0349695	-0.0872186	-0.0494802	0.0795803	-0.0842981	-0.0409362	-0.0444888	0.0816216	-0.0132055	-0.0543001	-0.128534	0.064424	-0.0982868	-0.0156688	-0.0112772	0.0770284	0.138549	-0.053869	-0.0471596	-0.0547338	0.0685054	0.0801469	-0.0630704	0.0515901	0.0426552	0.0124184	-0.0377512	-0.0112233	0.0322081	0.0483477	-0.0150565	-0.0216291	-0.0230309	0.0713175	-0.0255616	-0.076733	-0.0164213	0.193199	-0.00590429
569	-0.00423277	-0.131092	0.0179654	-0.0710114	-0.0044462	0.0451831	0.0354017	-0.024144	0.0526743	-0.130293	-0.0335021	-0.138441	0.0296283	0.00236925	0.0207647	0.0237221	-0.0779782	0.0754631	0.0377635	0.0267626	-0.0954864	-0.0180871	0.0988961	-0.0380163	0.0673144	-0.157662	0.0392192	-0.087133	0.132596	-0.137366	-0.0539459	-0.111567	-0.042729	-0.0360652	0.0320814	-0.00351623	0.0388374	-0.079786	0.0150816	-0.0417346	0.0473103	-0.0963077	0.00103323	-0.0320125	-0.0376876	0.0288369	-0.0240992	0.0305234	0.0181487
570	0.0415553	0.0751679	-0.0415342	-0.0854707	0.0325523	0.0618052	-0.0739749	-0.0231787	0.00137643	0.00690885	0.0912599	-0.0623483	0.101981	-0.0645846	-0.0989239	-0.013734	-0.107569	-0.0151301	-0.00776167	-0.0420741	-0.0659827	0.0604944	-0.0799047	-0.0171712	0.169653	0.11347	0.0412782	-0.185923	0.0658085	-0.0580962	0.0572163	-0.00442121	0.0169784	-0.0333229	0.00196966	-0.0174478	-0.0264081	-0.0650997	0.110226	0.000608181	-0.00858919	-0.0535247	0.0145776	0.00240988	0.128494	-0.00759442	-0.0743697	0.0106876	-0.079721
571	0.0169869	0.0189165	0.00023576	-0.0941848	-0.039294	-0.043597	0.0218104	-0.129426	-0.0204933	0.078203	-0.0208252	0.0639083	0.0886565	-0.0584905	0.0410365	-0.0192531	0.0473598	0.00238723	0.043905	-0.0345133	-0.0436014	-0.116178	0.122936	0.0227429	-0.00593641	-0.0662306	0.048258	0.0589662	0.00755785	0.0102697	-0.0567815	0.0139099	-0.0741172	-0.0564284	-0.0193686	-0.0247173	-0.0752468	-0.0277696	0.0140769	0.0516174	0.010991	-0.0666142	-0.0626051	-0.120373	-0.00375861	-0.0387084	0.0765104	-0.137294	0.0333574
572	0.00669875	-0.147347	-0.125144	-0.104964	-0.0859086	0.0892549	0.0359216	0.0583775	-0.0183508	-0.0100644	-0.19355	0.148315	-0.00939332	-0.0525594	0.0332649	0.0251871	0.0862849	0.0400296	-0.153182	-0.0533031	-0.00897234	-0.0299949	0.0390564	-0.000308537	0.00692334	-0.185395	-0.0783672	0.0485545	0.109021	-0.0122893	0.0213967	0.00687033	0.0085185	0.0280117	0.0553695	-0.0338744	0.019299	0.109042	0.0066314	-0.0308445	0.0420278	0.0398765	-0.0249922	-0.0795331	-0.0910735	0.186996	-0.0230173	-0.0391466	-0.0123578
573	-0.0732741	-0.0530275	-0.0132935	0.046177	-0.0278041	-0.0652034	0.00290431	0.034004	-0.0303985	0.00577616	-0.0455204	-0.00448666	-0.0582742	-0.00807535	-0.0269587	0.00732448	-0.0369244	0.000312485	-0.056213	-0.0069562	0.0202146	-0.0344075	0.0224326	-0.0195023	0.0265157	-0.0610056	-0.0273574	0.00874888	-0.052138	-0.00850322	0.0133164	0.00485189	-0.00344071	-0.00457213	0.0222828	0.0212965	0.00976986	-0.0263246	-0.0460993	-0.0415215	0.0106136	0.0101069	-0.0312655	0.0317001	0.00569927	-0.0623171	0.00695259	-0.0150306	-0.0592414
574	-0.00256892	-0.260659	-0.0819129	0.0744971	-0.021653	0.0551653	-0.029705	-0.0223536	-0.00172903	-0.0221066	-0.134646	-0.106051	-0.000172596	-0.0877235	-0.0221712	0.0218601	-0.122555	0.0601219	-0.0134019	0.0508788	0.0123728	-0.0569672	0.0365029	-0.0368898	-0.00607281	-0.175907	-0.107401	0.0948795	-0.0477947	-0.0192727	0.0113249	0.0642563	-0.0355081	-0.0399006	0.0319192	-0.0425702	0.0850815	-0.0503146	-0.129675	-0.049544	-0.0234642	0.0543586	-0.0480273	-0.0811743	-0.0747435	0.0711022	0.0244978	-0.105403	0.08219
575	-0.0013445	-0.253369	-0.0776533	0.0571618	-0.045787	0.0416048	-0.0360548	-0.00164979	-0.00205306	-0.0863006	-0.121883	-0.11313	0.0760469	-0.015708	-0.0120136	-0.0265452	-0.148027	-0.00909822	-0.0902734	-0.035627	-0.00014295	-0.0406279	-0.0259724	0.0143058	0.0885773	-0.0347508	-0.0371262	-0.0568307	-0.0364772	-0.0540055	0.0971061	-0.0994808	-0.0235728	-0.0473855	0.0544547	-0.0197511	-0.0146658	-0.0945659	0.068177	-0.0219175	-0.0125302	0.00656082	-0.0427321	-0.0560898	0.0427642	0.0536679	-0.0395711	-0.0358757	0.0892304
576	-0.021795	-0.250301	0.0320858	-0.0370969	-0.142515	0.00836489	0.0371714	0.0798746	0.0626304	0.0288226	-0.180823	0.272552	0.0437248	0.0170157	-0.0543533	0.0860879	-0.0381471	0.0860789	-0.161777	-0.0720949	-0.0310969	-0.0341388	0.0593235	0.0231507	0.0239301	-0.163897	0.0528177	0.0386351	0.0930182	-0.0954865	0.0312981	0.0211795	-0.00415071	0.0264161	0.0646121	0.0154213	-0.0645141	0.0329794	0.0225982	-0.0412739	0.033746	-0.0276211	-0.104223	-0.0638231	-0.0165691	0.0991636	0.0349015	0.0157767	0.0594636
577	-0.0395925	-0.249661	0.0748339	0.00116979	-0.129443	-0.10419	-0.0375721	0.000403851	-0.0636805	0.0377296	-0.00556383	0.136291	0.0103617	0.0820061	0.00795473	0.0397192	-0.0202351	-0.0275982	-0.140065	-0.0558642	-0.0297236	-0.0143238	0.00793008	0.0307286	-0.0940743	0.0326194	0.145206	0.0776001	0.0339109	-0.0797236	0.0227368	-0.0257529	0.0713399	0.0393445	0.0304783	0.0334853	0.014575	-0.0481579	-0.0531807	-0.0350606	0.0185883	0.0398058	-0.0456985	0.0223026	-0.188932	0.0666072	0.0914203	0.0237798	0.0928564
578	-0.0683764	0.0134307	-0.0503865	0.12273	0.0709752	0.0262454	-0.067621	-0.0996016	-0.0248934	-0.0565301	-0.0359243	-0.18425	0.0523452	-0.0762591	-0.0411937	-0.0431644	-0.0183934	-0.018846	0.0222442	0.00785459	0.00582165	-0.0328207	-0.0364307	0.0550568	0.126776	0.181414	-0.0413191	-0.0373793	-0.113476	0.0594069	0.0228083	-0.140757	0.0402486	-0.0361181	-0.0157403	-0.0610939	-0.0201211	-0.117753	0.0717754	-0.0467929	-0.0587548	0.0563749	-0.0516267	-0.0917445	-0.0591865	-0.135868	0.0246679	-0.12825	0.00795644
579	-0.00155927	-0.115373	-0.058142	0.025731	-0.0609534	-0.0115938	0.0937677	0.0401309	-0.0174326	-0.0677295	-0.111381	-0.059333	-0.0418486	0.0146157	0.00876952	-0.0330827	-0.146178	0.0949195	0.0153466	0.0275236	-0.0306322	-0.0514084	-0.0493206	-0.00480328	-0.00256573	-0.028251	-0.000748759	0.0190993	-0.0805647	0.0077828	0.0103576	-0.089968	0.0421011	-0.0507204	-0.0268134	-0.0279319	0.0452735	-0.0187803	0.060349	-0.00485163	-0.025158	-0.0244523	-0.0158693	0.0161915	0.107552	0.167811	-0.0343202	-0.0295724	0.0144917
580	-0.0373963	-0.00537873	0.00877816	0.121797	-0.0381376	-0.0578264	0.008334	0.0144244	-0.0135322	-0.00718118	0.0118956	-0.0285073	-0.0238696	0.0270723	-0.000629	0.0423261	-0.00762433	-0.0160995	-0.0339318	0.00360983	0.00906522	-0.0458297	0.0465346	0.0322937	0.0252543	-0.018963	0.0792297	-0.0413768	-0.0032363	-0.065869	-0.0299392	-0.0181757	-0.0146118	-0.0293024	-0.0110111	-0.017397	-0.0465689	-0.00667269	0.0196889	0.03848	-0.00585486	-0.00470244	-0.0304493	-0.00852798	-0.0307206	-0.0451366	-0.0393627	-0.0178115	-0.0512522
581	-0.0144312	-0.0305092	-0.148071	-0.102429	0.042105	-0.0826739	-0.0915027	-0.0565524	0.0478595	0.0291883	-0.0198815	0.0136306	0.023625	-0.0390736	0.0199899	-0.00725428	-0.0194471	-0.0448298	0.0915014	-0.0325602	-0.000468127	0.0114104	-0.0588038	-0.0200323	-0.012782	0.0255409	-0.0815658	0.00416768	0.051533	0.0643738	-0.0476578	0.0417077	-0.0020051	-0.0223715	-0.0357616	-0.0359329	-0.0403613	-0.0677276	0.109602	0.0190835	-0.00838948	0.0463171	-0.0853405	-0.03458	-0.113582	0.0829453	-0.0838266	0.0564004	-0.0600164
582	-0.088148	-0.158325	-0.0371311	0.0890024	0.0477074	-0.00820642	0.129877	0.00979648	0.0884193	-0.091104	-0.0622467	0.127813	-0.0313998	-0.0198843	-0.131721	0.0320942	-0.158397	0.039192	-0.0246734	-0.0146981	-0.0519911	0.127035	-0.0213681	0.050296	-0.0220556	0.0457755	0.0183294	-0.0147951	-0.0470609	-0.00575354	-0.0223917	-0.00375113	0.0444208	-0.00283872	0.00552258	-0.036949	0.0640328	0.00281287	-0.0571825	-0.0195617	-0.0318307	0.0686876	-0.0563015	0.0585671	0.0217826	-0.0931432	0.0683643	-0.0031758	0.0333987
583	-0.0656548	-0.154588	-0.00763382	0.0303381	-0.0364672	0.166001	-0.0720135	-0.0203573	-0.0148715	-0.062209	-0.117066	0.0305294	0.125859	-0.00904483	-0.0398434	-0.0155729	-0.0475526	0.00133149	-0.196022	-0.0531088	0.00344565	0.0337949	0.0901583	0.053106	0.0350438	-0.131166	0.00371122	0.000582147	0.0638763	-0.0969505	0.00882079	0.0123045	-0.00866371	0.0275308	0.0898328	-0.0202587	-0.0956343	-0.0991631	-0.0952152	-0.033508	0.00890076	-0.0149558	-0.0564306	-0.0620172	-0.0913461	0.00716106	-0.011323	0.0826589	0.0318292
584	0.0488272	-0.136549	-0.0949351	-0.2764	-2.99224e-05	0.0452565	-0.0915157	-0.0157567	0.0633668	-0.0837397	-0.0516395	-0.0354108	0.0161704	0.0124946	-0.0273158	-0.0194365	-0.0274812	0.00537482	-0.000295431	-0.0747115	-0.0390742	0.00400974	-0.0725561	-0.0100471	0.10275	-0.147691	-0.0498206	-0.0427225	0.0483432	0.000279953	0.0178937	-0.0231431	-0.0326875	-0.00739811	0.0422879	-0.0147956	-0.056887	-0.00566486	0.00710422	0.000360233	0.0282212	0.0312281	-0.0430391	-0.0402992	-0.0383714	0.105222	-0.0172563	0.0181244	0.0409893
585	0.0675585	-0.163813	-0.0251932	-0.283245	-0.0487699	-0.0378673	-0.0809701	-0.0215368	-0.0445883	-0.0134631	-0.0862755	0.04387	0.0235491	0.0388154	-0.01108	0.00372746	-0.0343464	0.017874	0.0353676	-0.0531572	-0.0236372	-0.0312685	-0.0471856	-0.0193005	-0.00912405	-0.0893694	-0.0894188	0.0239881	0.0197154	-0.0133794	0.025118	0.055616	-0.0225222	0.0258902	0.0562588	0.00353076	-0.00448	0.00333639	-0.0300425	0.00987332	0.0256072	0.052598	-0.0326808	-0.00570456	-0.0952419	0.085891	-0.0272774	0.0109554	0.0769684
586	-0.0319331	-0.110352	-0.0082126	-0.19938	0.00831823	0.0539785	0.0338241	0.025322	0.0425942	-0.0873388	0.0376231	-0.00337777	-0.0159387	0.0574558	0.0939366	0.027199	0.0825404	0.0308898	-0.043579	-0.018482	-0.0177311	-0.00480466	-0.00776802	-0.0250825	-0.043358	-0.282621	0.027194	-0.00258801	0.133896	0.00311894	-0.088179	-0.0544609	-0.0567672	0.032068	0.0301221	0.00619177	-0.0276627	0.0680844	0.0739227	-0.0117686	0.0456139	-0.0252228	-0.0159273	-0.0531798	0.0300334	0.147811	-0.0550777	0.101085	-0.0471903
587	0.00180456	-0.277634	0.0719508	-0.0868467	-0.0618577	0.0235888	-0.0570036	-0.00334844	0.0379874	-0.0155703	-0.183994	0.0299282	-0.0681562	0.0363301	0.105529	0.0458941	0.0621145	-0.0172947	-0.051228	-0.0207262	-0.0490684	0.0320458	0.00762687	-0.0203552	-0.0737582	-0.14558	0.00161428	-0.0236166	0.127366	0.000842187	-0.00658137	0.0628031	0.0691824	0.0114235	0.115104	0.0112236	0.060448	-0.0168609	-0.0517499	-0.0086979	-0.0116746	0.0152214	-0.0291756	0.0369241	-0.0305252	-0.0957555	0.0419331	0.00282273	0.0178111
588	-0.0757981	0.162627	-0.0481352	-0.0510975	-0.0142756	-0.116944	-0.102228	-0.0479735	-0.0604872	-0.0562271	-0.039989	-0.0473677	0.0428049	-0.0920701	-0.0524371	-0.00963045	-0.0306196	-0.0442888	0.0725357	-0.0356222	-0.0381631	-0.0845671	-0.0261333	0.0194583	0.0442868	0.0566875	-0.0510159	-0.0720127	-0.0624479	0.0198919	0.0470932	-0.119365	-0.0148835	-0.0616302	-0.0618523	-0.022768	-0.0857877	-0.106055	0.0930142	-0.0315177	-0.0465941	-0.0178694	-0.0641454	0.0518284	-0.104531	-0.16901	-0.0573581	-0.0272491	-0.0475017
589	-0.0123946	-0.209513	-0.0854509	0.00858097	-0.10572	0.0251938	-0.0520192	0.0149921	-0.0745301	0.0872165	-0.0100281	0.0461792	0.0625237	-0.0234246	-0.0271683	-0.0339663	-0.112551	-0.0377626	-0.079435	0.00328349	-0.00886665	0.00752173	0.0301973	-0.00929354	-0.0192672	0.101283	-0.0428323	-0.0575514	-0.058726	-0.00299703	0.0397305	0.0666941	-0.0450432	0.00686808	-0.0314027	-0.0296793	0.023671	-0.0959229	-0.0858028	-0.014638	0.00410957	0.0154353	-0.105343	-0.0223804	-0.142753	-0.0101506	-0.000491396	-0.0810458	0.12023
590	-0.0346168	-0.0949767	-0.135599	-0.0402735	-0.0361636	0.0766623	0.0654378	-0.0714646	0.0456174	0.022892	-0.112164	-0.00487787	-0.0231969	-0.104805	-0.167348	-0.0498872	-0.0812612	0.0682437	-0.121987	-0.0621469	-0.00891707	-0.053014	0.027747	0.0330178	0.120126	-0.0121182	-0.101942	0.0432129	0.00485461	-0.0767363	-0.0686556	0.0993758	-0.0687133	-0.0094131	0.0396267	-0.0367349	0.0331113	-0.03473	0.0527012	-0.00528933	-0.03665	-0.0174687	0.063401	-0.147075	0.158319	-0.108759	0.0166589	0.0435825	-0.00879592
591	-0.0170601	-0.167871	-0.0827218	-0.0523915	-0.144902	0.0398335	0.125335	-0.0197668	0.0216188	-0.112696	-0.116077	0.000266023	-0.0433896	-0.00278404	-0.0629479	0.0200784	-0.0428042	0.0382161	-0.117252	-0.0782481	-0.0555163	0.0367455	0.0023745	0.0137768	0.0191645	-0.0141874	0.0240713	-0.105598	0.115481	0.00614228	-0.016175	-0.0770123	-0.0252833	-0.0320801	0.0282341	0.00802999	0.00267355	-0.0277125	0.0203614	-0.0478767	0.0185392	-0.0285318	0.101051	-0.00861237	-0.00945081	0.0166803	-0.0688357	0.122781	0.0524704
592	0.0160985	-0.0448042	-0.122186	-0.15898	-0.0704011	-0.0858789	-0.0893907	-0.0537802	0.0671879	-0.031748	-0.044635	0.00817887	0.0875683	0.0329251	0.00368255	-0.0344995	-0.066827	0.129664	0.0405002	-0.0460099	-0.00595257	-0.0570511	-0.0473752	-0.0076118	0.110482	0.00925671	-0.0246885	0.0171764	0.0167479	-0.005098	0.0351532	-0.0779843	0.0783616	-0.0261909	0.0113068	-0.0494245	0.016653	-0.074363	0.198182	0.0240071	-0.00568548	-0.00429396	-0.101425	-0.0382211	0.0700549	0.167607	-0.0273573	-0.0398006	-0.0138073
593	0.014247	-0.249514	-0.0652833	0.0869696	-0.0749884	-0.0161968	-0.0587596	0.0699594	-0.0381879	-0.0306465	-0.0655604	0.048102	-0.000114479	-0.0128303	-0.0278117	0.00910139	-0.0952739	-0.0960291	-0.101397	-0.0644535	0.0121655	-0.050527	-0.0343127	0.00564915	-0.0806618	0.00458148	-0.0567197	-0.0849279	-0.0224314	-0.0108408	0.0337224	-0.00112576	-0.0893058	-0.00570711	-0.0174815	-0.0239092	-0.0627162	-0.05435	-0.0108278	0.0165602	-0.0188463	-0.0136377	-0.0415762	-0.0327151	-0.0842784	-0.0166773	-0.00152681	0.0723335	0.154936
594	-0.0576936	-0.0799391	-0.109238	-0.0750771	-0.0423262	0.0623413	0.0448929	0.0762347	0.0389424	-0.141851	-0.0623732	-0.0534948	0.0206441	-0.0713588	-0.0537505	-0.0190928	0.0673487	0.00823551	-0.0170643	0.0411768	-0.0243464	-0.0660719	0.0426569	0.0431726	0.0657615	-0.157161	-0.135319	-0.0263634	-0.0176261	0.0265151	-0.0319359	-0.106293	-0.0455648	-0.109495	0.0185451	-0.0115737	-0.0655902	-0.0224143	-0.0645019	-0.0746848	0.020568	-0.0409842	-0.0300102	-0.0920943	0.0128371	0.059705	-0.0371239	-0.0638059	0.094988
595	-0.0704482	-0.0927062	-0.0316556	-0.162799	-0.0893207	0.0672037	0.0350578	0.0734505	0.0186262	-0.0271327	-0.0534178	0.0581848	-0.118074	0.00222161	-0.0499757	0.0104998	-0.0384332	-0.008395	-0.17847	-0.1118	-0.0815772	0.0318427	-0.018142	-0.0509872	0.0352036	-0.146933	0.0314849	-0.0152082	0.0508301	-0.0126141	0.0433587	-0.0634413	-0.00704791	-0.0145018	0.0274072	0.0105929	0.00130107	0.0744232	-0.0678011	-0.0747738	0.041142	-0.0715445	-0.0838753	0.00344814	0.0280785	0.0402907	-0.0469074	-0.0148891	-0.0498977
596	-0.0103355	-0.127903	-0.0517796	-0.204938	-0.0436041	0.0233349	-0.0160389	-0.0294484	-0.0696041	-0.0626697	-0.00553682	-0.0572308	-0.0142874	0.0138588	-0.0177582	0.0224855	-0.0233406	0.0447295	0.00860885	-0.0724387	-0.0756906	0.0178325	-0.0266611	-0.00449263	0.0648371	-0.122858	-0.0319551	-0.0940061	0.0373125	-0.0513323	-0.00414139	-0.0268643	-0.0216334	-0.0333304	0.048293	0.01642	-0.0431697	0.0430113	0.0208634	0.00830969	0.0692334	0.00395116	-0.00999323	0.0107546	-0.148329	0.0572426	0.00047269	-0.0534328	0.00154438
597	-0.0544168	-0.144738	-0.0583797	0.0345564	-0.0264191	-0.10429	-0.0431411	-0.121366	-0.0621067	0.0298955	0.0178215	-0.156968	-0.00767745	-0.000316498	-0.0320044	-0.0315231	-0.168985	-0.102217	0.049262	-0.0053876	0.026223	0.00947756	-0.0232415	-0.0191991	-0.118888	-0.0766819	0.0875556	0.0316328	-0.0739419	-0.0547592	-0.0145515	0.0989557	-0.0849521	-0.019427	-0.0595963	-0.0303189	0.0469211	-0.0917811	-0.162396	0.0048056	-0.0512037	-0.0106754	-0.060591	-0.0178743	-0.187351	-0.10198	-0.0094397	-0.00397025	0.0841333
598	-0.0892842	-0.0503212	-0.0373234	-0.00839369	0.028107	-0.0847881	-0.0803026	-0.165994	-0.0787489	0.0243936	0.0129861	-0.116599	-0.102467	-0.0345533	0.0855677	-0.00240894	0.131271	-0.0768489	0.0256904	-0.0798559	-0.0775862	-0.024467	-0.0495949	-0.0264379	-0.013613	0.0181478	-0.0948287	-0.12838	0.00921977	0.0368642	0.0352672	0.0506481	0.00939877	0.00219327	0.0711291	-0.0346216	-0.054308	0.0120097	0.0636763	-0.00258772	-0.00321918	0.0361004	0.0698209	0.0738307	-0.119735	-0.168408	0.0255829	0.108373	-0.0568521
599	-0.00571705	-0.00167204	-0.0869233	-0.16883	-0.0413027	-0.0600259	-0.0605996	-0.0167956	-0.0187376	-0.00985066	-0.169604	-0.0658547	0.00822592	-0.0124306	0.0846104	-0.0158874	-0.0415352	0.0824806	-0.023809	0.00320543	-0.00345422	-0.0764434	-0.0392448	-0.0614843	-0.0988451	-0.0754881	-0.0408218	0.0495328	-0.0164093	-0.0532351	0.00271642	0.0446012	-0.0217882	0.0368991	-0.0647927	-0.00617965	0.0428034	-0.0395406	-0.0186154	-0.0400892	-0.038144	-0.0134915	-0.072935	0.00863696	-0.0807784	0.0905599	-0.0677789	-0.107297	-0.0657819
600	0.11096	0.0330997	-0.0944157	0.0211783	-0.0526549	0.182338	0.0140141	0.0710639	0.0164195	0.00926207	0.0759303	-0.0217032	0.0769277	0.00015025	0.0900898	-0.0368628	-0.036378	0.0267308	-0.0131555	-0.0808597	0.0106163	0.126474	0.0462486	0.00806258	0.115624	0.0085909	-0.0686171	0.0823843	0.0261804	0.0726731	0.12273	-0.0083179	-0.0713087	-0.0193435	0.0229443	-0.012262	-0.0110496	0.0471267	0.120398	0.00738588	-0.00197626	-0.0167351	0.0264889	-0.0115887	0.0210817	-0.00328493	0.0760454	-0.0321457	-0.0387894
601	0.0929536	0.100538	0.0341084	0.172526	0.0376387	0.0989588	0.0479188	0.0587547	0.0387141	-0.0026975	0.155138	0.119295	0.0320062	0.0335443	-0.00135986	-0.00459933	0.032602	0.0853332	-0.0194066	0.00255546	-0.0242323	0.133845	0.0123836	-0.0233327	0.126015	0.078893	0.0642694	-0.128826	0.0714177	0.0202545	0.161568	0.031637	0.0859043	0.0163606	0.0186425	0.046371	-0.0230139	-0.00674852	0.0658507	0.00316103	0.054918	0.028202	0.126752	0.102371	0.14089	0.0908087	-0.0182958	0.07282	-0.045732
602	0.109845	0.188685	0.120444	-0.0430576	-0.00164709	-0.038627	-0.0801341	-0.00144445	0.0249007	0.181266	0.105907	0.101243	0.0998781	0.0131739	0.00566116	0.0557666	0.0359183	-0.0146339	0.0661105	0.018026	0.00845827	0.0473387	-0.0131328	0.0621434	0.0974158	0.0668571	-0.0224784	-0.0269608	0.0671084	-0.00724837	-0.0464561	0.228507	0.0258857	0.0152162	-0.00577791	0.0632764	-0.040171	0.00401444	0.0668571	0.0903129	0.00468386	-0.0298557	0.0601257	0.0271441	0.21603	0.00132335	-0.0271488	0.168839	-0.0539594
603	0.114183	0.239339	-0.0644867	0.0806609	0.0151897	0.0343979	0.0101433	0.011807	-0.00463185	0.0237298	-0.0463908	0.0244271	-0.110079	0.0075429	0.0479998	-0.0760699	0.153677	0.0737221	0.0959038	0.0269762	0.017597	-0.0619004	-0.00387453	0.0511154	0.0194726	-0.0757084	-0.102805	0.0899296	-0.0794949	0.146631	0.0334108	0.0935147	0.126209	0.00440186	-0.00683776	-0.011783	0.0798646	0.0804989	0.0310836	-0.0100854	-0.0395493	-0.00167911	0.0481857	-0.109596	0.185656	-0.0481641	0.0909906	0.0132396	0.0314271
604	0.0149363	-0.0861017	0.0254395	0.0373532	0.0877201	0.00310831	0.00468972	0.0110465	0.0919437	-0.0359057	0.0320911	-0.0398695	0.0110467	0.0273538	0.0214465	0.0769584	-0.0943155	0.0491905	0.0596545	0.0645023	0.0249337	-0.0378678	-0.0203917	0.00965275	0.148045	-0.049179	0.0833561	-0.0222699	0.0693131	-0.0365966	0.120134	-0.0152032	-0.0365656	0.0283857	0.153023	0.0355253	0.0229545	-0.00582839	0.0253129	0.0216836	0.0210189	0.0477563	0.0772287	-0.00202913	0.123021	-0.0710594	0.0326639	0.0803212	-0.00770188
605	0.0744915	0.151457	0.120908	0.0446191	0.0330951	-0.0325865	0.00884681	0.0581066	0.077646	0.0389513	0.00203609	0.0332658	-0.00626677	0.113793	0.0567691	0.0628057	0.0968028	0.0415038	0.129614	0.0771985	0.100007	0.0500204	-0.0128538	-0.02657	-0.0571087	-0.0880834	0.10747	0.11348	0.0252356	0.0570649	0.0475406	0.0955894	0.0154262	0.0702251	-0.0240057	0.00534768	0.0790747	0.0906009	0.00581968	0.042692	-0.000215634	0.0257194	-0.0162586	0.0017522	0.155449	0.0206063	-0.0148655	0.038122	-0.00672223
606	0.0512144	-0.000103081	0.0507388	0.217596	0.0570643	0.0278886	0.0943033	-0.00961342	0.0625738	0.0395523	0.0859673	-0.0208763	-0.00762839	0.00516918	-0.00227369	-0.0150346	-0.030731	0.0262331	0.110072	0.0858768	0.0211499	0.0183736	0.0422421	-0.0156971	-0.0155707	0.108856	0.0962897	0.0882525	-0.0376686	-0.0312401	-0.0202386	-0.0104595	-0.00017234	-0.0489272	-0.0442532	-0.0251538	0.0111274	-0.0305432	-0.0549659	0.042469	-0.00600585	-0.0305962	-0.0216638	-0.0743726	0.0335726	-0.0242558	0.0797193	0.00724194	0.0736646
607	0.0505628	0.0846533	0.00467833	0.103257	-0.00176222	0.0109597	0.00350077	0.198687	0.0329438	0.060028	0.0179332	-0.00306284	-0.051361	-0.00839003	0.00907741	-0.0458242	-0.0488384	-0.0189378	-0.0163852	0.0720886	0.0150955	0.00840919	0.0737649	0.0225756	0.0580048	0.07044	-0.0834291	0.0549028	0.0238692	-0.00518568	-0.00959827	0.00862698	-0.0363263	-0.0453842	0.0272713	-0.00976226	-0.0363026	-0.0480302	-0.0611911	-0.02904	-0.004659	0.0187791	0.0710165	-0.00542429	0.0287822	-0.0329731	-0.0137409	0.0721854	-0.00210302
608	0.0806572	-0.100057	-0.034441	0.181861	-0.0283632	0.0371208	0.0559478	0.140522	0.0422263	0.153356	-0.086833	0.162483	-0.00742958	-0.00718701	0.0051667	0.0498828	-0.0542168	0.0582199	-0.0277032	0.0524748	0.0506049	0.06921	0.0545659	-0.0181551	-0.0162712	0.0137664	-0.0283255	0.0315824	0.117249	-0.0437853	0.0333716	0.314	-0.0469832	0.0633437	0.114166	0.000172136	0.0537551	0.0754144	-0.0494992	0.0581245	0.00217135	0.0124504	0.0672265	0.0720977	0.0175691	0.0546547	-0.00698063	0.112169	0.0267248
609	0.022271	0.0271292	0.0414938	-0.0599206	0.0408002	0.0674369	0.0512432	0.126042	0.0936133	0.0127763	-0.177766	0.136395	-0.013583	-0.00228846	-0.0414828	0.125896	-0.0607577	-0.00587851	-0.0405376	0.0325028	0.0225568	0.0757752	0.00309911	0.0642268	-0.00576592	-0.0704742	0.00462819	-0.000174584	0.0567679	0.0112218	-0.062067	0.118256	0.0636672	0.0132596	0.0625387	0.0571737	0.0625107	0.11083	-0.0314329	0.0995762	-0.0116251	0.0171198	0.0462769	0.0805283	0.0964751	-0.0121206	0.00373757	0.163086	0.0487805
610	0.029388	0.13381	0.055236	0.115795	0.05654	-0.0375598	0.0638121	0.0596578	0.0631032	-0.0367406	0.0976671	-0.084706	-0.0375071	0.0301457	0.118809	-0.0356418	0.0477815	0.00450379	0.146143	0.0825068	0.037535	0.010185	0.0138291	-0.0303468	0.0233697	-0.0898037	0.0706451	0.00270922	0.00488225	0.0212167	0.0505333	-0.0153871	-0.0208681	-0.01511	-0.0241451	0.0181723	-0.00601605	0.0375396	-0.0291669	-0.0063514	0.0315784	0.00992785	0.0538524	-0.038829	0.120056	-0.125857	-0.00879753	0.00409003	-0.0470704
611	0.0849865	0.0433847	0.0442496	0.0446835	0.00162051	0.0826789	-0.0558286	0.0592379	0.0900869	0.0322313	-0.181784	-0.0964502	-0.0305507	0.0806506	0.0893193	-0.000675832	-0.0605095	-0.0510602	-0.0742133	0.0811033	0.0297641	-0.0038057	-0.0292689	-0.0675639	0.0704949	-0.173243	-0.00696764	-0.00907218	0.0300184	-0.034206	-0.00496675	0.0522846	0.0425563	0.00119062	0.0640946	-0.0231978	0.0681384	0.018515	0.0359667	-0.0165384	0.0250931	-0.00470059	-0.00900826	-0.0947473	0.0505615	0.119974	-0.0593906	0.0173473	-0.0195
612	0.0339479	0.333723	0.082148	0.157679	0.0959711	-0.0587577	0.0676799	0.0348302	0.0175729	0.00669153	0.231282	0.0252185	0.0905898	0.0408545	0.0996592	-0.0231552	0.0504342	-0.0466113	0.0724276	0.0700921	0.0557917	0.0343859	0.0875216	0.0285723	0.0301428	0.172403	0.14175	0.0753407	-0.0258278	0.0376151	-0.0225699	-0.091084	-0.00493958	-0.00856104	-0.0109349	-0.00186747	0.00216004	0.0444706	-0.0213372	0.00117707	0.000831465	-0.0456667	0.0520297	-0.129399	-0.0181287	0.0357722	0.0723607	-0.0875481	-0.0425007
613	-0.00981634	0.160176	0.0914504	0.0138191	0.0848685	-0.00872723	-0.0450721	0.021177	0.0516881	0.148663	0.0949795	-0.029908	0.0235519	-0.0102697	0.00152453	-0.00749058	-0.0506605	0.0175233	0.1661	0.00215009	-0.063827	-0.0409661	-0.0231937	-0.0180457	0.05365	0.0901583	0.106739	-0.034305	0.03586	-0.0331722	0.0956056	0.0435996	0.0657605	-0.0382712	-0.000891084	-0.0239455	-0.0246785	-0.000582811	0.0167464	0.0126293	-0.00679833	-0.00646449	0.116927	0.0600461	-0.00165639	0.00240813	-0.000228555	0.143704	-0.0766344
614	0.100808	0.185958	0.0213861	0.112871	0.125338	0.0891102	-0.0830672	0.00295817	0.0454014	0.0343112	0.141116	0.0356534	0.135329	-0.00469661	0.112852	-0.0148606	0.110448	0.0654252	0.04766	0.00276685	0.0714394	0.0285607	0.0147991	-0.0493453	0.0600795	0.0413636	0.00688942	0.0425859	0.100565	-0.00279123	0.163521	0.11282	-0.0425452	0.0312169	0.0368451	-0.00705891	-0.0235636	0.00517801	0.00234645	-0.00937318	0.0273236	0.0318052	0.00475434	0.0673742	0.0189651	0.0823897	-0.0731504	0.00640363	-0.0953866
615	0.0512419	0.182316	0.0851808	0.0730479	0.0590991	0.0422362	0.0565212	0.0172978	0.0682433	-0.027396	0.0205654	-0.036904	0.0323661	0.106295	0.0117804	-0.00689947	0.0896853	0.00998921	0.121156	-0.00547356	-0.00275199	0.0877276	-0.0551024	-0.00779024	0.120071	0.0838426	0.147319	0.0349542	-0.0208526	0.0303037	0.117925	-0.0748565	0.045449	-0.000706253	0.0984634	0.0141404	0.0837198	0.00892929	0.0904288	-0.00689783	0.0206422	-0.0031035	0.0194343	-0.0482457	0.0131521	-0.106642	0.0465948	0.00718692	0.0408424
616	-0.0636091	0.227988	0.0984975	0.0423406	0.0631177	0.0188369	0.0874091	0.130269	-0.0103892	0.009892	0.120372	0.0286846	-0.0729653	-0.0011881	0.0893905	0.0406185	0.123638	-0.127295	-0.0562804	0.00685427	0.0560395	0.07723	0.00748953	0.0428333	-0.0537642	0.0963136	-0.0595865	0.0844518	-0.0685621	0.0649168	0.0223384	-0.0171548	-0.035489	0.0331676	-0.0432987	0.0457813	0.0511989	0.0286728	-0.0960481	-0.0438391	-0.0053278	0.0469418	0.087343	0.0254785	-0.0255406	-0.101156	0.0611415	-0.120081	0.0413816
617	0.0772967	0.0143015	0.142477	0.0148076	-0.0215823	-0.0362599	0.0798744	0.0856093	0.00905092	0.120965	0.0317649	0.0991942	0.0683695	0.122083	-0.0174248	0.0219124	-0.132638	0.0943011	0.0522147	0.0734705	-0.00248669	0.0335415	0.0160176	0.0506785	-0.0700823	0.133497	0.133957	0.116191	-0.0289877	-0.0420508	0.0178174	0.0501139	0.0877769	0.066837	-0.00161597	0.0211259	0.126289	-0.00734614	-0.0257492	0.0351228	0.0191567	-0.034547	-0.00213496	0.00721784	0.0403806	0.116675	0.0316669	-0.0309377	0.068132
618	0.0195343	0.106462	0.201024	-0.11689	0.135125	0.0286985	-0.0049786	-0.0204441	-0.0309053	-0.0136333	0.0896068	-0.103353	-0.0310429	0.118236	0.0498575	-0.00932448	-0.00921107	-0.0501959	-0.00543709	-0.0420911	-0.00609117	0.019607	0.01388	-0.0199176	0.0556389	0.0338078	0.0850017	-0.0495894	0.0549066	0.0031905	0.00743307	-0.0536588	-0.0283997	0.0224576	0.0544217	0.072509	0.0719598	-0.018849	0.0292962	0.0374756	0.00579289	-0.0591158	0.125336	0.0584955	0.0683217	-0.121988	-0.0353568	0.0695573	-0.0209533
619	0.0870915	0.128265	0.233458	0.041583	0.00475271	-0.0467629	0.0192673	-0.0127649	-0.0264197	0.103901	-0.00728822	-0.0997128	-0.00266197	0.0609906	0.00121367	-0.0126509	0.00269623	-0.0404825	0.0760515	0.0764678	-0.0379661	0.0929193	-0.0374339	-0.0436737	-0.0352402	0.214469	0.127438	0.0138662	-0.126032	0.0321961	0.0272636	0.0572984	0.0127856	0.0100992	-0.0430435	0.0340187	0.0979236	-0.0481699	-0.0259759	-0.0195433	-0.0400463	-0.0205525	0.0276892	0.10494	0.0586039	-0.152138	-0.0126019	-0.0104479	0.0506716
620	0.0773682	0.18262	-0.00495575	-0.0718292	0.0388301	0.0334826	-0.125697	-0.0921036	-0.0325995	0.0549573	0.0967437	-0.127128	-0.0518433	0.0531204	0.0312832	-0.0113895	0.0350544	-0.0162176	0.0219312	-0.0215839	0.0333742	0.0274458	-0.0172259	-0.0224139	0.0424854	0.115869	-0.0491108	-0.0268647	-0.0461291	-0.0545171	0.0212931	0.0494532	-0.0480843	0.018387	-0.0594887	0.0334787	-0.00494621	0.0336589	-0.0563811	0.0487629	0.00640439	-0.033414	0.105845	0.0619818	0.0468296	-0.070612	-0.0254448	0.0701581	-0.000703979
621	-0.0413598	0.199362	0.168359	-0.0343687	0.0267136	-0.0032965	0.0263152	0.0944378	0.0523511	0.0872265	-0.058601	0.0522773	-0.0734997	0.0226502	-0.00973748	0.0660275	0.0144097	-0.11449	-0.0460526	-0.0105652	0.0585019	0.125864	-0.00134336	-0.0398409	-0.0552731	0.108706	-0.0126252	0.104957	-0.0525313	-0.0054784	0.0199237	0.130226	-0.00350958	0.0520371	0.0107581	0.0840236	0.0556595	0.0140576	-0.207114	0.00272569	-0.0320278	-0.005068	0.0985777	0.122342	-0.00834205	-0.143121	0.0188799	-0.0222096	-0.0334651
622	0.112992	0.038501	0.0193729	-0.0461546	0.0760997	0.0687016	-0.0753648	-0.0829526	0.123868	0.0435872	0.145794	-0.0433446	0.135516	0.042951	0.040926	0.0201032	-0.0629439	0.0356091	0.125972	0.0226064	0.0865203	0.0503023	-0.0279104	-0.00697212	0.0720172	0.0559958	0.0529283	0.0337292	0.0955194	-0.0530076	0.0564666	0.0431421	-0.05484	0.00457002	0.0162959	-0.00797426	-0.0634241	0.00823734	0.15005	0.0793793	0.0172883	-0.01461	-0.118785	-0.00883893	0.0988181	0.0219798	-0.0427751	-0.0249745	-0.0185206
623	0.0147403	0.0304105	0.0319057	-0.0292348	0.000737142	0.0373104	-0.00566308	0.0254908	0.00967096	-0.0157449	0.00290859	-0.00649981	-0.000518505	0.0182777	-0.025397	-0.0133598	0.136043	-0.00762183	0.016741	-0.00969678	-0.00143917	0.0579888	-0.00376131	0.0271368	0.0338839	0.0510198	-0.0319703	-0.0581012	-0.0234611	0.0132938	0.0442396	-0.0128439	0.00972156	-0.00477721	0.00417277	0.0182768	-0.00164899	-0.00204744	0.00794999	0.0141955	0.00624979	-4.02137e-05	-0.0297911	0.0270399	-0.024825	0.0150925	0.0155698	0.00311142	-0.0106195
624	0.11322	-0.0231276	-0.0155251	-0.0604779	-0.0457032	0.0452565	0.0438414	-0.0310085	0.0297088	0.132669	0.111829	0.156421	0.00131161	0.0393191	0.0259067	0.0181692	-0.0118092	0.119665	-0.00132873	0.0822159	-0.00103568	-0.00357661	0.0518154	-0.0087953	-0.0438534	-0.0584917	0.0763198	0.127845	0.107272	-0.0725221	-0.0182174	0.231971	-0.0335821	0.0564408	-0.0356873	0.0416739	0.0591085	0.0554967	-0.0813724	0.0523219	0.0318081	-0.0461076	0.0242984	0.0330525	0.0831339	0.0895046	-0.0024785	-0.0581732	-0.00373478
625	0.0661732	-0.236911	0.145685	0.0534193	-0.0121229	-0.117113	-0.0209558	0.063518	0.0169165	0.166286	-0.0179343	0.0272369	-0.0605551	0.0595657	0.100777	0.0346803	0.0743626	-0.063421	0.028174	-0.0161395	-0.0143008	0.0711092	0.0252166	-0.022035	-0.0667694	-0.206341	0.111801	0.114295	0.0726328	-0.00947164	0.0789296	0.145915	0.0593875	-0.0131863	-0.0226762	-0.0115894	-0.0117693	0.00135759	-0.0708749	0.038333	0.0341018	0.0523268	-0.0143038	0.043771	0.0409491	0.095374	0.0633172	-0.023766	0.0271507
626	0.0944305	0.0248577	-0.0445778	0.116748	-0.0656319	0.0525877	-0.0107854	0.03133	-0.0512127	0.0619298	0.01804	0.0114368	-0.0190372	0.00425907	0.0276324	0.0104274	0.0936747	0.0460186	0.0642588	0.0248171	-0.0192713	0.0014724	-0.0192634	0.0164247	-0.00517152	0.0583791	-0.0447393	0.0955444	0.012287	0.054829	0.0344827	0.155513	-0.0406168	-0.000625837	0.0506927	0.00366324	-0.0312949	0.0309558	0.0964589	0.0453373	0.0319149	0.0316245	0.0864476	0.0113726	0.00546162	-0.00929773	0.0273757	0.140736	0.0213176
627	0.00203217	-0.0733837	-0.0276199	0.0810158	-0.0772345	0.0270639	0.131333	0.129873	-0.0395791	0.00862368	-0.0965952	0.0872831	-0.00416887	-0.0222611	-0.010461	-0.0394275	0.060933	0.00136972	-0.130627	-0.0297426	-0.00376727	0.0549718	0.0932788	0.00892011	0.0174212	-0.202268	-0.0434767	0.136854	-0.0100459	0.0406656	0.0359521	0.0515723	0.0212558	-0.0173933	0.062282	-0.0342379	0.0309314	0.0734014	-0.0188208	-0.00526133	0.00298133	0.0266732	0.107034	0.0453299	-0.00689926	0.176302	0.0448962	0.0406751	0.0155519
628	0.0723605	-0.132852	0.10957	-0.0205791	0.0884315	0.0556634	-0.033501	0.0512544	-0.0125216	0.166935	0.0463162	-0.073875	-0.0337274	0.0445105	-0.0131405	0.0230712	0.186627	-0.0627496	-0.0680418	-0.0019502	-0.0309217	0.0421912	-0.0332666	-0.0125606	0.108136	0.103462	0.0254949	-0.0407715	0.0757729	-0.0549843	-0.00382026	0.123061	-0.0547726	0.0834563	0.0241342	-0.0210867	0.014456	0.0301835	0.0270311	0.0173382	0.00802102	0.0207115	-0.0246977	0.0280067	0.0404748	0.0528973	0.0138081	0.100991	-0.000337676
629	-0.0274744	0.140692	-0.0333184	0.0915959	0.200954	0.0659317	0.0586171	0.0767393	0.0715129	0.0184139	0.0668938	-0.0422977	0.00773493	0.0115314	0.122393	0.00500161	0.108498	0.00731396	0.0546714	0.0976274	0.063871	-0.0731769	0.0403026	-0.00780557	0.0954734	0.0285197	0.00417652	0.0224653	0.0939499	0.00928546	0.00630586	0.102591	-0.090414	-0.0584967	0.0674404	-0.0082728	0.0306853	0.0659216	-0.0191502	0.0674358	-0.0070973	0.0266549	-0.000381153	-0.0621909	0.005676	0.0190817	0.0783478	-0.116722	0.0481704
630	0.0452827	0.016108	0.0862769	-0.0370635	0.052055	0.0639735	-0.0291451	-0.017758	0.0818831	-0.0248288	-0.0272795	0.0326427	0.0728414	0.0753572	0.135554	0.0296324	-0.0225198	0.107852	-0.0339265	-0.0474526	-0.03702	0.134543	0.0340264	-0.0329495	0.0860264	0.0912943	0.00660844	0.0125162	0.0708544	0.0440657	0.102923	-0.0378658	-0.0150605	0.078463	0.067825	0.0242469	0.061729	-0.00384822	0.0526716	0.0438939	0.0237579	0.0103074	-0.00276907	0.0646006	0.0899795	0.134486	-0.0839868	0.0670335	0.00261985
631	0.011505	-0.0731126	0.120363	0.089604	0.0485516	0.0345325	0.0360232	-0.0439252	0.0720177	0.069703	0.050504	-0.0491806	0.0350061	-0.00543939	-0.0125899	0.013724	-0.0460517	-0.0031	0.131814	-0.0232921	-0.0544512	0.0819196	0.0481925	0.0133184	-0.0522136	0.0342166	0.0881065	0.0819178	-0.0253384	-0.0472867	0.025161	0.015047	-0.0198143	-0.0141452	0.0324548	-0.0312227	-0.0183547	0.00434381	-0.0673304	-0.0022914	0.0107663	-0.0468254	-0.0310763	0.00441461	-0.0961674	-0.108392	0.117467	0.118881	0.042828
632	-0.00171179	0.108675	0.153093	0.0114131	0.086217	-0.0211431	0.101167	0.0367363	-0.00961426	0.00420621	0.0410451	-0.135617	-0.0954915	0.0395485	0.0326344	-0.0136622	-0.0108809	-0.0648287	0.111574	0.0871196	-0.00294457	0.0564982	-0.0198124	-0.00796955	0.0348034	0.144166	0.0442378	0.0286662	-0.0974242	-0.0123064	-0.0298873	-0.0280619	0.0216334	-0.021184	-0.0291699	0.0345211	0.0886967	-0.0239811	-0.097184	-0.00740695	-0.00552675	-0.0415026	0.0442695	0.00617958	-0.001205	-0.143242	0.0225772	-0.0214945	0.0430455
633	0.0370572	-0.0259309	0.159713	0.0407668	0.00354226	-0.0100417	0.0959733	0.0679731	0.121763	0.0303393	-0.0160057	0.0950436	0.0463238	0.0918839	0.0439529	0.0585347	0.00498229	0.0723729	0.0837961	-0.014643	-0.00830744	0.0553601	0.0480494	0.02493	0.0611739	0.0316539	0.133489	-0.0442001	0.0793074	-0.00784928	0.0662386	0.0161239	0.0829723	0.0581675	0.0333587	0.0211912	0.041451	0.00328909	0.0228977	0.0221794	0.0610497	-0.0552625	-0.00547259	0.0748495	0.188729	0.0247135	-0.0272024	0.114353	0.00464059
634	0.0847558	0.0660448	-0.0332263	0.117863	0.00325238	0.107749	-0.106418	0.0629519	-0.0105373	0.150696	0.0921748	0.0453779	0.100383	-0.0149102	0.0285989	-0.00807431	0.10969	-0.0638368	-0.0410329	0.018796	-0.0424423	-0.00338515	0.0365311	-0.000868194	0.157784	0.137579	-0.000452541	-0.0612645	0.174588	-0.0333954	-0.0606063	0.143976	0.0655268	0.0228258	0.0993032	-0.00938871	-0.126573	-0.0546445	0.0417889	-0.00675243	0.00422066	-0.014399	0.0360852	-0.00422648	-0.11945	0.174438	0.0193389	0.0472805	-0.0147875
635	0.0288823	0.140105	0.0435321	-0.213233	0.0437396	0.014092	-0.0367758	0.0563771	0.0700408	-0.0647608	0.0263983	0.0731598	0.0284274	0.0221661	-0.0671884	0.0358686	-0.0418989	-0.0180541	0.0372608	0.00484538	-0.0707535	0.0603511	0.0370664	-0.00561734	0.0202686	-0.0211394	-0.0152618	-0.0310737	0.0454958	0.000414205	-0.0935721	-0.0756042	0.0758517	0.00314248	-0.0339987	0.048402	0.00113673	-0.00861517	0.0445011	-0.0286342	0.0632859	-0.0117055	-0.0118784	0.0985275	-0.00946823	0.172361	-0.0387556	0.000291225	-0.0453055
636	0.0683429	0.31145	0.0210085	-0.111647	0.0510564	-0.0845263	-0.0153512	0.0511362	0.0518391	-0.015368	0.124663	0.10065	0.0860534	0.0624669	0.124103	0.0594152	0.00917744	-0.0402758	0.0208322	0.0857522	0.0722271	-0.0348446	0.0446684	0.0253943	-0.0371455	-0.125024	0.0972574	0.0991705	0.00440494	0.0819723	-0.0387391	-0.100168	0.0763941	0.00924758	-0.0716566	0.00879797	0.057258	0.0427141	0.0210581	0.0704826	-0.0393551	-0.0339103	-0.0374698	0.0472084	0.113712	0.165969	-0.0219158	-0.0767251	-0.0129436
637	0.00951823	-0.00135449	0.0794502	-0.0313079	0.0574809	-0.0749653	-0.0833373	-0.0987908	-0.119271	0.068975	0.195834	-0.0927983	-0.0310242	0.0457997	-0.0383335	0.0371986	-0.129462	-0.0908212	-0.113016	0.036219	0.00718989	0.0220618	-0.0225789	0.0106355	0.0505758	0.0022226	0.112154	0.062574	0.0202946	-0.0138132	-0.0479078	0.087101	-0.00972403	0.00535398	0.0201304	0.0374805	0.0361874	-0.0475255	-0.0622418	0.00549718	-0.0306815	0.0299584	0.0984624	0.0262831	-0.110656	-0.0515778	0.0367211	-0.0595327	-0.0267877
638	0.0341993	-0.0359941	0.199864	0.0231194	-0.0313997	-0.0536773	0.087244	0.0516977	0.0367592	0.0516039	-0.039301	0.132811	0.0559198	0.130029	0.0293088	0.0248239	-0.0412642	0.0441558	0.0212236	0.0334688	-0.030229	0.0287855	0.0639984	0.0199194	-0.0539463	-0.0522727	0.222626	0.0421879	0.0212278	-0.0109532	0.0648582	-0.0360982	0.0367473	0.0379432	-0.00496445	0.017448	0.049572	-0.0187923	0.011233	0.00917465	0.0514392	-0.030726	-0.0557403	0.0844595	0.151343	0.111348	-0.0300245	-0.010279	0.0292204
639	-0.0188313	0.160762	0.146068	-0.0256534	0.10434	0.0289973	-0.00825997	-0.0610493	-0.0715682	-0.0338968	0.0608102	-0.178937	-0.00528735	0.0524537	0.0337733	-0.0279191	0.079249	0.0148666	0.0184813	0.0319486	0.0235837	0.0523475	-0.0104495	-0.0206413	0.00478964	0.0886579	0.0593136	-0.0581026	-0.0126929	0.00823221	-0.040482	-0.0519528	-0.0306615	0.0213651	0.0624655	0.0396383	-0.00576087	-0.0133816	-0.000230363	-0.0133519	-0.0179579	-0.0148261	0.020977	0.0194496	-0.0571596	-0.0856996	-0.0213919	0.093692	-0.0177599
640	0.107861	0.0058049	0.00428421	0.0956015	-0.0391949	0.0461281	-0.0887279	0.0439318	-0.0389053	0.16497	0.112589	0.0750193	0.0740239	0.0709922	0.015595	0.00479278	-0.084964	0.0435297	0.00910028	0.0143644	0.030482	0.0279958	0.00386746	-0.0856655	-0.00896414	0.0188202	0.0748115	0.000650866	0.0382496	-0.0938598	0.054462	0.218804	-0.00675448	0.0740021	-0.00738406	0.0354853	-0.0158148	-0.0441644	0.0181248	0.0915174	0.015682	0.0087377	0.0313438	0.14711	-0.107464	0.115073	-0.0484275	0.178228	0.0523512
641	0.0403993	-0.163867	0.0013133	0.00199133	0.0874357	0.117439	-0.0380838	0.0412134	0.0482348	-0.0616706	0.0336408	-0.116062	0.0249886	0.0619064	-0.00141705	-0.0475588	-0.0180886	0.0109427	0.0403425	0.0409076	0.0432646	0.0878191	0.0478138	-0.00521256	-0.0471411	0.0538258	0.0534502	0.0111398	0.0773382	-0.0944988	0.0378405	-0.0512515	-0.100039	0.0226724	0.0194854	-0.0185872	-0.0466996	-0.0281032	-0.0152855	-0.0210509	0.0211654	0.0343467	0.0282273	-0.122172	-0.018722	-0.0737554	0.0109085	-0.0566449	-0.0248521
642	0.0922609	0.13467	-0.0686059	0.168205	-0.000308525	0.108377	0.0126319	0.00756176	0.0768075	0.00565962	0.00419817	-0.0389123	0.0674545	0.0114599	0.0861536	-0.0243377	0.105798	0.120147	-0.0437762	0.0481465	0.0476452	0.0276538	0.00427956	-0.0225419	0.105433	0.0201245	0.0384444	-0.00303098	0.0280737	0.11781	0.0782572	0.0107148	-0.0141623	0.0817393	0.0248467	-0.0301455	0.0373537	0.0609301	0.0682409	-0.0128705	-0.0100537	0.052602	-0.0666511	-0.1022	0.0850496	0.0536302	0.0289712	0.0249675	0.0459612
643	0.0709345	0.180513	0.0845347	-0.0419144	0.0373772	0.104159	-0.0803915	-0.0051804	-0.0452892	-0.0364857	0.0467283	-0.0769815	0.0423673	0.0241281	0.089519	-0.0407886	0.119579	0.00224729	0.0111685	-0.0176173	0.00196	-0.0144046	0.0393661	-0.0434928	0.0485932	0.0696953	-0.0456646	-0.084711	0.020498	0.0212071	-0.0376676	-0.0462734	0.0888533	-0.00518645	0.0540901	0.0397718	-0.00400365	0.0011767	-0.0364221	-0.0389542	0.0248217	-0.0483169	0.025935	-0.0108513	-0.0612332	0.0363042	-0.0135919	0.0185869	-0.0258524
644	0.0465086	0.00436019	0.0992317	-0.0386394	-0.0356	0.0138633	0.0383111	0.0310297	0.0140303	0.00131195	-0.048582	0.062716	-0.0518491	0.0442645	0.00575228	-0.0306888	-0.0573903	0.0054583	-0.0329372	-0.0631575	-0.0257392	-0.022564	0.0373974	0.0360687	0.0325055	-0.0145323	-0.00145857	-0.0171838	-0.000221107	-0.0443906	-0.0175746	-0.0388805	-0.0279341	0.0387903	0.0589784	0.163466	-0.0221947	0.033343	-0.0108621	-0.00142352	0.0353233	-0.0557945	0.0802309	-0.0157059	0.0599639	-0.00586225	0.041592	0.0636932	-0.0273834
645	-0.0122959	0.0621184	0.0652043	-0.178006	-0.001093	0.00938912	0.0891369	-0.0955031	0.083536	-0.10471	0.0118356	0.0465488	-0.000326516	0.0655455	0.0582532	0.0414973	-0.04962	-0.00536458	0.134223	-0.000572148	-0.060646	0.0238915	-0.0216497	-0.0362495	0.112362	-0.0289193	0.109506	-0.0430662	0.0575233	-0.0471677	0.00305818	-0.122593	-0.0301591	-0.00594229	0.0740912	0.0459976	-0.0765916	0.0162144	0.17722	0.0363096	0.0583134	-0.101249	0.0582752	0.0404976	0.0698565	-0.00429335	-0.0697089	-0.037125	-0.0055466
646	-0.0126812	0.156242	0.00458292	0.163517	-0.0312818	-0.110419	0.0547494	0.069004	-0.0469148	0.00791182	0.167131	0.142676	0.0246567	-0.00768855	0.0431135	0.0215716	-0.0315051	-0.0478768	-0.0611943	0.0694572	0.0832325	-0.0779736	0.018689	0.0451031	-0.0205081	0.0107288	0.0771308	0.125996	-0.0794102	0.0432304	0.00585277	-0.0667156	0.0123578	-0.00529337	-0.0483626	-0.00847167	0.0508049	-0.0317377	0.0515425	0.000373089	-0.00732717	0.0732691	0.0392485	-0.0415313	0.0565313	0.0804344	0.0666155	-0.161532	0.00861507
647	-0.0687896	0.0137237	-0.028717	-0.0244791	0.0207699	-0.00506616	-0.0481041	-0.0041923	0.0374983	0.0266802	0.0555849	0.0825148	-0.0276731	-0.00953011	0.0971962	0.00439291	-0.0160838	-0.0381683	-0.0761012	0.0457614	0.0414598	-0.0495956	0.024242	0.0018855	-0.0275986	-0.127257	-0.0316134	0.0778388	-0.0438789	0.0209	-0.0336977	0.025843	0.0501205	0.0280176	0.0548087	0.0249775	-0.0227511	-0.0276547	-0.066334	0.0284635	0.00487259	0.0227948	-0.0816425	0.0272096	-0.0356966	-0.0128746	0.0123558	-0.1245	-0.0161631
648	0.0751904	-0.051154	0.0672621	0.10713	-0.0120121	0.115808	0.0124679	0.0689238	-0.0835723	0.0506435	-0.122439	0.0869724	0.089135	-0.0339699	-0.0968465	-0.028867	-0.0637732	0.0940706	0.0308203	0.0682857	-0.0200636	-0.060931	0.0472292	0.00179681	-0.0155369	0.0473243	0.0172256	0.037207	-0.0183452	-0.0336277	0.0134824	0.0580661	0.040017	0.0260414	0.00583895	-0.0223581	0.020155	-0.0675531	-0.0279519	-0.0771569	-0.0122132	0.0233724	0.0699104	0.0995308	-0.0987952	-0.0471889	0.00896332	0.00961414	0.0491876
649	0.0860635	0.118516	0.00922559	0.143904	0.0228797	0.0332677	0.00417044	-0.0320399	-0.0462287	0.0526367	0.205971	-0.146073	-0.0745816	0.0933233	-0.00459392	-0.0357035	-0.0168096	0.0139805	0.0427897	0.02104	0.0113776	-0.00182436	-0.00902491	0.000171	-0.105472	-0.0387108	0.113401	0.0658594	-0.0694141	-0.0219489	0.0229679	-0.0278465	-0.080638	0.0294688	-0.0728753	-0.00373143	-0.0212107	0.0352705	0.0110898	0.028614	0.0179155	-0.0118213	-0.0507329	-0.0453907	-0.0471718	-0.0227532	0.066536	0.0389978	0.0417144
650	0.0738865	0.0970229	0.0693621	0.0641196	0.0117129	-0.0498184	0.054916	-0.00795494	-0.00564393	0.0656501	0.231769	-0.0166839	0.0427008	0.0543203	0.0876918	-0.0103058	0.017635	0.00129341	0.07923	0.0286658	0.00238558	-0.0255432	0.0127545	0.0422796	0.0217001	-0.0352479	0.051884	-0.00116186	0.0182014	0.0211961	0.0832169	-0.0308931	0.0364561	0.0207155	-0.027224	0.014542	-0.0411155	-0.0564142	0.0823249	-0.00175877	0.0784691	-0.0317473	-0.00867658	0.0689088	0.151121	0.0874348	-0.0487306	0.102065	0.0447313
651	0.080173	0.0866648	-0.01992	0.0555737	-0.0361026	0.035296	0.0297225	-0.0367813	0.0737146	-0.0199736	0.118098	-0.0376621	-0.0174698	0.0125953	0.0590909	0.0494174	0.0337145	0.122398	0.0797468	-0.0308832	-0.0421291	0.0347935	-0.0197355	-0.00396954	0.0684731	0.079199	0.0456403	-0.0966215	0.00445444	-0.00787403	0.056574	-0.0163521	0.0737201	-0.00980358	0.0284498	0.0316258	0.0529626	0.0733847	0.0731251	0.0417177	0.0416131	-0.0184778	0.0156099	0.0280724	0.117972	0.06921	0.0320506	0.125065	-0.0239383
652	0.0413237	0.0208056	0.0554682	0.242294	-0.00380181	-0.0301395	-0.00223012	-0.0136394	-0.0954057	0.157857	0.0522261	0.068555	0.0524086	0.0140484	-0.0750437	-0.0543586	0.000116616	-0.0587603	-0.0346767	-0.0177905	0.0372712	0.0403985	-0.00664352	0.0410786	-0.00800919	0.356221	0.0210601	0.0986268	-0.0750857	0.0140594	0.0569758	0.0881919	0.0262803	0.0662845	-0.0118966	-0.0323511	-0.0373355	-0.0533144	0.00590752	-0.00195153	-0.0279752	0.0272644	0.0306033	-0.00266928	-0.155416	-0.120978	0.171462	-0.0792049	0.0485635
653	0.0757066	0.0124295	0.0929282	0.0667883	-0.0513351	0.0373078	0.00335027	0.041062	-0.0239479	0.228483	-0.00373064	0.0823784	0.052128	0.00983843	-0.0718403	-0.00222668	0.00116106	0.0142157	-0.00728054	-0.0371478	-0.0453486	0.0440015	0.0131512	-0.0221765	0.0451121	0.170138	0.0552483	0.00840885	0.125385	-0.0625916	0.0648668	0.250399	-0.0370933	0.0568257	0.0509183	0.0203542	-0.0268463	0.00186485	0.0259617	0.127281	-0.0369279	-0.0335749	0.115205	0.0635766	0.025329	-0.05672	-0.00538556	0.13122	-0.0430869
654	0.00963609	0.0757107	-0.049794	0.0278892	0.0400476	0.0139464	0.0843636	-0.024802	0.0370036	-0.092105	-0.0132851	-0.0214949	0.0407111	-0.0295659	0.00389342	0.0114719	0.0454155	0.0502328	0.174359	0.077014	-0.0303671	-0.0736531	0.00746637	0.0128045	0.0498388	0.0172473	0.0687118	-0.0600957	-0.00322178	-0.0124019	0.034859	-0.082998	0.0724272	-0.0480488	0.0786804	-0.0338648	-0.0446186	0.0142659	0.0445864	-0.0462063	-0.0108482	0.0189832	0.0136677	0.0467005	0.102131	-0.105923	-0.0345736	-0.0645509	-0.0465352
655	0.0408655	0.0382346	0.115759	0.00946904	-0.035028	0.106125	0.0922078	0.108779	0.0276706	0.062689	0.0242323	0.103271	-0.0266301	0.0745224	0.0362001	0.0147982	0.0459541	0.050991	-0.0386921	0.00534405	-0.0225857	-0.010753	0.0347176	0.0061299	0.00584526	-0.126477	0.141528	0.0502843	0.145192	-0.0420098	0.0524996	0.0356026	-0.0211907	0.0673302	0.0268533	0.0242426	0.0321177	0.0456811	0.0313266	0.048578	0.0548773	-0.0508453	0.148469	0.00874343	0.138794	0.0329637	-0.0168033	0.102378	-0.0199325
656	0.0350247	0.0417061	0.165462	-0.0221281	0.0490317	0.00151714	-0.0300833	0.0892446	0.0248535	0.0662553	0.0161536	-0.0401192	0.0364132	0.00884504	0.0380098	0.022862	0.0953979	-0.0495641	0.0863985	0.0382598	-0.00658118	0.0518032	0.0130928	-0.0704237	0.0444477	0.0184184	-0.0163557	-0.0720983	0.101038	0.00222929	0.0540489	0.122256	-0.0324413	0.0202178	0.0284772	0.0150825	0.0146019	-0.0121795	-0.0680734	-0.00464316	0.0276103	0.0131424	0.0625333	0.117962	-0.0815796	0.0379728	-0.0404585	0.019661	0.0397219
657	0.0508352	-0.0410106	-0.0235585	0.0710569	0.0235705	0.0724049	0.00189575	0.0298447	0.0374647	0.016274	0.0854026	-0.0498302	0.00955369	0.0356245	0.0152832	0.0525283	0.0261263	0.0384958	0.0805192	0.00696123	0.00235805	0.0640905	-0.017574	-0.0286134	-0.0074721	-0.00316859	0.0230337	-0.0248064	0.00169364	-0.00593331	0.0653068	0.00940622	0.0177369	0.00515871	0.00781009	0.207335	0.0103402	-0.00918021	-0.0661206	0.0298352	0.00957203	-0.00795556	-0.0277025	0.0370771	0.0436086	-0.00583347	-0.0118204	0.0513935	0.00912594
658	-0.0158925	0.0226411	-0.00539368	0.0282078	0.0449303	0.0652133	0.0588004	-0.0088945	0.049201	-0.0180659	0.0474232	0.0239907	-0.00117469	-0.0383557	-0.0156211	-0.0136544	0.00640958	-0.0760006	-0.0117663	-0.0229473	0.0187094	0.0602627	0.021402	0.00997768	0.0159851	0.0243593	0.00838432	-0.0493146	0.0089645	-0.0103902	-0.0175675	-0.0438491	0.0113863	-0.0301811	0.0118098	-0.0287023	-0.0196012	0.0219473	-0.0474502	-0.0117718	0.0135298	0.00768989	0.0471009	0.0166729	0.0346143	-0.0661208	0.0352515	0.0608282	0.0261305
659	0.0121279	-0.168371	0.0560456	-0.0120952	-0.0273908	0.173651	-0.016331	0.0463384	0.0506608	0.0338984	-0.0720671	-0.107985	0.0230137	-0.0093935	-0.0051688	0.048734	-0.0738744	-0.0195251	-0.0657324	0.00219547	-0.00710087	0.0917468	0.0178477	-0.0502096	0.0536266	-0.0449574	0.0288203	-0.0501435	0.0834168	-0.094579	0.0816526	0.0955108	0.00430879	-0.0185308	0.0349251	0.0406938	0.0331747	-0.0563088	-0.0149236	0.0104587	0.0193343	0.0175456	0.120987	0.0468332	0.0493872	0.0220081	-0.0596726	0.131223	-0.0272723
660	0.000492901	0.160402	0.0176251	0.0591698	0.0125999	-0.0334691	0.0570501	0.0702801	0.0558503	-0.031029	0.0400923	-0.14334	-0.0654542	-0.0135773	0.156167	0.027154	0.0867688	0.0311399	0.201183	0.106381	0.0406399	0.0341739	-0.0354479	-0.0504711	0.0166352	0.0373954	-0.0386912	0.0211332	-0.062147	0.022981	0.0706435	-0.0187253	-0.0121625	-0.00867434	0.00985309	0.0129311	0.0284692	0.00977274	0.0122825	-0.0475421	0.0247997	0.0334188	0.0589196	-0.0267316	0.087378	-0.108115	0.00766519	-0.00299584	-0.0101446
661	-0.0398924	0.248336	-0.0226833	0.128362	-0.0177853	-0.0737381	0.0294025	0.0643885	-0.0592679	-2.13587e-06	0.0438736	0.0986579	0.0617525	-0.0175709	0.0146083	-0.00755855	0.0059798	-0.0898874	0.00352227	0.0298229	0.0396179	-0.0560102	0.0536669	0.0843615	-0.00667716	-0.0985283	0.0921245	0.113029	-0.0682761	0.064974	0.00436537	-0.0593139	0.0752015	-0.0280231	-0.0360109	-0.0186919	-0.0208725	-0.0480098	-0.0292309	-0.0237522	-0.0451938	0.0769264	0.0625076	0.035868	0.056731	-0.0103432	0.0748998	-0.161252	-0.0135188
662	0.0507366	0.228835	-0.0437375	0.0457346	0.013495	-0.0313444	0.0236786	0.0177529	0.0163554	-0.0342843	0.0748509	0.0342004	0.0508128	-0.0246549	0.0156843	-0.0343928	0.0209921	0.0418286	0.0734953	0.0561435	0.0318862	-0.0432182	0.0680555	0.0229203	0.0121871	-0.0474552	-0.0212535	0.00676793	-0.0631073	0.0881447	-0.0872456	-0.125691	0.0740793	-0.0332097	-0.0922145	0.0178858	-0.0124052	0.0142371	0.0666319	-0.0212196	0.0161999	0.0228596	-0.148293	0.00466386	0.0205921	0.0995973	0.0284137	-0.0568567	-0.0143046
663	0.107968	-0.12314	-0.0452144	0.156815	-0.0956872	0.0464407	-0.00490449	0.0896693	-0.00534929	0.184625	-0.142923	0.127785	0.00692141	-0.0442097	-0.0460589	0.049232	0.0222168	0.0635312	-0.0484813	0.0146486	-0.0148971	0.0320837	0.021334	-0.0393747	0.0243096	-0.0849349	-0.0541123	0.0591186	0.0723054	-0.0437	0.0363368	0.338034	-0.0469111	0.0223773	0.0550072	0.0268213	0.0256755	0.0416771	-0.0435764	0.0510825	-0.0235938	0.0156784	0.0245488	0.10981	-0.0174028	0.0422418	-0.0216844	0.12022	-0.0244695
664	0.0784565	0.242775	0.037745	-0.0372802	0.0491271	-0.081746	-0.0377026	-0.0420178	0.00187238	0.0482255	0.0488479	-0.0419827	0.0665085	0.0518862	0.103335	-0.00743442	0.0291584	0.0265746	0.0694582	0.117862	0.0762186	-0.0377851	0.054731	-0.0219369	-0.0661623	-0.0540029	0.0301134	0.214569	-0.0558708	0.0367816	-0.0594233	-0.0391324	-0.0710143	0.00630569	-0.0994128	-0.00925557	0.0174726	0.028885	0.0222787	0.0513447	-0.00825049	0.0205517	-0.046849	-0.109256	-0.00301596	0.175782	-0.0169544	-0.16142	-0.062364
665	0.0681673	-0.0382439	-0.0485502	-0.111869	-0.0865741	0.0566347	0.0554331	0.134349	0.0564841	0.00314419	0.0177832	0.134851	0.00927121	0.0568648	0.0150586	-0.0481588	-0.0393669	-0.022174	-0.0258392	-0.078726	0.0131753	0.0183115	-0.0202982	0.0200749	0.107307	0.00546797	0.0204939	0.0419961	0.0131855	0.0587521	0.0737468	-0.0456596	-0.0277906	0.0484787	0.0134501	-0.00581859	0.0162573	0.0128632	0.0670723	0.0126267	0.013777	-0.0158674	-0.0490328	0.0106307	0.122253	0.137672	0.00140164	0.0950016	-0.0314443
666	-0.00810199	0.04844	0.00871299	0.0803336	0.0622997	0.0151007	-0.0166077	-0.0199738	-0.0380234	0.030173	0.116235	-0.179179	-0.0205296	0.0598812	0.0595482	-0.0153852	-0.0596667	0.0416933	0.085273	0.0322442	-0.0247879	-0.0290904	-0.0009884	-0.0498925	0.0339949	-0.0284125	0.136033	0.0264312	-0.0271996	-0.041278	0.0541922	-0.0498581	0.0149879	-0.00532727	0.00796994	0.0123506	0.0288539	-0.0331122	-0.00491492	0.021223	-0.00230642	-0.0403507	0.00919727	0.031865	0.0249499	-0.0617325	0.0382542	0.070124	0.0673221
667	-0.00725754	0.0866121	-0.0551052	-0.179413	-0.046751	0.0960549	-0.00415619	0.172847	0.0606376	-0.0334486	0.0553006	0.152231	-0.0130112	-0.013008	-0.0813845	0.0660153	-0.012931	0.0828206	0.0182928	-0.0230786	-0.0256638	0.0762532	0.00543957	0.0132157	0.0405421	-0.186145	0.0140026	-0.0467366	0.0398746	0.0429188	-0.0315888	0.0425632	0.136858	0.0643031	0.0853323	0.0225872	0.10437	0.0620226	-0.0129576	-0.0278679	0.0491126	0.0177146	0.0480928	0.0432338	0.0902735	0.277216	-0.0326895	-0.00375081	-0.0443883
668	-0.0349481	0.0913461	0.0404087	0.0172673	0.188351	0.063384	0.0153222	0.0036977	0.0344985	-0.0937876	-0.042019	-0.0614709	0.0397141	-0.0302519	0.140757	-0.0108324	0.0133313	-0.0522532	-0.0411862	-0.0377229	0.0496932	0.044395	0.0628193	-0.0358742	0.00909562	-0.220159	0.00731237	-0.108219	0.120799	0.112093	0.0317744	-0.126956	-0.0376559	0.00129343	0.0147875	0.0136512	-0.00744875	0.0744238	0.106623	0.0064848	0.0408352	0.0083347	0.0647016	0.0326892	0.0484049	0.130765	-0.0295738	0.0358936	-0.119486
669	0.0433273	-0.0561881	0.0434774	0.0638874	0.1384	0.0400853	0.0851365	0.182533	0.121246	-0.0458452	-0.0916831	0.0306253	0.0526998	-0.00374155	-0.0156289	0.0436937	0.0919982	0.0458946	0.0575624	0.0943073	0.0276457	-0.0278329	0.0727137	-0.00907058	-0.0658649	-0.0570099	0.00522633	0.0220791	0.101801	0.00912228	-0.0517505	-0.0111676	0.0686825	0.000368609	0.0107187	-0.00386801	0.0233902	0.0343252	-0.0257067	-0.0391348	-0.0381586	0.0200989	-0.113725	0.0213215	0.046059	0.195343	-0.03099	0.0286237	0.0184818
670	0.0237482	0.0124305	0.0323064	0.0356366	0.0141033	0.0178968	-0.00773917	0.0196673	0.0139167	0.0244068	0.0391925	0.0197292	-0.0265779	0.0118473	-0.0025124	0.00376922	0.0385803	-0.0446145	-0.0313779	-0.0180354	0.0132055	-0.0165791	0.0166537	-0.00472338	0.0185212	0.00801428	0.00854417	0.0514009	-0.0042682	-0.0156076	-0.00970991	-0.0312581	0.0496779	0.0784774	0.0121859	0.0305846	-0.0267056	-0.0313592	0.0139405	0.018483	-0.012432	-0.0175165	-0.00296431	-0.00516292	0.00615239	0.0411136	0.056469	0.00536438	-0.0194211
671	-0.0473436	0.194052	0.0133654	0.013918	0.0610909	0.0472591	0.143017	0.116255	0.0347439	-0.0628428	0.0493391	0.204345	-0.0245426	-0.0616127	0.0284442	0.0091126	0.0324758	-0.0838261	-0.0826691	-0.045222	0.0370373	0.0123122	0.0557378	0.0530465	-0.0250365	0.0320483	-0.0207744	-0.056494	0.0390925	0.0637337	-0.0189099	-0.105773	-0.052744	0.0391803	0.027353	0.00285783	-0.0697265	0.0521793	0.0624537	0.00986377	0.0115985	0.00798907	0.133972	-0.0209059	0.0934415	-0.0562843	0.00149215	-0.0388569	-0.0236018
672	0.098673	-0.0801981	0.019592	-0.130026	-0.113069	-0.0113393	0.0508587	0.0804073	0.0811289	0.0583808	-0.0201513	0.106344	0.099213	0.0679857	0.0774128	0.0375522	0.0740543	0.0734609	0.0424545	-0.112605	-0.0231754	0.00180335	0.080323	0.00733407	0.0873497	-0.00744187	0.104407	0.0316482	0.145125	-0.0430059	0.0315418	0.0220404	0.022605	0.0089432	0.0984951	0.0447141	0.000608856	0.0450121	0.113702	0.0684987	0.0124519	-0.0541771	-0.0145087	-0.0997238	0.0634972	0.193104	0.0034201	0.0112235	-0.0205128
673	0.0605683	0.100697	-0.0466295	-0.0209086	-0.0039914	-0.073968	-0.0315796	0.109168	-0.00935621	0.123718	0.113701	0.151449	0.0694089	-0.0304367	-0.106	0.0276573	0.0153699	0.00377834	0.0131424	-0.054195	0.025761	-0.0228333	-0.0733352	0.000934128	0.0167252	0.151089	-0.040446	0.0271523	-0.0261983	-0.0515419	0.0284558	0.194003	-0.0156107	0.0412848	-0.0247145	0.010274	-0.0379402	0.071003	-0.0330872	0.0777885	-0.0377395	0.0193282	0.0460065	0.105251	-0.074805	0.00262561	0.00144429	0.0368841	-0.0337478
674	-0.0370166	0.134662	0.0589776	0.148985	0.0704127	-0.0473466	0.1727	-0.0495711	0.0319423	-0.00601841	-0.0154954	-0.0303289	0.0749856	-0.00160645	0.111344	0.0249834	-0.0373024	0.0309517	0.230891	0.0634692	-0.00408105	0.00507209	-0.0122977	0.0668399	0.0120542	0.265983	0.00731134	0.0151752	-0.0799121	0.11499	0.00888369	-0.0506565	0.0763879	-0.00222138	0.0219033	-0.00951104	0.0170708	-0.0164764	0.0562939	0.0407849	0.000789032	-0.0548152	-0.0202321	-0.0207119	0.0756663	-0.135522	0.00455721	-0.036042	0.060792
675	0.00884087	0.0867207	0.042179	0.0209545	0.0147903	0.0338025	0.0306366	0.00825323	-0.0129056	-0.00269366	0.0760791	0.13617	0.0916494	0.0563065	0.0865991	0.0143907	-0.00229824	-0.0037284	0.0202138	0.0725626	0.0310812	-0.0424029	0.0436469	0.0306575	0.00921544	0.00200205	0.0337458	-0.0331251	0.00669723	0.0765809	-0.0238645	0.0609665	-0.0536996	0.00810098	0.0286588	0.00689382	-0.0144301	-0.0175564	0.0489216	0.0462584	-0.0292612	-0.0118365	0.00271262	-0.0300044	0.0608646	-0.0303555	0.0189102	-0.0974355	0.0792427
676	0.0129403	-0.0471681	0.126702	-0.0732751	-0.0894094	-0.0571823	-0.00430276	0.0733032	-0.0306745	0.0103753	-0.113984	0.126378	0.0182479	0.00211976	0.00300265	0.0161541	0.0922946	-0.0172297	-0.0496756	-0.0208412	-0.0455941	0.01405	0.0907476	0.0405541	-0.0419318	-0.0152862	0.0249938	0.0195403	0.0230536	0.0255046	-0.0320924	-0.0749444	0.109647	-0.0208308	0.0420035	0.0377784	0.0140625	-0.0053581	-0.0354287	-0.0563477	0.0209672	0.0269205	-0.0631478	0.093295	-0.029556	-0.0157362	0.0530487	-0.0317585	0.0167695
677	0.0185381	-0.0126629	0.0766045	0.00253842	0.0153331	0.0706078	-0.0298696	0.0754765	0.0477521	0.0364991	0.0520953	-0.0516503	-0.0516031	0.102437	0.0109473	0.0578181	0.0122411	-0.0194282	0.0439774	0.0242039	0.041836	0.0911852	-0.0120146	-0.0767372	-0.0087166	-0.0630213	0.0638902	-0.0602709	0.061502	0.00223907	0.0785234	0.100525	-0.0338557	0.0370825	-0.0225761	0.0358588	0.0740728	0.0220055	-0.0942821	-0.00471802	0.034927	0.00665382	0.107271	-0.00666335	0.00277716	-0.0556104	-0.0271277	0.0849209	0.0476723
678	0.0300678	0.0237646	0.104265	0.141179	0.0250942	-0.00889517	-0.0111322	-0.0820464	-0.053051	0.0571452	0.241236	-0.0926275	0.0161606	0.0610702	0.126996	-0.0432555	-0.0141489	-0.116075	0.0231212	0.0130414	0.0123096	-0.0126638	-0.00413706	-0.0480299	0.031278	0.0670045	0.0628782	-0.0162848	-0.0672884	0.027855	0.0499409	-0.0166527	0.00525205	0.0264106	-0.0754674	0.0204539	0.000128321	-0.102326	0.00738624	0.0233137	0.0594586	-0.121861	0.00157296	0.0554013	-0.0315261	0.0646561	-0.0403462	0.0174446	0.032404
679	0.0141328	0.178506	0.0745156	0.161967	0.02258	0.000885663	-0.0323061	-0.167279	0.0171162	0.00152481	0.037203	-0.148577	0.0656006	0.0543542	0.156838	-0.0254883	0.0569554	0.0812829	-0.0650335	-0.00455905	-0.0414724	0.0281451	0.0285482	-0.0468596	0.1554	0.0256072	0.102356	0.00786663	0.0337375	-0.00158264	0.0153189	-0.0128357	0.0304772	0.0194494	0.0169532	0.0386603	0.00782608	-0.105868	0.0894717	0.0193813	0.0343895	-0.0356851	-0.0400134	0.0359028	-0.0454322	0.00718286	0.0295827	0.0833145	0.00396117
680	-0.00744637	0.20841	0.0872778	0.125558	0.00842059	0.0300992	0.104904	0.0176106	0.0898088	0.0361586	0.0627509	0.0407149	0.0675098	0.041447	0.0335797	0.0446112	0.10608	-0.0414293	0.042814	0.0404795	0.027553	0.0372272	-0.00504246	0.0367063	0.0927307	0.0853376	0.152062	-0.0532728	0.044899	-0.0227328	0.119728	-0.0206859	-0.0118241	-0.0389557	0.0692547	0.0477378	0.0241773	0.00672301	0.126223	-0.000546144	0.00947034	-0.0103089	0.0289445	-0.0889501	0.105168	-0.0335649	0.0657696	0.017914	0.021583
681	-0.0319623	-0.0639101	-0.0369321	0.161378	0.0388355	0.0476362	0.0686625	0.0462404	-0.0219485	-0.00328819	0.0394142	0.0570633	-0.0650002	-0.132204	-0.0388674	-0.0333549	0.0106354	0.00715094	0.184666	-0.00450082	-0.0179488	-0.0563939	0.0284647	-0.000142237	-0.00142222	0.0924125	-0.0876566	-0.151091	0.00110653	0.131358	-0.0151679	-0.0539682	0.104183	0.00388927	0.0581321	-0.0519536	-0.022036	0.0168996	-0.0675629	-0.0419334	-0.012166	-0.000398749	0.070283	-0.0128499	-0.0631789	-0.0280577	0.0375177	0.0517217	0.0332777
682	-0.0260969	0.192965	-0.00543163	-0.172029	-0.0048517	0.0520767	-0.00487571	0.0523763	-0.0230837	0.00819763	0.0147405	-0.0495658	-0.123366	-0.00404209	-0.0278257	-0.0115855	-0.00433315	-0.0855304	0.0573261	-0.0359156	-0.0480722	0.0553782	-0.0160976	-0.0338365	-0.00383833	0.0226591	-0.100596	0.0737058	-0.107104	0.0114155	-0.0385592	-0.0705806	-0.0307333	0.00579262	-0.0839529	0.0462557	0.0483953	0.0255611	-0.0454207	-0.0527641	0.0245071	-0.0118092	0.0277778	0.030294	0.0286097	-0.108644	-0.0103571	-0.0638313	-0.0375546
683	0.0158044	0.0129982	-0.0465272	0.0363205	0.0646603	0.0614162	-0.0213432	-0.0462775	0.0161633	-0.0145776	0.0120633	-0.181928	0.0798631	-0.00889742	0.0652657	0.0100061	-0.101399	-0.000367759	0.0240716	0.0533996	0.0462708	-0.0261698	-0.0277914	0.0381364	0.0826917	-0.0318484	-0.0219057	-0.0137911	-0.0408709	-0.0340643	0.0112501	-0.0491731	-0.023511	-0.0581822	-0.0161432	-0.00366681	0.00348616	-0.0633221	0.131131	0.0501658	-0.0163986	0.0164438	0.000472756	-0.0862878	0.169006	0.0536194	-0.050031	-0.0340215	-0.0148645
684	-0.0181393	0.0429619	-0.00494597	-0.0827688	0.0343905	-0.0277279	0.0224684	-0.0405534	-0.0106119	0.0459899	0.0283786	0.00889601	0.0299506	-0.00146984	0.133555	0.0134388	0.103424	0.0131918	-0.0503437	-0.0184709	-0.00153869	-0.0424344	0.0400235	-0.0173675	-0.0124161	-0.0894087	-0.0272586	0.0775305	0.0728402	0.000607943	0.00743393	0.0283145	0.0140237	-0.0267856	-0.000620666	0.00708261	0.0298966	0.0633942	-0.0702129	0.00186392	0.00103594	-0.0353609	0.0107866	0.00146664	0.0211976	0.0435142	0.00726543	-0.0438085	-0.00444249
685	0.0291144	0.0939109	0.0194505	-0.0991178	-0.0159344	0.10027	-0.0172921	0.0462207	0.0804091	-0.0269007	-0.12507	0.0351593	0.00526928	0.0600128	-0.00722726	-0.00269825	-0.0751279	0.0804819	-0.0248537	0.0267137	0.00684547	-0.0384974	-0.044249	-0.030779	0.110128	-0.114399	-0.0183324	-0.0137432	-0.0341573	0.0382963	0.148571	0.0983149	0.00897628	0.0101234	0.122667	0.0152871	0.112644	-0.0241539	0.032597	-0.0716586	-0.028293	0.060493	0.0338733	0.0938008	0.0956244	-0.049459	-0.0172134	-0.0327107	0.0573281
686	-0.0458745	0.23532	-0.108969	-0.061549	0.127538	0.104971	0.0424022	0.0450779	0.0425904	0.00681161	-0.0757509	-0.201532	-0.128993	-0.0310294	-0.0209495	-0.00986206	-0.0364617	0.00536401	0.0517732	0.0426855	0.0618996	0.0433771	-0.0853145	-0.065132	0.0535924	-0.156285	-0.0810676	0.0487042	-0.0446506	-0.0253527	0.00373067	0.107388	-0.0253738	-0.0743533	-0.0182166	0.00960604	0.125479	0.0409993	0.0518328	0.0248061	-0.0469667	0.0771284	0.0848336	0.0121053	0.0453474	-0.0731068	-0.014632	-0.0295716	-0.0446952
687	0.03752	0.13233	-0.101582	0.119368	0.0102559	0.0779289	0.100987	0.106733	0.0446483	-0.0922687	-0.070802	-0.0405064	-0.0804738	-0.0289579	-0.0114769	-0.0568791	-0.0084844	0.0248676	0.0131765	0.0428934	0.0993524	-0.0151912	0.053874	-0.000655958	0.144821	-0.266662	-0.0571565	0.0445618	-0.0590059	0.0282891	-0.0364371	-0.0371202	0.0230677	-0.0451435	-0.0278538	-0.019344	0.0451765	-0.00366887	-0.0337281	-0.0879861	0.00421433	0.0237461	-0.0088185	-0.129982	0.0874852	-0.15561	0.0506275	-0.0256964	-0.0488405
688	-0.039926	0.154903	-0.0333975	-0.0610679	-0.0570698	0.0330936	0.0475972	0.0744403	0.0476864	-0.0848121	-0.0755658	0.0709875	0.00324274	-0.0189969	-0.0676208	-0.00131379	-0.0304222	0.0395733	0.0802326	0.0120514	-0.00882814	0.0243619	0.00509143	0.0906716	0.0609693	-0.0730478	0.0654609	-0.0409757	-0.0848947	0.121454	-0.0287167	-0.106607	0.0344442	-0.0187902	0.0276625	-0.0160694	-0.0440772	0.0320962	0.130769	-0.00310208	0.0131229	0.0712163	0.0371583	-0.0947154	0.170806	-0.0832238	0.0680596	-0.0425609	-0.0111444
689	-0.0236353	0.00184158	-0.104707	0.0844245	0.084791	0.105562	0.108544	0.0770964	0.029566	-0.0755383	-0.00847799	0.111166	0.0221558	-0.049412	-0.00596845	-0.0325627	-0.000454493	-0.00934116	-0.0883938	-0.0284138	-0.00192526	-0.086125	0.0681192	0.0961439	0.0350521	0.100854	-0.00941124	0.0180401	0.00776699	-0.00725109	-0.0885585	-0.157894	0.0639635	-0.00463984	0.0209054	-0.0867284	-0.034784	0.00233361	-0.011296	-0.0177658	-0.00180222	0.0228642	-0.0386272	-0.0908514	0.0603466	0.125741	0.0243321	-0.109689	0.0111789
690	0.0802105	0.00550197	-0.11542	-0.0721574	-0.0167957	0.129613	0.0449743	0.00562438	0.0958653	-0.111784	-0.0170851	0.0308008	0.0682073	-0.0292666	-0.00592114	-0.0616618	-0.162148	0.0665682	-0.0364104	0.0220251	0.0243908	-0.024688	-0.0363161	0.0195288	0.15975	0.0362831	-0.0699499	-0.0233448	-0.0461638	0.0129396	-0.0160381	-0.12761	-0.0696135	-0.0164479	0.0201278	-0.00936208	-0.00616846	0.00927992	0.149186	0.0181969	0.0190569	-0.000454835	0.00165148	-0.129647	0.17059	0.14431	-0.0199935	-0.0210313	0.0377251
691	-0.0294697	0.172478	0.0443822	-0.0398051	0.120218	0.0708297	0.0977639	0.0990978	0.10275	-0.0960184	0.191164	0.00331534	-0.0130888	0.0192987	0.0917391	0.0255717	0.0637745	-0.0721416	0.0159449	0.0118815	0.00502347	0.0431604	0.0439172	-0.00911111	0.0372572	0.0620789	-0.0176689	-0.0309853	0.0374133	0.0114343	-0.0775327	-0.107877	-0.0831575	0.00359041	-0.00603754	0.0124145	-0.0331533	0.0741718	-0.0447117	-0.00442156	0.0180411	-0.0239812	0.120271	-0.0672938	-0.0276045	-0.0737982	0.0297704	0.0341292	0.0174477
692	-0.0731353	0.118754	0.0154906	0.00349871	0.0355559	-0.00786828	0.0339074	0.00170017	-0.020459	0.0231191	-0.00860749	-0.0844021	-0.132613	0.00722142	0.111213	-0.0169188	0.122826	-0.0373374	-0.0847154	-0.0355107	-0.0296335	0.0789594	-0.0336934	-0.0229582	0.0201873	-0.0890645	-0.0363198	-0.01838	-0.059775	0.0903994	-0.0791734	-0.0265841	0.0835367	0.0202838	-0.0265019	0.0635613	-0.0139312	0.0483533	-0.00198791	0.0242782	-0.0171356	-0.00116658	-0.0249451	0.04188	0.0264015	-0.0655909	0.0700282	-0.0646275	-0.0947667
693	0.0276761	0.0420262	-0.0320069	0.118284	0.0712963	0.090657	0.00745845	-0.0112933	0.071813	0.0292899	0.182196	0.0526309	-0.000498293	0.0490574	0.065414	-0.0116242	0.0294396	0.0558272	-0.0741538	-0.0428669	-0.037228	0.0457215	0.0144078	0.0204559	0.118079	0.155121	-0.0596627	-0.0503232	0.0301713	-0.0229167	3.99058e-05	-0.0101233	0.050929	0.0199748	0.0299834	0.000597879	-0.0415989	0.0368168	0.0546287	0.0158531	0.0773537	-0.0255751	-0.0278987	-0.0234972	0.0611732	0.0799187	0.055281	0.129655	0.0119764
694	0.138722	0.03494	-0.0818664	-0.0761916	0.0218859	0.0901986	0.00417475	0.00869028	0.0301032	0.025147	0.0334825	-0.038747	0.053129	0.069433	0.0895741	-0.117351	-0.0212252	0.00858846	-0.0702863	0.00267419	-0.0103985	-0.0375998	-0.012365	-0.0297254	-0.00256021	-0.0522665	-0.0592163	0.105702	-0.0532568	0.0448771	-0.0541212	0.00784887	-0.0908697	0.03872	-0.0186074	-0.0270005	-0.0166768	-0.0101964	0.0556549	0.0169169	0.0196468	0.0201874	-0.111545	-0.00892343	-0.0924014	0.167832	-0.00877493	-0.0137024	0.0862172
695	0.0709602	-0.0600901	0.0677647	0.0192389	0.177443	-0.0254287	-0.040195	-0.0382025	0.0198044	0.0386389	0.0290616	-0.0569363	-0.0398403	0.0318606	0.0342377	-0.00625833	0.0872201	-0.0588446	0.160099	0.0417479	0.114248	-0.063386	-0.00548368	0.000438878	-0.0492516	-0.0287704	0.0278305	-0.0273306	0.107367	-0.0171849	0.0200498	0.104214	-0.0320055	0.039394	-0.0419718	-0.0242661	-0.0130957	-0.0274618	0.025544	0.036501	0.00239123	0.0410935	-0.0234347	-0.0160663	-0.13405	-0.169213	0.00551447	-0.017357	-0.0294968
696	-0.0944687	0.275397	-0.00318149	0.0290731	0.121461	-0.00193499	-0.0144787	-0.0490283	-0.114263	-0.0506118	0.22043	-0.0221031	-0.0312639	0.0256695	0.0404709	-0.037367	-0.00230236	0.0435432	0.144679	0.0163285	-0.00450289	-0.0160763	-0.0902462	0.0604039	0.00954991	0.181535	-0.0746453	-0.0735114	-0.0822837	0.114514	0.0351717	-0.089889	-0.0548017	-0.0173446	-0.0426443	-0.0209425	-0.0866938	-0.0344646	0.0835035	0.00361073	0.0181676	0.00623773	0.00179147	0.006871	0.0135135	-0.0569684	-0.0586393	-0.00814742	-0.0941476
697	0.00380335	-0.00661407	-0.0348083	0.0428009	-0.0456246	-0.0753949	0.0434026	-0.0548605	0.0538092	0.0177987	-0.0551557	0.0212084	-0.0107257	-0.0081657	0.0433705	0.0223902	-0.0723851	0.0845322	0.0274904	0.0483999	-0.0477467	0.0331643	0.0385338	0.0194307	0.0287163	-0.00572541	0.0961199	0.0992874	-0.0274688	0.0456139	-0.0458867	-0.0355343	0.0168319	-0.0249852	-0.00412188	-0.0151673	-0.0260539	-0.0495635	0.174789	0.0716621	-0.00715968	-0.000393798	-0.0335753	-0.0431381	0.106062	0.00571262	0.0187518	-0.0447163	0.0255701
698	-0.0493034	0.206077	0.00921599	-0.0154788	0.0212366	0.0083432	0.10781	0.0558759	0.0559773	-0.0842052	0.0377558	0.0874177	0.0315061	-0.062272	0.0301456	0.0402469	-0.00193666	-0.00236294	0.0103045	-0.00448643	0.0361519	0.0111273	0.0584351	0.0977369	0.0264418	0.0218628	-0.0355348	0.0172736	-0.0298441	0.0727563	-0.0209532	-0.0914437	-0.0830308	-0.000746136	0.0211275	0.0453147	0.0128774	0.0917289	0.0393624	0.027314	0.0162398	-0.0739967	0.00138104	-0.065422	0.136075	-0.00772225	-0.0127621	-0.0202568	-0.033396
699	0.0570766	0.0136224	0.0550516	0.00282592	0.0217835	0.0377923	-0.0455834	0.00489455	-0.0208591	-0.0353145	0.11002	-0.00518621	0.021651	0.0453844	0.029599	-0.000353616	0.075114	-0.000748031	-0.0467742	-0.0178757	0.0222412	0.0318101	0.0416609	0.00674851	0.0874107	0.0114597	0.0433261	0.00499022	0.0163629	0.00631741	-0.0365124	-0.0165709	0.0710302	-0.00152415	0.0591351	0.0129889	0.0155181	-0.0116918	-0.117381	-0.0333886	0.0534341	0.0625027	0.028656	-0.0141512	-0.171631	0.114588	0.136431	-0.0616786	0.0659448
700	0.0440434	-0.0552257	-0.0151959	0.113333	0.066651	-0.00939975	-0.0505278	0.0486136	0.055911	-0.0324301	-0.0220182	0.0669327	-0.00628679	-0.075118	0.0836301	0.0467002	0.0487473	-0.00126045	-0.0038531	-0.0361735	0.0983749	-0.0634824	0.0325837	0.0101855	0.0319967	-0.149093	-0.0601165	-0.0111035	0.146702	-0.0390472	0.0110064	0.0737858	0.0156301	0.000969864	0.0320101	-0.0391412	-0.0417416	0.0277434	0.137117	0.054864	0.0249071	0.0775137	-0.00365688	-0.000930459	-0.080092	0.0191707	0.0761865	0.00899633	-0.0109345
701	-0.0449212	0.110041	0.0183276	-0.0869606	-0.0122546	0.0709913	0.046214	0.0522583	-0.0563547	0.0274867	-0.137123	-0.0348243	-0.00389611	0.0526828	0.0309576	-0.000795046	-0.0558699	-0.0406384	-0.073571	-0.0338468	-0.00833847	-0.0407477	-0.031638	0.0430642	0.183488	-0.0694503	-0.0918422	-0.038599	-0.0671386	0.0370387	0.0316925	0.0126086	0.0281211	0.0202067	0.0679502	0.0248295	0.0545786	0.0517532	0.0537062	0.0391609	0.0180732	0.0409824	0.102374	-0.0446478	0.100839	0.0366454	-0.0357487	0.00505249	0.00894689
702	-0.00614053	0.0368416	-0.0110749	0.0389542	-0.00825466	-0.0173125	-0.0331011	0.00329313	0.00618154	0.000744731	-0.00353652	-0.0835676	-0.0229353	0.0238569	0.00808735	0.00834768	-0.0234889	0.0127863	0.103274	0.0525587	0.0274977	0.00472437	-0.0271519	-0.0144351	0.051644	0.00558869	0.000760655	-0.0335823	-0.0104838	0.0172257	-0.0049109	-0.0203189	-0.00686195	-0.0328367	-0.0136261	0.0212727	0.00840064	-0.0162406	0.0297784	0.00721286	-0.000289412	0.0673707	-9.16104e-05	-0.00295121	-0.0327307	0.0161968	0.00554242	0.0455322	0.0233656
703	0.0261395	0.0454424	-0.0547444	0.153146	-0.0440001	-0.0442793	-0.0172412	-0.0929753	-0.0449528	-0.0460133	-0.0161015	-0.0816493	0.0954622	0.0666114	0.10784	-0.00342729	0.0425715	0.0192036	0.0208591	0.0596834	-0.0398262	-0.00175071	0.061642	-0.0353911	0.0529953	-0.20269	0.108042	-0.0323965	0.0972866	-0.0146157	0.0803711	0.0220495	0.0820486	-0.108322	0.00457937	0.0200845	-0.0612706	-0.0563748	0.0412508	0.0160164	0.0982621	-0.00642807	0.0358185	0.113123	-0.0569364	0.225799	-0.0286133	0.0994112	-0.0162477
704	0.0257686	0.110989	0.0178035	-0.0998611	-0.00681755	-0.0473672	-0.0264683	-0.00143566	-0.0763472	0.0124654	-0.14043	0.0437797	-0.0474659	-0.038653	-0.0155403	-0.0130797	0.0913331	-0.0939577	-0.077972	-0.0695001	-0.0322359	-0.012859	-0.00470138	-0.0518142	-0.0369147	-0.022533	0.0348062	-0.108263	0.00806452	0.0889901	0.00922544	-0.0423502	-0.0133144	-0.00124333	-0.0609673	0.0380295	-0.0145124	0.0742715	0.0159271	-0.0260875	0.0100598	0.0422832	-0.0177177	0.0991935	-0.0697086	0.116787	-0.0427323	-0.0347886	-0.0366664
705	0.0687609	0.0499122	-0.0362429	0.0807515	0.0942	-0.0063326	0.0596116	-0.003007	-0.0198429	0.0653963	0.168669	-0.117545	0.0255847	-0.0102683	-0.0253415	-0.02639	-0.06794	0.00645813	0.0553965	-0.0011128	-0.01019	0.0568778	0.0263544	-0.0254389	0.072731	0.106178	-0.0465347	0.011753	-0.0565055	-0.0882564	-0.0456009	0.0256972	-0.0402039	-0.0611492	-0.124513	0.0277951	0.01348	-0.0226365	0.0132671	0.0205579	-0.0111721	-0.063957	-0.108876	0.0364907	-0.0618829	0.0083642	0.047836	-0.0409528	0.0322655
706	0.0652009	0.155201	-0.0301245	0.081002	0.127293	0.0509745	0.0743679	-0.052402	0.036509	-0.0810972	-0.0129249	-0.138809	-0.00598183	0.0430706	-0.118249	-0.0414172	-0.00550424	-0.0397686	-0.0346804	-0.000759517	-0.0412609	-0.0249623	-0.0367146	-0.0185955	0.0838181	-0.168172	0.0632071	0.0510928	0.00102702	0.0177	-0.00792372	-0.0251952	-0.0704859	-0.0437667	-0.038285	-0.0117594	-0.0309837	0.0866007	0.0150687	-0.0327141	-0.0445199	-0.0155035	0.0354052	0.128305	0.0336413	0.0690622	-0.0303072	-0.00183302	0.00968645
707	-0.0703716	0.0697457	0.0138781	-0.0459175	0.08876	0.0349588	-0.0599972	0.0224283	0.0272588	-0.0766659	0.053167	-0.103821	0.0328124	0.056543	0.0820336	0.0159327	-0.108538	-0.0030758	0.0965607	0.00961132	0.0213989	0.035266	-0.0177746	-0.0710237	0.111574	0.0160621	0.0698313	0.0105171	0.0326672	-0.0247253	0.0235328	-0.0988839	0.0136371	-0.0104862	0.092314	-0.00629238	0.0738553	-0.0711628	0.0307962	0.0124314	-0.0123919	-0.0164292	0.051101	0.0481628	0.0933372	0.0621876	-0.116119	0.0240045	-0.0361052
708	-0.0400782	-0.0105302	0.0674812	0.0161198	0.0973839	0.0765829	-0.031178	-0.041708	0.0549881	-0.0795815	0.0795779	0.0399304	0.126834	0.00556666	0.0807762	0.0706564	-0.0961028	0.101585	-0.0079183	-0.0397932	0.00918569	0.151816	-0.0137972	-0.0531324	0.134645	0.135516	-0.0281035	-0.0468934	0.0666739	0.00621915	0.0943619	-0.0870615	-0.0780873	0.0445541	0.0976967	0.0396563	-0.0405358	-0.00518836	0.0613743	-0.00641988	0.0123946	-0.0127428	-0.0281796	0.0196824	0.0550476	-0.0190886	-0.0638069	-0.00509413	-0.0571176
709	0.0076827	-0.00370731	0.000993816	-0.0696931	0.0057787	-0.0183856	0.0620739	0.0274793	0.00287162	-0.0015558	-0.0360471	0.00574257	-0.0668412	0.0192363	0.0340987	-0.0181039	-0.056128	0.0121523	-0.0446534	0.0168567	0.0170706	-0.0539535	-0.0343644	-0.00402962	-0.0252843	-0.206445	0.0193419	0.0943981	0.0226207	0.0151834	-0.0208888	-0.0921489	-0.0668854	-0.0295438	-0.0625466	-0.0229053	-0.0201423	0.0419373	0.105274	0.0584794	0.0267496	-0.0210364	0.0227312	-0.04764	0.202345	0.0625298	-0.0877282	-0.0327773	-0.0576522
710	0.00494265	-0.124479	0.0130933	-0.0749869	-0.00590198	0.0271884	-0.0100403	0.0541633	-0.0159268	0.0116379	-0.0405982	-0.0362211	-0.0360743	-0.00106348	-0.0199214	0.00968067	-0.0395911	-0.0286717	-0.0910881	-0.011005	-0.0541772	0.0057355	0.000514746	-0.0541375	0.0486719	-0.0116164	-0.00234588	-0.0454676	-0.022575	0.036602	-0.0289094	0.00532754	0.0302781	0.0373781	-0.0189145	0.041801	0.00555627	0.00623496	-0.0568995	-0.0159071	0.0318521	-0.0183148	-0.0342819	-0.0330859	-0.0309528	0.129079	0.0359792	-0.0758456	0.0604192
711	0.0466834	-0.000310933	0.0428074	-0.084637	0.108966	0.119874	0.00272793	0.0737333	-0.000181589	-0.0570664	0.0501823	0.0537526	-0.00150876	0.0108915	-0.0256142	0.0349599	-0.0184018	0.0754139	-0.0273088	-0.050815	-0.0476549	-0.111597	0.0520695	0.0136434	-0.0484327	-0.137146	-0.0425948	0.00297106	0.0420459	0.0636067	0.00903862	-0.125141	-0.0917402	0.0333721	-0.0351662	-0.0018878	-0.0216444	0.0414114	0.00608453	-0.0098634	0.0147064	-0.0223763	0.0139793	0.051587	0.0886035	0.121734	0.0072898	-0.102833	0.100598
712	0.00213289	-0.00187895	0.0161793	0.0382694	0.00218346	0.0253726	0.00613799	0.0246956	-0.0101181	0.00482288	-0.00608201	-0.0317006	-0.0369797	0.057389	-0.0461533	-0.0377714	-0.0457861	-0.00520797	0.0532734	0.0213502	0.0425499	0.0459372	-0.0355007	-0.0130342	0.103276	0.0199675	-0.0299173	0.0125345	-0.0257287	-0.0222192	0.021261	0.0226943	-0.0852826	0.0130351	0.111907	-0.00703532	0.00390808	0.035354	0.0310989	0.0383229	0.0142677	-0.0109584	0.0486211	-0.0537897	0.0606651	-0.110074	0.00519632	-0.00986926	-0.0530269
713	0.0236612	0.123491	-0.0112909	0.139441	0.0403479	0.0152122	0.0711304	0.000214313	0.00574154	0.0329632	0.159414	-0.103074	0.0763861	-0.0646616	0.0624364	-0.0292992	0.000667229	-0.0126008	0.00171099	0.0495322	-0.0164003	0.0623875	0.013947	0.0495609	0.145532	0.229857	-0.016729	-0.00751231	-0.0722827	0.000263151	-0.0904884	0.0386184	0.0365602	-0.0338725	0.0292328	0.00892466	0.0369877	-0.0764925	-0.035215	0.0378347	-0.0600006	-0.0499416	0.0132566	-0.0388176	0.0653681	-0.0272593	0.0903433	0.0535289	0.0450175
714	-0.012706	0.0199601	0.0868249	-0.278115	0.110896	0.0267252	0.0146782	-0.0128587	0.0358278	-0.0671392	0.0802683	-0.113308	-0.0379055	0.0692523	0.0766044	0.0267251	0.0364959	-0.0240012	0.0842587	-0.0496011	-0.0806674	0.0526903	-0.0293355	-0.0449862	0.0383709	-0.154161	0.0397693	-0.0956182	0.0746048	-0.0214904	0.0355805	-0.0427888	-0.0381686	-0.0128996	0.0210055	0.0506358	0.00540999	0.0743957	0.0365865	0.0288361	0.0563456	-0.019661	0.112243	-0.00499255	0.084859	-0.024421	-0.0681267	0.0804587	0.00868407
715	-0.0122117	0.149803	0.0899729	0.0443524	-0.00155061	-0.117883	0.00706914	0.0400422	-0.0787706	0.0686541	0.149995	0.188885	0.0665019	0.0142048	-0.0768015	0.0369349	-0.0416348	-0.0265554	0.000109114	-0.0305079	0.0836685	-0.0281348	-0.0317675	0.0530471	0.0495294	0.163098	0.111084	0.0250525	0.05655	-0.049513	0.0587081	-0.022099	-0.047599	-0.00811087	-0.0239028	0.00843543	-0.0846157	-0.0493846	0.144375	0.065997	-0.038183	-9.47022e-05	0.0928904	-0.00190798	0.0219699	-0.018806	0.0203353	-0.0499952	-0.0275091
716	0.000972465	0.0985448	0.00893195	0.136815	-0.0147783	-0.0415083	0.111278	-0.00499524	-0.0248425	0.0824652	0.110241	0.0374839	0.0135922	-0.0475576	0.0158882	-0.052955	-0.0159208	0.0376876	0.192629	0.0516043	0.0279614	-0.0125479	0.0428618	-0.0214485	-0.0545912	0.224594	0.0226972	0.00655676	-0.126677	0.00181959	0.0272203	-0.0128051	-0.102367	-0.0313815	-0.029512	-0.00623062	-0.00603773	-0.0101869	0.0380927	0.0303741	-0.0239031	-0.0207205	-0.0456581	-0.029496	-0.0389246	-0.157028	0.0497303	-0.0621506	-0.0184953
717	-0.00577772	0.0384687	0.065068	-0.0824382	-0.0510713	0.0556743	0.0316006	0.0907595	-0.0374738	-0.0175233	0.00625774	0.0334477	-0.0497543	-0.0202521	0.0580594	0.0216635	0.0543683	-0.0501257	-0.0650617	-0.0305311	0.0175528	0.052484	0.029161	0.0255038	-0.00268344	-0.100363	0.00623985	-0.0469849	0.018648	-0.0075691	0.0830947	-0.00538224	-0.063808	0.00871448	0.0060521	0.0186864	0.0135803	0.0194947	-0.0316908	-0.0122583	0.0548805	0.00883909	0.070151	0.00474113	0.042358	-0.0210863	-0.0353648	-0.0281919	-0.014549
718	-0.0061193	-0.0870891	0.0497798	-0.231405	-0.0119778	-0.0348343	-0.0466894	-0.00123968	-0.0268514	0.0507492	-0.00949431	0.0138718	-0.0780321	0.0172564	0.0559695	0.0274881	-0.113878	-0.0828512	-0.146468	-0.0321225	-0.00416367	-0.03142	-0.0138795	-0.0482805	-0.0165019	-0.0255901	-0.0124045	0.0657968	0.0168827	-0.0131779	-0.0869053	0.0845984	0.000102442	-0.0034929	-0.0313841	0.0631709	0.0711347	-0.016894	0.0150555	0.0377673	-0.0130721	-0.0103649	0.0134623	0.0133411	-0.0717789	-0.050298	-0.016903	-0.0347626	-0.0229273
719	0.0392155	0.0631779	-0.0251835	0.0950068	0.050883	-0.0670614	-0.0272663	-0.0524567	0.00289532	0.0364675	0.210035	0.0231997	0.0416299	0.0298607	0.0176845	-0.0261667	-0.0664581	0.00895173	0.0596087	0.0813706	-0.0153419	-0.02149	0.0395209	0.0218032	0.0456279	0.188029	0.0694263	0.0504845	-0.0142343	0.0416842	-0.0755755	-0.0538028	0.00574871	-0.0216393	-0.0992023	0.00169425	-0.0042032	-0.150827	6.88442e-05	0.0698785	-0.0297555	-0.0191878	-0.099276	-0.00644788	-0.0322704	-4.3103e-05	0.0370774	-0.12452	0.0790142
720	0.0156631	-0.131423	0.0937312	0.147216	-0.04548	0.0944887	0.0535482	-0.0266533	-0.0365428	0.0423939	0.0109583	0.0186802	0.0202243	0.0488226	-0.037233	0.00765071	0.00198957	0.0870671	0.0116482	0.0903298	-0.0149324	0.0114848	0.0506823	-0.00994457	-0.00183909	-0.0350282	0.164466	0.0713812	-0.0147045	-0.0651089	-0.0260402	0.0322123	0.111653	-0.0218371	0.0361451	-0.0207165	0.080535	-0.040817	-0.0444399	-0.0398112	0.0149527	0.0137777	-0.0613284	-0.0265933	-0.106047	-0.015444	0.127636	-0.0451171	0.069031
721	-0.0528939	-0.0409306	0.0169015	0.0199041	0.0174762	-0.0481887	0.00103708	0.0135816	0.0707583	-0.0452337	-0.0173014	0.136422	0.0455716	-0.035969	0.122438	0.052196	0.125297	0.00903417	-0.0911331	-0.0300892	0.06295	-0.128583	0.0445999	0.0256878	0.0648229	-0.0143611	0.0112889	0.0489745	0.108882	-0.0229545	-0.0309947	-0.0900154	0.0359566	0.031671	0.0513651	-0.0179083	-0.0744274	0.00806562	0.0750762	0.077249	0.0276723	-0.0376028	-0.104281	-0.0330353	-0.0833325	0.123322	0.127113	-0.041834	0.010251
722	0.0250962	-0.0232723	-0.00932262	-0.0284916	-0.0135274	-0.0284495	-0.00911689	-0.0525155	-0.0173654	-0.0137174	-0.13777	-0.158345	0.0608501	-0.0100257	-0.00622722	-0.00509853	-0.130106	0.0219333	-0.0330978	-0.0197342	0.0160177	0.0511513	-0.0459793	0.0292675	0.0775353	0.0222071	-0.0443372	-0.0214054	-0.0455876	-0.0302603	0.0461759	-0.0274825	0.0207948	-0.0531455	-0.00810668	0.000593674	0.0548694	-0.0579101	0.129516	0.0138815	-0.0207813	0.0288084	0.0434395	-0.00275119	0.121524	0.0126039	-0.0502593	-0.030602	-0.00580148
723	-0.0202033	0.064012	0.00229788	-0.0906662	-0.0141028	0.0492055	0.0327086	0.0409066	-0.0862353	0.0270612	0.0244929	0.119901	-0.0680894	-0.0174997	-0.0337063	-0.0096632	0.00666358	-0.0993382	-0.103271	-0.0433386	-0.00618276	-0.0690653	0.0101391	0.0113703	-0.00400227	0.0308726	-0.058877	0.106917	-0.0750351	0.0302191	0.0316684	-0.0638131	-0.0897576	0.0148178	-0.069837	0.0168796	0.00507963	0.0351826	-0.0651649	-0.0386837	0.0330512	-0.00521768	0.0349679	-0.0262545	0.0524424	-0.0700792	-0.0151342	-0.0982965	-0.000129548
724	-0.00404625	0.00478928	0.0271821	0.00655343	0.0302969	0.000190671	-0.00869786	0.000838324	-0.00639765	0.00191829	0.00707388	-0.0200162	0.0176081	-0.0103331	-0.0109474	-0.0227739	0.007627	-0.0160961	-0.012842	0.0167194	-0.00965392	-0.00857138	0.0171634	-0.0300104	0.00315053	-0.00833816	-0.010668	-0.014852	-0.0126862	0.00733629	-0.017787	0.0146104	-0.0115181	-0.0126631	-0.00967783	-0.0203409	-0.0145209	0.0320439	0.0558858	0.0332738	-0.0265836	-0.0232764	0.0190886	-0.0111503	-0.00631437	-0.0297575	0.019937	-0.000133049	-0.0110064
725	0.0447105	0.0349083	0.0394254	-0.116076	0.0230755	0.0628312	0.0296185	0.0575665	-0.000175618	-0.0565581	0.0420568	0.0727682	-0.0273234	-0.0209665	0.0962203	0.0126248	0.160309	0.0226668	-0.0088406	-0.0194227	0.0177883	0.0512654	0.0580575	-0.0261798	-0.0137818	-0.0624065	-0.0417223	-0.122036	0.133353	-0.0234629	-0.00873278	0.0215741	-0.0367291	0.00213116	0.0732584	0.0473032	-0.0454951	0.143346	-0.0191443	0.0251981	0.061479	-0.0109102	0.135726	0.0136543	0.0251701	0.0610342	-0.0183872	0.072133	-0.0793382
726	0.0542533	0.0342284	0.0488022	0.0387455	0.199656	0.0689887	0.028917	-0.0357685	-0.0153825	0.00896895	0.063919	-0.0416289	0.0234721	-0.0258708	0.0230727	-0.0305845	0.00354702	0.0363631	0.0911823	0.0527521	0.0672031	-0.0370754	0.00965778	0.0165316	-0.0223444	0.0128229	-0.0438967	-0.0585308	0.00431911	-0.0470536	-0.0204941	0.105814	-0.0263766	0.0135849	-0.0175976	-0.028458	0.0823977	0.038541	-0.0501016	0.00953834	-0.0128774	0.00987079	-0.0106994	0.0764744	0.0581534	0.0115283	-0.035565	-0.0281077	-0.00563282
727	-0.0376249	0.0544094	0.00058081	-0.0278317	-0.00496983	0.000105596	-0.0186042	0.0228999	0.0165911	0.0155742	-0.0295984	-0.0136878	-0.00943434	-0.00637736	-0.00469537	0.018805	-0.0292753	-0.00103915	-0.033301	-0.0104321	0.0231601	0.0413948	0.0211043	0.00948852	0.0564363	-0.00202878	-0.0383187	0.0862573	-0.0475123	-0.0153898	-0.00600026	-0.0010584	-0.0122276	0.0122367	-0.0242839	-0.0180312	-0.0230917	-0.0264041	0.0402608	0.019824	-0.00351542	0.00477506	0.0790899	-0.0352463	0.0525225	0.0261503	-0.00360104	-0.0219587	0.0223227
728	0.0497974	-0.158992	-0.0550679	0.120581	-0.0075929	-0.0270035	-0.0392494	0.0695529	-0.0214405	0.100213	0.0407535	0.0957929	0.015125	0.0187032	0.0268003	0.0158318	-0.0752323	-0.052899	-0.0667193	-0.00482123	0.0427822	-0.0301697	-0.000366118	-0.0338289	-0.0810187	0.0445678	-0.0513858	0.0805816	0.00764573	-0.0683279	0.0202347	0.155881	-0.09343	0.0543285	0.0144879	-0.0258446	-0.00772844	0.000833986	-0.0986648	0.0367979	-0.0198235	-0.00758668	-0.00168282	0.0276872	-0.0914107	-0.0113406	0.00165343	-0.0510998	0.100538
729	-0.023303	0.105231	0.0398837	0.0126047	0.036075	-0.0127609	-0.00670541	0.0374261	0.0395146	-0.00527611	0.0715039	0.152559	0.0777066	-0.018713	-0.0570833	-0.0220068	0.073511	0.0136658	0.0342452	-0.0353729	-0.000884425	-0.0124699	0.0355392	0.0375516	0.0485517	0.39773	-0.0673121	-0.0191645	-0.00741217	0.0397188	0.0233138	-0.119466	0.0173631	0.033438	0.0349529	-0.0281871	-0.0935312	0.0291112	0.0956198	-0.0140235	-0.0195938	-0.0212773	-0.021605	-0.0144571	-0.0189943	-0.0351505	-0.00802643	-0.0467344	-0.00759966
730	-0.031441	0.0146857	0.00319164	-0.069372	0.0196033	0.0517345	0.167197	0.08626	0.0753331	0.0170669	-0.0983604	0.0703253	0.00472027	-0.0141775	0.0086252	0.0349879	-0.00482917	0.0105432	0.035076	-0.0589867	-0.0546748	0.0152952	0.0271491	0.00660179	-0.0291067	0.0475604	0.00027074	0.088596	0.0596345	0.00861921	0.13012	-0.0291518	0.0102325	0.011849	0.0345706	0.0370093	0.0675544	0.05282	-0.0722455	-0.00690522	0.00236401	-0.0991937	0.0858571	0.0797186	0.0971406	-0.0934679	-0.0487039	-0.0582698	-0.0355999
731	-0.011342	0.0123241	0.00833218	-0.0511563	0.00151553	0.0170333	0.0302527	0.0191294	-0.00809196	-0.0251421	-0.0967783	0.0322536	0.0552041	-0.00503189	-0.0563487	-0.00814675	0.00213898	0.0146399	-0.000750561	-0.0474157	-0.0232682	0.0356442	0.0122625	0.0417227	0.0609016	-0.10517	0.0642442	-0.0592977	0.0986797	-0.0329155	0.0524716	-0.0374279	0.0360124	-0.0562512	0.0589925	-0.00126577	-0.0283092	-0.0014562	0.113778	0.0176018	0.0130926	-0.0104047	0.0553144	0.0491487	0.1526	0.0105418	-0.0592411	0.0890491	-0.048053
732	-0.0619601	0.109688	-0.00189415	0.0373431	0.039905	-0.0725026	0.141717	0.00543075	-0.0351353	-0.072174	0.103313	0.0863037	0.0314241	-0.0516339	0.0481809	0.0283282	0.0392984	0.000957239	0.099817	0.0130153	0.0276307	-0.0179307	0.0519638	0.0381368	-0.051071	-0.0451841	0.00351136	-0.0665232	0.027321	0.0243618	-0.0508766	-0.0757969	-0.0371421	-0.0189861	-0.0409027	0.05829	-0.142298	0.0655488	0.0371347	0.0298061	0.0497726	-0.0150298	-0.0484891	0.0857723	0.0236372	-0.0378009	-0.0188631	-0.0252859	-0.0584073
733	0.0509505	0.0525445	-0.00167508	0.0381499	-0.0111723	-0.0221008	0.0838545	-0.00958484	0.0286754	-0.0154371	0.00957202	0.0364967	0.0182688	0.0142144	-0.00058878	0.0523543	0.0115836	0.0194991	-0.00704692	-0.00911505	-0.0179273	-0.00615105	-0.0136548	0.0324339	-0.0275271	-0.0125436	0.00905406	0.0297431	-0.0333188	0.0323455	-0.00350281	-0.0293615	0.0515504	-0.0221439	-0.0412646	0.0110776	0.0224535	-0.00581173	-0.0258383	0.000218585	-0.0093436	-0.0101031	0.00503078	0.00570472	0.0402369	0.000637847	0.0908666	-0.0185281	0.0475734
734	-0.0098854	-0.000826671	-0.00966498	-0.00693434	0.0373606	0.049238	-0.0130405	0.0432388	-0.000124209	-0.00218718	-0.0238322	0.0110722	-0.0206239	0.0289397	-0.0100654	-0.0193206	-0.00932302	0.0182011	0.0157068	-0.000439039	-0.0125236	0.0501961	0.00688916	0.0481436	0.0110715	-0.021059	0.00934493	0.017526	0.0369574	0.0150548	0.0166762	-0.0162049	0.0478569	-0.0145253	0.00234325	0.00434169	-0.00319324	-0.00147418	-0.0159203	-0.0204153	0.0139529	-0.0162975	-0.000559236	-0.0266912	-0.00383973	0.00403411	-0.0136964	0.00613575	0.000152108
735	-0.0209496	0.092211	0.00707371	-0.01651	-0.0813597	0.0465612	0.0977388	0.153814	0.0120054	0.0105043	0.0842612	0.144298	-0.002827	-0.0166137	0.0104508	-0.0195647	0.00396183	0.0070704	-0.131217	0.0315223	-0.00820588	-0.0912275	0.0930386	0.0326268	-0.0388306	-0.0401023	0.0307646	0.111661	-0.0428613	0.0216286	-0.0227356	-0.070139	-0.0525499	0.0511328	-0.0335325	0.00322909	0.0731251	0.0662342	-0.124213	-0.0673463	0.00854541	-0.0553256	0.00712924	-0.0453203	0.00198232	0.137884	0.0582549	-0.0568433	0.0404889
736	0.00939826	0.0875553	-0.00229082	0.082133	0.0589469	-0.074633	0.0393954	-0.00340427	0.0243202	-0.105251	0.0492491	-0.127002	-0.0960349	0.0123551	0.106817	-0.0381958	0.0174703	0.0193955	0.157041	0.0990866	0.0270654	-0.039682	-0.117181	0.00904438	-0.00544803	0.0717759	-0.0360301	-0.115934	-0.0580489	0.0769252	0.0275239	-0.0875653	-0.0152958	-0.0487018	-0.00219954	0.00192034	0.040925	-0.045701	0.1707	0.0396236	-0.00572106	0.00377919	0.03072	-0.0466577	0.157814	-0.00420599	-0.071536	-0.0635247	-0.0121102
737	-0.0700502	0.0121464	0.0156162	0.0384069	0.0151091	-0.00732829	0.0968015	-0.0349553	0.0235769	0.0546504	-0.102443	0.0190035	-0.0464555	-0.0379781	0.0875815	0.035218	0.0806044	0.022831	0.0304365	0.03941	0.0163418	-0.00182835	0.0395765	0.0335456	-0.0595925	0.0440314	-0.0157399	0.00912495	-0.033859	0.0394588	-0.0108957	0.0838268	-0.0218482	0.0168111	0.0263105	0.00658318	-0.0115234	0.0482945	-0.0138553	0.0109638	-0.0250272	0.02964	0.029877	-0.0120208	0.0606166	-0.134037	0.0373384	0.0240182	0.00314709
738	-0.0255817	0.240137	-0.0221283	-0.0496646	0.0531182	-0.121077	-0.0203316	-0.0529741	1.80598e-05	0.00844374	0.0851622	-0.0913444	-0.0528366	-0.0748417	0.0365423	-0.0159188	-0.00851749	-0.0838568	0.102232	0.0257223	0.0166858	0.0283431	-0.0530875	6.09824e-05	0.0459232	0.0582544	-0.0755187	-0.077836	-0.0224126	0.0819574	-0.0171722	-0.0666886	0.013844	-0.0538269	-0.0193167	0.0160771	-0.0329703	-0.0184294	0.140945	0.0696087	-0.0199557	0.0214631	0.0993266	-0.0237013	0.0949849	-0.00787818	-0.0223422	-0.00533287	-0.11482
739	0.0256296	0.00402072	-0.0233985	0.0545246	0.00573992	-0.046666	-0.00572219	-0.0140517	0.0465846	-0.0142976	0.0457174	0.011513	-0.000788779	-0.00921715	0.000879231	0.00230168	-0.00551979	0.00490157	0.00769279	-0.0180392	-0.0271875	0.00862257	0.0408633	0.0140976	-0.0201468	0.0287076	0.0181336	0.000607729	0.00792048	0.00597169	-0.0301725	-0.015078	-0.00958646	-0.0070567	-0.027801	0.00158834	-0.021417	-0.0208259	-0.00624752	0.0382545	0.00847889	0.00256458	0.0104142	-0.00562557	0.0136895	0.0292597	-0.00220204	-0.00674546	-0.00381034
740	-0.0144631	-0.0121793	-0.0100892	-0.0153803	0.0105915	0.0171387	0.0290568	-0.0168828	0.0597299	-0.000279902	0.0166916	-0.0190023	-0.0155683	-0.0134699	0.018329	-0.00561523	0.0093931	0.00453489	-0.0122009	-0.023531	-0.018153	0.0279878	0.0186417	0.0424031	-0.00279127	-0.000929763	-0.00737458	0.0122318	-0.0014215	-0.0194221	-0.00147937	-0.00233263	-0.0170221	-0.00732645	-0.012468	-0.0114746	-0.0201849	0.00134977	0.0544524	-0.0171616	0.0200931	-0.0240245	-0.00560259	-0.0174568	0.0315443	0.0114717	-0.0048586	-0.00118704	-0.0126244
741	-0.0287145	0.053417	-0.0302756	0.0337903	0.0314318	0.0134425	0.0398691	-0.0219766	0.0253852	-0.0482774	-0.028902	-0.0201858	0.0115728	0.00735119	0.0422451	0.0288282	0.0784107	0.0180446	0.13268	0.0123255	-0.0100653	-0.0488004	0.0853386	0.0804572	-0.0168452	-0.0022283	-0.0202409	-0.041758	0.0746786	0.0552668	-0.0405244	-0.057058	0.0659832	-0.0125097	-0.0190402	-0.0189555	0.0413986	0.0201912	0.0334242	-0.033697	0.0297418	-0.00625933	0.0796387	-0.0467602	0.0434687	0.0700409	-0.0205872	0.00812725	-0.0110826
742	0.0891008	0.0112828	-0.0315121	-0.0434207	0.00728977	0.192044	-0.0439443	0.0183509	0.0178353	-0.0472415	-0.0144781	0.0807206	0.069633	0.0201171	0.0081368	-0.0321502	0.138746	0.0903462	-0.0456163	0.0105334	-0.0386889	-0.0300997	0.0917158	-0.00388972	0.0190151	-0.000206398	-0.00697508	-0.0361271	0.117483	0.0180764	-0.0501536	-0.0526033	0.0982741	0.00787711	0.0358684	-0.00482854	-0.0295942	0.0508295	0.0454873	-0.0315189	0.0678772	-0.0317272	-0.0245001	-0.0977146	-0.00438138	0.192146	-0.00363141	0.0361068	-0.00182768
743	-0.00881419	-0.115921	0.0403084	-0.0278992	0.00777327	-0.00576258	0.0551518	-0.00308495	0.00242151	-0.0386844	-0.0280741	-0.055329	-0.0268929	0.0412242	-0.0104821	-0.00251862	-0.0976291	0.0495958	-0.0171725	-0.016222	-0.0383491	-0.0489584	0.0200355	0.0127168	0.049062	-0.107663	0.0536294	-0.079762	0.0941121	-0.0356596	0.0551362	-0.051195	0.00634774	-0.0531372	0.0434417	-0.00152129	0.0268482	-0.024317	0.161765	0.0240017	0.00907227	-0.0374557	0.0879045	0.0198131	0.109632	-0.00563198	-0.0722283	0.0878665	-0.0112684
744	-0.0162678	0.137659	0.109265	-0.143645	0.0263332	-0.0289041	0.0340345	0.0864785	0.0678124	-0.115748	-0.067293	0.00546469	0.0137813	0.0523695	0.107739	0.0204972	0.0278065	0.083298	0.0952925	0.0719585	0.0163413	0.0118535	0.0186611	0.00867123	-0.0562789	-0.158969	0.0785239	0.0186249	-0.000551272	0.0768006	0.0561546	-0.139841	0.0127179	0.00424357	0.0316194	0.00988535	0.0851331	0.0137345	-0.0081967	-0.0211135	0.00252144	-0.00222639	-0.0477982	-0.0251613	0.15294	0.109847	-0.05356	-0.0959806	-0.0180809
745	0.0268326	0.167501	-0.0800982	0.00146057	0.0183694	0.0146644	0.0286955	0.0269671	0.0805426	-0.0768508	-0.0575474	0.0994615	0.140207	-0.0653273	-0.0160874	-0.0480881	0.0186953	0.0663716	0.0149031	-0.00175214	0.0232164	-0.0287769	0.071057	0.045036	0.154678	-0.0523683	-0.0697002	-0.0351924	-0.0150916	0.0564602	-0.0413757	-0.0925398	0.0897367	-0.00645923	0.0322191	-0.0580045	-0.0361016	-0.000897543	0.0983017	-0.0503729	-0.00377481	0.0145024	-0.0774701	-0.0253658	0.117302	0.152453	0.025283	-0.00084532	-0.0398557
746	-0.0464501	-0.0188041	0.0403302	0.123594	-0.0411283	-0.0758321	-0.0401892	0.147379	-0.0308696	0.129894	-0.11526	0.119923	-0.0201243	0.0366281	0.0526394	0.0319334	0.00435654	-0.0474631	-0.117877	0.0518924	0.0693683	0.0639583	0.0252245	-0.0272479	-0.00388552	-0.00184668	-0.062908	0.0422591	-0.0786657	0.0174441	0.0664641	0.161931	0.029806	0.0404892	-0.0224139	0.014326	0.00596905	-0.0162734	-0.127784	-0.0295621	-0.0375277	0.0794618	0.00752143	0.0678674	-0.122231	0.0115955	0.104628	-0.0410754	0.0668897
747	-0.0756713	0.0827227	0.0446479	-0.00759615	0.143196	0.0399488	0.027695	0.0373337	0.00407613	-0.0662762	0.088538	0.0320345	-0.0340385	0.0144118	-0.0577612	0.0121647	-0.127283	-0.049367	-0.0288283	0.0413886	0.0387998	-0.0300661	0.0269535	-0.00161781	0.063038	-0.0771645	-0.0876734	-0.0123994	0.100908	-0.00192549	-0.0525507	-0.0257892	-0.132724	-0.0313107	-0.0214729	-0.0048353	-0.06014	0.0139029	-0.0969599	-0.0639561	0.0108269	0.0232905	0.130123	-0.0208368	-0.0803668	-0.063526	-0.00890104	-0.0137576	-0.00978568
748	0.0084257	-0.154501	0.150074	-0.0933027	0.0330491	0.020061	0.0450044	0.0475671	-0.0128878	0.033375	-0.000412122	0.13576	0.00221927	0.116927	-0.0662011	0.020844	-0.0297141	0.0193108	-0.0297495	-0.0433706	-0.0281555	-0.0182071	0.0525935	0.0108687	-0.0574951	-0.0408256	0.151273	0.0290393	0.111911	-0.0820596	0.0312847	-0.0140414	0.011266	0.0454524	0.0366783	0.0159784	0.00245888	-0.0101912	0.0186324	0.0325719	0.0295953	-0.024634	0.0893036	0.0568964	0.0202353	-0.0239526	0.0237754	0.0286442	0.0401753
749	0.00769991	-0.166161	-0.0841955	0.0443203	-0.0338031	0.0927655	0.106497	0.126553	0.0796138	-0.0150738	-0.0382173	0.125051	-0.0416401	0.0273202	-0.0267277	0.0279131	-0.0839653	0.173146	-0.0512147	0.0359205	-0.0271118	0.0357481	0.00381915	-0.0534295	-0.0477777	-0.0156557	0.115184	0.0826773	0.104445	-0.0468075	-0.0242344	0.064835	0.033617	0.071942	0.0534558	0.0283292	0.118944	0.0631543	-0.0622025	-0.0158637	0.00688472	-0.00481946	0.00195621	0.145723	0.0776347	0.151704	-0.0359008	0.110944	0.0144602
750	-0.0533937	0.0768998	0.106969	-0.0992716	0.080274	-0.0148985	-0.0811028	-0.0413408	-0.0185942	0.0445592	0.143132	-0.137841	-0.0210388	-0.0324964	0.150205	0.0198388	0.217028	-0.0737947	0.090121	-0.00340735	0.0392832	-0.019577	-0.0294931	-0.0542706	-0.011543	0.00547404	-0.0968995	0.0104552	0.0550156	0.0502293	-0.0133796	0.00630459	-0.051357	0.0210609	-0.0110864	-0.00289329	-0.0301083	-0.0283266	0.0391339	-0.0353642	-0.0331674	0.026759	-0.0445693	0.090223	-0.161265	-0.0440832	-0.0333215	0.00791998	-0.0508373
751	-0.0220039	0.0368536	-0.0388823	0.00660672	-0.0265554	-0.0848012	0.0317346	0.0327659	-0.0660053	-0.0184941	0.0495029	0.114888	0.0151228	-0.0530745	-0.0518207	-0.0298803	0.0113329	-0.0359505	0.0328899	-0.0266864	-0.00587989	-0.08177	0.0642149	0.0705583	-0.0240148	0.112907	-0.0775565	0.0237474	-0.0657514	0.00835962	-0.0294702	-0.144336	0.0362524	-0.0660736	-0.0856746	0.0179948	-0.0878975	-0.0211771	0.0168026	0.00251296	0.0381271	0.00525978	-0.105574	0.0194156	-0.0418336	-0.0331358	0.0813383	-0.0674265	0.00548848
752	-0.0760785	0.0692223	-0.00797829	-0.082689	0.073179	0.046804	-0.110411	-0.0725157	-0.0222732	-0.0270968	0.00365548	-0.050287	-0.0217759	0.0109823	0.111138	0.0159924	0.0369647	0.00305419	0.0780586	0.0257468	-0.029753	-0.0309256	0.0109824	0.0437571	0.0917827	-0.0835113	0.0680124	-0.0715349	0.132327	0.0268528	-0.0231595	-0.0815497	0.0177494	-0.0402924	0.0777735	0.00911277	-0.104182	-0.0284763	0.0503548	0.0427693	0.00994313	-0.0152139	0.10483	-0.0606008	0.0557566	-0.0584826	-0.0431127	0.156932	-0.0778774
753	0.0344817	-0.0457181	-0.0503508	0.111823	-0.0171663	-0.0332459	0.0160848	0.0741405	0.0684611	-0.0292785	-0.0480002	0.112665	0.0588826	-0.00159102	0.00139543	0.0135714	0.0375299	0.0173434	0.00692338	0.00664741	-0.00190352	0.076343	-0.000204701	0.0264761	0.0374372	-0.149351	0.0888783	-0.0538302	0.0968796	-0.00414514	0.0221711	0.0158974	0.0587071	-0.0167648	0.0300791	-0.0255624	-0.0923851	-0.0235272	0.0340881	0.0260687	0.0330763	0.0242566	-0.0789224	0.0374301	0.104687	0.14455	-0.0523153	0.13553	-0.0114835
754	-0.0292841	0.274752	-0.000897628	0.0199625	0.00152382	-0.0815613	-0.0104612	-0.0421992	-0.0008461	-0.040319	0.000283682	-0.00185981	-0.03529	-0.00956085	0.0797059	-0.0439893	0.0725924	0.031388	0.0272894	0.0286798	0.0178577	-0.0658195	0.0132029	0.00137852	-0.0185385	-0.132685	-0.0222577	0.0970227	-0.120442	0.141359	-0.109665	-0.158321	0.0168963	-0.0121505	-0.07525	-0.00588913	-3.88406e-06	0.011012	0.0632061	0.00425436	-0.0240526	-0.00419236	-0.148409	-0.0167317	0.0602356	0.0693958	0.0393704	-0.122785	-0.0564278
755	0.0808573	-0.0857467	0.0370477	0.0153221	-0.00492126	0.0123424	-0.0300801	-0.0367944	0.0217953	-0.02853	-0.0716224	-0.0295118	0.0842452	0.103499	0.00893492	-0.0472832	-0.0694249	0.0293788	0.079059	0.0995875	-0.0661945	0.0269131	0.0528388	0.000882607	-0.0655337	0.0541067	0.118449	0.126978	-0.0235999	0.0328106	-0.1004	-0.00632916	0.161462	-0.00409874	-0.0321076	0.00104804	0.116498	-0.134026	-0.0143966	-0.0209617	-0.0270069	-0.0670418	-0.0389748	-0.0814308	-0.0545418	0.220663	0.0517638	-0.135544	0.0392023
756	0.0566963	0.00335417	-0.0739163	0.0426501	-0.00989668	0.058165	-0.0132104	0.00545286	0.0445798	0.0656602	0.0093978	-0.0671572	0.0612606	0.0168842	-0.00319604	-0.0597037	-0.0643798	0.00712745	0.0363436	-0.000747833	0.0166115	0.0593079	-0.0239785	0.0415322	0.016747	-0.0343879	-0.00366213	-0.0741029	-0.000769668	-0.0778381	0.152653	0.0687311	-0.111306	0.0232846	0.00806806	-0.0123261	-0.0854994	0.0130136	0.0682609	0.0128649	0.0426326	0.0641246	-0.00516497	-0.0167287	0.0530958	-0.00969184	-0.0810734	0.0332932	-0.0568071
757	-0.00998114	-0.00736904	0.0465527	0.0206618	-0.0266904	0.0148089	-0.019554	0.000866996	0.00620404	0.0319761	-0.0317554	0.0285778	0.00290071	0.0177844	-0.0140332	0.0334508	-0.00394032	0.0147425	-0.00446907	-0.0253204	0.00519732	-0.012602	-0.00875912	0.0237459	-0.0208232	-0.015484	-0.0279815	-0.00749017	-0.0216431	-0.0237641	0.0319654	0.0183845	0.0134928	-0.00611771	0.0289176	0.00584492	-0.0121811	0.0260005	-0.0175481	-0.0151679	0.0162748	0.0122181	0.00399076	-0.0382271	0.0106733	-0.0397249	-0.0200022	-0.0166919	-0.0305191
758	0.00812542	0.0579696	-0.0433799	0.00624532	-0.0258363	-0.125262	-0.00219907	-0.0456592	-0.0502626	-0.0118826	-0.0131881	-0.0888306	0.0199428	-0.0441396	0.0639271	0.0736399	-0.0362214	-0.00301825	0.0835009	0.0421059	0.0271919	-0.12865	-0.0385965	-0.0107419	0.0411662	0.0358691	-0.0684984	0.0126042	-0.0832699	0.075194	0.00607587	-0.116952	0.0173419	-0.0796892	-0.039119	-0.0348792	0.0142269	-0.0499003	0.180766	0.021052	-0.0336665	0.0402636	-0.0109221	-0.0974351	0.0609386	0.0355088	-0.0358811	-0.141034	-0.0211614
759	-0.0412658	0.182654	0.0585937	0.00660093	0.0332827	-0.015532	0.024674	0.0218605	0.000232696	-0.0518336	-0.0154136	-0.00760097	-0.0290585	0.0383135	0.0546421	-0.00875469	0.0168132	-0.0158509	0.0560309	0.0303254	-0.0266064	-0.052487	-0.014558	0.040947	-0.0122076	-0.029384	0.0873991	0.029292	0.0427665	0.0288949	0.0397691	-0.0795023	0.0155209	0.00084652	-0.0456119	-0.0119649	-0.0218906	-0.056779	0.10741	-0.0117165	-0.0185751	-0.0309942	-0.0651237	0.0234303	0.0711729	-0.0997115	-0.0444336	-0.0420516	-0.0370853
760	-0.016115	0.0534828	0.014589	0.0657144	-0.0513227	-0.0451201	-0.0089746	-0.00369395	-0.0683707	-0.0376705	0.00649886	0.168177	0.0674289	0.0059178	-0.0471798	0.0200418	-0.0269095	-0.0529671	-0.078246	-0.0039092	0.0206885	-0.0509352	0.0412189	0.0597708	0.0490915	0.0220051	0.0585348	0.0393631	-0.0572651	0.0153737	0.0158295	-0.0502799	0.0807113	0.00426408	0.0212497	0.0219123	-0.017436	-0.0325457	-0.0434964	-0.0335378	-0.00761768	0.0191912	0.00853479	0.013837	0.0303599	-0.00316244	0.0733497	-0.106958	0.0430486
761	0.0128764	-0.0257703	0.0658288	0.000848648	-0.086316	0.0356299	-0.0396278	-0.051214	0.00320736	0.0559726	0.0293236	-0.0122871	-0.0286873	0.109938	-0.0373512	0.0264425	-0.0289065	0.0794212	0.0359968	-0.0212201	-0.0615364	0.015474	-0.0177784	0.026364	0.025868	0.0681756	0.153766	-0.0303569	-0.0406635	-0.0462003	0.0753464	0.0402816	0.0479516	0.0141548	-0.0127973	0.0384988	0.0255602	-0.0656149	0.100831	0.00182922	0.00232275	-0.0836206	-0.0636813	0.0602989	0.158721	-0.0443393	0.0570856	0.0945644	0.0506179
762	0.00740681	-0.0648185	0.15888	-0.137276	0.0226901	0.00824866	-0.0144961	0.0175209	0.0607005	0.0135555	-0.0378897	-0.0426609	-0.0794291	0.111452	0.0695344	0.0342403	0.0166579	-4.4125e-05	0.0864606	-0.00224301	-0.0853666	0.114077	0.00337003	-0.0446218	-0.0565154	-0.0699429	0.0923044	-0.0299191	0.0302519	0.0991548	0.0304982	0.0302369	0.0269855	0.0051669	0.0427057	0.0379162	0.062279	-0.00156768	0.0205471	0.00978077	0.0327134	-0.0333229	0.033247	0.0322891	0.0511648	-0.0641034	-0.0165161	0.00487802	-0.0277823
763	0.0887413	0.153438	-0.00939203	-0.0476142	-0.01101	-0.114213	-0.0311611	-0.0241245	-0.0441859	0.0494856	0.0415833	-0.016968	-0.0300261	0.0915834	0.0459954	-0.0104332	0.0257445	0.018314	0.0836484	0.0294076	0.0895717	-0.0592089	-0.0534275	-0.00481029	-0.0966173	-0.0285396	-0.0277635	0.123391	-0.0927214	0.0290131	-0.0287087	0.0307078	-0.117486	0.0236452	-0.0494476	0.00453663	0.0282643	0.0643182	0.012118	0.0746699	0.0206156	0.0239614	-0.0551141	-0.0517625	-0.0254245	0.0881419	0.00263043	-0.0400192	-0.03265
764	-0.0555052	0.0917225	-0.00640821	-0.00593977	-0.00583058	0.0402559	-0.0132775	-0.0610637	0.0022225	0.0863286	0.0688407	0.032882	-0.0763186	0.0312106	0.0176919	-0.0265927	-0.0571532	-0.0530537	-0.141594	-0.0696499	-0.0593234	0.0355025	-0.0499565	0.00545898	0.0351451	0.128491	-0.0251036	0.0674096	-0.0960789	-0.00104984	0.093738	-0.0138361	-0.0259882	-0.0109695	-0.0166693	0.0385683	-0.00981598	0.0301837	-0.00197992	0.0244914	0.00488829	-0.0374417	0.0172402	0.0234449	0.0523063	-0.113412	0.011218	-0.0150879	-0.0369012
[truncated: 1,035 more rows]
[truncated: 1,751 more columns]

## Sheet: panel_a_margins
	neuron ID	VSD - Vm corr w/ spikes	VSD - Vm corr w/o spikes
0	0	0.190559	0.279843
1	1	0.270698	0.274936
2	2	0.202562	0.260416
3	3	0.228248	0.24262
4	4	0.155376	0.228019
5	5	0.165669	0.207716
6	6	0.164962	0.201776
7	7	0.140488	0.187014
8	8	0.130369	0.178623
9	9	0.130884	0.176761
[truncated: 1,790 more rows]

## Sheet: panel_b_corrmat
	0	1	2	3	4	5	6	7	8	9	10	11	12	13	14	15	16	17	18	19	20	21	22	23	24	25	26	27	28	29	30	31	32	33	34	35	36	37	38	39	40	41	42	43	44	45	46	47	48
[truncated: 1,800 more rows]
[truncated: 1,751 more columns]

[truncated: 1 more sheets: panel_b_margins]
